# Supplementary material for: Fusion/fission protein family identification in Archaea
Source: mSystems. 2024 May 3;9(6):e00948-23. doi: 10.1128/msystems.00948-23 (PMC11237513; doi:10.1128/msystems.00948-23)
Supplement: Table S1 — Archaeal data set: taxonomy, completeness, and contamination. [file msystems.00948-23-s0002.xlsx]

## Sheet: archaea_sorted_forcsvremapped_t
Table S1. Archaeal dataset taxonomy, completeness and contamination
assembly	domain	superphylum/phylum	phylum	class	order	family	genus	species	organism name	taxid	NCBI assembly level/IMG sequencing status	completeness	contamination
GCA 000496175.1	Archaea	-	-	-	-	-	-	uncultured archaeon A07HR67	uncultured archaeon A07HR67	1412871	scaffold	92.5926	3.7037
GCA 000496235.1	Archaea	-	-	-	-	-	-	uncultured archaeon A07HR60	uncultured archaeon A07HR60	1412874	scaffold	84.5679	3.08642
GCA 000496215.1	Archaea	-	-	-	-	-	-	uncultured archaeon A07HN63	uncultured archaeon A07HN63	1412873	scaffold	82.0988	2.46914
GCA 000496195.1	Archaea	-	-	-	-	-	-	uncultured archaeon A07HB70	uncultured archaeon A07HB70	1412872	scaffold	90.7407	0.617284
GCA 902386555.1	Archaea	-	-	-	-	-	-	uncultured archaeon	uncultured archaeon	115547	contig	84.5679	0
GCA 902386535.1	Archaea	-	-	-	-	-	-	uncultured archaeon	uncultured archaeon	115547	contig	87.6543	1.23457
GCA 902386255.1	Archaea	-	-	-	-	-	-	uncultured archaeon	uncultured archaeon	115547	contig	94.4444	1.23457
GCA 902386205.1	Archaea	-	-	-	-	-	-	uncultured archaeon	uncultured archaeon	115547	contig	91.358	1.23457
GCA 902386135.1	Archaea	-	-	-	-	-	-	uncultured archaeon	uncultured archaeon	115547	contig	96.9136	2.46914
GCA 902384935.1	Archaea	-	-	-	-	-	-	uncultured archaeon	uncultured archaeon	115547	contig	80.8642	0.617284
GCA 902384795.1	Archaea	-	-	-	-	-	-	uncultured archaeon	uncultured archaeon	115547	contig	91.9753	0
GCA 902384685.1	Archaea	-	-	-	-	-	-	uncultured archaeon	uncultured archaeon	115547	contig	81.4815	1.23457
GCA 902384585.1	Archaea	-	-	-	-	-	-	uncultured archaeon	uncultured archaeon	115547	contig	85.8025	0
GCA 902384555.1	Archaea	-	-	-	-	-	-	uncultured archaeon	uncultured archaeon	115547	contig	85.1852	0
GCA 902384525.1	Archaea	-	-	-	-	-	-	uncultured archaeon	uncultured archaeon	115547	contig	92.5926	1.85185
GCA 902384455.1	Archaea	-	-	-	-	-	-	uncultured archaeon	uncultured archaeon	115547	contig	88.8889	1.23457
GCA 000965745.1	Archaea	-	-	-	-	-	-	uncultured archaeon	uncultured archaeon	115547	chromosome	86.4198	1.23457
IMG 2558309099	Archaea	-	-	-	-	-	-	archaeon SCGC AB-215-J19	Uncultured Crenarchaeota	1449124	permanent draft	87.037	0
GCA 003034855.1	Archaea	-	-	-	-	-	-	archaeon SCG-AAA382B04	archaeon SCG-AAA382B04	2137776	contig	91.358	0.617284
GCA 002898395.1	Archaea	-	-	-	-	-	-	archaeon HR02	archaeon HR02	2035438	contig	93.2099	0.617284
GCA 002898355.1	Archaea	-	-	-	-	-	-	archaeon HR01	archaeon HR01	2035437	contig	90.7407	1.23457
GCA 000806095.1	Archaea	-	-	-	-	-	-	archaeon GW2011 AR4	archaeon GW2011 AR4	1579366	scaffold	66.6667	0
GCA 000830315.1	Archaea	-	-	-	-	-	-	archaeon GW2011 AR20	archaeon GW2011 AR20	1579378	complete genome	69.1358	0
GCA 000806155.1	Archaea	-	-	-	-	-	-	archaeon GW2011 AR18	archaeon GW2011 AR18	1579376	scaffold	67.9012	0
GCA 000830295.1	Archaea	-	-	-	-	-	-	archaeon GW2011 AR15	archaeon GW2011 AR15	1579373	chromosome	84.5679	1.23457
GCA 000806135.1	Archaea	-	-	-	-	-	-	archaeon GW2011 AR11	archaeon GW2011 AR11	1579371	scaffold	65.4321	0
GCA 000830275.1	Archaea	-	-	-	-	-	-	archaeon GW2011 AR10	archaeon GW2011 AR10	1579370	complete genome	85.1852	1.23457
GCA 002763265.1	Archaea	-	-	-	-	-	-	archaeon CG10 big fil rev 8 21 14 0 10 43 11	archaeon CG10 big fil rev 8 21 14 0 10 43 11	1975556	scaffold	75.9259	0.617284
GCA 002779595.1	Archaea	-	-	-	-	-	-	archaeon CG07 land 8 20 14 0 80 38 8	archaeon CG07 land 8 20 14 0 80 38 8	1975558	scaffold	68.5185	0
GCA 002898035.1	Archaea	-	-	-	-	-	-	archaeon BMS3Bbin16	archaeon BMS3Bbin16	2005739	contig	72.8395	0
GCA 002897955.1	Archaea	-	-	-	-	-	-	archaeon BMS3Bbin15	archaeon BMS3Bbin15	2005738	contig	92.5926	1.23457
GCA 002923215.1	Archaea	-	-	-	-	-	-	archaeon BMS3Abin16	archaeon BMS3Abin16	2005740	contig	82.716	1.85185
GCA 001915065.1	Archaea	-	-	-	-	-	-	archaeon 13 2 20CM 2 53 6	archaeon 13 2 20CM 2 53 6	1805020	scaffold	72.2222	1.85185
GCA 003661605.1	Archaea	-	-	-	-	-	-	archaeon	Archaea	1906665	contig	81.4815	3.7037
GCA 003661545.1	Archaea	-	-	-	-	-	-	archaeon	Archaea	1906665	contig	93.2099	9.87654
GCA 002688925.1	Archaea	-	-	-	-	-	-	archaeon	Archaea	1906665	contig	80.2469	0.617284
GCA 006538205.1	Archaea	-	-	-	-	-	-	archaeon	archaeon	1906665	contig	90.1235	1.23457
GCA 004212155.1	Archaea	-	-	-	-	-	-	archaeon	archaeon	1906665	contig	90.1235	4.93827
GCA 003661565.1	Archaea	-	-	-	-	-	-	archaeon	archaeon	1906665	contig	93.2099	8.02469
IMG 2721755898	Archaea	-	-	-	-	-	-	-	Unclassified archaeon JZ bin 50	2157	permanent draft	97.5309	1.85185
IMG 2721755900	Archaea	-	-	-	-	-	-	-	Unclassified archaeon JZ bin 30	2157	permanent draft	95.0617	0
IMG 2524023237	Archaea	-	-	-	-	-	-	-	NAG2 ff85-r02	2157	permanent draft	81.4815	0.617284
IMG 2721755897	Archaea	-	-	-	-	-	-	-	Unclassified archaeon JZ bin 4	2157	permanent draft	87.037	0
IMG 2524023239	Archaea	-	-	-	-	-	-	-	NAG2 ff85-r04	2157	permanent draft	82.716	0
IMG 2721755901	Archaea	-	-	-	-	-	-	-	Unclassified archaeon JZ bin 52	2157	permanent draft	83.3333	0.617284
GCA 003662935.1	Archaea	ASGARD	Candidatus Heimdallarchaeota	-	-	-	-	Candidatus Heimdallarchaeota archaeon	Candidatus Heimdallarchaeota archaeon	2026747	contig	87.6543	8.02469
GCA 004376455.1	Archaea	ASGARD	Candidatus Heimdallarchaeota	-	-	-	-	Candidatus Heimdallarchaeota archaeon	Archaea	2026747	contig	82.0988	9.25926
GCA 001940755.1	Archaea	ASGARD	Candidatus Heimdallarchaeota	-	-	-	-	Candidatus Heimdallarchaeota archaeon AB 125	Candidatus Heimdallarchaeota archaeon AB 125	1841596	contig	80.2469	3.7037
GCA 003144275.1	Archaea	ASGARD	Candidatus Heimdallarchaeota	-	-	-	-	Candidatus Heimdallarchaeota archaeon B3 Heim	Candidatus Heimdallarchaeota archaeon B3 Heim	2012493	scaffold	90.7407	3.7037
GCA 001940725.1	Archaea	ASGARD	Candidatus Heimdallarchaeota	-	-	-	-	Candidatus Heimdallarchaeota archaeon LC 2	Candidatus Heimdallarchaeota archaeon LC 2	1841597	contig	74.0741	4.32099
GCA 001940645.1	Archaea	ASGARD	Candidatus Heimdallarchaeota	-	-	-	-	Candidatus Heimdallarchaeota archaeon LC 3	Candidatus Heimdallarchaeota archaeon LC 3	1841598	contig	88.8889	3.7037
GCF 008000775.1	Archaea	ASGARD	Candidatus Lokiarchaeota	-	-	-	Candidatus Prometheoarchaeum	Candidatus Prometheoarchaeum syntrophicum	anaerobic archaeon MK-D1	2594042	complete genome	89.5062	4.32099
GCA 000986845.1	Archaea	ASGARD	Candidatus Lokiarchaeota	-	-	-	Lokiarchaeum	Lokiarchaeum sp. GC14 75	Lokiarchaeum sp. GC14 75	1538547	contig	91.358	38.2716
GCA 004376705.1	Archaea	ASGARD	Candidatus Lokiarchaeota	-	-	-	-	Candidatus Lokiarchaeota archaeon	Candidatus Lokiarchaeota archaeon	2053489	contig	87.037	4.93827
GCA 004524535.1	Archaea	ASGARD	Candidatus Lokiarchaeota	-	-	-	-	Candidatus Lokiarchaeota archaeon	Candidatus Lokiarchaeota archaeon	2053489	contig	84.5679	0.617284
GCA 004524545.1	Archaea	ASGARD	Candidatus Lokiarchaeota	-	-	-	-	Candidatus Lokiarchaeota archaeon	Candidatus Lokiarchaeota archaeon	2053489	contig	81.4815	0.617284
GCA 008080735.1	Archaea	ASGARD	Candidatus Lokiarchaeota	-	-	-	-	Candidatus Lokiarchaeota archaeon	Candidatus Lokiarchaeota archaeon	2053489	scaffold	85.8025	3.7037
GCA 008080755.1	Archaea	ASGARD	Candidatus Lokiarchaeota	-	-	-	-	Candidatus Lokiarchaeota archaeon	Archaea	2053489	scaffold	82.716	8.64198
GCA 001940655.1	Archaea	ASGARD	Candidatus Lokiarchaeota	-	-	-	-	Candidatus Lokiarchaeota archaeon CR 4	Candidatus Lokiarchaeota archaeon CR 4	1849166	scaffold	70.3704	2.46914
GCA 005222975.1	Archaea	ASGARD	Candidatus Lokiarchaeota	-	-	-	-	Candidatus Lokiarchaeota archaeon Loki b31	Candidatus Lokiarchaeota archaeon Loki b31	2012490	contig	77.7778	3.08642
GCA 005223125.1	Archaea	ASGARD	Candidatus Lokiarchaeota	-	-	-	-	Candidatus Lokiarchaeota archaeon Loki b32	Candidatus Lokiarchaeota archaeon Loki b32	2012491	scaffold	88.2716	3.08642
GCA 001940665.1	Archaea	ASGARD	Candidatus Odinarchaeota	-	-	-	-	Candidatus Odinarchaeota archaeon LCB 4	Candidatus Odinarchaeota archaeon LCB 4	1841599	contig	96.2963	0.617284
GCA 003345545.1	Archaea	ASGARD	Candidatus Thorarchaeota	-	-	-	-	Candidatus Thorarchaeota archaeon	Candidatus Thorarchaeota archaeon	2053491	scaffold	89.5062	4.32099
GCA 003345555.1	Archaea	ASGARD	Candidatus Thorarchaeota	-	-	-	-	Candidatus Thorarchaeota archaeon	Candidatus Thorarchaeota archaeon	2053491	contig	89.5062	4.32099
GCA 003345595.1	Archaea	ASGARD	Candidatus Thorarchaeota	-	-	-	-	Candidatus Thorarchaeota archaeon	Candidatus Thorarchaeota archaeon	2053491	contig	87.037	3.7037
GCA 003662765.1	Archaea	ASGARD	Candidatus Thorarchaeota	-	-	-	-	Candidatus Thorarchaeota archaeon	Candidatus Thorarchaeota archaeon	2053491	contig	88.2716	5.55556
GCA 003662775.1	Archaea	ASGARD	Candidatus Thorarchaeota	-	-	-	-	Candidatus Thorarchaeota archaeon	Candidatus Thorarchaeota archaeon	2053491	contig	95.0617	9.25926
GCA 003662805.1	Archaea	ASGARD	Candidatus Thorarchaeota	-	-	-	-	Candidatus Thorarchaeota archaeon	Candidatus Thorarchaeota archaeon	2053491	contig	95.0617	9.25926
GCA 004376265.1	Archaea	ASGARD	Candidatus Thorarchaeota	-	-	-	-	Candidatus Thorarchaeota archaeon	Candidatus Thorarchaeota archaeon	2053491	contig	91.358	6.17284
GCA 004524435.1	Archaea	ASGARD	Candidatus Thorarchaeota	-	-	-	-	Candidatus Thorarchaeota archaeon	Candidatus Thorarchaeota archaeon	2053491	contig	85.8025	1.85185
GCA 004524445.1	Archaea	ASGARD	Candidatus Thorarchaeota	-	-	-	-	Candidatus Thorarchaeota archaeon	Candidatus Thorarchaeota archaeon	2053491	contig	86.4198	2.46914
GCA 004524565.1	Archaea	ASGARD	Candidatus Thorarchaeota	-	-	-	-	Candidatus Thorarchaeota archaeon	Candidatus Thorarchaeota archaeon	2053491	contig	87.6543	3.08642
GCA 008080745.1	Archaea	ASGARD	Candidatus Thorarchaeota	-	-	-	-	Candidatus Thorarchaeota archaeon	Candidatus Thorarchaeota archaeon	2053491	contig	94.4444	4.93827
GCA 004525575.1	Archaea	ASGARD	Candidatus Thorarchaeota	-	-	-	-	Candidatus Thorarchaeota archaeon	Archaea	2053491	contig	82.0988	5.55556
GCA 004525645.1	Archaea	ASGARD	Candidatus Thorarchaeota	-	-	-	-	Candidatus Thorarchaeota archaeon	Archaea	2053491	contig	85.1852	7.40741
GCA 003662815.1	Archaea	ASGARD	Candidatus Thorarchaeota	-	-	-	-	Candidatus Thorarchaeota archaeon	Archaea	2053491	contig	85.1852	11.1111
GCA 004524595.1	Archaea	ASGARD	Candidatus Thorarchaeota	-	-	-	-	Candidatus Thorarchaeota archaeon	Archaea	2053491	contig	93.2099	12.3457
GCA 001940705.1	Archaea	ASGARD	Candidatus Thorarchaeota	-	-	-	-	Candidatus Thorarchaeota archaeon AB 25	Candidatus Thorarchaeota archaeon AB 25	1837170	contig	88.8889	7.40741
GCA 001563335.1	Archaea	ASGARD	Candidatus Thorarchaeota	-	-	-	-	Candidatus Thorarchaeota archaeon SMTZ1-45	Archaea	1706444	contig	83.3333	7.40741
GCA 001563325.1	Archaea	ASGARD	Candidatus Thorarchaeota	-	-	-	-	Candidatus Thorarchaeota archaeon SMTZ1-83	Archaea	1706445	contig	85.1852	10.4938
IMG 2728369320	Archaea	Candidatus Hydrothermarchaeota	Candidatus Hydrothermarchaeota	-	-	-	Candidatus Hydrothermarchaeum	Candidatus Hydrothermarchaeum profundi	Candidatus Hydrothermarchaeota archaeon JdFR-18	1935129	permanent draft	95.679	1.85185
GCA 003661405.1	Archaea	Candidatus Hydrothermarchaeota	Candidatus Hydrothermarchaeota	-	-	-	-	Candidatus Hydrothermarchaeota archaeon	Archaea	2250275	contig	80.2469	7.40741
IMG 2667527490	Archaea	Candidatus Thermoplasmatota	Candidatus Thermoplasmatota	Candidatus Poseidoniia	Candidatus Poseidoniales	-	-	uncultured Candidatus Poseidoniales archaeon	Candidatus Poseidoniales archaeon AHCG	274854	permanent draft	87.037	1.23457
GCA 000246735.1	Archaea	Candidatus Thermoplasmatota	Candidatus Thermoplasmatota	Candidatus Poseidoniia	Candidatus Poseidoniales	-	-	uncultured Candidatus Poseidoniales archaeon	uncultured Candidatus Poseidoniales archaeon	274854	chromosome	88.8889	1.23457
GCA 002457145.1	Archaea	Candidatus Thermoplasmatota	Candidatus Thermoplasmatota	Candidatus Poseidoniia	Candidatus Poseidoniales	-	-	Marine Group II euryarchaeote MED-G38	Marine Group II euryarchaeote MED-G38	2007299	contig	67.9012	0
GCA 002457555.1	Archaea	Candidatus Thermoplasmatota	Candidatus Thermoplasmatota	Candidatus Poseidoniia	Candidatus Poseidoniales	-	-	Marine Group II euryarchaeote MED-G37	Marine Group II euryarchaeote MED-G37	2007298	contig	77.1605	0
GCA 002457595.1	Archaea	Candidatus Thermoplasmatota	Candidatus Thermoplasmatota	Candidatus Poseidoniia	Candidatus Poseidoniales	-	-	Marine Group II euryarchaeote MED-G36	Marine Group II euryarchaeote MED-G36	2007297	contig	70.3704	0
GCA 002457155.1	Archaea	Candidatus Thermoplasmatota	Candidatus Thermoplasmatota	Candidatus Poseidoniia	Candidatus Poseidoniales	-	-	Marine Group II euryarchaeote MED-G35	Marine Group II euryarchaeote MED-G35	2007296	contig	66.6667	0
GCA 003602665.1	Archaea	Candidatus Thermoplasmatota	Candidatus Thermoplasmatota	Candidatus Poseidoniia	Candidatus Poseidoniales	-	-	Candidatus Poseidoniales archaeon	Archaea	2163009	scaffold	80.2469	3.08642
GCA 003672335.1	Archaea	Candidatus Thermoplasmatota	Candidatus Thermoplasmatota	Candidatus Poseidoniia	Candidatus Poseidoniales	-	-	Candidatus Poseidoniales archaeon	Candidatus Poseidoniales archaeon	2163009	scaffold	82.716	0.617284
GCA 003672175.1	Archaea	Candidatus Thermoplasmatota	Candidatus Thermoplasmatota	Candidatus Poseidoniia	Candidatus Poseidoniales	-	-	Candidatus Poseidoniales archaeon	Candidatus Poseidoniales archaeon	2163009	scaffold	82.0988	0.617284
GCA 003672125.1	Archaea	Candidatus Thermoplasmatota	Candidatus Thermoplasmatota	Candidatus Poseidoniia	Candidatus Poseidoniales	-	-	Candidatus Poseidoniales archaeon	Candidatus Poseidoniales archaeon	2163009	scaffold	82.716	1.85185
GCA 003602605.1	Archaea	Candidatus Thermoplasmatota	Candidatus Thermoplasmatota	Candidatus Poseidoniia	Candidatus Poseidoniales	-	-	Candidatus Poseidoniales archaeon	Candidatus Poseidoniales archaeon	2163009	scaffold	85.1852	1.23457
GCA 003602575.1	Archaea	Candidatus Thermoplasmatota	Candidatus Thermoplasmatota	Candidatus Poseidoniia	Candidatus Poseidoniales	-	-	Candidatus Poseidoniales archaeon	Candidatus Poseidoniales archaeon	2163009	scaffold	87.037	3.7037
GCA 003602475.1	Archaea	Candidatus Thermoplasmatota	Candidatus Thermoplasmatota	Candidatus Poseidoniia	Candidatus Poseidoniales	-	-	Candidatus Poseidoniales archaeon	Candidatus Poseidoniales archaeon	2163009	scaffold	85.1852	0.617284
GCA 003602415.1	Archaea	Candidatus Thermoplasmatota	Candidatus Thermoplasmatota	Candidatus Poseidoniia	Candidatus Poseidoniales	-	-	Candidatus Poseidoniales archaeon	Candidatus Poseidoniales archaeon	2163009	scaffold	84.5679	0
GCA 003324635.1	Archaea	Candidatus Thermoplasmatota	Candidatus Thermoplasmatota	Candidatus Poseidoniia	Candidatus Poseidoniales	-	-	Candidatus Poseidoniales archaeon	Candidatus Poseidoniales archaeon	2163009	contig	82.716	0.617284
IMG 2651870294	Archaea	Candidatus Thermoplasmatota	Candidatus Thermoplasmatota	Candidatus Poseidoniia	Candidatus Poseidoniales	-	-	-	Unclassified euryarchaeota (Marine Group II) REDSEA-S11 B3N4	133814	draft	82.0988	0
GCA 003193925.1	Archaea	Candidatus Thermoplasmatota	Candidatus Thermoplasmatota	Candidatus Poseidoniia	Candidatus Poseidoniales	Candidatus Thalassarchaeaceae	Candidatus Thalassarchaeum	Candidatus Thalassarchaeum betae	Candidatus Thalassarchaeum betae	2599289	contig	87.037	0
GCA 001875425.1	Archaea	Candidatus Thermoplasmatota	Candidatus Thermoplasmatota	Candidatus Poseidoniia	-	-	-	Marine Group III euryarchaeote CG-Bathy1	Marine Group III euryarchaeote CG-Bathy1	1889001	contig	76.5432	3.7037
GCA 001875345.1	Archaea	Candidatus Thermoplasmatota	Candidatus Thermoplasmatota	Candidatus Poseidoniia	-	-	-	Marine Group III euryarchaeote CG-Epi1	Marine Group III euryarchaeote CG-Epi1	1888995	contig	72.8395	0.617284
GCF 000025665.1	Archaea	Candidatus Thermoplasmatota	Candidatus Thermoplasmatota	-	-	-	Aciduliprofundum	Aciduliprofundum boonei	Aciduliprofundum boonei T469	439481	complete genome	97.5309	0
GCA 002878135.1	Archaea	Candidatus Thermoplasmatota	Candidatus Thermoplasmatota	-	-	-	Aciduliprofundum	Aciduliprofundum sp.	Aciduliprofundum sp.	2060325	contig	96.9136	0.617284
GCF 000327505.1	Archaea	Candidatus Thermoplasmatota	Candidatus Thermoplasmatota	-	-	-	Aciduliprofundum	Aciduliprofundum sp. MAR08-339	Aciduliprofundum sp. MAR08-339	673860	complete genome	98.1481	0
GCA 002900555.1	Archaea	Candidatus Thermoplasmatota	Candidatus Thermoplasmatota	Thermoplasmata	-	-	-	Thermoplasmata archaeon M9B2D	Thermoplasmata archaeon M9B2D	1933280	contig	81.4815	4.93827
GCA 002900535.1	Archaea	Candidatus Thermoplasmatota	Candidatus Thermoplasmatota	Thermoplasmata	-	-	-	Thermoplasmata archaeon M9B1D	Thermoplasmata archaeon M9B1D	1933279	contig	80.2469	1.85185
GCA 002838995.1	Archaea	Candidatus Thermoplasmatota	Candidatus Thermoplasmatota	Thermoplasmata	-	-	-	Thermoplasmata archaeon HGW-Thermoplasmata-2	Thermoplasmata archaeon HGW-Thermoplasmata-2	2013853	contig	74.0741	0
GCA 002838935.1	Archaea	Candidatus Thermoplasmatota	Candidatus Thermoplasmatota	Thermoplasmata	-	-	-	Thermoplasmata archaeon HGW-Thermoplasmata-1	Thermoplasmata archaeon HGW-Thermoplasmata-1	2013852	scaffold	93.8272	3.08642
GCA 003651155.1	Archaea	Candidatus Thermoplasmatota	Candidatus Thermoplasmatota	Thermoplasmata	-	-	-	Thermoplasmata archaeon	Archaea	1906666	contig	80.2469	6.79012
GCA 003650965.1	Archaea	Candidatus Thermoplasmatota	Candidatus Thermoplasmatota	Thermoplasmata	-	-	-	Thermoplasmata archaeon	Archaea	1906666	contig	80.2469	1.23457
GCA 003649965.1	Archaea	Candidatus Thermoplasmatota	Candidatus Thermoplasmatota	Thermoplasmata	-	-	-	Thermoplasmata archaeon	Archaea	1906666	contig	82.716	3.08642
GCA 003649695.1	Archaea	Candidatus Thermoplasmatota	Candidatus Thermoplasmatota	Thermoplasmata	-	-	-	Thermoplasmata archaeon	Archaea	1906666	contig	80.8642	3.08642
GCA 003942085.1	Archaea	Candidatus Thermoplasmatota	Candidatus Thermoplasmatota	Thermoplasmata	-	-	-	Thermoplasmata archaeon	Thermoplasmata archaeon	1906666	scaffold	83.3333	1.85185
GCA 003663625.1	Archaea	Candidatus Thermoplasmatota	Candidatus Thermoplasmatota	Thermoplasmata	-	-	-	Thermoplasmata archaeon	Thermoplasmata archaeon	1906666	contig	84.5679	0
GCA 003663595.1	Archaea	Candidatus Thermoplasmatota	Candidatus Thermoplasmatota	Thermoplasmata	-	-	-	Thermoplasmata archaeon	Thermoplasmata archaeon	1906666	contig	83.9506	1.85185
GCA 003651025.1	Archaea	Candidatus Thermoplasmatota	Candidatus Thermoplasmatota	Thermoplasmata	-	-	-	Thermoplasmata archaeon	Thermoplasmata archaeon	1906666	contig	87.037	6.17284
GCA 003650975.1	Archaea	Candidatus Thermoplasmatota	Candidatus Thermoplasmatota	Thermoplasmata	-	-	-	Thermoplasmata archaeon	Thermoplasmata archaeon	1906666	contig	85.8025	2.46914
GCA 003650935.1	Archaea	Candidatus Thermoplasmatota	Candidatus Thermoplasmatota	Thermoplasmata	-	-	-	Thermoplasmata archaeon	Thermoplasmata archaeon	1906666	contig	87.6543	7.40741
GCA 003650025.1	Archaea	Candidatus Thermoplasmatota	Candidatus Thermoplasmatota	Thermoplasmata	-	-	-	Thermoplasmata archaeon	Thermoplasmata archaeon	1906666	contig	93.8272	0.617284
GCA 003649845.1	Archaea	Candidatus Thermoplasmatota	Candidatus Thermoplasmatota	Thermoplasmata	-	-	-	Thermoplasmata archaeon	Thermoplasmata archaeon	1906666	contig	82.716	2.46914
GCA 003649715.1	Archaea	Candidatus Thermoplasmatota	Candidatus Thermoplasmatota	Thermoplasmata	-	-	-	Thermoplasmata archaeon	Thermoplasmata archaeon	1906666	contig	92.5926	4.93827
GCF 001560915.1	Archaea	Candidatus Thermoplasmatota	Candidatus Thermoplasmatota	Thermoplasmata	-	-	-	methanogenic archaeon ISO4-H5	methanogenic archaeon ISO4-H5	1495144	complete genome	93.8272	2.46914
IMG 2571042357	Archaea	Candidatus Thermoplasmatota	Candidatus Thermoplasmatota	Thermoplasmata	-	-	-	-	Uncultured Thermoplasmata T3M75	183967	permanent draft	91.9753	0.617284
IMG 2571042356	Archaea	Candidatus Thermoplasmatota	Candidatus Thermoplasmatota	Thermoplasmata	-	-	-	-	Thermoplasmata T3F75	183967	permanent draft	93.8272	0.617284
GCA 001421175.1	Archaea	Candidatus Thermoplasmatota	Candidatus Thermoplasmatota	Thermoplasmata	Methanomassiliicoccales	-	-	Methanomassiliicoccales archaeon RumEn M2	Methanomassiliicoccales archaeon RumEn M2	1713725	contig	75.9259	0.617284
GCA 001421185.1	Archaea	Candidatus Thermoplasmatota	Candidatus Thermoplasmatota	Thermoplasmata	Methanomassiliicoccales	-	-	Methanomassiliicoccales archaeon RumEn M1	Methanomassiliicoccales archaeon RumEn M1	1713724	contig	82.0988	1.23457
GCA 002067865.1	Archaea	Candidatus Thermoplasmatota	Candidatus Thermoplasmatota	Thermoplasmata	Methanomassiliicoccales	-	-	Methanomassiliicoccales archaeon PtaU1.Bin124	Methanomassiliicoccales archaeon PtaU1.Bin124	1811730	contig	96.2963	1.85185
GCA 002067045.1	Archaea	Candidatus Thermoplasmatota	Candidatus Thermoplasmatota	Thermoplasmata	Methanomassiliicoccales	-	-	Methanomassiliicoccales archaeon PtaB.Bin134	Methanomassiliicoccales archaeon PtaB.Bin134	1811727	contig	82.0988	1.85185
GCA 006954465.1	Archaea	Candidatus Thermoplasmatota	Candidatus Thermoplasmatota	Thermoplasmata	Methanomassiliicoccales	-	-	Methanomassiliicoccales archaeon Mx-06	Methanomassiliicoccales archaeon Mx-06	1820007	scaffold	70.9877	0.617284
GCA 006954425.1	Archaea	Candidatus Thermoplasmatota	Candidatus Thermoplasmatota	Thermoplasmata	Methanomassiliicoccales	-	-	Methanomassiliicoccales archaeon Mx-03	Methanomassiliicoccales archaeon Mx-03	1820006	scaffold	94.4444	0.617284
GCA 006954405.1	Archaea	Candidatus Thermoplasmatota	Candidatus Thermoplasmatota	Thermoplasmata	Methanomassiliicoccales	-	-	Methanomassiliicoccales archaeon Mx-02	Methanomassiliicoccales archaeon Mx-02	1820005	contig	93.8272	0.617284
GCA 004377185.1	Archaea	Candidatus Thermoplasmatota	Candidatus Thermoplasmatota	Thermoplasmata	Methanomassiliicoccales	-	-	Methanomassiliicoccales archaeon	Methanomassiliicoccales archaeon	1906667	contig	97.5309	3.7037
IMG 2773857643	Archaea	Candidatus Thermoplasmatota	Candidatus Thermoplasmatota	Thermoplasmata	Methanomassiliicoccales	-	-	-	Unclassified Methanomassiliicoccales JZ-2 bin 168	1235850	permanent draft	96.9136	0
GCF 003711245.1	Archaea	Candidatus Thermoplasmatota	Candidatus Thermoplasmatota	Thermoplasmata	Methanomassiliicoccales	Candidatus Methanomethylophilaceae	Candidatus Methanomethylophilus	Candidatus Methanomethylophilus alvus	Candidatus Methanomethylophilus alvus	1291540	complete genome	94.4444	1.85185
GCF 902387285.1	Archaea	Candidatus Thermoplasmatota	Candidatus Thermoplasmatota	Thermoplasmata	Methanomassiliicoccales	Candidatus Methanomethylophilaceae	Candidatus Methanomethylophilus	Candidatus Methanomethylophilus alvus	Candidatus Methanomethylophilus alvus	1291540	complete genome	94.4444	1.85185
GCA 006954385.1	Archaea	Candidatus Thermoplasmatota	Candidatus Thermoplasmatota	Thermoplasmata	Methanomassiliicoccales	Candidatus Methanomethylophilaceae	Candidatus Methanomethylophilus	Candidatus Methanomethylophilus alvus	Candidatus Methanomethylophilus alvus	1291540	contig	89.5062	0.617284
GCF 000300255.2	Archaea	Candidatus Thermoplasmatota	Candidatus Thermoplasmatota	Thermoplasmata	Methanomassiliicoccales	Candidatus Methanomethylophilaceae	Candidatus Methanomethylophilus	Candidatus Methanomethylophilus alvus	Candidatus Methanomethylophilus alvus Mx1201	1236689	complete genome	93.2099	1.85185
GCF 001481295.1	Archaea	Candidatus Thermoplasmatota	Candidatus Thermoplasmatota	Thermoplasmata	Methanomassiliicoccales	Candidatus Methanomethylophilaceae	Candidatus Methanomethylophilus	Candidatus Methanomethylophilus sp. 1R26	Candidatus Methanomethylophilus sp. 1R26	1769296	contig	61.1111	0
GCF 000800805.1	Archaea	Candidatus Thermoplasmatota	Candidatus Thermoplasmatota	Thermoplasmata	Methanomassiliicoccales	Methanomassiliicoccaceae	Candidatus Methanoplasma	Candidatus Methanoplasma termitum	Candidatus Methanoplasma termitum	1577791	complete genome	93.2099	1.23457
GCF 902383905.1	Archaea	Candidatus Thermoplasmatota	Candidatus Thermoplasmatota	Thermoplasmata	Methanomassiliicoccales	Methanomassiliicoccaceae	Methanomassiliicoccus	Candidatus Methanomassiliicoccus intestinalis	Candidatus Methanomassiliicoccus intestinalis	1406512	complete genome	94.4444	2.46914
GCF 000404225.1	Archaea	Candidatus Thermoplasmatota	Candidatus Thermoplasmatota	Thermoplasmata	Methanomassiliicoccales	Methanomassiliicoccaceae	Methanomassiliicoccus	Candidatus Methanomassiliicoccus intestinalis	Candidatus Methanomassiliicoccus intestinalis Issoire-Mx1	1295009	complete genome	94.4444	2.46914
GCF 902383895.1	Archaea	Candidatus Thermoplasmatota	Candidatus Thermoplasmatota	Thermoplasmata	Methanomassiliicoccales	Methanomassiliicoccaceae	Methanomassiliicoccus	Methanomassiliicoccus luminyensis	Methanomassiliicoccus luminyensis	1080712	contig	96.2963	1.85185
GCF 000308215.1	Archaea	Candidatus Thermoplasmatota	Candidatus Thermoplasmatota	Thermoplasmata	Methanomassiliicoccales	Methanomassiliicoccaceae	Methanomassiliicoccus	Methanomassiliicoccus luminyensis	Methanomassiliicoccus luminyensis B10	1175296	contig	97.5309	1.85185
GCA 004525325.1	Archaea	Candidatus Thermoplasmatota	Candidatus Thermoplasmatota	Thermoplasmata	Methanomassiliicoccales	Methanomassiliicoccaceae	Methanomassiliicoccus	Methanomassiliicoccus sp.	Methanomassiliicoccus sp.	2528041	contig	81.4815	0.617284
GCA 004525545.1	Archaea	Candidatus Thermoplasmatota	Candidatus Thermoplasmatota	Thermoplasmata	Methanomassiliicoccales	Methanomassiliicoccaceae	Methanomassiliicoccus	Methanomassiliicoccus sp.	Methanomassiliicoccus sp.	2528041	contig	96.2963	0.617284
GCA 003009755.1	Archaea	Candidatus Thermoplasmatota	Candidatus Thermoplasmatota	Thermoplasmata	Thermoplasmatales	-	-	Thermoplasmatales archaeon SW 10 69 26	Thermoplasmatales archaeon SW 10 69 26	1919232	scaffold	95.0617	1.23457
GCA 001595945.1	Archaea	Candidatus Thermoplasmatota	Candidatus Thermoplasmatota	Thermoplasmata	Thermoplasmatales	-	-	Thermoplasmatales archaeon SM1-50	Thermoplasmatales archaeon SM1-50	1803815	contig	90.7407	0.617284
GCA 001595915.1	Archaea	Candidatus Thermoplasmatota	Candidatus Thermoplasmatota	Thermoplasmata	Thermoplasmatales	-	-	Thermoplasmatales archaeon SG8-52-3	Archaea	1803818	contig	80.8642	3.7037
IMG 2728369530	Archaea	Candidatus Thermoplasmatota	Candidatus Thermoplasmatota	Thermoplasmata	Thermoplasmatales	-	-	Thermoplasmatales archaeon I-plasma	Thermoplasmatales archaeon I-plasma	667138	permanent draft	89.5062	0.617284
GCA 001856825.1	Archaea	Candidatus Thermoplasmatota	Candidatus Thermoplasmatota	Thermoplasmata	Thermoplasmatales	-	-	Thermoplasmatales archaeon I-plasma	Thermoplasmatales archaeon I-plasma	667138	contig	88.8889	0.617284
GCA 001856845.1	Archaea	Candidatus Thermoplasmatota	Candidatus Thermoplasmatota	Thermoplasmata	Thermoplasmatales	-	-	Thermoplasmatales archaeon Gpl	Thermoplasmatales archaeon Gpl	261391	contig	87.6543	1.23457
GCA 002254885.1	Archaea	Candidatus Thermoplasmatota	Candidatus Thermoplasmatota	Thermoplasmata	Thermoplasmatales	-	-	Thermoplasmatales archaeon ex4572 165	Thermoplasmatales archaeon ex4572 165	2012525	scaffold	67.284	1.85185
GCA 002254485.1	Archaea	Candidatus Thermoplasmatota	Candidatus Thermoplasmatota	Thermoplasmata	Thermoplasmatales	-	-	Thermoplasmatales archaeon ex4484 30	Thermoplasmatales archaeon ex4484 30	2012522	contig	76.5432	5.55556
GCA 000496135.1	Archaea	Candidatus Thermoplasmatota	Candidatus Thermoplasmatota	Thermoplasmata	Thermoplasmatales	-	-	Thermoplasmatales archaeon E-plasma	Thermoplasmatales archaeon E-plasma	667137	scaffold	89.5062	1.85185
GCF 000350305.1	Archaea	Candidatus Thermoplasmatota	Candidatus Thermoplasmatota	Thermoplasmata	Thermoplasmatales	-	-	Thermoplasmatales archaeon BRNA1	Thermoplasmatales archaeon BRNA1	1054217	complete genome	93.2099	1.23457
GCA 002204705.1	Archaea	Candidatus Thermoplasmatota	Candidatus Thermoplasmatota	Thermoplasmata	Thermoplasmatales	-	-	Thermoplasmatales archaeon B DKE	Thermoplasmatales archaeon B DKE	1961136	contig	92.5926	0.617284
GCA 002204695.1	Archaea	Candidatus Thermoplasmatota	Candidatus Thermoplasmatota	Thermoplasmata	Thermoplasmatales	-	-	Thermoplasmatales archaeon ARMAN	Thermoplasmatales archaeon ARMAN	1961137	contig	75.9259	0
GCA 000447225.1	Archaea	Candidatus Thermoplasmatota	Candidatus Thermoplasmatota	Thermoplasmata	Thermoplasmatales	-	-	Thermoplasmatales archaeon A-plasma	Thermoplasmatales archaeon A-plasma	667135	contig	88.8889	0.617284
IMG 2770939392	Archaea	Candidatus Thermoplasmatota	Candidatus Thermoplasmatota	Thermoplasmata	Thermoplasmatales	-	-	-	Thermoplasmatales Obs4 genome 063 Obs4 genome 063	2301	permanent draft	93.8272	0
GCF 900083515.1	Archaea	Candidatus Thermoplasmatota	Candidatus Thermoplasmatota	Thermoplasmata	Thermoplasmatales	Cuniculiplasmataceae	Cuniculiplasma	Cuniculiplasma divulgatum	Cuniculiplasma divulgatum	1673428	complete genome	88.8889	0
GCF 900090055.1	Archaea	Candidatus Thermoplasmatota	Candidatus Thermoplasmatota	Thermoplasmata	Thermoplasmatales	Cuniculiplasmataceae	Cuniculiplasma	Cuniculiplasma divulgatum	Cuniculiplasma divulgatum	1673428	complete genome	88.8889	0
GCF 001399695.1	Archaea	Candidatus Thermoplasmatota	Candidatus Thermoplasmatota	Thermoplasmata	Thermoplasmatales	Ferroplasmaceae	Acidiplasma	Acidiplasma aeolicum	Acidiplasma aeolicum	507754	contig	90.1235	0.617284
GCF 001402945.1	Archaea	Candidatus Thermoplasmatota	Candidatus Thermoplasmatota	Thermoplasmata	Thermoplasmatales	Ferroplasmaceae	Acidiplasma	Acidiplasma aeolicum	Acidiplasma aeolicum	507754	contig	90.7407	0.617284
GCF 001402935.1	Archaea	Candidatus Thermoplasmatota	Candidatus Thermoplasmatota	Thermoplasmata	Thermoplasmatales	Ferroplasmaceae	Acidiplasma	Acidiplasma cupricumulans	Acidiplasma cupricumulans	312540	contig	90.7407	0.617284
GCF 000949015.1	Archaea	Candidatus Thermoplasmatota	Candidatus Thermoplasmatota	Thermoplasmata	Thermoplasmatales	Ferroplasmaceae	Acidiplasma	Acidiplasma sp. MBA-1	Acidiplasma sp. MBA-1	1293648	contig	90.7407	0.617284
GCF 000152265.2	Archaea	Candidatus Thermoplasmatota	Candidatus Thermoplasmatota	Thermoplasmata	Thermoplasmatales	Ferroplasmaceae	Ferroplasma	Ferroplasma acidarmanus	Ferroplasma acidarmanus fer1	333146	complete genome	91.358	0.617284
GCF 002078355.1	Archaea	Candidatus Thermoplasmatota	Candidatus Thermoplasmatota	Thermoplasmata	Thermoplasmatales	Ferroplasmaceae	Ferroplasma	Ferroplasma acidiphilum	Ferroplasma acidiphilum	74969	complete genome	91.358	0.617284
GCF 900176435.1	Archaea	Candidatus Thermoplasmatota	Candidatus Thermoplasmatota	Thermoplasmata	Thermoplasmatales	Picrophilaceae	Picrophilus	Picrophilus oshimae	Picrophilus oshimae DSM 9789	1122961	contig	92.5926	0
GCF 000008265.1	Archaea	Candidatus Thermoplasmatota	Candidatus Thermoplasmatota	Thermoplasmata	Thermoplasmatales	Picrophilaceae	Picrophilus	Picrophilus torridus	Picrophilus torridus DSM 9790	263820	complete genome	93.8272	0
GCF 000195915.1	Archaea	Candidatus Thermoplasmatota	Candidatus Thermoplasmatota	Thermoplasmata	Thermoplasmatales	Thermoplasmataceae	Thermoplasma	Thermoplasma acidophilum	Thermoplasma acidophilum DSM 1728	273075	complete genome	91.9753	0
GCF 000011185.1	Archaea	Candidatus Thermoplasmatota	Candidatus Thermoplasmatota	Thermoplasmata	Thermoplasmatales	Thermoplasmataceae	Thermoplasma	Thermoplasma volcanium	Thermoplasma volcanium GSS1	273116	complete genome	93.2099	0
GCA 008709555.1	Archaea	Candidatus Thermoplasmatota	Candidatus Thermoplasmatota	Thermoplasmata	Thermoplasmatales	Thermoplasmataceae	Thermoplasma	Thermoplasma sp.	Thermoplasma sp.	1973142	scaffold	93.2099	0
GCF 003205235.1	Archaea	Candidatus Thermoplasmatota	Candidatus Thermoplasmatota	Thermoplasmata	Thermoplasmatales	Thermoplasmataceae	Thermoplasma	Thermoplasma sp. Kam2015	Thermoplasma sp. Kam2015	2094122	contig	93.8272	0
GCA 009617975.1	Archaea	DPANN	DPANN	-	-	-	-	DPANN group archaeon LC1Nh	DPANN archaeon LC1Nh	2565781	complete genome	75.9259	0.617284
GCA 002781145.1	Archaea	DPANN	Candidatus Aenigmarchaeota	-	-	-	-	Candidatus Aenigmarchaeota archaeon CG01 land 8 20 14 3 00 37 9	Candidatus Aenigmarchaeota archaeon CG01 land 8 20 14 3 00 37 9	1974382	scaffold	71.6049	1.85185
GCA 002781865.1	Archaea	DPANN	Candidatus Aenigmarchaeota	-	-	-	-	Candidatus Aenigmarchaeota archaeon CG15 BIG FIL POST REV 8 21 14 020 37 27	Candidatus Aenigmarchaeota archaeon CG15 BIG FIL POST REV 8 21 14 020 37 27	1974383	scaffold	66.0494	0
GCA 001873985.1	Archaea	DPANN	Candidatus Aenigmarchaeota	-	-	-	-	Candidatus Aenigmarchaeota archaeon CG1 02 38 14	Candidatus Aenigmarchaeota archaeon CG1 02 38 14	1803500	scaffold	68.5185	0
GCA 002791855.1	Archaea	DPANN	Candidatus Aenigmarchaeota	-	-	-	-	Candidatus Aenigmarchaeota archaeon CG 4 10 14 0 8 um filter 37 24	Candidatus Aenigmarchaeota archaeon CG 4 10 14 0 8 um filter 37 24	1974378	scaffold	67.9012	0
GCA 002784265.1	Archaea	DPANN	Candidatus Aenigmarchaeota	-	-	-	-	Candidatus Aenigmarchaeota archaeon CG 4 10 14 3 um filter 37 21	Candidatus Aenigmarchaeota archaeon CG 4 10 14 3 um filter 37 21	1974379	scaffold	67.284	0.617284
GCA 002782805.1	Archaea	DPANN	Candidatus Aenigmarchaeota	-	-	-	-	Candidatus Aenigmarchaeota archaeon CG 4 8 14 3 um filter 37 24	Candidatus Aenigmarchaeota archaeon CG 4 8 14 3 um filter 37 24	1974380	scaffold	66.0494	0
GCA 002789635.1	Archaea	DPANN	Candidatus Aenigmarchaeota	-	-	-	-	Candidatus Aenigmarchaeota archaeon CG 4 9 14 3 um filter 37 18	Candidatus Aenigmarchaeota archaeon CG 4 9 14 3 um filter 37 18	1974381	scaffold	67.284	0
GCA 002254545.1	Archaea	DPANN	Candidatus Aenigmarchaeota	-	-	-	-	Candidatus Aenigmarchaeota archaeon ex4484 224	Candidatus Aenigmarchaeota archaeon ex4484 224	2012503	contig	67.284	0
GCA 002785505.1	Archaea	DPANN	Candidatus Altiarchaeota	-	Candidatus Altiarchaeales	-	Candidatus Altiarchaeum	Candidatus Altiarchaeum sp. CG03 land 8 20 14 0 80 32 618	Candidatus Altiarchaeum sp. CG03 land 8 20 14 0 80 32 618	2014241	scaffold	87.037	0
GCA 002762655.1	Archaea	DPANN	Candidatus Altiarchaeota	-	Candidatus Altiarchaeales	-	Candidatus Altiarchaeum	Candidatus Altiarchaeum sp. CG12 big fil rev 8 21 14 0 65 33 22	Candidatus Altiarchaeum sp. CG12 big fil rev 8 21 14 0 65 33 22	2014242	scaffold	82.716	0
GCA 001873845.1	Archaea	DPANN	Candidatus Altiarchaeota	-	Candidatus Altiarchaeales	-	Candidatus Altiarchaeum	Candidatus Altiarchaeum sp. CG2 30 32 3053	Candidatus Altiarchaeum sp. CG2 30 32 3053	1803514	scaffold	88.2716	0
GCA 002783845.1	Archaea	DPANN	Candidatus Altiarchaeota	-	Candidatus Altiarchaeales	-	Candidatus Altiarchaeum	Candidatus Altiarchaeum sp. CG 4 8 14 3 um filter 33 2054	Candidatus Altiarchaeum sp. CG 4 8 14 3 um filter 33 2054	2014239	scaffold	72.2222	0
GCA 002789105.1	Archaea	DPANN	Candidatus Altiarchaeota	-	Candidatus Altiarchaeales	-	Candidatus Altiarchaeum	Candidatus Altiarchaeum sp. CG 4 9 14 0 8 um filter 32 206	Candidatus Altiarchaeum sp. CG 4 9 14 0 8 um filter 32 206	2014240	scaffold	77.1605	0
GCA 003663045.1	Archaea	DPANN	Candidatus Altiarchaeota	-	Candidatus Altiarchaeales	-	-	Candidatus Altiarchaeales archaeon	Candidatus Altiarchaeales archaeon	2250256	contig	91.9753	0.617284
GCA 003663115.1	Archaea	DPANN	Candidatus Altiarchaeota	-	Candidatus Altiarchaeales	-	-	Candidatus Altiarchaeales archaeon	Candidatus Altiarchaeales archaeon	2250256	contig	90.1235	1.23457
GCA 003663125.1	Archaea	DPANN	Candidatus Altiarchaeota	-	Candidatus Altiarchaeales	-	-	Candidatus Altiarchaeales archaeon	Candidatus Altiarchaeales archaeon	2250256	contig	93.2099	0.617284
GCA 003663175.1	Archaea	DPANN	Candidatus Altiarchaeota	-	Candidatus Altiarchaeales	-	-	Candidatus Altiarchaeales archaeon	Candidatus Altiarchaeales archaeon	2250256	contig	87.6543	0.617284
GCA 002083985.1	Archaea	DPANN	Candidatus Altiarchaeota	-	Candidatus Altiarchaeales	-	-	Candidatus Altiarchaeales archaeon A3	Candidatus Altiarchaeales archaeon A3	1933927	scaffold	77.1605	0
GCA 002254565.1	Archaea	DPANN	Candidatus Altiarchaeota	-	Candidatus Altiarchaeales	-	-	Candidatus Altiarchaeales archaeon ex4484 2	Candidatus Altiarchaeales archaeon ex4484 2	2012506	scaffold	88.8889	0
GCA 002254945.1	Archaea	DPANN	Candidatus Altiarchaeota	-	Candidatus Altiarchaeales	-	-	Candidatus Altiarchaeales archaeon ex4484 43	Candidatus Altiarchaeales archaeon ex4484 43	2012507	scaffold	71.6049	4.93827
GCA 002841105.1	Archaea	DPANN	Candidatus Altiarchaeota	-	Candidatus Altiarchaeales	-	-	Candidatus Altiarchaeales archaeon HGW-Altiarchaeales-1	Candidatus Altiarchaeales archaeon HGW-Altiarchaeales-1	2013673	scaffold	70.9877	0.617284
GCA 001742785.1	Archaea	DPANN	Candidatus Altiarchaeota	-	Candidatus Altiarchaeales	-	-	Candidatus Altiarchaeales archaeon IMC4	Candidatus Altiarchaeales archaeon IMC4	1878999	scaffold	85.1852	2.46914
GCA 001723855.1	Archaea	DPANN	Candidatus Altiarchaeota	-	Candidatus Altiarchaeales	-	-	Candidatus Altiarchaeales archaeon WOR SM1 86-2	Candidatus Altiarchaeales archaeon WOR SM1 86-2	1849364	contig	69.1358	2.46914
GCA 001723845.1	Archaea	DPANN	Candidatus Altiarchaeota	-	Candidatus Altiarchaeales	-	-	Candidatus Altiarchaeales archaeon WOR SM1 SCG	Candidatus Altiarchaeales archaeon WOR SM1 SCG	1849261	scaffold	72.2222	0.617284
GCA 002687735.1	Archaea	DPANN	Candidatus Diapherotrites	-	-	-	-	Candidatus Diapherotrites archaeon	Candidatus Diapherotrites archaeon	2026736	contig	67.9012	0
GCA 002779065.1	Archaea	DPANN	Candidatus Diapherotrites	-	-	-	-	Candidatus Diapherotrites archaeon CG08 land 8 20 14 0 20 34 12	Candidatus Diapherotrites archaeon CG08 land 8 20 14 0 20 34 12	1974404	scaffold	79.6296	0
GCA 002763225.1	Archaea	DPANN	Candidatus Diapherotrites	-	-	-	-	Candidatus Diapherotrites archaeon CG10 big fil rev 8 21 14 0 10 31 34	Candidatus Diapherotrites archaeon CG10 big fil rev 8 21 14 0 10 31 34	1974406	scaffold	74.6914	0.617284
GCA 002762975.1	Archaea	DPANN	Candidatus Diapherotrites	-	-	-	-	Candidatus Diapherotrites archaeon CG11 big fil rev 8 21 14 0 20 37 9	Candidatus Diapherotrites archaeon CG11 big fil rev 8 21 14 0 20 37 9	1974407	scaffold	80.2469	0.617284
GCA 002762665.1	Archaea	DPANN	Candidatus Huberarchaea	-	-	-	Candidatus Huberarchaeum	Candidatus Huberarchaeum crystalense	Candidatus Huberiarchaeum crystalense	2014257	scaffold	56.1728	0
GCA 002780595.1	Archaea	DPANN	Candidatus Huberarchaea	-	-	-	Candidatus Huberarchaeum	Candidatus Huberarchaeum crystalense	Candidatus Huberiarchaeum crystalense	2014257	scaffold	56.1728	0
GCA 002780965.1	Archaea	DPANN	Candidatus Huberarchaea	-	-	-	Candidatus Huberarchaeum	Candidatus Huberarchaeum crystalense	Candidatus Huberiarchaeum crystalense	2014257	scaffold	54.321	0
GCA 002783225.1	Archaea	DPANN	Candidatus Huberarchaea	-	-	-	Candidatus Huberarchaeum	Candidatus Huberarchaeum crystalense	Candidatus Huberiarchaeum crystalense	2014257	scaffold	52.4691	0
GCA 002783785.1	Archaea	DPANN	Candidatus Huberarchaea	-	-	-	Candidatus Huberarchaeum	Candidatus Huberarchaeum crystalense	Candidatus Huberiarchaeum crystalense	2014257	scaffold	51.8519	0
GCA 002785105.1	Archaea	DPANN	Candidatus Huberarchaea	-	-	-	Candidatus Huberarchaeum	Candidatus Huberarchaeum crystalense	Candidatus Huberiarchaeum crystalense	2014257	scaffold	54.321	0
GCA 002789275.1	Archaea	DPANN	Candidatus Huberarchaea	-	-	-	Candidatus Huberarchaeum	Candidatus Huberarchaeum crystalense	Candidatus Huberiarchaeum crystalense	2014257	scaffold	56.1728	0
GCA 002790315.1	Archaea	DPANN	Candidatus Huberarchaea	-	-	-	Candidatus Huberarchaeum	Candidatus Huberarchaeum crystalense	Candidatus Huberiarchaeum crystalense	2014257	scaffold	56.1728	0
GCF 002214165.1	Archaea	DPANN	Candidatus Micrarchaeota	-	-	-	Candidatus Mancarchaeum	Candidatus Mancarchaeum acidiphilum	Candidatus Mancarchaeum acidiphilum	1920749	complete genome	75.3086	0
GCA 009387755.1	Archaea	DPANN	Candidatus Micrarchaeota	-	-	-	Candidatus Micrarchaeum	Candidatus Micrarchaeum acidiphilum	Candidatus Micrarchaeum acidiphilum ARMAN-2	425595	scaffold	75.3086	1.85185
GCA 001889985.1	Archaea	DPANN	Candidatus Micrarchaeota	-	-	-	Candidatus Micrarchaeum	Candidatus Micrarchaeum sp. ARMAN-1	Candidatus Micrarchaeum acidiphilum	1912863	scaffold	72.8395	2.46914
GCA 001896515.1	Archaea	DPANN	Candidatus Micrarchaeota	-	-	-	Candidatus Micrarchaeum	Candidatus Micrarchaeum sp. AZ1	Candidatus Micrarchaeum sp. AZ1	1531428	contig	64.8148	0
GCA 003660965.1	Archaea	DPANN	Candidatus Micrarchaeota	-	-	-	-	Candidatus Micrarchaeota archaeon	Candidatus Micrarchaeota archaeon	2250274	contig	69.1358	0.617284
GCA 002779685.1	Archaea	DPANN	Candidatus Micrarchaeota	-	-	-	-	Candidatus Micrarchaeota archaeon CG06 land 8 20 14 3 00 50 6	Candidatus Micrarchaeota archaeon CG06 land 8 20 14 3 00 50 6	1974412	scaffold	60.4938	0
GCA 002778915.1	Archaea	DPANN	Candidatus Micrarchaeota	-	-	-	-	Candidatus Micrarchaeota archaeon CG08 land 8 20 14 0 20 49 17	Candidatus Micrarchaeota archaeon CG08 land 8 20 14 0 20 49 17	1974413	scaffold	70.3704	2.46914
GCA 002763345.1	Archaea	DPANN	Candidatus Micrarchaeota	-	-	-	-	Candidatus Micrarchaeota archaeon CG08 land 8 20 14 0 20 59 11	Candidatus Micrarchaeota archaeon CG08 land 8 20 14 0 20 59 11	1974414	scaffold	67.284	0
GCA 002763275.1	Archaea	DPANN	Candidatus Micrarchaeota	-	-	-	-	Candidatus Micrarchaeota archaeon CG09 land 8 20 14 0 10 55 25	Candidatus Micrarchaeota archaeon CG09 land 8 20 14 0 10 55 25	1974415	scaffold	70.9877	0.617284
GCA 002763255.1	Archaea	DPANN	Candidatus Micrarchaeota	-	-	-	-	Candidatus Micrarchaeota archaeon CG09 land 8 20 14 0 10 60 16	Candidatus Micrarchaeota archaeon CG09 land 8 20 14 0 10 60 16	1974416	scaffold	70.3704	0
GCA 002778455.1	Archaea	DPANN	Candidatus Micrarchaeota	-	-	-	-	Candidatus Micrarchaeota archaeon CG10 big fil rev 8 21 14 0 10 45 29	Candidatus Micrarchaeota archaeon CG10 big fil rev 8 21 14 0 10 45 29	1974417	scaffold	83.9506	0
GCA 002785565.1	Archaea	DPANN	Candidatus Micrarchaeota	-	-	-	-	Candidatus Micrarchaeota archaeon CG10 big fil rev 8 21 14 0 10 54 18	Candidatus Micrarchaeota archaeon CG10 big fil rev 8 21 14 0 10 54 18	1974418	scaffold	72.8395	0.617284
GCA 002763205.1	Archaea	DPANN	Candidatus Micrarchaeota	-	-	-	-	Candidatus Micrarchaeota archaeon CG10 big fil rev 8 21 14 0 10 60 32	Candidatus Micrarchaeota archaeon CG10 big fil rev 8 21 14 0 10 60 32	1974420	scaffold	69.7531	0
GCA 001871475.1	Archaea	DPANN	Candidatus Micrarchaeota	-	-	-	-	Candidatus Micrarchaeota archaeon CG1 02 47 40	Candidatus Micrarchaeota archaeon CG1 02 47 40	1805247	scaffold	83.9506	0
GCA 001871535.1	Archaea	DPANN	Candidatus Micrarchaeota	-	-	-	-	Candidatus Micrarchaeota archaeon CG1 02 49 24	Candidatus Micrarchaeota archaeon CG1 02 49 24	1805248	scaffold	70.9877	0
GCA 001871495.1	Archaea	DPANN	Candidatus Micrarchaeota	-	-	-	-	Candidatus Micrarchaeota archaeon CG1 02 51 15	Candidatus Micrarchaeota archaeon CG1 02 51 15	1805249	scaffold	78.3951	0
GCA 001871595.1	Archaea	DPANN	Candidatus Micrarchaeota	-	-	-	-	Candidatus Micrarchaeota archaeon CG1 02 55 22	Candidatus Micrarchaeota archaeon CG1 02 55 22	1805250	scaffold	73.4568	0
GCA 001871605.1	Archaea	DPANN	Candidatus Micrarchaeota	-	-	-	-	Candidatus Micrarchaeota archaeon CG1 02 55 41	Candidatus Micrarchaeota archaeon CG1 02 55 41	1805251	scaffold	70.3704	2.46914
GCA 001871655.1	Archaea	DPANN	Candidatus Micrarchaeota	-	-	-	-	Candidatus Micrarchaeota archaeon CG1 02 60 51	Candidatus Micrarchaeota archaeon CG1 02 60 51	1805252	scaffold	70.9877	0
GCA 002792955.1	Archaea	DPANN	Candidatus Micrarchaeota	-	-	-	-	Candidatus Micrarchaeota archaeon CG 4 10 14 0 2 um filter 49 7	Candidatus Micrarchaeota archaeon CG 4 10 14 0 2 um filter 49 7	1974408	scaffold	77.7778	1.23457
GCA 002792935.1	Archaea	DPANN	Candidatus Micrarchaeota	-	-	-	-	Candidatus Micrarchaeota archaeon CG 4 10 14 0 2 um filter 55 9	Candidatus Micrarchaeota archaeon CG 4 10 14 0 2 um filter 55 9	1974409	scaffold	70.9877	1.85185
GCA 002792915.1	Archaea	DPANN	Candidatus Micrarchaeota	-	-	-	-	Candidatus Micrarchaeota archaeon CG 4 10 14 0 2 um filter 60 11	Candidatus Micrarchaeota archaeon CG 4 10 14 0 2 um filter 60 11	1974410	scaffold	73.4568	0.617284
GCA 002785255.1	Archaea	DPANN	Candidatus Micrarchaeota	-	-	-	-	Candidatus Micrarchaeota archaeon CG 4 10 14 0 8 um filter 60 7	Candidatus Micrarchaeota archaeon CG 4 10 14 0 8 um filter 60 7	1974411	scaffold	69.1358	0
GCA 001784635.1	Archaea	DPANN	Candidatus Micrarchaeota	-	-	-	-	Candidatus Micrarchaeota archaeon RBG 16 49 10	Candidatus Micrarchaeota archaeon RBG 16 49 10	1801633	scaffold	67.284	0
GCA 009694725.1	Archaea	DPANN	Candidatus Pacearchaeota	-	-	-	-	Candidatus Pacearchaeota archaeon	Candidatus Pacearchaeota archaeon	2026773	contig	56.1728	0
GCA 009694755.1	Archaea	DPANN	Candidatus Pacearchaeota	-	-	-	-	Candidatus Pacearchaeota archaeon	Candidatus Pacearchaeota archaeon	2026773	contig	53.7037	0
GCA 002780285.1	Archaea	DPANN	Candidatus Pacearchaeota	-	-	-	-	Candidatus Pacearchaeota archaeon CG06 land 8 20 14 3 00 35 12	Archaea	1974435	scaffold	62.3457	0
GCA 002763115.1	Archaea	DPANN	Candidatus Pacearchaeota	-	-	-	-	Candidatus Pacearchaeota archaeon CG10 big fil rev 8 21 14 0 10 31 59	Archaea	1974439	scaffold	62.3457	0
GCA 001872145.1	Archaea	DPANN	Candidatus Pacearchaeota	-	-	-	-	Candidatus Pacearchaeota archaeon CG1 02 31 27	Archaea	1805294	scaffold	62.3457	0.617284
GCA 002792655.1	Archaea	DPANN	Candidatus Pacearchaeota	-	-	-	-	Candidatus Pacearchaeota archaeon CG 4 10 14 0 2 um filter 31 10	Archaea	1974426	scaffold	61.1111	0
GCA 000192595.1	Archaea	DPANN	Candidatus Parvarchaeota	-	-	-	Candidatus Parvarchaeum	Candidatus Parvarchaeum acidiphilum	Candidatus Parvarchaeum acidiphilum ARMAN-4 '5-way FS'	994837		2.46914	0
GCA 000192615.1	Archaea	DPANN	Candidatus Parvarchaeota	-	-	-	Candidatus Parvarchaeum	Candidatus Parvarchaeum acidophilus	Candidatus Parvarchaeum acidophilus ARMAN-5 '5-way FS'	994838	scaffold	18.5185	0
GCA 003202545.1	Archaea	DPANN	Candidatus Parvarchaeota	-	-	-	-	Candidatus Parvarchaeota archaeon	Candidatus Parvarchaeota archaeon	2077140	contig	16.6667	6.17284
GCA 004195435.1	Archaea	DPANN	Candidatus Parvarchaeota	-	-	-	-	Candidatus Parvarchaeota archaeon	Candidatus Parvarchaeota archaeon	2077140	contig	39.5062	0
GCA 009691355.1	Archaea	DPANN	Candidatus Woesearchaeota	-	-	-	-	Candidatus Woesearchaeota archaeon	Candidatus Woesearchaeota archaeon	2026803	contig	54.9383	0
GCA 003695045.1	Archaea	DPANN	Candidatus Woesearchaeota	-	-	-	-	Candidatus Woesearchaeota archaeon	Archaea	2026803	contig	80.2469	1.23457
GCA 003695265.1	Archaea	DPANN	Candidatus Woesearchaeota	-	-	-	-	Candidatus Woesearchaeota archaeon	Archaea	2026803	contig	80.8642	0.617284
GCA 005222965.1	Archaea	DPANN	Candidatus Woesearchaeota	-	-	-	-	Candidatus Woesearchaeota archaeon B3 Woes	Candidatus Woesearchaeota archaeon B3 Woes	2012492	contig	78.3951	0.617284
GCA 002780105.1	Archaea	DPANN	Candidatus Woesearchaeota	-	-	-	-	Candidatus Woesearchaeota archaeon CG06 land 8 20 14 3 00 33 13	Candidatus Woesearchaeota archaeon CG06 land 8 20 14 3 00 33 13	1974452	scaffold	67.9012	1.23457
GCA 002779235.1	Archaea	DPANN	Candidatus Woesearchaeota	-	-	-	-	Candidatus Woesearchaeota archaeon CG07 land 8 20 14 0 80 44 23	Candidatus Woesearchaeota archaeon CG07 land 8 20 14 0 80 44 23	1974453	scaffold	74.0741	0.617284
GCA 002794135.1	Archaea	DPANN	Candidatus Woesearchaeota	-	-	-	-	Candidatus Woesearchaeota archaeon CG08 land 8 20 14 0 20 43 7	Candidatus Woesearchaeota archaeon CG08 land 8 20 14 0 20 43 7	1974454	scaffold	71.6049	1.23457
GCA 002763335.1	Archaea	DPANN	Candidatus Woesearchaeota	-	-	-	-	Candidatus Woesearchaeota archaeon CG08 land 8 20 14 0 20 47 9	Candidatus Woesearchaeota archaeon CG08 land 8 20 14 0 20 47 9	1974455	scaffold	72.8395	0.617284
GCA 002762865.1	Archaea	DPANN	Candidatus Woesearchaeota	-	-	-	-	Candidatus Woesearchaeota archaeon CG10 big fil rev 8 21 14 0 10 33 12	Candidatus Woesearchaeota archaeon CG10 big fil rev 8 21 14 0 10 33 12	1974459	scaffold	74.0741	0.617284
GCA 002762845.1	Archaea	DPANN	Candidatus Woesearchaeota	-	-	-	-	Candidatus Woesearchaeota archaeon CG10 big fil rev 8 21 14 0 10 36 11	Candidatus Woesearchaeota archaeon CG10 big fil rev 8 21 14 0 10 36 11	1974462	scaffold	69.1358	0.617284
GCA 002762795.1	Archaea	DPANN	Candidatus Woesearchaeota	-	-	-	-	Candidatus Woesearchaeota archaeon CG10 big fil rev 8 21 14 0 10 37 12	Candidatus Woesearchaeota archaeon CG10 big fil rev 8 21 14 0 10 37 12	1974463	scaffold	72.8395	0.617284
GCA 002762985.1	Archaea	DPANN	Candidatus Woesearchaeota	-	-	-	-	Candidatus Woesearchaeota archaeon CG10 big fil rev 8 21 14 0 10 44 13	Candidatus Woesearchaeota archaeon CG10 big fil rev 8 21 14 0 10 44 13	1974464	scaffold	82.0988	0
GCA 002762785.1	Archaea	DPANN	Candidatus Woesearchaeota	-	-	-	-	Candidatus Woesearchaeota archaeon CG10 big fil rev 8 21 14 0 10 45 16	Candidatus Woesearchaeota archaeon CG10 big fil rev 8 21 14 0 10 45 16	1974465	scaffold	83.3333	1.23457
GCA 002762705.1	Archaea	DPANN	Candidatus Woesearchaeota	-	-	-	-	Candidatus Woesearchaeota archaeon CG11 big fil rev 8 21 14 0 20 43 8	Candidatus Woesearchaeota archaeon CG11 big fil rev 8 21 14 0 20 43 8	1974468	scaffold	74.0741	1.23457
GCA 001872765.1	Archaea	DPANN	Candidatus Woesearchaeota	-	-	-	-	Candidatus Woesearchaeota archaeon CG1 02 33 12	Candidatus Woesearchaeota archaeon CG1 02 33 12	1805422	scaffold	67.9012	0.617284
GCA 001871415.1	Archaea	DPANN	Candidatus Woesearchaeota	-	-	-	-	Candidatus Woesearchaeota archaeon CG1 02 57 44	Candidatus Woesearchaeota archaeon CG1 02 57 44	1805424	scaffold	70.3704	1.23457
GCA 002792055.1	Archaea	DPANN	Candidatus Woesearchaeota	-	-	-	-	Candidatus Woesearchaeota archaeon CG 4 10 14 0 2 um filter 33 10	Candidatus Woesearchaeota archaeon CG 4 10 14 0 2 um filter 33 10	1974448	scaffold	70.3704	2.46914
GCA 002792115.1	Archaea	DPANN	Candidatus Woesearchaeota	-	-	-	-	Candidatus Woesearchaeota archaeon CG 4 10 14 0 2 um filter 33 13	Candidatus Woesearchaeota archaeon CG 4 10 14 0 2 um filter 33 13	1974449	scaffold	75.9259	0.617284
GCA 000008085.1	Archaea	DPANN	Nanoarchaeota	-	Nanoarchaeales	Nanoarchaeaceae	Nanoarchaeum	Nanoarchaeum equitans	Nanoarchaeum equitans	228908	complete genome	69.7531	0
GCA 000387965.1	Archaea	DPANN	Nanoarchaeota	-	Nanoarchaeales	Nanopusillaceae	Candidatus Nanobsidianus	Candidatus Nanobsidianus stetteri	Candidatus Nanobsidianus stetteri	1294122	contig	66.0494	0.617284
GCA 003568775.1	Archaea	DPANN	Nanoarchaeota	-	-	-	Candidatus Nanoclepta	Candidatus Nanoclepta minutus	Candidatus Nanoclepta minutus	1940235	contig	68.5185	0
GCA 002687825.1	Archaea	DPANN	Nanoarchaeota	-	-	-	-	Nanoarchaeota archaeon	Nanoarchaeota archaeon	2026764	contig	62.963	0
GCA 003344645.1	Archaea	DPANN	Nanoarchaeota	-	-	-	-	Nanoarchaeota archaeon NZ13-N	Nanoarchaeota archaeon NZ13-N	1852704	contig	68.5185	0
GCA 002170315.2	Archaea	Euryarchaeota	Euryarchaeota	-	-	-	-	Euryarchaeota archaeon TMED99	Euryarchaeota archaeon TMED99	1986698	contig	81.4815	0.617284
GCA 002171445.1	Archaea	Euryarchaeota	Euryarchaeota	-	-	-	-	Euryarchaeota archaeon TMED97	Euryarchaeota archaeon TMED97	1986697	contig	79.6296	1.23457
GCA 002168805.2	Archaea	Euryarchaeota	Euryarchaeota	-	-	-	-	Euryarchaeota archaeon TMED248	Euryarchaeota archaeon TMED248	1986691	contig	81.4815	3.7037
GCA 002170775.2	Archaea	Euryarchaeota	Euryarchaeota	-	-	-	-	Euryarchaeota archaeon TMED192	Euryarchaeota archaeon TMED192	1986689	contig	70.9877	0
GCA 002170075.2	Archaea	Euryarchaeota	Euryarchaeota	-	-	-	-	Euryarchaeota archaeon TMED141	Euryarchaeota archaeon TMED141	1986686	contig	77.7778	1.23457
GCA 002172355.2	Archaea	Euryarchaeota	Euryarchaeota	-	-	-	-	Euryarchaeota archaeon TMED132	Euryarchaeota archaeon TMED132	1986685	contig	75.9259	1.85185
GCA 002172375.1	Archaea	Euryarchaeota	Euryarchaeota	-	-	-	-	Euryarchaeota archaeon TMED129	Euryarchaeota archaeon TMED129	1986684	contig	75.3086	0
GCA 002172575.1	Archaea	Euryarchaeota	Euryarchaeota	-	-	-	-	Euryarchaeota archaeon TMED103	Archaea	1986682	contig	82.716	6.17284
GCA 001595785.1	Archaea	Euryarchaeota	Euryarchaeota	-	-	-	-	Euryarchaeota archaeon SM23-78	Archaea	1803821	contig	68.5185	0.617284
GCA 001595885.1	Archaea	Euryarchaeota	Euryarchaeota	-	-	-	-	Euryarchaeota archaeon SG8-5	Euryarchaeota archaeon SG8-5	1803822	scaffold	66.0494	0
GCA 001800825.1	Archaea	Euryarchaeota	Euryarchaeota	-	-	-	-	Euryarchaeota archaeon RBG 19FT COMBO 69 17	Euryarchaeota archaeon RBG 19FT COMBO 69 17	1797984	scaffold	92.5926	4.93827
GCA 001800815.1	Archaea	Euryarchaeota	Euryarchaeota	-	-	-	-	Euryarchaeota archaeon RBG 19FT COMBO 56 21	Euryarchaeota archaeon RBG 19FT COMBO 56 21	1797983	scaffold	90.1235	1.23457
GCA 001800745.1	Archaea	Euryarchaeota	Euryarchaeota	-	-	-	-	Euryarchaeota archaeon RBG 16 67 27	Euryarchaeota archaeon RBG 16 67 27	1797980	scaffold	81.4815	0
IMG 2708742546	Archaea	Euryarchaeota	Euryarchaeota	-	-	-	-	Euryarchaeota archaeon RBG 13 57 23	Euryarchaeota archaeon RBG 13 57 23	1797977	permanent draft	80.8642	0.617284
GCA 002790055.1	Archaea	Euryarchaeota	Euryarchaeota	-	-	-	-	Euryarchaeota archaeon CG 4 9 14 3 um filter 38 12	Euryarchaeota archaeon CG 4 9 14 3 um filter 38 12	1975559	scaffold	83.3333	2.46914
GCA 002781385.1	Archaea	Euryarchaeota	Euryarchaeota	-	-	-	-	Euryarchaeota archaeon CG01 land 8 20 14 3 00 38 12	Euryarchaeota archaeon CG01 land 8 20 14 3 00 38 12	1975560	scaffold	83.9506	4.32099
GCA 001507975.1	Archaea	Euryarchaeota	Euryarchaeota	-	-	-	-	Euryarchaeota archaeon 55 53	Euryarchaeota archaeon 55 53	1635285	contig	96.2963	0
GCA 005878965.1	Archaea	Euryarchaeota	Euryarchaeota	-	-	-	-	Euryarchaeota archaeon	Archaea	2026739	scaffold	80.8642	4.32099
GCA 005878905.1	Archaea	Euryarchaeota	Euryarchaeota	-	-	-	-	Euryarchaeota archaeon	Archaea	2026739	scaffold	80.8642	5.55556
GCA 005878515.1	Archaea	Euryarchaeota	Euryarchaeota	-	-	-	-	Euryarchaeota archaeon	Archaea	2026739	contig	85.1852	4.93827
GCA 003661645.1	Archaea	Euryarchaeota	Euryarchaeota	-	-	-	-	Euryarchaeota archaeon	Archaea	2026739	contig	81.4815	6.17284
GCA 002729095.1	Archaea	Euryarchaeota	Euryarchaeota	-	-	-	-	Euryarchaeota archaeon	Archaea	2026739	contig	81.4815	1.85185
GCA 002728595.1	Archaea	Euryarchaeota	Euryarchaeota	-	-	-	-	Euryarchaeota archaeon	Archaea	2026739	contig	81.4815	1.85185
GCA 002727515.1	Archaea	Euryarchaeota	Euryarchaeota	-	-	-	-	Euryarchaeota archaeon	Archaea	2026739	contig	82.716	8.64198
GCA 002724775.1	Archaea	Euryarchaeota	Euryarchaeota	-	-	-	-	Euryarchaeota archaeon	Archaea	2026739	contig	80.2469	2.46914
GCA 002719615.1	Archaea	Euryarchaeota	Euryarchaeota	-	-	-	-	Euryarchaeota archaeon	Archaea	2026739	contig	80.8642	3.7037
GCA 002719475.1	Archaea	Euryarchaeota	Euryarchaeota	-	-	-	-	Euryarchaeota archaeon	Archaea	2026739	contig	82.716	3.7037
GCA 002719395.1	Archaea	Euryarchaeota	Euryarchaeota	-	-	-	-	Euryarchaeota archaeon	Archaea	2026739	contig	80.8642	1.23457
GCA 002712575.1	Archaea	Euryarchaeota	Euryarchaeota	-	-	-	-	Euryarchaeota archaeon	Archaea	2026739	contig	80.8642	2.46914
GCA 002712285.1	Archaea	Euryarchaeota	Euryarchaeota	-	-	-	-	Euryarchaeota archaeon	Archaea	2026739	contig	80.2469	0.617284
GCA 002706615.1	Archaea	Euryarchaeota	Euryarchaeota	-	-	-	-	Euryarchaeota archaeon	Archaea	2026739	contig	82.0988	3.7037
GCA 002702945.1	Archaea	Euryarchaeota	Euryarchaeota	-	-	-	-	Euryarchaeota archaeon	Archaea	2026739	contig	84.5679	6.17284
GCA 002698725.1	Archaea	Euryarchaeota	Euryarchaeota	-	-	-	-	Euryarchaeota archaeon	Archaea	2026739	contig	84.5679	5.55556
GCA 002690785.1	Archaea	Euryarchaeota	Euryarchaeota	-	-	-	-	Euryarchaeota archaeon	Archaea	2026739	contig	80.2469	0.617284
GCA 002687935.1	Archaea	Euryarchaeota	Euryarchaeota	-	-	-	-	Euryarchaeota archaeon	Archaea	2026739	contig	82.0988	2.46914
GCA 009758405.1	Archaea	Euryarchaeota	Euryarchaeota	-	-	-	-	Euryarchaeota archaeon	Euryarchaeota archaeon	2026739	contig	95.679	0
GCA 009758305.1	Archaea	Euryarchaeota	Euryarchaeota	-	-	-	-	Euryarchaeota archaeon	Euryarchaeota archaeon	2026739	contig	95.679	0
GCA 009758285.1	Archaea	Euryarchaeota	Euryarchaeota	-	-	-	-	Euryarchaeota archaeon	Euryarchaeota archaeon	2026739	contig	95.679	0.617284
GCA 005879105.1	Archaea	Euryarchaeota	Euryarchaeota	-	-	-	-	Euryarchaeota archaeon	Euryarchaeota archaeon	2026739	contig	94.4444	2.46914
GCA 005879065.1	Archaea	Euryarchaeota	Euryarchaeota	-	-	-	-	Euryarchaeota archaeon	Euryarchaeota archaeon	2026739	scaffold	88.8889	2.46914
GCA 005878985.1	Archaea	Euryarchaeota	Euryarchaeota	-	-	-	-	Euryarchaeota archaeon	Euryarchaeota archaeon	2026739	scaffold	93.8272	2.46914
GCA 005878955.1	Archaea	Euryarchaeota	Euryarchaeota	-	-	-	-	Euryarchaeota archaeon	Euryarchaeota archaeon	2026739	scaffold	85.8025	3.7037
GCA 005878915.1	Archaea	Euryarchaeota	Euryarchaeota	-	-	-	-	Euryarchaeota archaeon	Euryarchaeota archaeon	2026739	scaffold	83.3333	3.08642
GCA 005878665.1	Archaea	Euryarchaeota	Euryarchaeota	-	-	-	-	Euryarchaeota archaeon	Euryarchaeota archaeon	2026739	scaffold	82.0988	2.46914
GCA 005878635.1	Archaea	Euryarchaeota	Euryarchaeota	-	-	-	-	Euryarchaeota archaeon	Euryarchaeota archaeon	2026739	scaffold	84.5679	3.08642
GCA 005878615.1	Archaea	Euryarchaeota	Euryarchaeota	-	-	-	-	Euryarchaeota archaeon	Euryarchaeota archaeon	2026739	scaffold	93.8272	4.32099
GCA 005878585.1	Archaea	Euryarchaeota	Euryarchaeota	-	-	-	-	Euryarchaeota archaeon	Euryarchaeota archaeon	2026739	scaffold	83.9506	3.08642
GCA 005878575.1	Archaea	Euryarchaeota	Euryarchaeota	-	-	-	-	Euryarchaeota archaeon	Euryarchaeota archaeon	2026739	scaffold	83.3333	1.85185
GCA 005878525.1	Archaea	Euryarchaeota	Euryarchaeota	-	-	-	-	Euryarchaeota archaeon	Euryarchaeota archaeon	2026739	scaffold	88.2716	3.7037
GCA 005878485.1	Archaea	Euryarchaeota	Euryarchaeota	-	-	-	-	Euryarchaeota archaeon	Euryarchaeota archaeon	2026739	scaffold	91.9753	3.08642
GCA 005878405.1	Archaea	Euryarchaeota	Euryarchaeota	-	-	-	-	Euryarchaeota archaeon	Euryarchaeota archaeon	2026739	scaffold	90.7407	1.85185
GCA 005878385.1	Archaea	Euryarchaeota	Euryarchaeota	-	-	-	-	Euryarchaeota archaeon	Euryarchaeota archaeon	2026739	scaffold	86.4198	0.617284
GCA 005878375.1	Archaea	Euryarchaeota	Euryarchaeota	-	-	-	-	Euryarchaeota archaeon	Euryarchaeota archaeon	2026739	scaffold	85.1852	1.85185
GCA 004195715.1	Archaea	Euryarchaeota	Euryarchaeota	-	-	-	-	Euryarchaeota archaeon	Euryarchaeota archaeon	2026739	contig	84.5679	0.617284
GCA 004195655.1	Archaea	Euryarchaeota	Euryarchaeota	-	-	-	-	Euryarchaeota archaeon	Euryarchaeota archaeon	2026739	contig	88.2716	0
GCA 004195635.1	Archaea	Euryarchaeota	Euryarchaeota	-	-	-	-	Euryarchaeota archaeon	Euryarchaeota archaeon	2026739	contig	83.9506	0
GCA 004195615.1	Archaea	Euryarchaeota	Euryarchaeota	-	-	-	-	Euryarchaeota archaeon	Euryarchaeota archaeon	2026739	contig	87.037	1.85185
GCA 004195545.1	Archaea	Euryarchaeota	Euryarchaeota	-	-	-	-	Euryarchaeota archaeon	Euryarchaeota archaeon	2026739	contig	86.4198	4.93827
GCA 004195515.1	Archaea	Euryarchaeota	Euryarchaeota	-	-	-	-	Euryarchaeota archaeon	Euryarchaeota archaeon	2026739	contig	85.8025	2.46914
GCA 003695745.1	Archaea	Euryarchaeota	Euryarchaeota	-	-	-	-	Euryarchaeota archaeon	Euryarchaeota archaeon	2026739	contig	89.5062	1.23457
GCA 002725315.1	Archaea	Euryarchaeota	Euryarchaeota	-	-	-	-	Euryarchaeota archaeon	Euryarchaeota archaeon	2026739	contig	82.0988	0.617284
GCA 002722135.1	Archaea	Euryarchaeota	Euryarchaeota	-	-	-	-	Euryarchaeota archaeon	Euryarchaeota archaeon	2026739	contig	83.3333	1.85185
GCA 002720275.1	Archaea	Euryarchaeota	Euryarchaeota	-	-	-	-	Euryarchaeota archaeon	Euryarchaeota archaeon	2026739	contig	83.3333	1.23457
GCA 002720095.2	Archaea	Euryarchaeota	Euryarchaeota	-	-	-	-	Euryarchaeota archaeon	Euryarchaeota archaeon	2026739	contig	84.5679	1.23457
GCA 002718995.2	Archaea	Euryarchaeota	Euryarchaeota	-	-	-	-	Euryarchaeota archaeon	Euryarchaeota archaeon	2026739	contig	86.4198	1.23457
GCA 002715245.1	Archaea	Euryarchaeota	Euryarchaeota	-	-	-	-	Euryarchaeota archaeon	Euryarchaeota archaeon	2026739	contig	85.8025	1.85185
GCA 002713585.1	Archaea	Euryarchaeota	Euryarchaeota	-	-	-	-	Euryarchaeota archaeon	Euryarchaeota archaeon	2026739	contig	82.0988	0.617284
GCA 002712495.1	Archaea	Euryarchaeota	Euryarchaeota	-	-	-	-	Euryarchaeota archaeon	Euryarchaeota archaeon	2026739	contig	82.716	3.08642
GCA 002706065.1	Archaea	Euryarchaeota	Euryarchaeota	-	-	-	-	Euryarchaeota archaeon	Euryarchaeota archaeon	2026739	contig	82.716	1.85185
GCA 002703075.2	Archaea	Euryarchaeota	Euryarchaeota	-	-	-	-	Euryarchaeota archaeon	Euryarchaeota archaeon	2026739	contig	85.8025	3.7037
GCA 002702035.1	Archaea	Euryarchaeota	Euryarchaeota	-	-	-	-	Euryarchaeota archaeon	Euryarchaeota archaeon	2026739	contig	81.4815	1.23457
GCA 002701145.1	Archaea	Euryarchaeota	Euryarchaeota	-	-	-	-	Euryarchaeota archaeon	Euryarchaeota archaeon	2026739	contig	83.3333	1.85185
GCA 002700955.2	Archaea	Euryarchaeota	Euryarchaeota	-	-	-	-	Euryarchaeota archaeon	Euryarchaeota archaeon	2026739	contig	80.8642	0.617284
GCA 002699425.1	Archaea	Euryarchaeota	Euryarchaeota	-	-	-	-	Euryarchaeota archaeon	Euryarchaeota archaeon	2026739	contig	85.8025	1.23457
GCA 002698145.1	Archaea	Euryarchaeota	Euryarchaeota	-	-	-	-	Euryarchaeota archaeon	Euryarchaeota archaeon	2026739	contig	84.5679	4.32099
GCA 002696315.1	Archaea	Euryarchaeota	Euryarchaeota	-	-	-	-	Euryarchaeota archaeon	Euryarchaeota archaeon	2026739	contig	82.716	1.85185
GCA 002695145.1	Archaea	Euryarchaeota	Euryarchaeota	-	-	-	-	Euryarchaeota archaeon	Euryarchaeota archaeon	2026739	contig	84.5679	2.46914
GCA 002694245.1	Archaea	Euryarchaeota	Euryarchaeota	-	-	-	-	Euryarchaeota archaeon	Euryarchaeota archaeon	2026739	contig	83.3333	1.85185
GCA 002689165.1	Archaea	Euryarchaeota	Euryarchaeota	-	-	-	-	Euryarchaeota archaeon	Euryarchaeota archaeon	2026739	contig	81.4815	1.23457
GCA 002687075.1	Archaea	Euryarchaeota	Euryarchaeota	-	-	-	-	Euryarchaeota archaeon	Euryarchaeota archaeon	2026739	contig	85.8025	4.32099
GCA 003660865.1	Archaea	Euryarchaeota	Euryarchaeota	-	-	-	-	Candidatus Nanohaloarchaeota archaeon	Candidatus Nanohaloarchaeota archaeon	2099673	contig	69.1358	3.08642
IMG 2651870039	Archaea	Euryarchaeota	Euryarchaeota	-	-	-	-	-	Euryarchaeota Bin 17	28890	permanent draft	80.2469	0
IMG 2814122912	Archaea	Euryarchaeota	Euryarchaeota	-	-	-	-	-	Euryarchaeota BinDmb83	28890	permanent draft	83.9506	1.85185
IMG 2651870038	Archaea	Euryarchaeota	Euryarchaeota	-	-	-	-	-	Euryarchaeota Bin 15	28890	permanent draft	87.6543	0.617284
IMG 2522572144	Archaea	Euryarchaeota	Euryarchaeota	-	-	-	-	-	Thermoplasmatales-like-NAG3-r03	28890	permanent draft	91.9753	0.617284
GCA 003662965.1	Archaea	Euryarchaeota	Euryarchaeota	Archaeoglobi	Archaeoglobales	-	-	Archaeoglobales archaeon	Archaea	2250258	contig	87.6543	7.40741
GCA 003662995.1	Archaea	Euryarchaeota	Euryarchaeota	Archaeoglobi	Archaeoglobales	-	-	Archaeoglobales archaeon	Archaeoglobales archaeon	2250258	contig	96.2963	2.46914
IMG 2773857653	Archaea	Euryarchaeota	Euryarchaeota	Archaeoglobi	Archaeoglobales	-	-	-	Unclassified Archaeoglobales GMQP bin 32	2231	permanent draft	98.7654	1.23457
IMG 2721755890	Archaea	Euryarchaeota	Euryarchaeota	Archaeoglobi	Archaeoglobales	Archaeoglobaceae	Archaeoglobus	-	Archaeoglobus sp. JZ bin 24	2233	permanent draft	98.1481	1.85185
GCF 900069765.1	Archaea	Euryarchaeota	Euryarchaeota	Archaeoglobi	Archaeoglobales	Archaeoglobaceae	Archaeoglobus	Archaeoglobus fulgidus	Archaeoglobus fulgidus	2234	contig	95.679	0.617284
GCA 001508745.1	Archaea	Euryarchaeota	Euryarchaeota	Archaeoglobi	Archaeoglobales	Archaeoglobaceae	Archaeoglobus	Archaeoglobus fulgidus	Archaeoglobus fulgidus	2234	contig	93.8272	0.617284
GCA 001508815.1	Archaea	Euryarchaeota	Euryarchaeota	Archaeoglobi	Archaeoglobales	Archaeoglobaceae	Archaeoglobus	Archaeoglobus fulgidus	Archaeoglobus fulgidus	2234	contig	95.679	0.617284
GCF 000008665.1	Archaea	Euryarchaeota	Euryarchaeota	Archaeoglobi	Archaeoglobales	Archaeoglobaceae	Archaeoglobus	Archaeoglobus fulgidus	Archaeoglobus fulgidus DSM 4304	224325	complete genome	98.7654	0.617284
GCF 000734035.1	Archaea	Euryarchaeota	Euryarchaeota	Archaeoglobi	Archaeoglobales	Archaeoglobaceae	Archaeoglobus	Archaeoglobus fulgidus	Archaeoglobus fulgidus DSM 8774	1344584	complete genome	98.1481	0.617284
GCF 000025285.1	Archaea	Euryarchaeota	Euryarchaeota	Archaeoglobi	Archaeoglobales	Archaeoglobaceae	Archaeoglobus	Archaeoglobus profundus	Archaeoglobus profundus DSM 5631	572546	complete genome	97.5309	0
GCF 000385565.1	Archaea	Euryarchaeota	Euryarchaeota	Archaeoglobi	Archaeoglobales	Archaeoglobaceae	Archaeoglobus	Archaeoglobus sulfaticallidus	Archaeoglobus sulfaticallidus PM70-1	387631	complete genome	96.9136	0.617284
GCF 000194625.1	Archaea	Euryarchaeota	Euryarchaeota	Archaeoglobi	Archaeoglobales	Archaeoglobaceae	Archaeoglobus	Archaeoglobus veneficus	Archaeoglobus veneficus SNP6	693661	complete genome	99.3827	0.617284
GCF 000025505.1	Archaea	Euryarchaeota	Euryarchaeota	Archaeoglobi	Archaeoglobales	Archaeoglobaceae	Ferroglobus	Ferroglobus placidus	Ferroglobus placidus DSM 10642	589924	complete genome	99.3827	0.617284
GCF 000789255.1	Archaea	Euryarchaeota	Euryarchaeota	Archaeoglobi	Archaeoglobales	Archaeoglobaceae	Geoglobus	Geoglobus acetivorans	Geoglobus acetivorans	565033	complete genome	99.3827	0
GCF 001006045.1	Archaea	Euryarchaeota	Euryarchaeota	Archaeoglobi	Archaeoglobales	Archaeoglobaceae	Geoglobus	Geoglobus ahangari	Geoglobus ahangari	113653	complete genome	95.0617	0
GCA 004347825.1	Archaea	Euryarchaeota	Euryarchaeota	Archaeoglobi	-	-	-	Archaeoglobi archaeon	Archaeoglobi archaeon	2250530	contig	90.1235	6.17284
GCA 004347845.1	Archaea	Euryarchaeota	Euryarchaeota	Archaeoglobi	-	-	-	Archaeoglobi archaeon	Archaeoglobi archaeon	2250530	contig	87.037	3.7037
GCA 004347865.1	Archaea	Euryarchaeota	Euryarchaeota	Archaeoglobi	-	-	-	Archaeoglobi archaeon	Archaeoglobi archaeon	2250530	contig	96.2963	0.617284
GCA 004212075.1	Archaea	Euryarchaeota	Euryarchaeota	Candidatus Methanoliparia	Candidatus Methanoliparales	Candidatus Methanoliparaceae	Candidatus Methanoliparum	Candidatus Methanoliparum thermophilum	Candidatus Methanoliparum thermophilum	2491083	contig	94.4444	0
GCA 004212085.1	Archaea	Euryarchaeota	Euryarchaeota	Candidatus Methanoliparia	Candidatus Methanoliparales	Candidatus Methanollivieraceae	Candidatus Methanolliviera	Candidatus Methanolliviera hydrocarbonicum	Candidatus Methanolliviera hydrocarbonicum	2491085	contig	91.9753	1.85185
GCF 902158745.1	Archaea	Euryarchaeota	Euryarchaeota	Candidatus Methanoliparia	Candidatus Methanoliparales	Candidatus Methanollivieraceae	-	Candidatus Methanolliviera sp. GoM asphalt	Candidatus Methanolliviera sp. GoM asphalt	2588692	scaffold	89.5062	1.85185
GCF 902158735.1	Archaea	Euryarchaeota	Euryarchaeota	Candidatus Methanoliparia	Candidatus Methanoliparales	Candidatus Methanollivieraceae	-	Candidatus Methanolliviera sp. GoM oil	Candidatus Methanolliviera sp. GoM oil	2588691	contig	71.6049	1.85185
GCA 001515205.2	Archaea	Euryarchaeota	Euryarchaeota	Hadesarchaea	-	-	Candidatus Hadarchaeum	Candidatus Hadarchaeum yellowstonense	Hadesarchaea archaeon YNP 45	1776334	contig	90.1235	3.7037
GCA 004347815.1	Archaea	Euryarchaeota	Euryarchaeota	Hadesarchaea	-	-	-	Hadesarchaea archaeon	Hadesarchaea archaeon	2250276	contig	84.5679	0
GCA 004347835.1	Archaea	Euryarchaeota	Euryarchaeota	Hadesarchaea	-	-	-	Hadesarchaea archaeon	Hadesarchaea archaeon	2250276	contig	82.0988	0.617284
GCA 004347925.1	Archaea	Euryarchaeota	Euryarchaeota	Hadesarchaea	-	-	-	Hadesarchaea archaeon	Hadesarchaea archaeon	2250276	contig	92.5926	0.617284
GCA 009619155.1	Archaea	Euryarchaeota	Euryarchaeota	Hadesarchaea	-	-	-	Hadesarchaea archaeon	Hadesarchaea archaeon	2250276	contig	96.2963	1.85185
GCA 005222995.1	Archaea	Euryarchaeota	Euryarchaeota	Hadesarchaea	-	-	-	Hadesarchaea archaeon B3 Hades	Hadesarchaea archaeon B3 Hades	2012484	contig	80.8642	1.85185
GCA 001515185.1	Archaea	Euryarchaeota	Euryarchaeota	Hadesarchaea	-	-	-	Hadesarchaea archaeon DG-33	Hadesarchaea archaeon DG-33	1775754	scaffold	69.1358	0
GCA 001515215.1	Archaea	Euryarchaeota	Euryarchaeota	Hadesarchaea	-	-	-	Hadesarchaea archaeon YNP N21	Hadesarchaea archaeon YNP N21	1776333	contig	84.5679	4.32099
GCF 000746075.1	Archaea	Euryarchaeota	Euryarchaeota	Methanobacteria	Methanobacteriales	Methanobacteriaceae	Methanobacterium	Methanobacterium arcticum	Methanobacterium arcticum	386456	scaffold	98.1481	0.617284
GCF 002287175.1	Archaea	Euryarchaeota	Euryarchaeota	Methanobacteria	Methanobacteriales	Methanobacteriaceae	Methanobacterium	Methanobacterium bryantii	Methanobacterium bryantii	2161	contig	98.7654	1.23457
GCF 900095295.1	Archaea	Euryarchaeota	Euryarchaeota	Methanobacteria	Methanobacteriales	Methanobacteriaceae	Methanobacterium	Methanobacterium congolense	Methanobacterium congolense	118062	complete genome	98.1481	0
GCF 000762265.1	Archaea	Euryarchaeota	Euryarchaeota	Methanobacteria	Methanobacteriales	Methanobacteriaceae	Methanobacterium	Methanobacterium formicicum	Methanobacterium formicicum	2162	complete genome	97.5309	0.617284
GCF 001458655.1	Archaea	Euryarchaeota	Euryarchaeota	Methanobacteria	Methanobacteriales	Methanobacteriaceae	Methanobacterium	Methanobacterium formicicum	Methanobacterium formicicum	2162	complete genome	97.5309	0.617284
GCA 000953115.1	Archaea	Euryarchaeota	Euryarchaeota	Methanobacteria	Methanobacteriales	Methanobacteriaceae	Methanobacterium	Methanobacterium formicicum	Methanobacterium formicicum	2162	complete genome	95.679	0
GCF 000302455.1	Archaea	Euryarchaeota	Euryarchaeota	Methanobacteria	Methanobacteriales	Methanobacteriaceae	Methanobacterium	Methanobacterium formicicum	Methanobacterium formicicum DSM 3637	1204725	contig	95.679	0.617284
GCF 000191585.1	Archaea	Euryarchaeota	Euryarchaeota	Methanobacteria	Methanobacteriales	Methanobacteriaceae	Methanobacterium	Methanobacterium lacus	Methanobacterium lacus	877455	complete genome	98.1481	0.617284
GCF 000214725.1	Archaea	Euryarchaeota	Euryarchaeota	Methanobacteria	Methanobacteriales	Methanobacteriaceae	Methanobacterium	Methanobacterium paludis	Methanobacterium paludis	868131	complete genome	98.7654	1.85185
GCF 002813655.1	Archaea	Euryarchaeota	Euryarchaeota	Methanobacteria	Methanobacteriales	Methanobacteriaceae	Methanobacterium	Methanobacterium subterraneum	Methanobacterium subterraneum	59277	complete genome	95.679	3.08642
GCF 002813695.1	Archaea	Euryarchaeota	Euryarchaeota	Methanobacteria	Methanobacteriales	Methanobacteriaceae	Methanobacterium	Methanobacterium subterraneum	Methanobacterium subterraneum	59277	complete genome	97.5309	0.617284
GCF 000745485.1	Archaea	Euryarchaeota	Euryarchaeota	Methanobacteria	Methanobacteriales	Methanobacteriaceae	Methanobacterium	Methanobacterium veterum	Methanobacterium veterum	408577	scaffold	98.1481	0.617284
GCA 003600755.1	Archaea	Euryarchaeota	Euryarchaeota	Methanobacteria	Methanobacteriales	Methanobacteriaceae	Methanobacterium	Methanobacterium sp.	Methanobacterium sp.	2164	contig	98.1481	0
GCA 005924185.1	Archaea	Euryarchaeota	Euryarchaeota	Methanobacteria	Methanobacteriales	Methanobacteriaceae	Methanobacterium	Methanobacterium sp.	Methanobacterium sp.	2164	scaffold	96.2963	6.79012
GCA 009712615.1	Archaea	Euryarchaeota	Euryarchaeota	Methanobacteria	Methanobacteriales	Methanobacteriaceae	Methanobacterium	Methanobacterium sp.	Methanobacterium sp.	2164	scaffold	94.4444	1.23457
GCA 001509005.1	Archaea	Euryarchaeota	Euryarchaeota	Methanobacteria	Methanobacteriales	Methanobacteriaceae	Methanobacterium	Methanobacterium sp. 42 16	Methanobacterium sp. 42 16	1641383		95.0617	0
GCF 001729285.1	Archaea	Euryarchaeota	Euryarchaeota	Methanobacteria	Methanobacteriales	Methanobacteriaceae	Methanobacterium	Methanobacterium sp. A39	Methanobacterium sp. A39	1860100	contig	98.1481	1.23457
GCA 003491305.1	Archaea	Euryarchaeota	Euryarchaeota	Methanobacteria	Methanobacteriales	Methanobacteriaceae	Methanobacterium	Methanobacterium sp. BAmetb5	Methanobacterium sp. BAmetb5	2025351	complete genome	97.5309	0
GCA 003491285.1	Archaea	Euryarchaeota	Euryarchaeota	Methanobacteria	Methanobacteriales	Methanobacteriaceae	Methanobacterium	Methanobacterium sp. BRmetb2	Methanobacterium sp. BRmetb2	2025350	complete genome	98.7654	0
GCA 000309865.1	Archaea	Euryarchaeota	Euryarchaeota	Methanobacteria	Methanobacteriales	Methanobacteriaceae	Methanobacterium	Methanobacterium sp. Maddingley MBC34	Methanobacterium sp. Maddingley MBC34	1220534	contig	93.2099	0
GCF 000499765.1	Archaea	Euryarchaeota	Euryarchaeota	Methanobacteria	Methanobacteriales	Methanobacteriaceae	Methanobacterium	Methanobacterium sp. MB1	Methanobacterium sp. MB1	1379702	complete genome	98.1481	0
GCF 002813675.1	Archaea	Euryarchaeota	Euryarchaeota	Methanobacteria	Methanobacteriales	Methanobacteriaceae	Methanobacterium	Methanobacterium sp. MZ-A1	Methanobacterium sp. MZ-A1	1911685	complete genome	97.5309	1.23457
GCA 002067065.1	Archaea	Euryarchaeota	Euryarchaeota	Methanobacteria	Methanobacteriales	Methanobacteriaceae	Methanobacterium	Methanobacterium sp. PtaB.Bin024	Methanobacterium sp. PtaB.Bin024	1811674	contig	83.9506	1.23457
GCA 002067325.1	Archaea	Euryarchaeota	Euryarchaeota	Methanobacteria	Methanobacteriales	Methanobacteriaceae	Methanobacterium	Methanobacterium sp. PtaU1.Bin097	Methanobacterium sp. PtaU1.Bin097	1811675	contig	88.2716	0.617284
GCA 002067565.1	Archaea	Euryarchaeota	Euryarchaeota	Methanobacteria	Methanobacteriales	Methanobacteriaceae	Methanobacterium	Methanobacterium sp. PtaU1.Bin242	Methanobacterium sp. PtaU1.Bin242	1811676	contig	68.5185	0.617284
GCF 000744455.1	Archaea	Euryarchaeota	Euryarchaeota	Methanobacteria	Methanobacteriales	Methanobacteriaceae	Methanobacterium	Methanobacterium sp. SMA-27	Methanobacterium sp. SMA-27	1495336	contig	95.0617	1.23457
GCF 002072215.1	Archaea	Euryarchaeota	Euryarchaeota	Methanobacteria	Methanobacteriales	Methanobacteriaceae	Methanobrevibacter	Methanobrevibacter arboriphilus	Methanobrevibacter arboriphilus JCM 13429 = DSM 1125	1300164	contig	96.9136	0.617284
GCF 001315885.1	Archaea	Euryarchaeota	Euryarchaeota	Methanobacteria	Methanobacteriales	Methanobacteriaceae	Methanobrevibacter	Methanobrevibacter arboriphilus	Methanobrevibacter arboriphilus JCM 9315	1293039	contig	66.6667	0.617284
GCF 000320505.1	Archaea	Euryarchaeota	Euryarchaeota	Methanobacteria	Methanobacteriales	Methanobacteriaceae	Methanobrevibacter	Methanobrevibacter boviskoreani	Methanobrevibacter boviskoreani JH1	1214066	contig	97.5309	0.617284
GCF 001639295.1	Archaea	Euryarchaeota	Euryarchaeota	Methanobacteria	Methanobacteriales	Methanobacteriaceae	Methanobrevibacter	Methanobrevibacter curvatus	Methanobrevibacter curvatus	49547	contig	96.9136	0.617284
GCF 001639285.1	Archaea	Euryarchaeota	Euryarchaeota	Methanobacteria	Methanobacteriales	Methanobacteriaceae	Methanobrevibacter	Methanobrevibacter cuticularis	Methanobrevibacter cuticularis	47311	contig	95.679	0.617284
GCF 001639265.1	Archaea	Euryarchaeota	Euryarchaeota	Methanobacteria	Methanobacteriales	Methanobacteriaceae	Methanobrevibacter	Methanobrevibacter filiformis	Methanobrevibacter filiformis	55758	contig	96.2963	0
GCF 900109595.1	Archaea	Euryarchaeota	Euryarchaeota	Methanobacteria	Methanobacteriales	Methanobacteriaceae	Methanobrevibacter	Methanobrevibacter gottschalkii	Methanobrevibacter gottschalkii	190974	contig	97.5309	0
GCF 003814835.1	Archaea	Euryarchaeota	Euryarchaeota	Methanobacteria	Methanobacteriales	Methanobacteriaceae	Methanobrevibacter	Methanobrevibacter gottschalkii	Methanobrevibacter gottschalkii DSM 11977	1122229	scaffold	97.5309	0
GCF 001477655.1	Archaea	Euryarchaeota	Euryarchaeota	Methanobacteria	Methanobacteriales	Methanobacteriaceae	Methanobrevibacter	Methanobrevibacter millerae	Methanobrevibacter millerae	230361	complete genome	95.0617	0.617284
GCF 900103415.1	Archaea	Euryarchaeota	Euryarchaeota	Methanobacteria	Methanobacteriales	Methanobacteriaceae	Methanobrevibacter	Methanobrevibacter millerae	Methanobrevibacter millerae	230361	scaffold	96.2963	3.08642
GCF 001563245.1	Archaea	Euryarchaeota	Euryarchaeota	Methanobacteria	Methanobacteriales	Methanobacteriaceae	Methanobrevibacter	Methanobrevibacter olleyae	Methanobrevibacter olleyae	294671	complete genome	97.5309	0
GCF 001639275.1	Archaea	Euryarchaeota	Euryarchaeota	Methanobacteria	Methanobacteriales	Methanobacteriaceae	Methanobrevibacter	Methanobrevibacter oralis	Methanobrevibacter oralis	66851	contig	96.2963	0
GCF 900289035.1	Archaea	Euryarchaeota	Euryarchaeota	Methanobacteria	Methanobacteriales	Methanobacteriaceae	Methanobrevibacter	Methanobrevibacter oralis	Methanobrevibacter oralis	66851	scaffold	96.2963	0
GCF 902384065.1	Archaea	Euryarchaeota	Euryarchaeota	Methanobacteria	Methanobacteriales	Methanobacteriaceae	Methanobrevibacter	Methanobrevibacter oralis	Methanobrevibacter oralis	66851	contig	80.8642	0
GCF 000024185.1	Archaea	Euryarchaeota	Euryarchaeota	Methanobacteria	Methanobacteriales	Methanobacteriaceae	Methanobrevibacter	Methanobrevibacter ruminantium	Methanobrevibacter ruminantium M1	634498	complete genome	96.2963	1.23457
GCF 000824705.1	Archaea	Euryarchaeota	Euryarchaeota	Methanobacteria	Methanobacteriales	Methanobacteriaceae	Methanobrevibacter	Methanobrevibacter smithii	Methanobrevibacter smithii	2173	contig	96.9136	0
GCF 002252585.1	Archaea	Euryarchaeota	Euryarchaeota	Methanobacteria	Methanobacteriales	Methanobacteriaceae	Methanobrevibacter	Methanobrevibacter smithii	Methanobrevibacter smithii	2173	contig	97.5309	0
GCF 002813085.1	Archaea	Euryarchaeota	Euryarchaeota	Methanobacteria	Methanobacteriales	Methanobacteriaceae	Methanobrevibacter	Methanobrevibacter smithii	Methanobrevibacter smithii	2173	complete genome	97.5309	0
GCF 900650605.1	Archaea	Euryarchaeota	Euryarchaeota	Methanobacteria	Methanobacteriales	Methanobacteriaceae	Methanobrevibacter	Methanobrevibacter smithii	Methanobrevibacter smithii	2173	contig	97.5309	0
GCF 902384055.1	Archaea	Euryarchaeota	Euryarchaeota	Methanobacteria	Methanobacteriales	Methanobacteriaceae	Methanobrevibacter	Methanobrevibacter smithii	Methanobrevibacter smithii	2173	scaffold	97.5309	0
GCF 902387325.1	Archaea	Euryarchaeota	Euryarchaeota	Methanobacteria	Methanobacteriales	Methanobacteriaceae	Methanobrevibacter	Methanobrevibacter smithii	Methanobrevibacter smithii	2173	contig	97.5309	0
GCF 000016525.1	Archaea	Euryarchaeota	Euryarchaeota	Methanobacteria	Methanobacteriales	Methanobacteriaceae	Methanobrevibacter	Methanobrevibacter smithii	Methanobrevibacter smithii ATCC 35061	420247	complete genome	97.5309	0
GCF 000151225.1	Archaea	Euryarchaeota	Euryarchaeota	Methanobacteria	Methanobacteriales	Methanobacteriaceae	Methanobrevibacter	Methanobrevibacter smithii	Methanobrevibacter smithii DSM 2374	521002	scaffold	97.5309	0
GCF 000151245.1	Archaea	Euryarchaeota	Euryarchaeota	Methanobacteria	Methanobacteriales	Methanobacteriaceae	Methanobrevibacter	Methanobrevibacter smithii	Methanobrevibacter smithii DSM 2375	483214	scaffold	96.2963	0
GCF 000189795.1	Archaea	Euryarchaeota	Euryarchaeota	Methanobacteria	Methanobacteriales	Methanobacteriaceae	Methanobrevibacter	Methanobrevibacter smithii	Methanobrevibacter smithii TS145A	911116	contig	92.5926	0
GCF 000189815.1	Archaea	Euryarchaeota	Euryarchaeota	Methanobacteria	Methanobacteriales	Methanobacteriaceae	Methanobrevibacter	Methanobrevibacter smithii	Methanobrevibacter smithii TS145B	911117	contig	90.7407	0
GCF 000189835.1	Archaea	Euryarchaeota	Euryarchaeota	Methanobacteria	Methanobacteriales	Methanobacteriaceae	Methanobrevibacter	Methanobrevibacter smithii	Methanobrevibacter smithii TS146A	911118	contig	91.358	0
GCF 000189855.1	Archaea	Euryarchaeota	Euryarchaeota	Methanobacteria	Methanobacteriales	Methanobacteriaceae	Methanobrevibacter	Methanobrevibacter smithii	Methanobrevibacter smithii TS146B	911119	contig	94.4444	0
GCF 000189875.1	Archaea	Euryarchaeota	Euryarchaeota	Methanobacteria	Methanobacteriales	Methanobacteriaceae	Methanobrevibacter	Methanobrevibacter smithii	Methanobrevibacter smithii TS146C	911120	contig	74.0741	0.617284
GCF 000189895.1	Archaea	Euryarchaeota	Euryarchaeota	Methanobacteria	Methanobacteriales	Methanobacteriaceae	Methanobrevibacter	Methanobrevibacter smithii	Methanobrevibacter smithii TS146D	911121	contig	93.2099	0
GCF 000189915.1	Archaea	Euryarchaeota	Euryarchaeota	Methanobacteria	Methanobacteriales	Methanobacteriaceae	Methanobrevibacter	Methanobrevibacter smithii	Methanobrevibacter smithii TS146E	911122	contig	95.679	0
GCF 000189935.1	Archaea	Euryarchaeota	Euryarchaeota	Methanobacteria	Methanobacteriales	Methanobacteriaceae	Methanobrevibacter	Methanobrevibacter smithii	Methanobrevibacter smithii TS147A	911123	contig	96.9136	0
GCF 000189955.1	Archaea	Euryarchaeota	Euryarchaeota	Methanobacteria	Methanobacteriales	Methanobacteriaceae	Methanobrevibacter	Methanobrevibacter smithii	Methanobrevibacter smithii TS147B	911124	contig	96.9136	0
GCF 000189975.1	Archaea	Euryarchaeota	Euryarchaeota	Methanobacteria	Methanobacteriales	Methanobacteriaceae	Methanobrevibacter	Methanobrevibacter smithii	Methanobrevibacter smithii TS147C	911125	contig	90.1235	0
GCF 000189995.1	Archaea	Euryarchaeota	Euryarchaeota	Methanobacteria	Methanobacteriales	Methanobacteriaceae	Methanobrevibacter	Methanobrevibacter smithii	Methanobrevibacter smithii TS94A	911126	contig	96.9136	0
GCF 000190015.1	Archaea	Euryarchaeota	Euryarchaeota	Methanobacteria	Methanobacteriales	Methanobacteriaceae	Methanobrevibacter	Methanobrevibacter smithii	Methanobrevibacter smithii TS94B	911127	contig	92.5926	0.617284
GCF 000190035.1	Archaea	Euryarchaeota	Euryarchaeota	Methanobacteria	Methanobacteriales	Methanobacteriaceae	Methanobrevibacter	Methanobrevibacter smithii	Methanobrevibacter smithii TS94C	911128	contig	96.9136	0
GCF 000190055.1	Archaea	Euryarchaeota	Euryarchaeota	Methanobacteria	Methanobacteriales	Methanobacteriaceae	Methanobrevibacter	Methanobrevibacter smithii	Methanobrevibacter smithii TS95A	911129	contig	94.4444	0
GCF 000190075.1	Archaea	Euryarchaeota	Euryarchaeota	Methanobacteria	Methanobacteriales	Methanobacteriaceae	Methanobrevibacter	Methanobrevibacter smithii	Methanobrevibacter smithii TS95B	911130	contig	91.9753	0
GCF 000190095.1	Archaea	Euryarchaeota	Euryarchaeota	Methanobacteria	Methanobacteriales	Methanobacteriaceae	Methanobrevibacter	Methanobrevibacter smithii	Methanobrevibacter smithii TS95C	911131	contig	95.679	0.617284
GCF 000190115.1	Archaea	Euryarchaeota	Euryarchaeota	Methanobacteria	Methanobacteriales	Methanobacteriaceae	Methanobrevibacter	Methanobrevibacter smithii	Methanobrevibacter smithii TS95D	911132	contig	95.679	0
GCF 000190135.1	Archaea	Euryarchaeota	Euryarchaeota	Methanobacteria	Methanobacteriales	Methanobacteriaceae	Methanobrevibacter	Methanobrevibacter smithii	Methanobrevibacter smithii TS96A	911133	contig	96.2963	0
GCF 000190155.1	Archaea	Euryarchaeota	Euryarchaeota	Methanobacteria	Methanobacteriales	Methanobacteriaceae	Methanobrevibacter	Methanobrevibacter smithii	Methanobrevibacter smithii TS96B	911134	contig	94.4444	0
GCF 000190175.1	Archaea	Euryarchaeota	Euryarchaeota	Methanobacteria	Methanobacteriales	Methanobacteriaceae	Methanobrevibacter	Methanobrevibacter smithii	Methanobrevibacter smithii TS96C	911135	contig	96.9136	0
GCF 003111625.1	Archaea	Euryarchaeota	Euryarchaeota	Methanobacteria	Methanobacteriales	Methanobacteriaceae	Methanobrevibacter	Methanobrevibacter thaueri	Methanobrevibacter thaueri	190975	contig	96.2963	0
GCF 003111605.1	Archaea	Euryarchaeota	Euryarchaeota	Methanobacteria	Methanobacteriales	Methanobacteriaceae	Methanobrevibacter	Methanobrevibacter woesei	Methanobrevibacter woesei	190976	contig	97.5309	0.617284
GCF 000621965.1	Archaea	Euryarchaeota	Euryarchaeota	Methanobacteria	Methanobacteriales	Methanobacteriaceae	Methanobrevibacter	Methanobrevibacter wolinii	Methanobrevibacter wolinii SH	1410664	scaffold	97.5309	0.617284
GCF 002208625.1	Archaea	Euryarchaeota	Euryarchaeota	Methanobacteria	Methanobacteriales	Methanobacteriaceae	Methanobrevibacter	Methanobrevibacter sp. 87.7	Methanobrevibacter sp. 87.7	387957	contig	97.5309	0.617284
GCF 001729385.1	Archaea	Euryarchaeota	Euryarchaeota	Methanobacteria	Methanobacteriales	Methanobacteriaceae	Methanobrevibacter	Methanobrevibacter sp. A27	Methanobrevibacter sp. A27	1860099	contig	95.679	0
GCF 001729455.1	Archaea	Euryarchaeota	Euryarchaeota	Methanobacteria	Methanobacteriales	Methanobacteriaceae	Methanobrevibacter	Methanobrevibacter sp. A54	Methanobrevibacter sp. A54	1860156	contig	96.9136	0
GCF 000404165.1	Archaea	Euryarchaeota	Euryarchaeota	Methanobacteria	Methanobacteriales	Methanobacteriaceae	Methanobrevibacter	Methanobrevibacter sp. AbM4	Methanobrevibacter sp. AbM4	224719	complete genome	96.2963	0.617284
GCA 003315655.1	Archaea	Euryarchaeota	Euryarchaeota	Methanobacteria	Methanobacteriales	Methanobacteriaceae	Methanobrevibacter	Methanobrevibacter sp. NOE	Methanobrevibacter sp. NOE	2006182	contig	91.358	1.23457
GCF 001548675.1	Archaea	Euryarchaeota	Euryarchaeota	Methanobacteria	Methanobacteriales	Methanobacteriaceae	Methanobrevibacter	Methanobrevibacter sp. YE315	Methanobrevibacter sp. YE315	1609968	complete genome	95.679	0
GCA 000437055.1	Archaea	Euryarchaeota	Euryarchaeota	Methanobacteria	Methanobacteriales	Methanobacteriaceae	Methanobrevibacter	Methanobrevibacter smithii CAG:186	Methanobrevibacter smithii CAG:186	1263088	scaffold	95.679	0
GCF 002287195.1	Archaea	Euryarchaeota	Euryarchaeota	Methanobacteria	Methanobacteriales	Methanobacteriaceae	Methanosphaera	Methanosphaera cuniculi	Methanosphaera cuniculi	1077256	contig	95.679	0.617284
GCF 902384015.1	Archaea	Euryarchaeota	Euryarchaeota	Methanobacteria	Methanobacteriales	Methanobacteriaceae	Methanosphaera	Methanosphaera stadtmanae	Methanosphaera stadtmanae	2317	complete genome	95.679	0.617284
IMG 2651869595	Archaea	Euryarchaeota	Euryarchaeota	Methanobacteria	Methanobacteriales	Methanobacteriaceae	Methanosphaera	Methanosphaera stadtmanae	Methanosphaera sp. BMS complete genome	2317	permanent draft	93.8272	1.85185
GCF 000012545.1	Archaea	Euryarchaeota	Euryarchaeota	Methanobacteria	Methanobacteriales	Methanobacteriaceae	Methanosphaera	Methanosphaera stadtmanae	Methanosphaera stadtmanae DSM 3091	339860	complete genome	95.679	0.617284
GCF 001729395.1	Archaea	Euryarchaeota	Euryarchaeota	Methanobacteria	Methanobacteriales	Methanobacteriaceae	Methanosphaera	Methanosphaera sp. A6	Methanosphaera sp. A6	1860157	contig	91.358	0.617284
GCF 003268005.1	Archaea	Euryarchaeota	Euryarchaeota	Methanobacteria	Methanobacteriales	Methanobacteriaceae	Methanosphaera	Methanosphaera sp. BMS	Methanosphaera sp. BMS	1789762	complete genome	95.0617	1.85185
GCA 003266085.1	Archaea	Euryarchaeota	Euryarchaeota	Methanobacteria	Methanobacteriales	Methanobacteriaceae	Methanosphaera	Methanosphaera sp. DEW79	Methanosphaera sp. DEW79	1945576		94.4444	1.23457
GCA 003266105.1	Archaea	Euryarchaeota	Euryarchaeota	Methanobacteria	Methanobacteriales	Methanobacteriaceae	Methanosphaera	Methanosphaera sp. rholeuAM6	Methanosphaera sp. rholeuAM6	1945580	scaffold	80.2469	0
GCA 003266075.1	Archaea	Euryarchaeota	Euryarchaeota	Methanobacteria	Methanobacteriales	Methanobacteriaceae	Methanosphaera	Methanosphaera sp. rholeuAM74	Methanosphaera sp. rholeuAM74	1945579	scaffold	66.0494	0.617284
GCA 003266175.1	Archaea	Euryarchaeota	Euryarchaeota	Methanobacteria	Methanobacteriales	Methanobacteriaceae	Methanosphaera	Methanosphaera sp. SHI1033	Methanosphaera sp. SHI1033	1945632	scaffold	68.5185	1.23457
GCA 003266145.1	Archaea	Euryarchaeota	Euryarchaeota	Methanobacteria	Methanobacteriales	Methanobacteriaceae	Methanosphaera	Methanosphaera sp. SHI613	Methanosphaera sp. SHI613	1945631	scaffold	87.6543	0.617284
GCF 001729965.1	Archaea	Euryarchaeota	Euryarchaeota	Methanobacteria	Methanobacteriales	Methanobacteriaceae	Methanosphaera	Methanosphaera sp. WGK6	Methanosphaera sp. WGK6	1561964	contig	94.4444	0.617284
GCF 003385755.1	Archaea	Euryarchaeota	Euryarchaeota	Methanobacteria	Methanobacteriales	Methanobacteriaceae	Methanothermobacter	Methanothermobacter defluvii	Methanothermobacter defluvii	49339	scaffold	98.1481	0.617284
GCF 000145295.1	Archaea	Euryarchaeota	Euryarchaeota	Methanobacteria	Methanobacteriales	Methanobacteriaceae	Methanothermobacter	Methanothermobacter marburgensis	Methanothermobacter marburgensis str. Marburg	79929	complete genome	97.5309	0
GCF 003264935.1	Archaea	Euryarchaeota	Euryarchaeota	Methanobacteria	Methanobacteriales	Methanobacteriaceae	Methanothermobacter	Methanothermobacter tenebrarum	Methanothermobacter tenebrarum	680118	contig	98.7654	0
GCF 000008645.1	Archaea	Euryarchaeota	Euryarchaeota	Methanobacteria	Methanobacteriales	Methanobacteriaceae	Methanothermobacter	Methanothermobacter thermautotrophicus	Methanothermobacter thermautotrophicus str. Delta H	187420	complete genome	97.5309	0
GCF 900095815.1	Archaea	Euryarchaeota	Euryarchaeota	Methanobacteria	Methanobacteriales	Methanobacteriaceae	Methanothermobacter	Methanothermobacter wolfeii	Methanothermobacter wolfeii	145261	complete genome	96.2963	0
GCF 000828575.1	Archaea	Euryarchaeota	Euryarchaeota	Methanobacteria	Methanobacteriales	Methanobacteriaceae	Methanothermobacter	Methanothermobacter sp. CaT2	Methanothermobacter sp. CaT2	866790	complete genome	98.1481	0
GCA 002356395.1	Archaea	Euryarchaeota	Euryarchaeota	Methanobacteria	Methanobacteriales	Methanobacteriaceae	Methanothermobacter	Methanothermobacter sp. EMTCatA1	Methanothermobacter sp. EMTCatA1	2017966	complete genome	98.1481	1.85185
GCF 008033705.1	Archaea	Euryarchaeota	Euryarchaeota	Methanobacteria	Methanobacteriales	Methanobacteriaceae	Methanothermobacter	Methanothermobacter sp. KEPCO-1	Methanothermobacter sp. KEPCO1	2603820	complete genome	97.5309	2.46914
GCA 003584625.1	Archaea	Euryarchaeota	Euryarchaeota	Methanobacteria	Methanobacteriales	Methanobacteriaceae	Methanothermobacter	Methanothermobacter sp. MT-2	Methanothermobacter sp. MT-2	1898379	complete genome	97.5309	0
GCA 001507955.1	Archaea	Euryarchaeota	Euryarchaeota	Methanobacteria	Methanobacteriales	Methanobacteriaceae	-	Methanobacteriaceae archaeon 41 258	Methanobacteriaceae archaeon 41 258	1635284	contig	96.2963	0.617284
GCF 000166095.1	Archaea	Euryarchaeota	Euryarchaeota	Methanobacteria	Methanobacteriales	Methanothermaceae	Methanothermus	Methanothermus fervidus	Methanothermus fervidus DSM 2088	523846	complete genome	98.1481	1.23457
GCA 002839705.1	Archaea	Euryarchaeota	Euryarchaeota	Methanobacteria	Methanobacteriales	-	-	Methanobacteriales archaeon HGW-Methanobacteriales-1	Methanobacteriales archaeon HGW-Methanobacteriales-1	2013815	scaffold	98.1481	0.617284
GCA 002839685.1	Archaea	Euryarchaeota	Euryarchaeota	Methanobacteria	Methanobacteriales	-	-	Methanobacteriales archaeon HGW-Methanobacteriales-2	Methanobacteriales archaeon HGW-Methanobacteriales-2	2013816	scaffold	93.8272	1.23457
GCF 000739065.1	Archaea	Euryarchaeota	Euryarchaeota	Methanococci	Methanococcales	Methanocaldococcaceae	Methanocaldococcus	Methanocaldococcus bathoardescens	Methanocaldococcus bathoardescens	1301915	complete genome	99.3827	0
GCF 000023985.1	Archaea	Euryarchaeota	Euryarchaeota	Methanococci	Methanococcales	Methanocaldococcaceae	Methanocaldococcus	Methanocaldococcus fervens	Methanocaldococcus fervens AG86	573064	complete genome	98.1481	0
GCF 000092305.1	Archaea	Euryarchaeota	Euryarchaeota	Methanococci	Methanococcales	Methanocaldococcaceae	Methanocaldococcus	Methanocaldococcus infernus	Methanocaldococcus infernus ME	573063	complete genome	98.1481	0.617284
GCF 000091665.1	Archaea	Euryarchaeota	Euryarchaeota	Methanococci	Methanococcales	Methanocaldococcaceae	Methanocaldococcus	Methanocaldococcus jannaschii	Methanocaldococcus jannaschii DSM 2661	243232	complete genome	99.3827	0.617284
GCF 000371805.1	Archaea	Euryarchaeota	Euryarchaeota	Methanococci	Methanococcales	Methanocaldococcaceae	Methanocaldococcus	Methanocaldococcus villosus	Methanocaldococcus villosus KIN24-T80	1069083	contig	97.5309	0
GCF 000024625.1	Archaea	Euryarchaeota	Euryarchaeota	Methanococci	Methanococcales	Methanocaldococcaceae	Methanocaldococcus	Methanocaldococcus vulcanius	Methanocaldococcus vulcanius M7	579137	complete genome	99.3827	0.617284
GCF 000025525.1	Archaea	Euryarchaeota	Euryarchaeota	Methanococci	Methanococcales	Methanocaldococcaceae	Methanocaldococcus	Methanocaldococcus sp. FS406-22	Methanocaldococcus sp. FS406-22	644281	complete genome	99.3827	0.617284
GCA 000243455.2	Archaea	Euryarchaeota	Euryarchaeota	Methanococci	Methanococcales	Methanocaldococcaceae	Methanotorris	Methanotorris formicicus	Methanotorris formicicus Mc-S-70	647171	contig	99.3827	0.617284
GCF 000214415.1	Archaea	Euryarchaeota	Euryarchaeota	Methanococci	Methanococcales	Methanocaldococcaceae	Methanotorris	Methanotorris igneus	Methanotorris igneus Kol 5	880724	complete genome	99.3827	0
GCF 000017185.1	Archaea	Euryarchaeota	Euryarchaeota	Methanococci	Methanococcales	Methanococcaceae	Methanococcus	Methanococcus aeolicus	Methanococcus aeolicus Nankai-3	419665	complete genome	98.7654	0
GCF 002945325.1	Archaea	Euryarchaeota	Euryarchaeota	Methanococci	Methanococcales	Methanococcaceae	Methanococcus	Methanococcus maripaludis	Methanococcus maripaludis	39152	complete genome	96.2963	0
GCF 003052125.1	Archaea	Euryarchaeota	Euryarchaeota	Methanococci	Methanococcales	Methanococcaceae	Methanococcus	Methanococcus maripaludis	Methanococcus maripaludis	39152	complete genome	98.7654	0
GCF 000016125.1	Archaea	Euryarchaeota	Euryarchaeota	Methanococci	Methanococcales	Methanococcaceae	Methanococcus	Methanococcus maripaludis	Methanococcus maripaludis C5	402880	complete genome	98.7654	0
GCF 000018485.1	Archaea	Euryarchaeota	Euryarchaeota	Methanococci	Methanococcales	Methanococcaceae	Methanococcus	Methanococcus maripaludis	Methanococcus maripaludis C6	444158	complete genome	98.7654	0
GCF 000017225.1	Archaea	Euryarchaeota	Euryarchaeota	Methanococci	Methanococcales	Methanococcaceae	Methanococcus	Methanococcus maripaludis	Methanococcus maripaludis C7	426368	complete genome	98.7654	0
GCF 000828535.1	Archaea	Euryarchaeota	Euryarchaeota	Methanococci	Methanococcales	Methanococcaceae	Methanococcus	Methanococcus maripaludis	Methanococcus maripaludis KA1	637914	complete genome	98.7654	0
GCF 000828555.1	Archaea	Euryarchaeota	Euryarchaeota	Methanococci	Methanococcales	Methanococcaceae	Methanococcus	Methanococcus maripaludis	Methanococcus maripaludis OS7	637915	complete genome	98.7654	0
GCF 000011585.1	Archaea	Euryarchaeota	Euryarchaeota	Methanococci	Methanococcales	Methanococcaceae	Methanococcus	Methanococcus maripaludis	Methanococcus maripaludis S2	267377	complete genome	98.7654	0
GCF 000220645.1	Archaea	Euryarchaeota	Euryarchaeota	Methanococci	Methanococcales	Methanococcaceae	Methanococcus	Methanococcus maripaludis	Methanococcus maripaludis X1	1053692	complete genome	98.7654	0
GCF 000017165.1	Archaea	Euryarchaeota	Euryarchaeota	Methanococci	Methanococcales	Methanococcaceae	Methanococcus	Methanococcus vannielii	Methanococcus vannielii SB	406327	complete genome	96.2963	0
GCF 000006175.1	Archaea	Euryarchaeota	Euryarchaeota	Methanococci	Methanococcales	Methanococcaceae	Methanococcus	Methanococcus voltae	Methanococcus voltae A3	456320	complete genome	98.1481	0
GCF 000179575.2	Archaea	Euryarchaeota	Euryarchaeota	Methanococci	Methanococcales	Methanococcaceae	Methanothermococcus	Methanothermococcus okinawensis	Methanothermococcus okinawensis IH1	647113	complete genome	98.1481	0
GCF 000376965.1	Archaea	Euryarchaeota	Euryarchaeota	Methanococci	Methanococcales	Methanococcaceae	Methanothermococcus	Methanothermococcus thermolithotrophicus	Methanothermococcus thermolithotrophicus DSM 2095	523845	contig	99.3827	0
GCF 004310395.1	Archaea	Euryarchaeota	Euryarchaeota	Methanococci	Methanococcales	-	Methanofervidicoccus	Methanofervidicoccus abyssi	Methanofervidicoccus abyssi	2082189	contig	98.7654	0
GCF 003351865.1	Archaea	Euryarchaeota	Euryarchaeota	Methanococci	Methanococcales	-	Methanofervidicoccus	Methanofervidicoccus sp. A16	Methanofervidicoccus sp. A16	2607662	complete genome	98.7654	0
GCA 001914405.1	Archaea	Euryarchaeota	Euryarchaeota	Methanonatronarchaeia	Methanonatronarchaeales	Methanonatronarchaeaceae	Candidatus Methanohalarchaeum	Candidatus Methanohalarchaeum thermophilum	Candidatus Methanohalarchaeum thermophilum	1903181	contig	95.0617	1.23457
GCF 002153915.1	Archaea	Euryarchaeota	Euryarchaeota	Methanonatronarchaeia	Methanonatronarchaeales	Methanonatronarchaeaceae	Methanonatronarchaeum	Methanonatronarchaeum thermophilum	Methanonatronarchaeum thermophilum	1927129	contig	93.8272	1.85185
GCA 004212035.1	Archaea	Euryarchaeota	Euryarchaeota	Methanonatronarchaeia	-	-	-	Methanonatronarchaeia archaeon	Methanonatronarchaeia archaeon	2099682	contig	92.5926	0
GCF 000007185.1	Archaea	Euryarchaeota	Euryarchaeota	Methanopyri	Methanopyrales	Methanopyraceae	Methanopyrus	Methanopyrus kandleri	Methanopyrus kandleri AV19	190192	complete genome	97.5309	0
IMG 2757320861	Archaea	Euryarchaeota	Euryarchaeota	Methanopyri	Methanopyrales	Methanopyraceae	Methanopyrus	Methanopyrus sp. KOL6	Methanopyrus sp. KOL6	1937004	finished	96.9136	0
IMG 2757320857	Archaea	Euryarchaeota	Euryarchaeota	Methanopyri	Methanopyrales	Methanopyraceae	Methanopyrus	Methanopyrus sp. SNP6	Methanopyrus sp. SNP6	1937005	finished	96.9136	0
GCA 001587575.1	Archaea	Euryarchaeota	Euryarchaeota	Candidatus Methanofastidiosa	-	-	Candidatus Methanofastidiosum	Candidatus Methanofastidiosum methylthiophilus	Arc I group archaeon BMIXfssc0709 Meth Bin006	1705564	contig	90.7407	1.23457
GCA 001587595.1	Archaea	Euryarchaeota	Euryarchaeota	Candidatus Methanofastidiosa	-	-	Candidatus Methanofastidiosum	Candidatus Methanofastidiosum methylthiophilus	Arc I group archaeon ADurb1013 Bin02101	1705564	scaffold	91.358	1.23457
GCA 001587605.1	Archaea	Euryarchaeota	Euryarchaeota	Candidatus Methanofastidiosa	-	-	Candidatus Methanofastidiosum	Candidatus Methanofastidiosum methylthiophilus	Arc I group archaeon ADurb1113 Bin01801	1705564	scaffold	91.358	1.23457
GCA 001587635.1	Archaea	Euryarchaeota	Euryarchaeota	Candidatus Methanofastidiosa	-	-	Candidatus Methanofastidiosum	Candidatus Methanofastidiosum methylthiophilus	Arc I group archaeon ADurb1213 Bin02801	1705564	scaffold	91.9753	1.23457
GCA 001587655.1	Archaea	Euryarchaeota	Euryarchaeota	Candidatus Methanofastidiosa	-	-	Candidatus Methanofastidiosum	Candidatus Methanofastidiosum methylthiophilus	Arc I group archaeon B03fssc0709 Meth Bin005	1705564	contig	90.1235	1.23457
GCA 001587675.1	Archaea	Euryarchaeota	Euryarchaeota	Candidatus Methanofastidiosa	-	-	Candidatus Methanofastidiosum	Candidatus Methanofastidiosum methylthiophilus	Arc I group archaeon U1lsi0528 Bin089	1705564	contig	84.5679	3.08642
GCA 001587695.1	Archaea	Euryarchaeota	Euryarchaeota	Candidatus Methanofastidiosa	-	-	Candidatus Methanofastidiosum	Candidatus Methanofastidiosum methylthiophilus	Arc I group archaeon B15fssc0709 Meth Bin003	1705564	contig	90.1235	1.85185
GCA 001587715.1	Archaea	Euryarchaeota	Euryarchaeota	Candidatus Methanofastidiosa	-	-	Candidatus Methanofastidiosum	Candidatus Methanofastidiosum methylthiophilus	Arc I group archaeon U1lsi0528 Bin055	1705564	contig	83.3333	0
GCA 000220375.1	Archaea	Euryarchaeota	Euryarchaeota	Nanohaloarchaea	-	-	Candidatus Nanosalina	Candidatus Nanosalina sp. J07AB43	Candidatus Nanosalina sp. J07AB43	889948	scaffold	65.4321	2.46914
GCA 000220355.1	Archaea	Euryarchaeota	Euryarchaeota	Nanohaloarchaea	-	-	Candidatus Nanosalinarum	Candidatus Nanosalinarum sp. J07AB56	Candidatus Nanosalinarum sp. J07AB56	889962	scaffold	68.5185	3.08642
GCA 001761425.1	Archaea	Euryarchaeota	Euryarchaeota	Nanohaloarchaea	-	-	-	Nanohaloarchaea archaeon SG9	Nanohaloarchaea archaeon SG9	1737403	complete genome	73.4568	0
GCA 003009815.1	Archaea	Euryarchaeota	Euryarchaeota	Nanohaloarchaea	-	-	-	Nanohaloarchaea archaeon SW 4 43 9	Nanohaloarchaea archaeon SW 4 43 9	1919220	scaffold	68.5185	0
GCA 003009795.1	Archaea	Euryarchaeota	Euryarchaeota	Nanohaloarchaea	-	-	-	Nanohaloarchaea archaeon SW 7 43 1	Nanohaloarchaea archaeon SW 7 43 1	1919221	contig	74.6914	0.617284
IMG 2795385369	Archaea	Euryarchaeota	Euryarchaeota	Halobacteria	-	-	-	-	Uncultured Halobacteria archaeon SG1 64 42	183963	permanent draft	88.8889	1.23457
IMG 2795385371	Archaea	Euryarchaeota	Euryarchaeota	Halobacteria	-	-	-	-	Uncultured Halobacteria archaeon SG1 57 7	183963	permanent draft	87.037	0.617284
IMG 2795385359	Archaea	Euryarchaeota	Euryarchaeota	Halobacteria	-	-	-	-	Uncultured Halobacteria archaeon SG1 68 16	183963	permanent draft	82.0988	1.23457
GCF 004799665.1	Archaea	Euryarchaeota	Euryarchaeota	Halobacteria	Halobacteriales	Haloarculaceae	Halapricum	Halapricum salinum	Halapricum salinum	1457250	complete genome	96.2963	1.23457
GCA 009741825.1	Archaea	Euryarchaeota	Euryarchaeota	Halobacteria	Halobacteriales	Haloarculaceae	Halapricum	Halapricum sp. CBA1109	Halapricum sp. CBA1109	2668068	contig	71.6049	1.23457
GCF 000336615.1	Archaea	Euryarchaeota	Euryarchaeota	Halobacteria	Halobacteriales	Haloarculaceae	Haloarcula	Haloarcula amylolytica	Haloarcula amylolytica JCM 13557	1227452	contig	93.8272	0
GCF 000336895.1	Archaea	Euryarchaeota	Euryarchaeota	Halobacteria	Halobacteriales	Haloarculaceae	Haloarcula	Haloarcula argentinensis	Haloarcula argentinensis DSM 12282	1230451	contig	94.4444	1.23457
GCF 000337755.1	Archaea	Euryarchaeota	Euryarchaeota	Halobacteria	Halobacteriales	Haloarculaceae	Haloarcula	Haloarcula californiae	Haloarcula californiae ATCC 33799	662475	contig	95.0617	0.617284
GCF 004150385.1	Archaea	Euryarchaeota	Euryarchaeota	Halobacteria	Halobacteriales	Haloarculaceae	Haloarcula	Haloarcula hispanica	Haloarcula hispanica	51589	scaffold	84.5679	0
GCF 008729095.1	Archaea	Euryarchaeota	Euryarchaeota	Halobacteria	Halobacteriales	Haloarculaceae	Haloarcula	Haloarcula hispanica	Haloarcula hispanica	51589	contig	95.0617	0
GCF 902209435.1	Archaea	Euryarchaeota	Euryarchaeota	Halobacteria	Halobacteriales	Haloarculaceae	Haloarcula	Haloarcula hispanica	Haloarcula hispanica	51589	contig	95.0617	0
GCF 000223905.1	Archaea	Euryarchaeota	Euryarchaeota	Halobacteria	Halobacteriales	Haloarculaceae	Haloarcula	Haloarcula hispanica	Archaea	634497	complete genome	95.0617	0
GCA 000504565.2	Archaea	Euryarchaeota	Euryarchaeota	Halobacteria	Halobacteriales	Haloarculaceae	Haloarcula	Haloarcula hispanica	Haloarcula hispanica N601	1417673	complete genome	95.0617	0
GCF 000336635.1	Archaea	Euryarchaeota	Euryarchaeota	Halobacteria	Halobacteriales	Haloarculaceae	Haloarcula	Haloarcula japonica	Haloarcula japonica DSM 6131	1227453	contig	94.4444	1.85185
GCF 005310945.1	Archaea	Euryarchaeota	Euryarchaeota	Halobacteria	Halobacteriales	Haloarculaceae	Haloarcula	Haloarcula marismortui	Haloarcula marismortui ATCC 43049	272569	complete genome	95.0617	0.617284
GCF 003634715.1	Archaea	Euryarchaeota	Euryarchaeota	Halobacteria	Halobacteriales	Haloarculaceae	Haloarcula	Haloarcula quadrata	Haloarcula quadrata	182779	contig	95.0617	1.23457
GCF 001280425.1	Archaea	Euryarchaeota	Euryarchaeota	Halobacteria	Halobacteriales	Haloarculaceae	Haloarcula	Haloarcula rubripromontorii	Haloarcula rubripromontorii	1705562	contig	95.0617	0
GCF 003992425.1	Archaea	Euryarchaeota	Euryarchaeota	Halobacteria	Halobacteriales	Haloarculaceae	Haloarcula	Haloarcula salaria	Haloarcula salaria	575195	contig	95.0617	0.617284
GCF 000337275.1	Archaea	Euryarchaeota	Euryarchaeota	Halobacteria	Halobacteriales	Haloarculaceae	Haloarcula	Haloarcula sinaiiensis	Haloarcula sinaiiensis ATCC 33800	662476	contig	95.0617	1.85185
GCF 002844335.1	Archaea	Euryarchaeota	Euryarchaeota	Halobacteria	Halobacteriales	Haloarculaceae	Haloarcula	Haloarcula taiwanensis	Haloarcula taiwanensis	1932004	complete genome	95.0617	0.617284
GCF 900106715.1	Archaea	Euryarchaeota	Euryarchaeota	Halobacteria	Halobacteriales	Haloarculaceae	Haloarcula	Haloarcula vallismortis	Haloarcula vallismortis	28442	scaffold	94.4444	0.617284
GCF 000337775.1	Archaea	Euryarchaeota	Euryarchaeota	Halobacteria	Halobacteriales	Haloarculaceae	Haloarcula	Haloarcula vallismortis	Haloarcula vallismortis ATCC 29715	662477	contig	94.4444	0.617284
GCF 003665885.1	Archaea	Euryarchaeota	Euryarchaeota	Halobacteria	Halobacteriales	Haloarculaceae	Haloarcula	Haloarcula sp. Atlit-120R	Haloarcula sp. Atlit-120R	2282135	contig	95.0617	0.617284
GCF 003665985.1	Archaea	Euryarchaeota	Euryarchaeota	Halobacteria	Halobacteriales	Haloarculaceae	Haloarcula	Haloarcula sp. Atlit-47R	Haloarcula sp. Atlit-47R	2282132	contig	95.0617	1.85185
GCF 003666065.1	Archaea	Euryarchaeota	Euryarchaeota	Halobacteria	Halobacteriales	Haloarculaceae	Haloarcula	Haloarcula sp. Atlit-7R	Haloarcula sp. Atlit-7R	2282125	contig	95.0617	2.46914
GCF 000827835.1	Archaea	Euryarchaeota	Euryarchaeota	Halobacteria	Halobacteriales	Haloarculaceae	Haloarcula	Haloarcula sp. CBA1115	Haloarcula sp. CBA1115	1592728	complete genome	94.4444	0.617284
GCA 009741785.1	Archaea	Euryarchaeota	Euryarchaeota	Halobacteria	Halobacteriales	Haloarculaceae	Haloarcula	Haloarcula sp. CBA1122	Haloarcula sp. CBA1122	2668069		89.5062	0
GCF 001485575.1	Archaea	Euryarchaeota	Euryarchaeota	Halobacteria	Halobacteriales	Haloarculaceae	Haloarcula	Haloarcula sp. CBA1127	Haloarcula sp. CBA1127	1765055	contig	95.0617	0
GCF 001485555.1	Archaea	Euryarchaeota	Euryarchaeota	Halobacteria	Halobacteriales	Haloarculaceae	Haloarcula	Haloarcula sp. CBA1128	Haloarcula sp. CBA1128	1765056	contig	94.4444	0.617284
GCF 008729015.1	Archaea	Euryarchaeota	Euryarchaeota	Halobacteria	Halobacteriales	Haloarculaceae	Haloarcula	Haloarcula sp. CBA1129	Haloarcula sp. CBA1129	1853684	contig	95.0617	0
GCF 008729005.1	Archaea	Euryarchaeota	Euryarchaeota	Halobacteria	Halobacteriales	Haloarculaceae	Haloarcula	Haloarcula sp. CBA1130	Haloarcula sp. CBA1130	1853685	contig	95.0617	0
GCF 008728975.1	Archaea	Euryarchaeota	Euryarchaeota	Halobacteria	Halobacteriales	Haloarculaceae	Haloarcula	Haloarcula sp. CBA1131	Haloarcula sp. CBA1131	1853686	contig	93.2099	0
GCF 001647155.1	Archaea	Euryarchaeota	Euryarchaeota	Halobacteria	Halobacteriales	Haloarculaceae	Haloarcula	Haloarcula sp. K1	Haloarcula sp. K1	1622207	scaffold	95.0617	1.23457
GCF 005406125.1	Archaea	Euryarchaeota	Euryarchaeota	Halobacteria	Halobacteriales	Haloarculaceae	Haloarcula	Haloarcula sp. MD-130	Haloarcula sp. MD-130	2509225	contig	95.0617	1.23457
GCF 007421925.1	Archaea	Euryarchaeota	Euryarchaeota	Halobacteria	Halobacteriales	Haloarculaceae	Haloglomus	Haloglomus irregulare	Natronomonas sp. F16-60	2234134	scaffold	95.0617	0.617284
GCF 004681185.1	Archaea	Euryarchaeota	Euryarchaeota	Halobacteria	Halobacteriales	Haloarculaceae	Halomicroarcula	Halomicroarcula amylolytica	Halomicroarcula sp. LR21	2562280	scaffold	96.9136	1.23457
GCF 000379085.1	Archaea	Euryarchaeota	Euryarchaeota	Halobacteria	Halobacteriales	Haloarculaceae	Halomicrobium	Halomicrobium katesii	Halomicrobium katesii DSM 19301	1069082	scaffold	95.0617	3.08642
GCF 003992375.1	Archaea	Euryarchaeota	Euryarchaeota	Halobacteria	Halobacteriales	Haloarculaceae	Halomicrobium	Halomicrobium mukohataei	Halomicrobium mukohataei	57705	contig	95.0617	1.85185
GCF 000023965.1	Archaea	Euryarchaeota	Euryarchaeota	Halobacteria	Halobacteriales	Haloarculaceae	Halomicrobium	Halomicrobium mukohataei	Halomicrobium mukohataei DSM 12286	485914	complete genome	95.0617	1.85185
GCF 900114435.1	Archaea	Euryarchaeota	Euryarchaeota	Halobacteria	Halobacteriales	Haloarculaceae	Halomicrobium	Halomicrobium zhouii	Halomicrobium zhouii	767519	scaffold	95.679	0.617284
GCA 009617995.1	Archaea	Euryarchaeota	Euryarchaeota	Halobacteria	Halobacteriales	Haloarculaceae	Halomicrobium	Halomicrobium sp. LC1Hm	Halomicrobium sp. LC1Hm	2610902	complete genome	94.4444	1.85185
GCF 900880625.1	Archaea	Euryarchaeota	Euryarchaeota	Halobacteria	Halobacteriales	Haloarculaceae	Halorhabdus	Halorhabdus rudnickae	Halorhabdus rudnickae	1775544	contig	95.679	0.617284
GCF 000470655.1	Archaea	Euryarchaeota	Euryarchaeota	Halobacteria	Halobacteriales	Haloarculaceae	Halorhabdus	Halorhabdus tiamatea	Halorhabdus tiamatea SARL4B	1033806	complete genome	95.0617	0
GCF 000023945.1	Archaea	Euryarchaeota	Euryarchaeota	Halobacteria	Halobacteriales	Haloarculaceae	Halorhabdus	Halorhabdus utahensis	Halorhabdus utahensis DSM 12940	519442	complete genome	95.679	0
GCA 009690625.1	Archaea	Euryarchaeota	Euryarchaeota	Halobacteria	Halobacteriales	Haloarculaceae	Halorhabdus	Halorhabdus sp. CBA1104	Halorhabdus sp. CBA1104	1380432	complete genome	90.7407	0
GCF 004944975.1	Archaea	Euryarchaeota	Euryarchaeota	Halobacteria	Halobacteriales	Haloarculaceae	Halorhabdus	Halorhabdus sp. H27	Halorhabdus sp. H27	2559573	scaffold	95.679	0.617284
GCF 900110215.1	Archaea	Euryarchaeota	Euryarchaeota	Halobacteria	Halobacteriales	Haloarculaceae	Halorientalis	Halorientalis persicus	Halorientalis persicus	1367881	scaffold	96.2963	0.617284
GCF 900102305.1	Archaea	Euryarchaeota	Euryarchaeota	Halobacteria	Halobacteriales	Haloarculaceae	Halorientalis	Halorientalis regularis	Halorientalis regularis	660518	scaffold	96.2963	1.23457
GCF 004118325.1	Archaea	Euryarchaeota	Euryarchaeota	Halobacteria	Halobacteriales	Haloarculaceae	Halorientalis	Halorientalis sp. F13-25	Halorientalis sp. F13-25	2479928	scaffold	96.9136	1.23457
GCF 001989615.1	Archaea	Euryarchaeota	Euryarchaeota	Halobacteria	Halobacteriales	Haloarculaceae	Halorientalis	Halorientalis sp. IM1011	Halorientalis sp. IM1011	1932360	complete genome	96.2963	0.617284
GCF 000337455.1	Archaea	Euryarchaeota	Euryarchaeota	Halobacteria	Halobacteriales	Haloarculaceae	Halosimplex	Halosimplex carlsbadense	Halosimplex carlsbadense 2-9-1	797114	contig	95.679	1.85185
GCF 004698125.1	Archaea	Euryarchaeota	Euryarchaeota	Halobacteria	Halobacteriales	Haloarculaceae	Halosimplex	Halosimplex halophilum	Halosimplex sp. TH32	2559572	scaffold	96.9136	0.617284
GCF 003730195.1	Archaea	Euryarchaeota	Euryarchaeota	Halobacteria	Halobacteriales	Haloarculaceae	Halosimplex	Halosimplex salinum	Halosimplex sp. YPL4	1710538	contig	96.2963	2.46914
GCF 000591055.1	Archaea	Euryarchaeota	Euryarchaeota	Halobacteria	Halobacteriales	Haloarculaceae	Natronomonas	Natronomonas moolapensis	Natronomonas moolapensis 8.8.11	268739	complete genome	95.679	0
GCF 000026045.1	Archaea	Euryarchaeota	Euryarchaeota	Halobacteria	Halobacteriales	Haloarculaceae	Natronomonas	Natronomonas pharaonis	Natronomonas pharaonis DSM 2160	348780	complete genome	96.2963	1.85185
GCF 005239135.1	Archaea	Euryarchaeota	Euryarchaeota	Halobacteria	Halobacteriales	Haloarculaceae	Natronomonas	Natronomonas salsuginis	Natronomonas sp. F20-122	2217661	contig	96.2963	1.85185
GCA 009741925.1	Archaea	Euryarchaeota	Euryarchaeota	Halobacteria	Halobacteriales	Haloarculaceae	Natronomonas	Natronomonas sp. CBA1123	Natronomonas sp. CBA1123	2668070	contig	91.358	0.617284
GCF 003722095.1	Archaea	Euryarchaeota	Euryarchaeota	Halobacteria	Halobacteriales	Haloarculaceae	Natronomonas	Natronomonas sp. CBA1133	Natronomonas sp. CBA1133	2487041	contig	88.8889	0
GCF 001950595.1	Archaea	Euryarchaeota	Euryarchaeota	Halobacteria	Halobacteriales	Haloarculaceae	Natronomonas	Natronomonas sp. CBA1134	Natronomonas sp. CBA1134	1906246	contig	95.0617	0
GCF 009663395.1	Archaea	Euryarchaeota	Euryarchaeota	Halobacteria	Halobacteriales	Haloarculaceae	Natronomonas	Natronomonas sp. F12-1	Natronomonas sp. F12-1	2216012	scaffold	95.0617	0
GCF 003058365.1	Archaea	Euryarchaeota	Euryarchaeota	Halobacteria	Halobacteriales	Haloarculaceae	-	Haloarculaceae archaeon HArcel1	Haloarculaceae archaeon HArcel1	1679096	complete genome	93.8272	0
GCF 004015825.1	Archaea	Euryarchaeota	Euryarchaeota	Halobacteria	Halobacteriales	Halobacteriaceae	-	Halobacteriaceae archaeon SHR40	Halobacteriaceae bacterium SHR40	2500550	scaffold	96.2963	3.7037
GCF 003670115.1	Archaea	Euryarchaeota	Euryarchaeota	Halobacteria	Halobacteriales	Halobacteriaceae	-	Halobacteriaceae archaeon SHR37	Halobacteriaceae archaeon SHR37	1702106	contig	96.9136	1.85185
IMG 2795385330	Archaea	Euryarchaeota	Euryarchaeota	Halobacteria	Halobacteriales	Halobacteriaceae	-	-	Uncultured Halobacteriaceae archaeon SG1 68 29	2236	permanent draft	83.3333	0.617284
IMG 2795385320	Archaea	Euryarchaeota	Euryarchaeota	Halobacteria	Halobacteriales	Halobacteriaceae	-	-	Uncultured Halobacteriaceae archaeon SG1 70 59	2236	permanent draft	81.4815	0
IMG 2795385332	Archaea	Euryarchaeota	Euryarchaeota	Halobacteria	Halobacteriales	Halobacteriaceae	-	-	Uncultured Halobacteriaceae archaeon SG1 68 17	2236	permanent draft	91.358	1.85185
IMG 2795385322	Archaea	Euryarchaeota	Euryarchaeota	Halobacteria	Halobacteriales	Halobacteriaceae	-	-	Uncultured Halobacteriaceae archaeon SG1 70 22	2236	permanent draft	86.4198	1.23457
GCF 000710615.1	Archaea	Euryarchaeota	Euryarchaeota	Halobacteria	Halobacteriales	Halobacteriaceae	Haladaptatus	Haladaptatus cibarius	Haladaptatus cibarius D43	1455608	contig	96.9136	1.85185
GCF 900156425.1	Archaea	Euryarchaeota	Euryarchaeota	Halobacteria	Halobacteriales	Halobacteriaceae	Haladaptatus	Haladaptatus litoreus	Haladaptatus litoreus	553468	scaffold	96.9136	3.08642
GCF 900142335.1	Archaea	Euryarchaeota	Euryarchaeota	Halobacteria	Halobacteriales	Halobacteriaceae	Haladaptatus	Haladaptatus paucihalophilus	Haladaptatus paucihalophilus DX253	797209	contig	96.9136	3.08642
GCF 001723155.1	Archaea	Euryarchaeota	Euryarchaeota	Halobacteria	Halobacteriales	Halobacteriaceae	Haladaptatus	Haladaptatus sp. W1	Haladaptatus sp. W1	1897478	contig	89.5062	5.55556
GCF 000196895.1	Archaea	Euryarchaeota	Euryarchaeota	Halobacteria	Halobacteriales	Halobacteriaceae	Halalkalicoccus	Halalkalicoccus jeotgali	Archaea	795797	complete genome	96.9136	2.46914
GCF 001593955.1	Archaea	Euryarchaeota	Euryarchaeota	Halobacteria	Halobacteriales	Halobacteriaceae	Halalkalicoccus	Halalkalicoccus paucihalophilus	Halalkalicoccus paucihalophilus	1008153	contig	96.9136	1.23457
GCF 003697815.1	Archaea	Euryarchaeota	Euryarchaeota	Halobacteria	Halobacteriales	Halobacteriaceae	Halalkalicoccus	Halalkalicoccus subterraneus	Halalkalicoccus sp. GSM28	2675002	scaffold	93.2099	1.85185
GCF 001305655.1	Archaea	Euryarchaeota	Euryarchaeota	Halobacteria	Halobacteriales	Halobacteriaceae	Halanaeroarchaeum	Halanaeroarchaeum sulfurireducens	Halanaeroarchaeum sulfurireducens	1604004	complete genome	95.679	1.85185
GCF 001011115.1	Archaea	Euryarchaeota	Euryarchaeota	Halobacteria	Halobacteriales	Halobacteriaceae	Halanaeroarchaeum	Halanaeroarchaeum sulfurireducens	Archaea	1604004	complete genome	95.679	1.85185
GCF 000474235.1	Archaea	Euryarchaeota	Euryarchaeota	Halobacteria	Halobacteriales	Halobacteriaceae	Halarchaeum	Halarchaeum acidiphilum	Halarchaeum acidiphilum MH1-52-1	1261545	contig	91.358	1.23457
GCF 003721175.1	Archaea	Euryarchaeota	Euryarchaeota	Halobacteria	Halobacteriales	Halobacteriaceae	Halarchaeum	Halarchaeum sp. CBA1220	Halarchaeum sp. CBA1220	1853682	contig	96.2963	0.617284
GCF 900103505.1	Archaea	Euryarchaeota	Euryarchaeota	Halobacteria	Halobacteriales	Halobacteriaceae	Haloarchaeobius	Haloarchaeobius iranensis	Haloarchaeobius iranensis	996166	scaffold	95.679	1.85185
GCF 001488575.1	Archaea	Euryarchaeota	Euryarchaeota	Halobacteria	Halobacteriales	Halobacteriaceae	Halobacterium	Halobacterium hubeiense	Halobacterium hubeiense	1407499	complete genome	96.2963	0.617284
GCF 900003505.1	Archaea	Euryarchaeota	Euryarchaeota	Halobacteria	Halobacteriales	Halobacteriaceae	Halobacterium	Halobacterium hubeiense	Halobacterium hubeiense	1407499	scaffold	95.679	0.617284
GCF 900003515.1	Archaea	Euryarchaeota	Euryarchaeota	Halobacteria	Halobacteriales	Halobacteriaceae	Halobacterium	Halobacterium hubeiense	Halobacterium hubeiense	1407499	scaffold	95.0617	0.617284
GCF 900003525.1	Archaea	Euryarchaeota	Euryarchaeota	Halobacteria	Halobacteriales	Halobacteriaceae	Halobacterium	Halobacterium hubeiense	Halobacterium hubeiense	1407499	scaffold	95.0617	0.617284
GCF 900003565.1	Archaea	Euryarchaeota	Euryarchaeota	Halobacteria	Halobacteriales	Halobacteriaceae	Halobacterium	Halobacterium hubeiense	Halobacterium hubeiense	1407499	scaffold	95.0617	0.617284
GCF 900003575.1	Archaea	Euryarchaeota	Euryarchaeota	Halobacteria	Halobacteriales	Halobacteriaceae	Halobacterium	Halobacterium hubeiense	Halobacterium hubeiense	1407499	scaffold	95.679	0.617284
GCF 900004275.1	Archaea	Euryarchaeota	Euryarchaeota	Halobacteria	Halobacteriales	Halobacteriaceae	Halobacterium	Halobacterium hubeiense	Halobacterium hubeiense	1407499	scaffold	96.2963	0.617284
GCF 900005775.1	Archaea	Euryarchaeota	Euryarchaeota	Halobacteria	Halobacteriales	Halobacteriaceae	Halobacterium	Halobacterium hubeiense	Halobacterium hubeiense	1407499	scaffold	95.679	0.617284
GCF 900110535.1	Archaea	Euryarchaeota	Euryarchaeota	Halobacteria	Halobacteriales	Halobacteriaceae	Halobacterium	Halobacterium jilantaiense	Halobacterium jilantaiense	355548	contig	96.2963	1.23457
GCF 004799605.1	Archaea	Euryarchaeota	Euryarchaeota	Halobacteria	Halobacteriales	Halobacteriaceae	Halobacterium	Halobacterium salinarum	Halobacterium salinarum	2242	complete genome	91.358	0.617284
GCF 008124605.1	Archaea	Euryarchaeota	Euryarchaeota	Halobacteria	Halobacteriales	Halobacteriaceae	Halobacterium	Halobacterium salinarum	Halobacterium salinarum DSM 3754	2597657	contig	91.358	0.617284
GCF 000006805.1	Archaea	Euryarchaeota	Euryarchaeota	Halobacteria	Halobacteriales	Halobacteriaceae	Halobacterium	Halobacterium salinarum	Halobacterium salinarum NRC-1	64091	complete genome	91.358	0.617284
GCF 000069025.1	Archaea	Euryarchaeota	Euryarchaeota	Halobacteria	Halobacteriales	Halobacteriaceae	Halobacterium	Halobacterium salinarum	Halobacterium salinarum R1	478009	complete genome	91.358	0.617284
GCA 009741975.1	Archaea	Euryarchaeota	Euryarchaeota	Halobacteria	Halobacteriales	Halobacteriaceae	Halobacterium	Halobacterium sp. CBA1126	Halobacterium sp. CBA1126	2668074	contig	80.8642	1.23457
GCF 001485535.1	Archaea	Euryarchaeota	Euryarchaeota	Halobacteria	Halobacteriales	Halobacteriaceae	Halobacterium	Halobacterium sp. CBA1132	Halobacterium sp. CBA1132	1765057	contig	95.679	0.617284
GCF 000230955.2	Archaea	Euryarchaeota	Euryarchaeota	Halobacteria	Halobacteriales	Halobacteriaceae	Halobacterium	Halobacterium sp. DL1	Halobacterium sp. DL1	751944	complete genome	96.2963	1.85185
GCF 001767315.1	Archaea	Euryarchaeota	Euryarchaeota	Halobacteria	Halobacteriales	Halobacteriaceae	Halodesulfurarchaeum	Halodesulfurarchaeum formicicum	Halodesulfurarchaeum formicicum	1873524	complete genome	95.679	0.617284
GCF 001886955.1	Archaea	Euryarchaeota	Euryarchaeota	Halobacteria	Halobacteriales	Halobacteriaceae	Halodesulfurarchaeum	Halodesulfurarchaeum formicicum	Halodesulfurarchaeum formicicum	1873524	complete genome	95.679	0.617284
GCF 003862495.1	Archaea	Euryarchaeota	Euryarchaeota	Halobacteria	Halobacteriales	Halobacteriaceae	Halomarina	Halomarina oriensis	Halomarina oriensis	671145	contig	93.8272	0.617284
GCF 004143485.1	Archaea	Euryarchaeota	Euryarchaeota	Halobacteria	Halobacteriales	Halobacteriaceae	Halorussus	Halorussus amylolyticus	Halorussus amylolyticus	1126242	scaffold	94.4444	2.46914
GCF 003382685.1	Archaea	Euryarchaeota	Euryarchaeota	Halobacteria	Halobacteriales	Halobacteriaceae	Halorussus	Halorussus litoreus	Halorussus sp. HD8-51	1710536	scaffold	95.679	1.85185
GCF 003369835.1	Archaea	Euryarchaeota	Euryarchaeota	Halobacteria	Halobacteriales	Halobacteriaceae	Halorussus	Halorussus rarus	Halorussus rarus	660515	contig	96.2963	1.85185
GCF 004765785.1	Archaea	Euryarchaeota	Euryarchaeota	Halobacteria	Halobacteriales	Halobacteriaceae	Halorussus	Halorussus ruber	Halorussus ruber	1126238	scaffold	96.9136	1.85185
GCF 004765815.1	Archaea	Euryarchaeota	Euryarchaeota	Halobacteria	Halobacteriales	Halobacteriaceae	Halorussus	Halorussus salinus	Halorussus salinus	1364935	scaffold	96.9136	1.85185
GCF 004521895.1	Archaea	Euryarchaeota	Euryarchaeota	Halobacteria	Halobacteriales	Halobacteriaceae	Halorussus	Halorussus sp. DLLS-82	Halorussus sp. DLLS-82	2503034	contig	97.5309	3.08642
GCF 004765805.1	Archaea	Euryarchaeota	Euryarchaeota	Halobacteria	Halobacteriales	Halobacteriaceae	Halorussus	Halorussus sp. HD8-83	Halorussus sp. HD8-83	1710537	scaffold	95.679	1.85185
GCF 004765795.1	Archaea	Euryarchaeota	Euryarchaeota	Halobacteria	Halobacteriales	Halobacteriaceae	Halorussus	Halorussus sp. LYG-36	Halorussus sp. LYG-36	2505976	scaffold	97.5309	3.08642
GCF 004087835.1	Archaea	Euryarchaeota	Euryarchaeota	Halobacteria	Halobacteriales	Halobacteriaceae	Halorussus	Halorussus sp. RC-68	Halorussus sp. RC-68	2505977	complete genome	96.9136	1.23457
GCF 004785955.1	Archaea	Euryarchaeota	Euryarchaeota	Halobacteria	Halobacteriales	Halobacteriaceae	Halostella	Halostella litorea	Halostella sp. DLLS-108	2528831	scaffold	96.2963	1.23457
GCF 004762015.1	Archaea	Euryarchaeota	Euryarchaeota	Halobacteria	Halobacteriales	Halobacteriaceae	Halostella	Halostella pelagica	Halostella sp. LYG-109	2583824	contig	96.2963	2.46914
GCF 005954745.1	Archaea	Euryarchaeota	Euryarchaeota	Halobacteria	Halobacteriales	Halobacteriaceae	Halostella	Halostella pelagica	Halostella sp. DL-M4	2583824	complete genome	96.2963	1.85185
GCF 003675855.1	Archaea	Euryarchaeota	Euryarchaeota	Halobacteria	Halobacteriales	Halobacteriaceae	Halostella	Halostella salina	Halostella salina	1547897	contig	96.2963	0.617284
GCF 003675875.1	Archaea	Euryarchaeota	Euryarchaeota	Halobacteria	Halobacteriales	Halobacteriaceae	Halostella	Halostella sp. LT12	Halostella sp. LT12	2448456	scaffold	96.2963	1.23457
IMG 2756170194	Archaea	Euryarchaeota	Euryarchaeota	Halobacteria	Halobacteriales	Halobacteriaceae	Halovenus	-	Halovenus sp. WSH3	1377992	permanent draft	95.0617	0.617284
GCF 900100385.1	Archaea	Euryarchaeota	Euryarchaeota	Halobacteria	Halobacteriales	Halobacteriaceae	Halovenus	Halovenus aranensis	Halovenus aranensis	890420	scaffold	95.0617	2.46914
GCF 900215575.1	Archaea	Euryarchaeota	Euryarchaeota	Halobacteria	Halobacteriales	Halobacteriaceae	Natronoarchaeum	Natronoarchaeum philippinense	Natronoarchaeum philippinense	558529	contig	93.8272	0
GCF 007833275.1	Archaea	Euryarchaeota	Euryarchaeota	Halobacteria	Halobacteriales	Halobacteriaceae	Salarchaeum	Salarchaeum sp. JOR-1	Salarchaeum sp. JOR-1	2599399	complete genome	96.2963	0.617284
GCF 000334895.1	Archaea	Euryarchaeota	Euryarchaeota	Halobacteria	Halobacteriales	Halococcaceae	Halococcus	Halococcus agarilyticus	Halococcus agarilyticus	1232219	contig	95.679	0.617284
GCF 000336675.1	Archaea	Euryarchaeota	Euryarchaeota	Halobacteria	Halobacteriales	Halococcaceae	Halococcus	Halococcus hamelinensis	Halococcus hamelinensis 100A6	1132509	contig	91.358	1.23457
GCF 000336695.1	Archaea	Euryarchaeota	Euryarchaeota	Halobacteria	Halobacteriales	Halococcaceae	Halococcus	Halococcus morrhuae	Halococcus morrhuae DSM 1307	931277	contig	93.2099	0.617284
GCF 000336915.1	Archaea	Euryarchaeota	Euryarchaeota	Halobacteria	Halobacteriales	Halococcaceae	Halococcus	Halococcus saccharolyticus	Halococcus saccharolyticus DSM 5350	1227455	contig	92.5926	1.85185
GCF 000336935.1	Archaea	Euryarchaeota	Euryarchaeota	Halobacteria	Halobacteriales	Halococcaceae	Halococcus	Halococcus salifodinae	Halococcus salifodinae DSM 8989	1227456	contig	91.9753	1.23457
GCF 000755245.1	Archaea	Euryarchaeota	Euryarchaeota	Halobacteria	Halobacteriales	Halococcaceae	Halococcus	Halococcus sediminicola	Halococcus sediminicola	1264579	contig	95.679	1.85185
GCF 000336715.1	Archaea	Euryarchaeota	Euryarchaeota	Halobacteria	Halobacteriales	Halococcaceae	Halococcus	Halococcus thailandensis	Halococcus thailandensis JCM 13552	1227457	contig	95.0617	1.23457
GCF 003602035.1	Archaea	Euryarchaeota	Euryarchaeota	Halobacteria	Halobacteriales	Halococcaceae	Halococcus	Halococcus sp. IIIV-5B	Halococcus sp. IIIV-5B	2321230	contig	93.2099	1.23457
GCF 000447865.2	Archaea	Euryarchaeota	Euryarchaeota	Halobacteria	Halobacteriales	-	-	haloarchaeon 3A1-DGR	haloarchaeon 3A1 DGR	1071085	scaffold	96.2963	1.85185
GCA 003021305.1	Archaea	Euryarchaeota	Euryarchaeota	Halobacteria	Halobacteriales	-	-	Halobacteriales archaeon QH 10 67 22	Halobacteriales archaeon QH 10 67 22	1919149	scaffold	87.6543	0.617284
GCA 003021285.1	Archaea	Euryarchaeota	Euryarchaeota	Halobacteria	Halobacteriales	-	-	Halobacteriales archaeon QH 2 65 14	Halobacteriales archaeon QH 2 65 14	1919151	scaffold	73.4568	0
GCA 003021235.1	Archaea	Euryarchaeota	Euryarchaeota	Halobacteria	Halobacteriales	-	-	Halobacteriales archaeon QH 6 64 20	Halobacteriales archaeon QH 6 64 20	1919154	scaffold	90.7407	1.85185
GCA 003021785.1	Archaea	Euryarchaeota	Euryarchaeota	Halobacteria	Halobacteriales	-	-	Halobacteriales archaeon QH 7 65 31	Halobacteriales archaeon QH 7 65 31	1919157	scaffold	92.5926	1.23457
GCA 003021175.1	Archaea	Euryarchaeota	Euryarchaeota	Halobacteria	Halobacteriales	-	-	Halobacteriales archaeon QH 7 66 36	Halobacteriales archaeon QH 7 66 36	1919158	scaffold	91.9753	0.617284
GCA 003021725.1	Archaea	Euryarchaeota	Euryarchaeota	Halobacteria	Halobacteriales	-	-	Halobacteriales archaeon QH 8 64 26	Halobacteriales archaeon QH 8 64 26	1919162	scaffold	84.5679	0.617284
GCA 003021145.1	Archaea	Euryarchaeota	Euryarchaeota	Halobacteria	Halobacteriales	-	-	Halobacteriales archaeon QH 9 66 26	Halobacteriales archaeon QH 9 66 26	1919166	scaffold	81.4815	0.617284
GCA 003022025.1	Archaea	Euryarchaeota	Euryarchaeota	Halobacteria	Halobacteriales	-	-	Halobacteriales archaeon QS 1 67 19	Archaea	1919167	scaffold	80.2469	9.87654
GCA 003021085.1	Archaea	Euryarchaeota	Euryarchaeota	Halobacteria	Halobacteriales	-	-	Halobacteriales archaeon QS 1 68 20	Halobacteriales archaeon QS 1 68 20	1919169	scaffold	89.5062	2.46914
GCA 003021005.1	Archaea	Euryarchaeota	Euryarchaeota	Halobacteria	Halobacteriales	-	-	Halobacteriales archaeon QS 1 69 70	Halobacteriales archaeon QS 1 69 70	1919171	scaffold	87.6543	1.23457
GCA 003021015.1	Archaea	Euryarchaeota	Euryarchaeota	Halobacteria	Halobacteriales	-	-	Halobacteriales archaeon QS 4 66 20	Halobacteriales archaeon QS 4 66 20	1919174	scaffold	85.8025	1.23457
GCA 003020965.1	Archaea	Euryarchaeota	Euryarchaeota	Halobacteria	Halobacteriales	-	-	Halobacteriales archaeon QS 4 69 225	Halobacteriales archaeon QS 4 69 225	1919175	scaffold	88.2716	2.46914
GCA 003021655.1	Archaea	Euryarchaeota	Euryarchaeota	Halobacteria	Halobacteriales	-	-	Halobacteriales archaeon QS 4 69 31	Halobacteriales archaeon QS 4 69 31	1919176	scaffold	87.6543	0
GCA 003021045.1	Archaea	Euryarchaeota	Euryarchaeota	Halobacteria	Halobacteriales	-	-	Halobacteriales archaeon QS 4 69 34	Halobacteriales archaeon QS 4 69 34	1919177	scaffold	87.6543	0
GCA 003020985.1	Archaea	Euryarchaeota	Euryarchaeota	Halobacteria	Halobacteriales	-	-	Halobacteriales archaeon QS 4 70 19	Halobacteriales archaeon QS 4 70 19	1919178	scaffold	89.5062	0.617284
GCA 003023785.1	Archaea	Euryarchaeota	Euryarchaeota	Halobacteria	Halobacteriales	-	-	Halobacteriales archaeon QS 5 68 33	Halobacteriales archaeon QS 5 68 33	1919179	scaffold	86.4198	0
GCA 003021975.1	Archaea	Euryarchaeota	Euryarchaeota	Halobacteria	Halobacteriales	-	-	Halobacteriales archaeon QS 5 70 17	Archaea	1919181	scaffold	80.2469	0.617284
GCA 003020925.1	Archaea	Euryarchaeota	Euryarchaeota	Halobacteria	Halobacteriales	-	-	Halobacteriales archaeon QS 6 64 34	Halobacteriales archaeon QS 6 64 34	1919182	scaffold	88.2716	0.617284
GCA 003020945.1	Archaea	Euryarchaeota	Euryarchaeota	Halobacteria	Halobacteriales	-	-	Halobacteriales archaeon QS 6 71 20	Halobacteriales archaeon QS 6 71 20	1919183	scaffold	91.358	0
GCA 003022925.1	Archaea	Euryarchaeota	Euryarchaeota	Halobacteria	Halobacteriales	-	-	Halobacteriales archaeon QS 8 65 32	Halobacteriales archaeon QS 8 65 32	1919186	scaffold	88.8889	2.46914
GCA 003023195.1	Archaea	Euryarchaeota	Euryarchaeota	Halobacteria	Halobacteriales	-	-	Halobacteriales archaeon QS 8 69 26	Halobacteriales archaeon QS 8 69 26	1919187	scaffold	85.8025	1.85185
GCA 003023565.1	Archaea	Euryarchaeota	Euryarchaeota	Halobacteria	Halobacteriales	-	-	Halobacteriales archaeon QS 9 68 17	Halobacteriales archaeon QS 9 68 17	1919191	scaffold	87.037	2.46914
GCA 003023215.1	Archaea	Euryarchaeota	Euryarchaeota	Halobacteria	Halobacteriales	-	-	Halobacteriales archaeon SW 6 65 46	Halobacteriales archaeon SW 6 65 46	1919202	scaffold	91.9753	1.23457
GCA 003022725.1	Archaea	Euryarchaeota	Euryarchaeota	Halobacteria	Halobacteriales	-	-	Halobacteriales archaeon SW 7 65 23	Halobacteriales archaeon SW 7 65 23	1919203	scaffold	83.3333	1.85185
GCA 003022805.1	Archaea	Euryarchaeota	Euryarchaeota	Halobacteria	Halobacteriales	-	-	Halobacteriales archaeon SW 7 71 33	Archaea	1919205	scaffold	80.2469	0.617284
GCA 003022765.1	Archaea	Euryarchaeota	Euryarchaeota	Halobacteria	Halobacteriales	-	-	Halobacteriales archaeon SW 8 65 20	Halobacteriales archaeon SW 8 65 20	1919206	scaffold	86.4198	0
GCA 003023405.1	Archaea	Euryarchaeota	Euryarchaeota	Halobacteria	Halobacteriales	-	-	Halobacteriales archaeon SW 8 68 21	Halobacteriales archaeon SW 8 68 21	1919208	scaffold	88.8889	0
GCF 003298465.1	Archaea	Euryarchaeota	Euryarchaeota	Halobacteria	Halobacteriales	-	-	halophilic archaeon	halophilic archaeon	29295	contig	96.9136	3.7037
GCA 000416085.1	Archaea	Euryarchaeota	Euryarchaeota	Halobacteria	Halobacteriales	-	-	halophilic archaeon J07HX64	Archaea	1085028	scaffold	80.8642	1.85185
GCF 005239435.1	Archaea	Euryarchaeota	Euryarchaeota	Halobacteria	Halobacteriales	-	-	halophilic archaeon LT46	halophilic archaeon LT46	2558242	scaffold	96.9136	3.7037
GCF 005239425.1	Archaea	Euryarchaeota	Euryarchaeota	Halobacteria	Halobacteriales	-	-	halophilic archaeon NEN6	halophilic archaeon NEN6	2558241	scaffold	96.9136	2.46914
GCF 005049285.1	Archaea	Euryarchaeota	Euryarchaeota	Halobacteria	Halobacteriales	-	-	halophilic archaeon NEN8	halophilic archaeon NEN8	2558243	contig	96.9136	0.617284
GCF 005239175.1	Archaea	Euryarchaeota	Euryarchaeota	Halobacteria	Halobacteriales	-	-	halophilic archaeon SHRA6	halophilic archaeon SHRA6	2575697	scaffold	95.679	0.617284
GCF 005543295.1	Archaea	Euryarchaeota	Euryarchaeota	Halobacteria	Haloferacales	Haloferacaceae	Halalkalirubrum	Halalkalirubrum salinum	Haloferacaceae archaeon N1521	2563889	scaffold	95.679	1.23457
GCF 002844195.1	Archaea	Euryarchaeota	Euryarchaeota	Halobacteria	Haloferacales	Haloferacaceae	Halegenticoccus	Halegenticoccus soli	Haloferacaceae archaeon SYSU A9-0	1985678	scaffold	95.0617	3.08642
GCF 007655485.1	Archaea	Euryarchaeota	Euryarchaeota	Halobacteria	Haloferacales	Haloferacaceae	Halobellus	Halobellus captivus	Halobellus sp. ZY21	2592614	scaffold	95.0617	0
GCF 900107195.1	Archaea	Euryarchaeota	Euryarchaeota	Halobacteria	Haloferacales	Haloferacaceae	Halobellus	Halobellus clavatus	Halobellus clavatus	660517	contig	95.0617	0.617284
GCF 900108165.1	Archaea	Euryarchaeota	Euryarchaeota	Halobacteria	Haloferacales	Haloferacaceae	Halobellus	Halobellus limi	Halobellus limi	699433	scaffold	95.0617	1.23457
GCF 003665935.1	Archaea	Euryarchaeota	Euryarchaeota	Halobacteria	Haloferacales	Haloferacaceae	Halobellus	Halobellus sp. Atlit-31R	Halobellus sp. Atlit-31R	2282130	contig	95.679	2.46914
GCF 003665925.1	Archaea	Euryarchaeota	Euryarchaeota	Halobacteria	Haloferacales	Haloferacaceae	Halobellus	Halobellus sp. Atlit-38R	Halobellus sp. Atlit-38R	2282131	contig	95.0617	2.46914
GCF 000336735.1	Archaea	Euryarchaeota	Euryarchaeota	Halobacteria	Haloferacales	Haloferacaceae	Haloferax	Haloferax alexandrinus	Haloferax alexandrinus JCM 10717	1227458	contig	96.2963	1.85185
GCF 000337795.1	Archaea	Euryarchaeota	Euryarchaeota	Halobacteria	Haloferacales	Haloferacaceae	Haloferax	Haloferax denitrificans	Haloferax denitrificans ATCC 35960	662478	contig	96.2963	1.85185
GCF 000336755.1	Archaea	Euryarchaeota	Euryarchaeota	Halobacteria	Haloferacales	Haloferacaceae	Haloferax	Haloferax elongans	Haloferax elongans ATCC BAA-1513	1230453	contig	95.0617	2.46914
GCF 001190965.1	Archaea	Euryarchaeota	Euryarchaeota	Halobacteria	Haloferacales	Haloferacaceae	Haloferax	Haloferax gibbonsii	Haloferax gibbonsii	35746	complete genome	96.2963	1.23457
GCF 000336775.1	Archaea	Euryarchaeota	Euryarchaeota	Halobacteria	Haloferacales	Haloferacaceae	Haloferax	Haloferax gibbonsii	Haloferax gibbonsii ATCC 33959	1227459	contig	95.679	0.617284
GCF 900109695.1	Archaea	Euryarchaeota	Euryarchaeota	Halobacteria	Haloferacales	Haloferacaceae	Haloferax	Haloferax larsenii	Haloferax larsenii	302484	scaffold	95.679	3.08642
GCF 000336955.1	Archaea	Euryarchaeota	Euryarchaeota	Halobacteria	Haloferacales	Haloferacaceae	Haloferax	Haloferax larsenii	Haloferax larsenii JCM 13917	1227460	contig	95.0617	3.08642
GCF 000336795.1	Archaea	Euryarchaeota	Euryarchaeota	Halobacteria	Haloferacales	Haloferacaceae	Haloferax	Haloferax lucentense	Haloferax lucentense DSM 14919	1230452	contig	96.2963	1.85185
GCF 001469875.2	Archaea	Euryarchaeota	Euryarchaeota	Halobacteria	Haloferacales	Haloferacaceae	Haloferax	Haloferax marisrubri	Haloferax sp. SB3	1544719	scaffold	95.679	1.85185
GCF 000306765.2	Archaea	Euryarchaeota	Euryarchaeota	Halobacteria	Haloferacales	Haloferacaceae	Haloferax	Haloferax mediterranei	Haloferax mediterranei ATCC 33500	523841	complete genome	95.0617	2.46914
GCF 000337815.1	Archaea	Euryarchaeota	Euryarchaeota	Halobacteria	Haloferacales	Haloferacaceae	Haloferax	Haloferax mucosum	Haloferax mucosum ATCC BAA-1512	662479	contig	96.2963	2.46914
IMG 2756170193	Archaea	Euryarchaeota	Euryarchaeota	Halobacteria	Haloferacales	Haloferacaceae	Haloferax	Haloferax namakaokahaiae	Haloferax namakaokahaiae Mke2.3	1748331	permanent draft	95.0617	1.23457
GCF 000723845.1	Archaea	Euryarchaeota	Euryarchaeota	Halobacteria	Haloferacales	Haloferacaceae	Haloferax	Haloferax prahovense	Haloferax alexandrinus	381852	scaffold	96.2963	0.617284
GCF 000336815.1	Archaea	Euryarchaeota	Euryarchaeota	Halobacteria	Haloferacales	Haloferacaceae	Haloferax	Haloferax prahovense	Haloferax prahovense DSM 18310	1227461	contig	94.4444	0.617284
GCF 001469865.1	Archaea	Euryarchaeota	Euryarchaeota	Halobacteria	Haloferacales	Haloferacaceae	Haloferax	Haloferax profundi	Haloferax sp. SB29	1544718	contig	95.0617	3.08642
GCF 000337835.1	Archaea	Euryarchaeota	Euryarchaeota	Halobacteria	Haloferacales	Haloferacaceae	Haloferax	Haloferax sulfurifontis	Haloferax sulfurifontis ATCC BAA-897	662480	contig	96.2963	1.85185
GCF 007714225.1	Archaea	Euryarchaeota	Euryarchaeota	Halobacteria	Haloferacales	Haloferacaceae	Haloferax	Haloferax volcanii	Haloferax volcanii	2246	contig	93.8272	1.85185
GCF 000025685.1	Archaea	Euryarchaeota	Euryarchaeota	Halobacteria	Haloferacales	Haloferacaceae	Haloferax	Haloferax volcanii	Haloferax volcanii DS2	309800	complete genome	96.2963	2.46914
GCF 000730175.1	Archaea	Euryarchaeota	Euryarchaeota	Halobacteria	Haloferacales	Haloferacaceae	Haloferax	Haloferax sp. ATB1	Haloferax sp. ATB1	1508454	contig	25.3086	1.23457
GCF 000336975.1	Archaea	Euryarchaeota	Euryarchaeota	Halobacteria	Haloferacales	Haloferacaceae	Haloferax	Haloferax sp. ATCC BAA-644	Haloferax sp. ATCC BAA-644	1227462	contig	95.0617	2.46914
GCF 000336835.1	Archaea	Euryarchaeota	Euryarchaeota	Halobacteria	Haloferacales	Haloferacaceae	Haloferax	Haloferax sp. ATCC BAA-645	Haloferax sp. ATCC BAA-645	1227463	contig	95.679	2.46914
GCF 000336855.1	Archaea	Euryarchaeota	Euryarchaeota	Halobacteria	Haloferacales	Haloferacaceae	Haloferax	Haloferax sp. ATCC BAA-646	Haloferax sp. ATCC BAA-646	1227464	contig	95.679	2.46914
GCF 003665905.1	Archaea	Euryarchaeota	Euryarchaeota	Halobacteria	Haloferacales	Haloferacaceae	Haloferax	Haloferax sp. Atlit-105R	Haloferax sp. Atlit-105R	2282133	contig	96.2963	3.08642
GCF 003665865.1	Archaea	Euryarchaeota	Euryarchaeota	Halobacteria	Haloferacales	Haloferacaceae	Haloferax	Haloferax sp. Atlit-109R	Haloferax sp. Atlit-109R	2282134	contig	96.2963	3.08642
GCF 003586325.1	Archaea	Euryarchaeota	Euryarchaeota	Halobacteria	Haloferacales	Haloferacaceae	Haloferax	Haloferax sp. Atlit-10N	Haloferax sp. Atlit-10N	2077204	scaffold	96.2963	1.23457
GCF 003383095.1	Archaea	Euryarchaeota	Euryarchaeota	Halobacteria	Haloferacales	Haloferacaceae	Haloferax	Haloferax sp. Atlit-12N	Haloferax sp. Atlit-12N	2077203	contig	96.2963	0.617284
GCF 003383085.1	Archaea	Euryarchaeota	Euryarchaeota	Halobacteria	Haloferacales	Haloferacaceae	Haloferax	Haloferax sp. Atlit-16N	Haloferax sp. Atlit-16N	2077202	contig	96.2963	0.617284
GCF 003382985.1	Archaea	Euryarchaeota	Euryarchaeota	Halobacteria	Haloferacales	Haloferacaceae	Haloferax	Haloferax sp. Atlit-19N	Haloferax sp. Atlit-19N	2077201	contig	96.2963	1.23457
GCF 003383005.1	Archaea	Euryarchaeota	Euryarchaeota	Halobacteria	Haloferacales	Haloferacaceae	Haloferax	Haloferax sp. Atlit-24N	Haloferax sp. Atlit-24N	2077200	contig	96.2963	3.08642
GCF 003383065.1	Archaea	Euryarchaeota	Euryarchaeota	Halobacteria	Haloferacales	Haloferacaceae	Haloferax	Haloferax sp. Atlit-47N	Haloferax sp. Atlit-47N	2077199	contig	96.2963	3.08642
GCF 003383015.1	Archaea	Euryarchaeota	Euryarchaeota	Halobacteria	Haloferacales	Haloferacaceae	Haloferax	Haloferax sp. Atlit-48N	Haloferax sp. Atlit-48N	2077198	contig	89.5062	2.46914
GCF 003383025.1	Archaea	Euryarchaeota	Euryarchaeota	Halobacteria	Haloferacales	Haloferacaceae	Haloferax	Haloferax sp. Atlit-4N	Haloferax sp. Atlit-4N	2077206	scaffold	96.2963	1.85185
GCF 003383195.1	Archaea	Euryarchaeota	Euryarchaeota	Halobacteria	Haloferacales	Haloferacaceae	Haloferax	Haloferax sp. Atlit-6N	Haloferax sp. Atlit-6N	2077205	contig	96.2963	1.23457
GCF 000328285.1	Archaea	Euryarchaeota	Euryarchaeota	Halobacteria	Haloferacales	Haloferacaceae	Haloferax	Haloferax sp. BAB-2207	Haloferax sp. BAB2207	1296625	contig	83.9506	1.23457
GCF 008806815.1	Archaea	Euryarchaeota	Euryarchaeota	Halobacteria	Haloferacales	Haloferacaceae	Haloferax	Haloferax sp. CBA1148	Haloferax sp. CBA1148	2650752	contig	95.679	1.85185
GCF 008806915.1	Archaea	Euryarchaeota	Euryarchaeota	Halobacteria	Haloferacales	Haloferacaceae	Haloferax	Haloferax sp. CBA1149	Haloferax sp. CBA1149	2650753	contig	95.679	2.46914
GCF 008806905.1	Archaea	Euryarchaeota	Euryarchaeota	Halobacteria	Haloferacales	Haloferacaceae	Haloferax	Haloferax sp. CBA1150	Haloferax sp. CBA1150	2650754	contig	96.2963	1.85185
GCF 902410085.1	Archaea	Euryarchaeota	Euryarchaeota	Halobacteria	Haloferacales	Haloferacaceae	Haloferax	Haloferax sp. KTX1	Haloferax sp. KTX1	2600597	contig	96.2963	4.32099
GCA 009674605.1	Archaea	Euryarchaeota	Euryarchaeota	Halobacteria	Haloferacales	Haloferacaceae	Haloferax	Haloferax sp. MBLA0076	Haloferax sp. MBLA0076	2666140	contig	95.679	1.85185
GCA 009674585.1	Archaea	Euryarchaeota	Euryarchaeota	Halobacteria	Haloferacales	Haloferacaceae	Haloferax	Haloferax sp. MBLA0077	Haloferax sp. MBLA0077	2666142	contig	95.679	2.46914
GCA 009674625.1	Archaea	Euryarchaeota	Euryarchaeota	Halobacteria	Haloferacales	Haloferacaceae	Haloferax	Haloferax sp. MBLA0078	Haloferax sp. MBLA0078	2666143	contig	96.2963	1.85185
GCF 001482285.1	Archaea	Euryarchaeota	Euryarchaeota	Halobacteria	Haloferacales	Haloferacaceae	Haloferax	Haloferax sp. Q22	Haloferax sp. Q22	1526048	scaffold	96.2963	1.85185
GCF 004150395.1	Archaea	Euryarchaeota	Euryarchaeota	Halobacteria	Haloferacales	Haloferacaceae	Halogeometricum	Halogeometricum borinquense	Halogeometricum borinquense	60847	scaffold	93.8272	1.23457
GCF 000172995.2	Archaea	Euryarchaeota	Euryarchaeota	Halobacteria	Haloferacales	Haloferacaceae	Halogeometricum	Halogeometricum borinquense	Halogeometricum borinquense DSM 11551	469382	complete genome	95.0617	1.85185
GCF 900115785.1	Archaea	Euryarchaeota	Euryarchaeota	Halobacteria	Haloferacales	Haloferacaceae	Halogeometricum	Halogeometricum limi	Halogeometricum limi	555875	scaffold	96.2963	1.23457
GCF 000337095.1	Archaea	Euryarchaeota	Euryarchaeota	Halobacteria	Haloferacales	Haloferacaceae	Halogeometricum	Halogeometricum pallidum	Halogeometricum pallidum JCM 14848	1227487	contig	95.0617	2.46914
GCF 900112175.1	Archaea	Euryarchaeota	Euryarchaeota	Halobacteria	Haloferacales	Haloferacaceae	Halogeometricum	Halogeometricum rufum	Halogeometricum rufum	553469	contig	93.8272	3.08642
GCA 009741955.1	Archaea	Euryarchaeota	Euryarchaeota	Halobacteria	Haloferacales	Haloferacaceae	Halogeometricum	Halogeometricum sp. CBA1124	Halogeometricum sp. CBA1124	2668071		64.1975	0.617284
GCF 900110465.1	Archaea	Euryarchaeota	Euryarchaeota	Halobacteria	Haloferacales	Haloferacaceae	Halogranum	Halogranum amylolyticum	Halogranum amylolyticum	660520	scaffold	95.679	4.32099
GCF 900103715.1	Archaea	Euryarchaeota	Euryarchaeota	Halobacteria	Haloferacales	Haloferacaceae	Halogranum	Halogranum gelatinilyticum	Halogranum gelatinilyticum	660521	contig	95.679	1.85185
GCF 900114455.1	Archaea	Euryarchaeota	Euryarchaeota	Halobacteria	Haloferacales	Haloferacaceae	Halogranum	Halogranum rubrum	Halogranum rubrum	553466	scaffold	96.2963	3.7037
GCF 000283335.1	Archaea	Euryarchaeota	Euryarchaeota	Halobacteria	Haloferacales	Haloferacaceae	Halogranum	Halogranum salarium	Halogranum salarium B-1	1210908	contig	95.679	3.08642
GCF 900113245.1	Archaea	Euryarchaeota	Euryarchaeota	Halobacteria	Haloferacales	Haloferacaceae	Halopelagius	Halopelagius inordinatus	Halopelagius inordinatus	553467	contig	95.0617	1.23457
GCF 003351065.1	Archaea	Euryarchaeota	Euryarchaeota	Halobacteria	Haloferacales	Haloferacaceae	Halopelagius	Halopelagius longus	Halopelagius longus	1236180	scaffold	95.679	3.08642
GCF 900100875.1	Archaea	Euryarchaeota	Euryarchaeota	Halobacteria	Haloferacales	Haloferacaceae	Halopelagius	Halopelagius longus	Halopelagius longus	1236180	contig	96.2963	3.08642
GCF 003688715.1	Archaea	Euryarchaeota	Euryarchaeota	Halobacteria	Haloferacales	Haloferacaceae	Haloplanus	Haloplanus aerogenes	Haloplanus aerogenes	660522	scaffold	95.0617	1.23457
GCF 003856835.1	Archaea	Euryarchaeota	Euryarchaeota	Halobacteria	Haloferacales	Haloferacaceae	Haloplanus	Haloplanus aerogenes	Haloplanus aerogenes	660522	complete genome	95.0617	1.23457
GCF 000427685.1	Archaea	Euryarchaeota	Euryarchaeota	Halobacteria	Haloferacales	Haloferacaceae	Haloplanus	Haloplanus natans	Haloplanus natans DSM 17983	926690	scaffold	94.4444	1.85185
GCA 009762275.1	Archaea	Euryarchaeota	Euryarchaeota	Halobacteria	Haloferacales	Haloferacaceae	Haloplanus	Haloplanus rallus	Haloplanus rallus	1816183	complete genome	95.0617	2.46914
GCF 003342675.1	Archaea	Euryarchaeota	Euryarchaeota	Halobacteria	Haloferacales	Haloferacaceae	Haloplanus	Haloplanus rubicundus	Haloplanus sp. CBA1112	1547898	complete genome	95.679	1.85185
GCF 003342695.1	Archaea	Euryarchaeota	Euryarchaeota	Halobacteria	Haloferacales	Haloferacaceae	Haloplanus	Haloplanus rubicundus	Haloplanus sp. CBA1113	1547898	complete genome	95.0617	1.23457
GCF 003336245.1	Archaea	Euryarchaeota	Euryarchaeota	Halobacteria	Haloferacales	Haloferacaceae	Haloplanus	Haloplanus salinus	Haloplanus salinus	1126245	contig	95.0617	1.23457
GCF 900107665.1	Archaea	Euryarchaeota	Euryarchaeota	Halobacteria	Haloferacales	Haloferacaceae	Haloplanus	Haloplanus vescus	Haloplanus vescus	555874	scaffold	95.0617	0
GCF 003439925.1	Archaea	Euryarchaeota	Euryarchaeota	Halobacteria	Haloferacales	Haloferacaceae	Haloprofundus	Haloprofundus halophilus	Haloprofundus halophilus	2283527	contig	95.679	1.85185
GCF 001469955.1	Archaea	Euryarchaeota	Euryarchaeota	Halobacteria	Haloferacales	Haloferacaceae	Haloprofundus	Haloprofundus marisrubri	Haloprofundus marisrubri	1514971	contig	95.679	1.23457
GCF 005155585.1	Archaea	Euryarchaeota	Euryarchaeota	Halobacteria	Haloferacales	Haloferacaceae	Haloprofundus	Haloprofundus sp. MHR1	Haloprofundus sp. MHR1	2572921	complete genome	95.0617	1.85185
GCF 000237865.1	Archaea	Euryarchaeota	Euryarchaeota	Halobacteria	Haloferacales	Haloferacaceae	Haloquadratum	Haloquadratum walsbyi	Haloquadratum walsbyi C23	768065	complete genome	92.5926	0
GCF 000009185.1	Archaea	Euryarchaeota	Euryarchaeota	Halobacteria	Haloferacales	Haloferacaceae	Haloquadratum	Haloquadratum walsbyi	Haloquadratum walsbyi DSM 16790	362976	complete genome	92.5926	0
GCA 000415965.1	Archaea	Euryarchaeota	Euryarchaeota	Halobacteria	Haloferacales	Haloferacaceae	Haloquadratum	Haloquadratum walsbyi	Haloquadratum walsbyi J07HQW1	1238424	scaffold	91.358	0
GCF 007896465.1	Archaea	Euryarchaeota	Euryarchaeota	Halobacteria	Haloferacales	Haloferacaceae	-	Haloferacaceae archaeon KCTC 4243	Haloferacaceae archaeon KCTC 4243	2508723	contig	96.9136	1.85185
GCF 004116405.1	Archaea	Euryarchaeota	Euryarchaeota	Halobacteria	Haloferacales	Haloferacaceae	-	Haloferacaceae archaeon SYSU A00711	Haloferacaceae archaeon SYSU A00711	2071624	contig	96.9136	1.85185
GCF 000495475.1	Archaea	Euryarchaeota	Euryarchaeota	Halobacteria	Haloferacales	Halorubraceae	Candidatus Halobonum	Candidatus Halobonum tyrrellensis	Candidatus Halobonum tyrrellensis G22	1324957	contig	93.8272	1.23457
GCF 900129775.1	Archaea	Euryarchaeota	Euryarchaeota	Halobacteria	Haloferacales	Halorubraceae	Halobaculum	Halobaculum gomorrense	Halobaculum gomorrense	43928	scaffold	94.4444	1.85185
GCF 002788215.1	Archaea	Euryarchaeota	Euryarchaeota	Halobacteria	Haloferacales	Halorubraceae	Halohasta	Halohasta litchfieldiae	Halohasta litchfieldiae	1073996	complete genome	95.0617	2.46914
GCF 900109065.1	Archaea	Euryarchaeota	Euryarchaeota	Halobacteria	Haloferacales	Halorubraceae	Halohasta	Halohasta litchfieldiae	Halohasta litchfieldiae	1073996	contig	95.0617	2.46914
GCF 001307315.1	Archaea	Euryarchaeota	Euryarchaeota	Halobacteria	Haloferacales	Halorubraceae	Halolamina	Halolamina pelagica	Halolamina pelagica	699431	contig	74.6914	1.23457
GCF 900115675.1	Archaea	Euryarchaeota	Euryarchaeota	Halobacteria	Haloferacales	Halorubraceae	Halolamina	Halolamina pelagica	Halolamina pelagica	699431	contig	95.0617	1.85185
GCF 001282785.1	Archaea	Euryarchaeota	Euryarchaeota	Halobacteria	Haloferacales	Halorubraceae	Halolamina	Halolamina sediminis	Halolamina sediminis	1480675	contig	95.0617	0.617284
GCF 002025255.1	Archaea	Euryarchaeota	Euryarchaeota	Halobacteria	Haloferacales	Halorubraceae	Halolamina	Halolamina sp. CBA1230	Halolamina sp. CBA1230	1853690	contig	95.0617	1.85185
GCF 003605635.1	Archaea	Euryarchaeota	Euryarchaeota	Halobacteria	Haloferacales	Halorubraceae	Halonotius	Halonotius pteroides	Halonotius pteroides	268735	contig	95.0617	2.46914
GCF 006861655.1	Archaea	Euryarchaeota	Euryarchaeota	Halobacteria	Haloferacales	Halorubraceae	Halonotius	Halonotius roseus	Halonotius roseus	2511997	scaffold	96.2963	0.617284
GCF 006861665.1	Archaea	Euryarchaeota	Euryarchaeota	Halobacteria	Haloferacales	Halorubraceae	Halonotius	Halonotius terrestris	Halonotius terrestris	2487750	scaffold	86.4198	1.23457
GCF 003605575.1	Archaea	Euryarchaeota	Euryarchaeota	Halobacteria	Haloferacales	Halorubraceae	Halonotius	Halonotius sp. F13-13	Halonotius sp. F13-13	2216978	scaffold	95.679	0
GCA 000416025.1	Archaea	Euryarchaeota	Euryarchaeota	Halobacteria	Haloferacales	Halorubraceae	Halonotius	Halonotius sp. J07HN6	Halonotius sp. J07HN6	1238427	scaffold	93.8272	6.17284
GCF 001462205.1	Archaea	Euryarchaeota	Euryarchaeota	Halobacteria	Haloferacales	Halorubraceae	Haloparvum	Haloparvum sedimenti	Haloparvum sedimenti	1678448	scaffold	92.5926	1.23457
GCF 900108505.1	Archaea	Euryarchaeota	Euryarchaeota	Halobacteria	Haloferacales	Halorubraceae	Halopenitus	Halopenitus malekzadehii	Halopenitus malekzadehii	1267564	scaffold	95.679	1.85185
GCF 002355635.1	Archaea	Euryarchaeota	Euryarchaeota	Halobacteria	Haloferacales	Halorubraceae	Halopenitus	Halopenitus persicus	Halopenitus persicus	1048396	complete genome	95.679	1.85185
GCF 900107205.1	Archaea	Euryarchaeota	Euryarchaeota	Halobacteria	Haloferacales	Halorubraceae	Halopenitus	Halopenitus persicus	Halopenitus persicus	1048396	scaffold	96.2963	2.46914
GCF 001542905.1	Archaea	Euryarchaeota	Euryarchaeota	Halobacteria	Haloferacales	Halorubraceae	Halorubrum	Halorubrum aethiopicum	Halorubrum aethiopicum	1758255	contig	93.8272	0
GCF 000336995.1	Archaea	Euryarchaeota	Euryarchaeota	Halobacteria	Haloferacales	Halorubraceae	Halorubrum	Halorubrum aidingense	Halorubrum aidingense JCM 13560	1230454	contig	95.679	0
GCF 004114995.1	Archaea	Euryarchaeota	Euryarchaeota	Halobacteria	Haloferacales	Halorubraceae	Halorubrum	Halorubrum amylolyticum	Halorubrum sp. ZC67	2508724	scaffold	95.679	0.617284
GCF 900113615.1	Archaea	Euryarchaeota	Euryarchaeota	Halobacteria	Haloferacales	Halorubraceae	Halorubrum	Halorubrum aquaticum	Halorubrum aquaticum	387340	contig	95.0617	0
GCF 000336875.1	Archaea	Euryarchaeota	Euryarchaeota	Halobacteria	Haloferacales	Halorubraceae	Halorubrum	Halorubrum californiense	Halorubrum californiensis DSM 19288	1227465	contig	91.9753	0.617284
GCF 900188075.1	Archaea	Euryarchaeota	Euryarchaeota	Halobacteria	Haloferacales	Halorubraceae	Halorubrum	Halorubrum chaoviator	Halorubrum chaoviator	335819	contig	96.2963	0.617284
GCF 900182635.1	Archaea	Euryarchaeota	Euryarchaeota	Halobacteria	Haloferacales	Halorubraceae	Halorubrum	Halorubrum cibi	Halorubrum cibi	413815	contig	95.0617	0
GCF 000337035.1	Archaea	Euryarchaeota	Euryarchaeota	Halobacteria	Haloferacales	Halorubraceae	Halorubrum	Halorubrum coriense	Halorubrum coriense DSM 10284	1227466	contig	92.5926	1.85185
GCF 007671725.1	Archaea	Euryarchaeota	Euryarchaeota	Halobacteria	Haloferacales	Halorubraceae	Halorubrum	Halorubrum depositum	Halorubrum depositum	2583992	contig	95.679	0
GCF 000337015.1	Archaea	Euryarchaeota	Euryarchaeota	Halobacteria	Haloferacales	Halorubraceae	Halorubrum	Halorubrum arcis	Halorubrum arcis JCM 13916	1230455	contig	94.4444	0
GCF 000337335.1	Archaea	Euryarchaeota	Euryarchaeota	Halobacteria	Haloferacales	Halorubraceae	Halorubrum	Halorubrum distributum	Halorubrum distributum JCM 10118	1227468	contig	93.2099	0
GCF 000337055.1	Archaea	Euryarchaeota	Euryarchaeota	Halobacteria	Haloferacales	Halorubraceae	Halorubrum	Halorubrum distributum	Halorubrum distributum JCM 9100	1227467	contig	93.8272	0
GCF 000337395.1	Archaea	Euryarchaeota	Euryarchaeota	Halobacteria	Haloferacales	Halorubraceae	Halorubrum	Halorubrum litoreum	Halorubrum litoreum JCM 13561	1227483	contig	93.8272	0
GCF 000337435.1	Archaea	Euryarchaeota	Euryarchaeota	Halobacteria	Haloferacales	Halorubraceae	Halorubrum	Halorubrum terrestre	Halorubrum terrestre JCM 10247	1227486	contig	92.5926	0
GCF 002252725.1	Archaea	Euryarchaeota	Euryarchaeota	Halobacteria	Haloferacales	Halorubraceae	Halorubrum	Halorubrum ezzemoulense	Halorubrum ezzemoulense	337243	scaffold	95.0617	0
GCF 002252735.1	Archaea	Euryarchaeota	Euryarchaeota	Halobacteria	Haloferacales	Halorubraceae	Halorubrum	Halorubrum ezzemoulense	Halorubrum ezzemoulense	337243	scaffold	95.0617	3.7037
GCF 002252805.1	Archaea	Euryarchaeota	Euryarchaeota	Halobacteria	Haloferacales	Halorubraceae	Halorubrum	Halorubrum ezzemoulense	Halorubrum ezzemoulense	337243	scaffold	93.2099	1.23457
GCF 002252815.1	Archaea	Euryarchaeota	Euryarchaeota	Halobacteria	Haloferacales	Halorubraceae	Halorubrum	Halorubrum ezzemoulense	Halorubrum ezzemoulense	337243	contig	88.2716	0.617284
GCF 002252835.1	Archaea	Euryarchaeota	Euryarchaeota	Halobacteria	Haloferacales	Halorubraceae	Halorubrum	Halorubrum ezzemoulense	Halorubrum ezzemoulense	337243	scaffold	96.2963	0.617284
GCF 002252875.1	Archaea	Euryarchaeota	Euryarchaeota	Halobacteria	Haloferacales	Halorubraceae	Halorubrum	Halorubrum ezzemoulense	Halorubrum ezzemoulense	337243	scaffold	95.679	1.23457
GCF 004126515.1	Archaea	Euryarchaeota	Euryarchaeota	Halobacteria	Haloferacales	Halorubraceae	Halorubrum	Halorubrum ezzemoulense	Halorubrum ezzemoulense	337243	complete genome	96.2963	0
GCF 002114285.1	Archaea	Euryarchaeota	Euryarchaeota	Halobacteria	Haloferacales	Halorubraceae	Halorubrum	Halorubrum ezzemoulense	Halorubrum ezzemoulense DSM 17463	1121945	contig	96.2963	0.617284
GCF 002252985.1	Archaea	Euryarchaeota	Euryarchaeota	Halobacteria	Haloferacales	Halorubraceae	Halorubrum	Halorubrum halodurans	Halorubrum halodurans	1383851	scaffold	90.1235	0
GCF 000739595.1	Archaea	Euryarchaeota	Euryarchaeota	Halobacteria	Haloferacales	Halorubraceae	Halorubrum	Halorubrum halophilum	Halorubrum halophilum	413816	contig	95.0617	0
GCF 000337075.1	Archaea	Euryarchaeota	Euryarchaeota	Halobacteria	Haloferacales	Halorubraceae	Halorubrum	Halorubrum hochstenium	Halorubrum hochstenium ATCC 700873	1227481	contig	95.0617	0
GCF 000337355.1	Archaea	Euryarchaeota	Euryarchaeota	Halobacteria	Haloferacales	Halorubraceae	Halorubrum	Halorubrum kocurii	Halorubrum kocurii JCM 14978	1230456	contig	92.5926	0.617284
GCF 002215285.1	Archaea	Euryarchaeota	Euryarchaeota	Halobacteria	Haloferacales	Halorubraceae	Halorubrum	Halorubrum lacusprofundi	Halorubrum lacusprofundi	2247	scaffold	95.679	0.617284
GCF 002215305.1	Archaea	Euryarchaeota	Euryarchaeota	Halobacteria	Haloferacales	Halorubraceae	Halorubrum	Halorubrum lacusprofundi	Halorubrum lacusprofundi	2247	contig	95.679	0.617284
GCF 000022205.1	Archaea	Euryarchaeota	Euryarchaeota	Halobacteria	Haloferacales	Halorubraceae	Halorubrum	Halorubrum lacusprofundi	Halorubrum lacusprofundi ATCC 49239	416348	complete genome	95.679	0.617284
GCF 902377425.1	Archaea	Euryarchaeota	Euryarchaeota	Halobacteria	Haloferacales	Halorubraceae	Halorubrum	Halorubrum lipolyticum	Halorubrum lipolyticum	368624	contig	94.4444	0
GCF 000337375.1	Archaea	Euryarchaeota	Euryarchaeota	Halobacteria	Haloferacales	Halorubraceae	Halorubrum	Halorubrum lipolyticum	Halorubrum lipolyticum DSM 21995	1227482	contig	94.4444	0
GCF 002727125.1	Archaea	Euryarchaeota	Euryarchaeota	Halobacteria	Haloferacales	Halorubraceae	Halorubrum	Halorubrum persicum	Halorubrum persicum	1383844	scaffold	93.8272	1.23457
GCF 000700025.1	Archaea	Euryarchaeota	Euryarchaeota	Halobacteria	Haloferacales	Halorubraceae	Halorubrum	Halorubrum saccharovorum	Halorubrum saccharovorum	2248	contig	74.0741	0
GCF 000337915.1	Archaea	Euryarchaeota	Euryarchaeota	Halobacteria	Haloferacales	Halorubraceae	Halorubrum	Halorubrum saccharovorum	Halorubrum saccharovorum DSM 1137	1227484	contig	95.0617	0.617284
GCF 007671685.1	Archaea	Euryarchaeota	Euryarchaeota	Halobacteria	Haloferacales	Halorubraceae	Halorubrum	Halorubrum salsamenti	Halorubrum salsamenti	2583990	scaffold	95.0617	0
GCF 900111935.1	Archaea	Euryarchaeota	Euryarchaeota	Halobacteria	Haloferacales	Halorubraceae	Halorubrum	Halorubrum sodomense	Halorubrum sodomense	35743	scaffold	95.679	0.617284
GCF 000337415.1	Archaea	Euryarchaeota	Euryarchaeota	Halobacteria	Haloferacales	Halorubraceae	Halorubrum	Halorubrum tebenquichense	Halorubrum tebenquichense DSM 14210	1227485	contig	95.0617	1.23457
GCF 002355655.1	Archaea	Euryarchaeota	Euryarchaeota	Halobacteria	Haloferacales	Halorubraceae	Halorubrum	Halorubrum trapanicum	Halorubrum trapanicum	29284	complete genome	96.2963	0
GCF 001280455.1	Archaea	Euryarchaeota	Euryarchaeota	Halobacteria	Haloferacales	Halorubraceae	Halorubrum	Halorubrum tropicale	Halorubrum tropicale	1765655	contig	96.9136	0.617284
GCF 900188065.1	Archaea	Euryarchaeota	Euryarchaeota	Halobacteria	Haloferacales	Halorubraceae	Halorubrum	Halorubrum vacuolatum	Halorubrum vacuolatum	63740	contig	95.679	1.23457
GCF 900102375.1	Archaea	Euryarchaeota	Euryarchaeota	Halobacteria	Haloferacales	Halorubraceae	Halorubrum	Halorubrum xinjiangense	Halorubrum xinjiangense	261291	scaffold	96.2963	0
GCF 003287355.1	Archaea	Euryarchaeota	Euryarchaeota	Halobacteria	Haloferacales	Halorubraceae	Halorubrum	Halorubrum sp. 48-1-W	Halorubrum sp. 48-1-W	2249761	contig	95.679	0.617284
GCF 000513435.1	Archaea	Euryarchaeota	Euryarchaeota	Halobacteria	Haloferacales	Halorubraceae	Halorubrum	Halorubrum sp. AJ67	Halorubrum sp. AJ67	1173487	scaffold	63.5802	0.617284
GCF 005435115.1	Archaea	Euryarchaeota	Euryarchaeota	Halobacteria	Haloferacales	Halorubraceae	Halorubrum	Halorubrum sp. ARQ200	Halorubrum sp. ARQ200	1855872	contig	96.2963	0.617284
GCF 005435135.1	Archaea	Euryarchaeota	Euryarchaeota	Halobacteria	Haloferacales	Halorubraceae	Halorubrum	Halorubrum sp. ASP1	Halorubrum sp. ASP1	2518114	scaffold	96.2963	0
GCF 005435225.1	Archaea	Euryarchaeota	Euryarchaeota	Halobacteria	Haloferacales	Halorubraceae	Halorubrum	Halorubrum sp. ASP121	Halorubrum sp. ASP121	1855858	contig	96.2963	0.617284
GCF 003666015.1	Archaea	Euryarchaeota	Euryarchaeota	Halobacteria	Haloferacales	Halorubraceae	Halorubrum	Halorubrum sp. Atlit-26R	Halorubrum sp. Atlit-26R	2282128	contig	95.0617	2.46914
GCF 003665955.1	Archaea	Euryarchaeota	Euryarchaeota	Halobacteria	Haloferacales	Halorubraceae	Halorubrum	Halorubrum sp. Atlit-28R	Halorubrum sp. Atlit-28R	2282129	contig	95.0617	1.23457
GCF 003666025.1	Archaea	Euryarchaeota	Euryarchaeota	Halobacteria	Haloferacales	Halorubraceae	Halorubrum	Halorubrum sp. Atlit-8R	Halorubrum sp. Atlit-8R	2282126	contig	96.2963	0.617284
GCF 003666005.1	Archaea	Euryarchaeota	Euryarchaeota	Halobacteria	Haloferacales	Halorubraceae	Halorubrum	Halorubrum sp. Atlit-9R	Halorubrum sp. Atlit-9R	2282127	contig	96.2963	1.23457
GCF 004114375.1	Archaea	Euryarchaeota	Euryarchaeota	Halobacteria	Haloferacales	Halorubraceae	Halorubrum	Halorubrum sp. BOL3-1	Halorubrum sp. BOL3-1	2497325	complete genome	93.8272	1.23457
GCF 000746205.1	Archaea	Euryarchaeota	Euryarchaeota	Halobacteria	Haloferacales	Halorubraceae	Halorubrum	Halorubrum sp. BV1	Halorubrum sp. BV1	1498500	scaffold	95.679	0
GCF 002727095.1	Archaea	Euryarchaeota	Euryarchaeota	Halobacteria	Haloferacales	Halorubraceae	Halorubrum	Halorubrum sp. C191	Halorubrum sp. C191	1383842	scaffold	96.2963	0
GCA 002727105.1	Archaea	Euryarchaeota	Euryarchaeota	Halobacteria	Haloferacales	Halorubraceae	Halorubrum	Halorubrum sp. C3	Halorubrum sp. C3	1483399	scaffold	75.3086	0.617284
GCA 009742825.1	Archaea	Euryarchaeota	Euryarchaeota	Halobacteria	Haloferacales	Halorubraceae	Halorubrum	Halorubrum sp. CBA1125	Halorubrum sp. CBA1125	2668072	contig	76.5432	0
GCF 003721435.1	Archaea	Euryarchaeota	Euryarchaeota	Halobacteria	Haloferacales	Halorubraceae	Halorubrum	Halorubrum sp. CBA1229	Halorubrum sp. CBA1229	1853699	contig	95.679	1.23457
GCF 005435025.1	Archaea	Euryarchaeota	Euryarchaeota	Halobacteria	Haloferacales	Halorubraceae	Halorubrum	Halorubrum sp. CGM4 25 10-8A	Halorubrum sp. CGM4 25 10-8A	2518116	scaffold	96.2963	1.23457
GCF 005435095.1	Archaea	Euryarchaeota	Euryarchaeota	Halobacteria	Haloferacales	Halorubraceae	Halorubrum	Halorubrum sp. CGM5 25 10-8B	Halorubrum sp. CGM5 25 10-8B	2518115	scaffold	95.679	0.617284
GCF 003781945.1	Archaea	Euryarchaeota	Euryarchaeota	Halobacteria	Haloferacales	Halorubraceae	Halorubrum	Halorubrum sp. CSM-61	Halorubrum sp. CSM-61	2485838	contig	96.2963	0
GCF 002252965.1	Archaea	Euryarchaeota	Euryarchaeota	Halobacteria	Haloferacales	Halorubraceae	Halorubrum	Halorubrum sp. Ea1	Halorubrum sp. Ea1	1480718	scaffold	94.4444	0.617284
GCF 002252925.1	Archaea	Euryarchaeota	Euryarchaeota	Halobacteria	Haloferacales	Halorubraceae	Halorubrum	Halorubrum sp. Ea8	Halorubrum sp. Ea8	1383841	scaffold	94.4444	0.617284
GCF 002252895.1	Archaea	Euryarchaeota	Euryarchaeota	Halobacteria	Haloferacales	Halorubraceae	Halorubrum	Halorubrum sp. Eb13	Halorubrum sp. Eb13	1383843	scaffold	93.8272	0.617284
GCF 005435165.1	Archaea	Euryarchaeota	Euryarchaeota	Halobacteria	Haloferacales	Halorubraceae	Halorubrum	Halorubrum sp. GN11 10-6 MGM	Halorubrum sp. GN11 10-6 MGM	2518112	contig	95.0617	0
GCF 005435175.1	Archaea	Euryarchaeota	Euryarchaeota	Halobacteria	Haloferacales	Halorubraceae	Halorubrum	Halorubrum sp. GN11GM 10-3 MGM	Halorubrum sp. GN11GM 10-3 MGM	2518111	scaffold	96.2963	0.617284
GCF 005435235.1	Archaea	Euryarchaeota	Euryarchaeota	Halobacteria	Haloferacales	Halorubraceae	Halorubrum	Halorubrum sp. GN12 10-3 MGM	Halorubrum sp. GN12 10-3 MGM	2518113	contig	96.2963	0.617284
GCF 002252755.1	Archaea	Euryarchaeota	Euryarchaeota	Halobacteria	Haloferacales	Halorubraceae	Halorubrum	Halorubrum sp. Hd13	Halorubrum sp. Hd13	1480728	scaffold	93.2099	0.617284
GCF 002252745.1	Archaea	Euryarchaeota	Euryarchaeota	Halobacteria	Haloferacales	Halorubraceae	Halorubrum	Halorubrum sp. Ib24	Halorubrum sp. Ib24	1383850	contig	80.2469	0.617284
GCF 003990725.1	Archaea	Euryarchaeota	Euryarchaeota	Halobacteria	Haloferacales	Halorubraceae	Halorubrum	Halorubrum sp. PV6	Halorubrum sp. PV6	634157	complete genome	94.4444	0
GCF 001261915.1	Archaea	Euryarchaeota	Euryarchaeota	Halobacteria	Haloferacales	Halorubraceae	Halorubrum	Halorubrum sp. SD626R	Halorubrum sp. SD626R	1419722	scaffold	91.358	1.23457
GCF 002135045.1	Archaea	Euryarchaeota	Euryarchaeota	Halobacteria	Haloferacales	Halorubraceae	Halorubrum	Halorubrum sp. SD683	Halorubrum sp. SD683	1855873	scaffold	96.2963	0
GCF 005435035.1	Archaea	Euryarchaeota	Euryarchaeota	Halobacteria	Haloferacales	Halorubraceae	Halorubrum	Halorubrum sp. SD690R	Halorubrum sp. SD690R	2518117	scaffold	96.2963	0.617284
GCF 005435195.1	Archaea	Euryarchaeota	Euryarchaeota	Halobacteria	Haloferacales	Halorubraceae	Halorubrum	Halorubrum sp. SP3	Halorubrum sp. SP3	1537265	scaffold	95.679	0.617284
GCF 005435015.1	Archaea	Euryarchaeota	Euryarchaeota	Halobacteria	Haloferacales	Halorubraceae	Halorubrum	Halorubrum sp. SP9	Halorubrum sp. SP9	1537267	scaffold	95.679	1.23457
GCA 005435045.1	Archaea	Euryarchaeota	Euryarchaeota	Halobacteria	Haloferacales	Halorubraceae	Halorubrum	Halorubrum sp. SS5	Halorubrum sp. SS5	2518118	scaffold	95.679	3.7037
GCF 005435055.1	Archaea	Euryarchaeota	Euryarchaeota	Halobacteria	Haloferacales	Halorubraceae	Halorubrum	Halorubrum sp. SS7	Halorubrum sp. SS7	2518119	scaffold	96.2963	1.23457
GCF 000296615.1	Archaea	Euryarchaeota	Euryarchaeota	Halobacteria	Haloferacales	Halorubraceae	Halorubrum	Halorubrum sp. T3	Halorubrum sp. T3	1194088	scaffold	94.4444	0.617284
GCF 002286985.1	Archaea	Euryarchaeota	Euryarchaeota	Halobacteria	Haloferacales	Halorubraceae	Halorubrum	Halorubrum sp. WN019	Halorubrum sp. WN019	2032630	contig	96.2963	0.617284
GCF 004916935.1	Archaea	Euryarchaeota	Euryarchaeota	Halobacteria	Haloferacales	Halorubraceae	Salinigranum	Salinigranum halophilum	Salinigranum sp. DYF38	2565931	contig	96.2963	4.32099
GCF 004916945.1	Archaea	Euryarchaeota	Euryarchaeota	Halobacteria	Haloferacales	Halorubraceae	Salinigranum	Salinigranum halophilum	Salinigranum sp. ZS-5	2565931	contig	96.2963	3.7037
GCF 007004735.1	Archaea	Euryarchaeota	Euryarchaeota	Halobacteria	Haloferacales	Halorubraceae	Salinigranum	Salinigranum halophilum	Salinigranum sp. YJ-53	2565931	scaffold	96.2963	3.7037
GCF 002906575.1	Archaea	Euryarchaeota	Euryarchaeota	Halobacteria	Haloferacales	Halorubraceae	Salinigranum	Salinigranum rubrum	Salinigranum rubrum	755307	complete genome	88.2716	3.7037
GCF 009176545.1	Archaea	Euryarchaeota	Euryarchaeota	Halobacteria	Haloferacales	Halorubraceae	Salinigranum	Salinigranum salinum	Salinigranum salinum	1364937	contig	95.0617	4.93827
GCF 002952775.1	Archaea	Euryarchaeota	Euryarchaeota	Halobacteria	Haloferacales	-	Halalkaliarchaeum	Halalkaliarchaeum desulfuricum	archaeon AArc-Sl	2055893	complete genome	95.679	2.46914
GCF 000224475.1	Archaea	Euryarchaeota	Euryarchaeota	Halobacteria	Haloferacales	-	-	halophilic archaeon DL31	halophilic archaeon DL31	756883	complete genome	93.8272	2.46914
IMG 2795385306	Archaea	Euryarchaeota	Euryarchaeota	Halobacteria	Natrialbales	Natrialbaceae	-	-	Uncultured Natrialbaceae archaeon SG1 64 9	1644061	permanent draft	86.4198	0.617284
GCF 900112205.1	Archaea	Euryarchaeota	Euryarchaeota	Halobacteria	Natrialbales	Natrialbaceae	Halobiforma	Halobiforma haloterrestris	Halobiforma haloterrestris	148448	scaffold	96.2963	1.23457
GCF 000226975.2	Archaea	Euryarchaeota	Euryarchaeota	Halobacteria	Natrialbales	Natrialbaceae	Halobiforma	Halobiforma lacisalsi	Halobiforma lacisalsi AJ5	358396	complete genome	96.9136	1.23457
GCF 000337895.1	Archaea	Euryarchaeota	Euryarchaeota	Halobacteria	Natrialbales	Natrialbaceae	Halobiforma	Halobiforma nitratireducens	Halobiforma nitratireducens JCM 10879	1227454	contig	90.1235	0.617284
GCF 003610195.1	Archaea	Euryarchaeota	Euryarchaeota	Halobacteria	Natrialbales	Natrialbaceae	Halopiger	Halopiger aswanensis	Halopiger aswanensis	148449	scaffold	96.9136	0.617284
GCF 000455365.1	Archaea	Euryarchaeota	Euryarchaeota	Halobacteria	Natrialbales	Natrialbaceae	Halopiger	Halopiger djelfimassiliensis	Halopiger djelfimassiliensis	1293047	scaffold	96.9136	1.23457
GCF 000455345.1	Archaea	Euryarchaeota	Euryarchaeota	Halobacteria	Natrialbales	Natrialbaceae	Halopiger	Halopiger goleimassiliensis	Halopiger goleimassiliensis	1293048	scaffold	97.5309	3.7037
GCF 000784335.1	Archaea	Euryarchaeota	Euryarchaeota	Halobacteria	Natrialbales	Natrialbaceae	Halopiger	Halopiger salifodinae	Halopiger salifodinae	1202768	scaffold	95.679	1.85185
GCF 900110455.1	Archaea	Euryarchaeota	Euryarchaeota	Halobacteria	Natrialbales	Natrialbaceae	Halopiger	Halopiger salifodinae	Halopiger salifodinae	1202768	scaffold	96.2963	1.85185
GCF 000217715.1	Archaea	Euryarchaeota	Euryarchaeota	Halobacteria	Natrialbales	Natrialbaceae	Halopiger	Halopiger xanaduensis	Halopiger xanaduensis SH-6	797210	complete genome	96.2963	1.23457
GCF 900116205.1	Archaea	Euryarchaeota	Euryarchaeota	Halobacteria	Natrialbales	Natrialbaceae	Halostagnicola	Halostagnicola kamekurae	Halostagnicola kamekurae	619731	contig	95.679	1.23457
GCF 000517625.1	Archaea	Euryarchaeota	Euryarchaeota	Halobacteria	Natrialbales	Natrialbaceae	Halostagnicola	Halostagnicola larsenii	Halostagnicola larsenii XH-48	797299	complete genome	96.2963	1.23457
GCF 000691505.1	Archaea	Euryarchaeota	Euryarchaeota	Halobacteria	Natrialbales	Natrialbaceae	Halostagnicola	Halostagnicola sp. A56	Halostagnicola sp. A56	1495067	contig	78.3951	0.617284
GCF 001971705.1	Archaea	Euryarchaeota	Euryarchaeota	Halobacteria	Natrialbales	Natrialbaceae	Haloterrigena	Haloterrigena daqingensis	Haloterrigena daqingensis	588898	complete genome	96.2963	1.23457
GCF 900156445.1	Archaea	Euryarchaeota	Euryarchaeota	Halobacteria	Natrialbales	Natrialbaceae	Haloterrigena	Haloterrigena daqingensis	Haloterrigena daqingensis	588898	contig	96.2963	1.23457
GCF 004217335.1	Archaea	Euryarchaeota	Euryarchaeota	Halobacteria	Natrialbales	Natrialbaceae	Haloterrigena	Haloterrigena hispanica	Haloterrigena hispanica	392421	contig	96.2963	2.46914
GCF 900101245.1	Archaea	Euryarchaeota	Euryarchaeota	Halobacteria	Natrialbales	Natrialbaceae	Haloterrigena	Haloterrigena hispanica	Haloterrigena hispanica	392421	scaffold	96.2963	1.85185
GCF 900111485.1	Archaea	Euryarchaeota	Euryarchaeota	Halobacteria	Natrialbales	Natrialbaceae	Haloterrigena	Haloterrigena hispanica	Haloterrigena hispanica	392421	scaffold	96.2963	1.85185
GCF 000710605.1	Archaea	Euryarchaeota	Euryarchaeota	Halobacteria	Natrialbales	Natrialbaceae	Haloterrigena	Haloterrigena jeotgali	Haloterrigena jeotgali A29	1455609	contig	96.9136	0.617284
GCF 000337475.1	Archaea	Euryarchaeota	Euryarchaeota	Halobacteria	Natrialbales	Natrialbaceae	Haloterrigena	Haloterrigena limicola	Haloterrigena limicola JCM 13563	1230457	contig	96.2963	1.85185
GCA 000690595.2	Archaea	Euryarchaeota	Euryarchaeota	Halobacteria	Natrialbales	Natrialbaceae	Haloterrigena	Haloterrigena mahii	Haloterrigena mahii	1416969	scaffold	95.679	0.617284
GCF 001953745.1	Archaea	Euryarchaeota	Euryarchaeota	Halobacteria	Natrialbales	Natrialbaceae	Haloterrigena	Haloterrigena saccharevitans	Haloterrigena saccharevitans	301967	contig	95.679	1.85185
GCF 003977755.1	Archaea	Euryarchaeota	Euryarchaeota	Halobacteria	Natrialbales	Natrialbaceae	Haloterrigena	Haloterrigena salifodinae	Haloterrigena sp. ZY19	2675099	scaffold	96.9136	1.23457
GCF 000337495.1	Archaea	Euryarchaeota	Euryarchaeota	Halobacteria	Natrialbales	Natrialbaceae	Haloterrigena	Haloterrigena salina	Haloterrigena salina JCM 13891	1227488	contig	95.0617	1.23457
GCF 000337115.1	Archaea	Euryarchaeota	Euryarchaeota	Halobacteria	Natrialbales	Natrialbaceae	Haloterrigena	Haloterrigena thermotolerans	Haloterrigena thermotolerans DSM 11522	1227489	contig	96.2963	0.617284
GCF 000025325.1	Archaea	Euryarchaeota	Euryarchaeota	Halobacteria	Natrialbales	Natrialbaceae	Haloterrigena	Haloterrigena turkmenica	Haloterrigena turkmenica DSM 5511	543526	complete genome	96.2963	3.08642
GCF 005938085.1	Archaea	Euryarchaeota	Euryarchaeota	Halobacteria	Natrialbales	Natrialbaceae	Haloterrigena	Haloterrigena sp. H1	Haloterrigena sp. H1	2552943	contig	97.5309	2.46914
GCF 000337515.1	Archaea	Euryarchaeota	Euryarchaeota	Halobacteria	Natrialbales	Natrialbaceae	Halovivax	Halovivax asiaticus	Halovivax asiaticus JCM 14624	1227490	contig	96.9136	1.23457
GCF 000328525.1	Archaea	Euryarchaeota	Euryarchaeota	Halobacteria	Natrialbales	Natrialbaceae	Halovivax	Halovivax ruber	Halovivax ruber XH-70	797302	complete genome	97.5309	1.85185
GCF 002156705.1	Archaea	Euryarchaeota	Euryarchaeota	Halobacteria	Natrialbales	Natrialbaceae	Natrarchaeobaculum	Natrarchaeobaculum aegyptiacum	Natronolimnobius aegyptiacus	745377	complete genome	96.2963	2.46914
GCF 003430805.1	Archaea	Euryarchaeota	Euryarchaeota	Halobacteria	Natrialbales	Natrialbaceae	Natrarchaeobaculum	Natrarchaeobaculum sulfurireducens	Natronolimnobius sp. AArc-Mg	2044521	complete genome	96.9136	1.85185
GCF 003430825.1	Archaea	Euryarchaeota	Euryarchaeota	Halobacteria	Natrialbales	Natrialbaceae	Natrarchaeobaculum	Natrarchaeobaculum sulfurireducens	Natronolimnobius sp. AArc1	2044521	complete genome	96.9136	2.46914
GCF 003841465.1	Archaea	Euryarchaeota	Euryarchaeota	Halobacteria	Natrialbales	Natrialbaceae	Natrarchaeobius	Natrarchaeobius chitinivorans	Natrarchaeobius chitinivorans	1679083	contig	96.2963	1.23457
GCF 003841505.1	Archaea	Euryarchaeota	Euryarchaeota	Halobacteria	Natrialbales	Natrialbaceae	Natrarchaeobius	Natrarchaeobius chitinivorans	Natrarchaeobius chitinivorans	1679083	contig	97.5309	2.46914
GCF 003841485.1	Archaea	Euryarchaeota	Euryarchaeota	Halobacteria	Natrialbales	Natrialbaceae	Natrarchaeobius	Natrarchaeobius halalkaliphilus	Natrarchaeobius halalkaliphilus	1679091	contig	95.679	0
GCF 000337535.1	Archaea	Euryarchaeota	Euryarchaeota	Halobacteria	Natrialbales	Natrialbaceae	Natrialba	Natrialba aegyptia	Natrialba aegyptia DSM 13077	1227491	contig	95.0617	3.08642
GCF 000337555.1	Archaea	Euryarchaeota	Euryarchaeota	Halobacteria	Natrialbales	Natrialbaceae	Natrialba	Natrialba asiatica	Natrialba asiatica DSM 12278	29540	contig	95.679	1.23457
GCF 000337135.1	Archaea	Euryarchaeota	Euryarchaeota	Halobacteria	Natrialbales	Natrialbaceae	Natrialba	Natrialba chahannaoensis	Natrialba chahannaoensis JCM 10990	1227492	contig	95.679	1.85185
GCF 000337575.1	Archaea	Euryarchaeota	Euryarchaeota	Halobacteria	Natrialbales	Natrialbaceae	Natrialba	Natrialba hulunbeirensis	Natrialba hulunbeirensis JCM 10989	1227493	contig	95.679	1.23457
GCF 000025625.1	Archaea	Euryarchaeota	Euryarchaeota	Halobacteria	Natrialbales	Natrialbaceae	Natrialba	Natrialba magadii	Natrialba magadii ATCC 43099	547559	complete genome	96.2963	2.46914
GCF 008245225.1	Archaea	Euryarchaeota	Euryarchaeota	Halobacteria	Natrialbales	Natrialbaceae	Natrialba	Natrialba swarupiae	Natrialba sp. ESP3B 9	2448032	contig	95.679	3.08642
GCF 000337595.1	Archaea	Euryarchaeota	Euryarchaeota	Halobacteria	Natrialbales	Natrialbaceae	Natrialba	Natrialba taiwanensis	Natrialba taiwanensis DSM 12281	1230458	contig	95.0617	1.85185
GCF 001861355.1	Archaea	Euryarchaeota	Euryarchaeota	Halobacteria	Natrialbales	Natrialbaceae	Natrialba	Natrialba sp. SSL1	Natrialba sp. SSL1	1869245	contig	96.2963	1.85185
GCF 000731985.1	Archaea	Euryarchaeota	Euryarchaeota	Halobacteria	Natrialbales	Natrialbaceae	Natrinema	Natrinema altunense	Natrinema altunense	222984	contig	95.679	1.85185
GCF 004209855.1	Archaea	Euryarchaeota	Euryarchaeota	Halobacteria	Natrialbales	Natrialbaceae	Natrinema	Natrinema altunense	Natrinema altunense	222984	scaffold	95.679	1.85185
GCF 000337155.1	Archaea	Euryarchaeota	Euryarchaeota	Halobacteria	Natrialbales	Natrialbaceae	Natrinema	Natrinema altunense	Natrinema altunense JCM 12890	1227494	contig	95.679	1.85185
GCF 002494345.1	Archaea	Euryarchaeota	Euryarchaeota	Halobacteria	Natrialbales	Natrialbaceae	Natrinema	Natrinema ejinorense	Natrinema ejinorense	373386	contig	95.679	0.617284
GCF 000337175.1	Archaea	Euryarchaeota	Euryarchaeota	Halobacteria	Natrialbales	Natrialbaceae	Natrinema	Natrinema gari	Natrinema gari JCM 14663	1230459	contig	95.0617	1.85185
GCF 005890195.1	Archaea	Euryarchaeota	Euryarchaeota	Halobacteria	Natrialbales	Natrialbaceae	Natrinema	Natrinema pallidum	Natrinema pallidum	69527	complete genome	95.679	1.85185
GCF 000337615.1	Archaea	Euryarchaeota	Euryarchaeota	Halobacteria	Natrialbales	Natrialbaceae	Natrinema	Natrinema pallidum	Natrinema pallidum DSM 3751	1227495	contig	95.0617	1.85185
GCF 000230735.2	Archaea	Euryarchaeota	Euryarchaeota	Halobacteria	Natrialbales	Natrialbaceae	Natrinema	Natrinema pellirubrum	Natrinema pellirubrum DSM 15624	797303	complete genome	96.9136	0.617284
GCF 900110865.1	Archaea	Euryarchaeota	Euryarchaeota	Halobacteria	Natrialbales	Natrialbaceae	Natrinema	Natrinema salaciae	Natrinema salaciae	1186196	scaffold	96.9136	0.617284
GCF 005576615.1	Archaea	Euryarchaeota	Euryarchaeota	Halobacteria	Natrialbales	Natrialbaceae	Natrinema	Natrinema versiforme	Natrinema versiforme	88724	complete genome	95.679	0.617284
GCF 000337195.1	Archaea	Euryarchaeota	Euryarchaeota	Halobacteria	Natrialbales	Natrialbaceae	Natrinema	Natrinema versiforme	Natrinema versiforme JCM 10478	1227496	contig	92.5926	0.617284
GCF 002572525.1	Archaea	Euryarchaeota	Euryarchaeota	Halobacteria	Natrialbales	Natrialbaceae	Natrinema	Natrinema sp. CBA1119	Natrinema sp. CBA1119	1608465	contig	95.0617	1.23457
GCF 000493245.1	Archaea	Euryarchaeota	Euryarchaeota	Halobacteria	Natrialbales	Natrialbaceae	Natrinema	Natrinema sp. J7-1	Natrinema sp. J7-1	1172566	contig	95.679	1.85185
GCF 000281695.1	Archaea	Euryarchaeota	Euryarchaeota	Halobacteria	Natrialbales	Natrialbaceae	Natrinema	Natrinema sp. J7-2	Natrinema sp. J7-2	406552	complete genome	95.679	1.85185
GCF 000230715.2	Archaea	Euryarchaeota	Euryarchaeota	Halobacteria	Natrialbales	Natrialbaceae	Natronobacterium	Natronobacterium gregoryi	Archaea	797304	complete genome	96.2963	2.46914
GCF 900104065.1	Archaea	Euryarchaeota	Euryarchaeota	Halobacteria	Natrialbales	Natrialbaceae	Natronobacterium	Natronobacterium texcoconense	Natronobacterium texcoconense	1095778	scaffold	96.9136	2.46914
GCF 000337675.1	Archaea	Euryarchaeota	Euryarchaeota	Halobacteria	Natrialbales	Natrialbaceae	Natronococcus	Natronococcus amylolyticus	Natronococcus amylolyticus DSM 10524	1227497	contig	95.679	2.46914
GCF 000337695.1	Archaea	Euryarchaeota	Euryarchaeota	Halobacteria	Natrialbales	Natrialbaceae	Natronococcus	Natronococcus jeotgali	Natronococcus jeotgali DSM 18795	1227498	contig	93.2099	1.23457
GCF 000328685.1	Archaea	Euryarchaeota	Euryarchaeota	Halobacteria	Natrialbales	Natrialbaceae	Natronococcus	Natronococcus occultus	Natronococcus occultus SP4	694430	complete genome	96.2963	1.23457
GCF 008122205.1	Archaea	Euryarchaeota	Euryarchaeota	Halobacteria	Natrialbales	Natrialbaceae	Natronococcus	Natronococcus sp. LS1 42	Natronococcus sp. LS1 42	2055836	contig	96.9136	3.08642
GCF 002177135.1	Archaea	Euryarchaeota	Euryarchaeota	Halobacteria	Natrialbales	Natrialbaceae	Natronolimnobius	Natronolimnobius baerhuensis	Natronolimnobius baerhuensis	253108	contig	96.9136	1.23457
GCF 000337215.1	Archaea	Euryarchaeota	Euryarchaeota	Halobacteria	Natrialbales	Natrialbaceae	Natronolimnohabitans	Natronolimnohabitans innermongolicus	Natronolimnobius innermongolicus JCM 12255	1227499	contig	94.4444	2.46914
GCA 009392895.1	Archaea	Euryarchaeota	Euryarchaeota	Halobacteria	Natrialbales	Natrialbaceae	Natronorubrum	Natronorubrum aibiense	Natronorubrum aibiense	348826	complete genome	96.2963	2.46914
GCF 004799645.1	Archaea	Euryarchaeota	Euryarchaeota	Halobacteria	Natrialbales	Natrialbaceae	Natronorubrum	Natronorubrum bangense	Natronorubrum bangense	61858	complete genome	96.2963	3.08642
GCF 900108095.1	Archaea	Euryarchaeota	Euryarchaeota	Halobacteria	Natrialbales	Natrialbaceae	Natronorubrum	Natronorubrum sediminis	Natronorubrum sediminis	640943	scaffold	96.9136	1.85185
GCF 000337735.1	Archaea	Euryarchaeota	Euryarchaeota	Halobacteria	Natrialbales	Natrialbaceae	Natronorubrum	Natronorubrum sulfidifaciens	Natronorubrum sulfidifaciens JCM 14089	1230460	contig	95.679	1.23457
GCF 900100335.1	Archaea	Euryarchaeota	Euryarchaeota	Halobacteria	Natrialbales	Natrialbaceae	Natronorubrum	Natronorubrum texcoconense	Natronorubrum texcoconense	1095776	contig	96.2963	1.23457
GCF 900156475.1	Archaea	Euryarchaeota	Euryarchaeota	Halobacteria	Natrialbales	Natrialbaceae	Natronorubrum	Natronorubrum thiooxidans	Natronorubrum thiooxidans	308853	scaffold	96.9136	2.46914
GCF 000383975.1	Archaea	Euryarchaeota	Euryarchaeota	Halobacteria	Natrialbales	Natrialbaceae	Natronorubrum	Natronorubrum tibetense	Natronorubrum tibetense GA33	1114856	scaffold	96.9136	2.46914
GCF 006543045.1	Archaea	Euryarchaeota	Euryarchaeota	Halobacteria	Natrialbales	Natrialbaceae	Salinadaptatus	Salinadaptatus halalkaliphilus	Natronolimnobius sp. XQ-INN 246	2419781	scaffold	96.9136	3.7037
GCF 000403645.1	Archaea	Euryarchaeota	Euryarchaeota	Halobacteria	Natrialbales	Natrialbaceae	Salinarchaeum	Salinarchaeum sp. Harcht-Bsk1	Salinarchaeum sp. Harcht-Bsk1	1333523	complete genome	95.679	0.617284
GCF 003344565.1	Archaea	Euryarchaeota	Euryarchaeota	Halobacteria	Natrialbales	Natrialbaceae	Saliphagus	Saliphagus sp. LR7	Saliphagus sp. LR7	2282654	contig	95.679	1.85185
IMG 2757320509	Archaea	Euryarchaeota	Euryarchaeota	Methanomicrobia	-	-	-	-	Unclassified Methanomicrobia bin97	224756	permanent draft	93.8272	6.17284
GCF 000063445.1	Archaea	Euryarchaeota	Euryarchaeota	Methanomicrobia	Methanocellales	Methanocellaceae	Methanocella	Methanocella arvoryzae	Methanocella arvoryzae MRE50	351160	complete genome	98.7654	4.32099
GCF 000251105.1	Archaea	Euryarchaeota	Euryarchaeota	Methanomicrobia	Methanocellales	Methanocellaceae	Methanocella	Methanocella conradii	Methanocella conradii HZ254	1041930	complete genome	98.7654	6.79012
GCF 000011005.1	Archaea	Euryarchaeota	Euryarchaeota	Methanomicrobia	Methanocellales	Methanocellaceae	Methanocella	Methanocella paludicola	Methanocella paludicola SANAE	304371	complete genome	98.7654	7.40741
GCA 002067315.1	Archaea	Euryarchaeota	Euryarchaeota	Methanomicrobia	Methanocellales	Methanocellaceae	Methanocella	Methanocella sp. PtaU1.Bin125	Methanocella sp. PtaU1.Bin125	1811677	contig	99.3827	8.02469
GCA 001508455.1	Archaea	Euryarchaeota	Euryarchaeota	Methanomicrobia	Methanomicrobiales	Methanocalculaceae	Methanocalculus	Methanocalculus sp. 52 23	Methanocalculus sp. 52 23	1641382	contig	78.3951	4.93827
GCA 003838185.1	Archaea	Euryarchaeota	Euryarchaeota	Methanomicrobia	Methanomicrobiales	Methanocalculaceae	Methanocalculus	Methanocalculus sp. MSAO Arc1	Methanocalculus sp. MSAO Arc1	2293854	contig	96.2963	6.17284
GCA 003838065.1	Archaea	Euryarchaeota	Euryarchaeota	Methanomicrobia	Methanomicrobiales	Methanocalculaceae	Methanocalculus	Methanocalculus sp. MSAO Arc2	Methanocalculus sp. MSAO Arc2	2293855	contig	96.9136	3.7037
GCF 000430905.1	Archaea	Euryarchaeota	Euryarchaeota	Methanomicrobia	Methanomicrobiales	Methanocorpusculaceae	Methanocorpusculum	Methanocorpusculum bavaricum	Methanocorpusculum bavaricum DSM 4179	1122230	scaffold	95.0617	0
GCF 000015765.1	Archaea	Euryarchaeota	Euryarchaeota	Methanomicrobia	Methanomicrobiales	Methanocorpusculaceae	Methanocorpusculum	Methanocorpusculum labreanum	Methanocorpusculum labreanum Z	410358	complete genome	95.679	0
GCF 002287215.1	Archaea	Euryarchaeota	Euryarchaeota	Methanomicrobia	Methanomicrobiales	Methanocorpusculaceae	Methanocorpusculum	Methanocorpusculum parvum	Methanocorpusculum parvum	2193	contig	95.679	0
GCA 003315675.1	Archaea	Euryarchaeota	Euryarchaeota	Methanomicrobia	Methanomicrobiales	Methanocorpusculaceae	Methanocorpusculum	Methanocorpusculum sp. MCE	Methanocorpusculum sp. MCE	2006183	contig	92.5926	1.85185
IMG 2811994951	Archaea	Euryarchaeota	Euryarchaeota	Methanomicrobia	Methanomicrobiales	Methanomicrobiaceae	-	-	Methanomicrobiaceae BinDmb76	2194	permanent draft	93.2099	4.32099
IMG 2657245169	Archaea	Euryarchaeota	Euryarchaeota	Methanomicrobia	Methanomicrobiales	Methanomicrobiaceae	Methanoculleus	-	Methanoculleus sp. EBM-46	45989	permanent draft	88.8889	4.32099
GCF 900036045.1	Archaea	Euryarchaeota	Euryarchaeota	Methanomicrobia	Methanomicrobiales	Methanomicrobiaceae	Methanoculleus	Methanoculleus bourgensis	Methanoculleus sp. MAB1	83986	complete genome	82.716	0.617284
GCA 900079125.1	Archaea	Euryarchaeota	Euryarchaeota	Methanomicrobia	Methanomicrobiales	Methanomicrobiaceae	Methanoculleus	Methanoculleus bourgensis	Methanoculleus bourgensis	83986	complete genome	95.0617	1.23457
GCF 000304355.2	Archaea	Euryarchaeota	Euryarchaeota	Methanomicrobia	Methanomicrobiales	Methanomicrobiaceae	Methanoculleus	Methanoculleus bourgensis	Methanoculleus bourgensis MS2	1201294	complete genome	96.2963	1.23457
GCF 900095385.1	Archaea	Euryarchaeota	Euryarchaeota	Methanomicrobia	Methanomicrobiales	Methanomicrobiaceae	Methanoculleus	Methanoculleus chikugoensis	Methanoculleus chikugoensis	118126	contig	96.9136	1.85185
GCF 001602375.1	Archaea	Euryarchaeota	Euryarchaeota	Methanomicrobia	Methanomicrobiales	Methanomicrobiaceae	Methanoculleus	Methanoculleus horonobensis	Methanoculleus horonobensis	528314	contig	97.5309	2.46914
GCA 001508665.1	Archaea	Euryarchaeota	Euryarchaeota	Methanomicrobia	Methanomicrobiales	Methanomicrobiaceae	Methanoculleus	Methanoculleus marisnigri	Methanoculleus marisnigri	2198	scaffold	87.037	5.55556
GCF 000015825.1	Archaea	Euryarchaeota	Euryarchaeota	Methanomicrobia	Methanomicrobiales	Methanomicrobiaceae	Methanoculleus	Methanoculleus marisnigri	Methanoculleus marisnigri JR1	368407	complete genome	97.5309	1.85185
GCF 001017125.1	Archaea	Euryarchaeota	Euryarchaeota	Methanomicrobia	Methanomicrobiales	Methanomicrobiaceae	Methanoculleus	Methanoculleus sediminis	Methanoculleus sediminis	1550566	scaffold	96.9136	2.46914
GCF 004102725.1	Archaea	Euryarchaeota	Euryarchaeota	Methanomicrobia	Methanomicrobiales	Methanomicrobiaceae	Methanoculleus	Methanoculleus taiwanensis	Methanoculleus taiwanensis	1550565	scaffold	96.2963	3.08642
GCF 001571405.1	Archaea	Euryarchaeota	Euryarchaeota	Methanomicrobia	Methanomicrobiales	Methanomicrobiaceae	Methanoculleus	Methanoculleus thermophilus	Methanoculleus thermophilus	2200	contig	96.9136	1.85185
GCF 900101055.1	Archaea	Euryarchaeota	Euryarchaeota	Methanomicrobia	Methanomicrobiales	Methanomicrobiaceae	Methanoculleus	Methanoculleus thermophilus	Methanoculleus thermophilus	2200	contig	96.9136	1.85185
GCF 000691865.1	Archaea	Euryarchaeota	Euryarchaeota	Methanomicrobia	Methanomicrobiales	Methanomicrobiaceae	Methanoculleus	Methanoculleus sp. MH98A	Methanoculleus sp. MH98A	1495314	contig	93.8272	3.08642
GCA 001412355.1	Archaea	Euryarchaeota	Euryarchaeota	Methanomicrobia	Methanomicrobiales	Methanomicrobiaceae	Methanoculleus	Methanoculleus sp. SDB	Methanoculleus sp. SDB	1735326	contig	95.0617	6.17284
GCA 000437835.1	Archaea	Euryarchaeota	Euryarchaeota	Methanomicrobia	Methanomicrobiales	Methanomicrobiaceae	Methanoculleus	Methanoculleus sp. CAG:1088	Methanoculleus sp. CAG:1088	1262903	scaffold	92.5926	1.85185
GCF 001571385.1	Archaea	Euryarchaeota	Euryarchaeota	Methanomicrobia	Methanomicrobiales	Methanomicrobiaceae	Methanofollis	Methanofollis ethanolicus	Methanofollis ethanolicus	488124	contig	97.5309	0
GCF 000275865.1	Archaea	Euryarchaeota	Euryarchaeota	Methanomicrobia	Methanomicrobiales	Methanomicrobiaceae	Methanofollis	Methanofollis liminatans	Methanofollis liminatans DSM 4140	28892	chromosome	97.5309	3.08642
GCF 004297185.1	Archaea	Euryarchaeota	Euryarchaeota	Methanomicrobia	Methanomicrobiales	Methanomicrobiaceae	Methanofollis	Methanofollis sp. FWC-SCC2	Methanofollis sp. FWC-SCC2	2052832	contig	96.9136	2.46914
GCF 001315945.1	Archaea	Euryarchaeota	Euryarchaeota	Methanomicrobia	Methanomicrobiales	Methanomicrobiaceae	Methanogenium	Methanogenium cariaci	Methanogenium cariaci JCM 10550	1293041	contig	46.9136	1.23457
GCF 000784355.1	Archaea	Euryarchaeota	Euryarchaeota	Methanomicrobia	Methanomicrobiales	Methanomicrobiaceae	Methanolacinia	Methanolacinia paynteri	Methanolacinia paynteri	230356	scaffold	97.5309	0.617284
GCF 000147875.1	Archaea	Euryarchaeota	Euryarchaeota	Methanomicrobia	Methanomicrobiales	Methanomicrobiaceae	Methanolacinia	Methanolacinia petrolearia	Methanolacinia petrolearia DSM 11571	679926	complete genome	97.5309	0.617284
GCF 000711215.1	Archaea	Euryarchaeota	Euryarchaeota	Methanomicrobia	Methanomicrobiales	Methanomicrobiaceae	Methanomicrobium	Methanomicrobium mobile	Methanomicrobium mobile BP	694440	contig	96.2963	0
GCF 000243255.1	Archaea	Euryarchaeota	Euryarchaeota	Methanomicrobia	Methanomicrobiales	Methanomicrobiaceae	Methanoplanus	Methanoplanus limicola	Methanoplanus limicola DSM 2279	937775	chromosome	97.5309	4.93827
GCA 002067685.1	Archaea	Euryarchaeota	Euryarchaeota	Methanomicrobia	Methanomicrobiales	Methanoregulaceae	-	Methanoregulaceae archaeon PtaU1.Bin222	Methanoregulaceae archaeon PtaU1.Bin222	1811726	contig	77.1605	4.93827
GCA 002067155.1	Archaea	Euryarchaeota	Euryarchaeota	Methanomicrobia	Methanomicrobiales	Methanoregulaceae	-	Methanoregulaceae archaeon PtaB.Bin152	Archaea	1811723	contig	82.716	8.02469
GCA 002067485.1	Archaea	Euryarchaeota	Euryarchaeota	Methanomicrobia	Methanomicrobiales	Methanoregulaceae	-	Methanoregulaceae archaeon PtaB.Bin108	Methanoregulaceae archaeon PtaB.Bin108	1811722	contig	79.6296	4.93827
GCA 002067095.1	Archaea	Euryarchaeota	Euryarchaeota	Methanomicrobia	Methanomicrobiales	Methanoregulaceae	-	Methanoregulaceae archaeon PtaB.Bin056	Methanoregulaceae archaeon PtaB.Bin056	1811721	contig	92.5926	3.7037
GCA 002067115.1	Archaea	Euryarchaeota	Euryarchaeota	Methanomicrobia	Methanomicrobiales	Methanoregulaceae	-	Methanoregulaceae archaeon PtaB.Bin009	Methanoregulaceae archaeon PtaB.Bin009	1811720	contig	96.2963	3.7037
IMG 2808606442	Archaea	Euryarchaeota	Euryarchaeota	Methanomicrobia	Methanomicrobiales	Methanoregulaceae	-	-	Methanoregulaceae BinDm3	1198451	permanent draft	93.8272	4.93827
GCF 000235685.2	Archaea	Euryarchaeota	Euryarchaeota	Methanomicrobia	Methanomicrobiales	Methanoregulaceae	Methanolinea	Methanolinea tarda	Methanolinea tarda NOBI-1	882090	chromosome	96.9136	5.55556
GCA 001412335.1	Archaea	Euryarchaeota	Euryarchaeota	Methanomicrobia	Methanomicrobiales	Methanoregulaceae	Methanolinea	Methanolinea sp. SDB	Methanolinea sp. SDB	1735327	contig	92.5926	4.32099
IMG 2799112206	Archaea	Euryarchaeota	Euryarchaeota	Methanomicrobia	Methanomicrobiales	Methanoregulaceae	Methanoregula	-	Methanoregula sp. DGG0	395331	permanent draft	96.9136	4.32099
GCF 000017625.1	Archaea	Euryarchaeota	Euryarchaeota	Methanomicrobia	Methanomicrobiales	Methanoregulaceae	Methanoregula	Methanoregula boonei	Methanoregula boonei 6A8	456442	complete genome	96.2963	1.23457
GCF 000327485.1	Archaea	Euryarchaeota	Euryarchaeota	Methanomicrobia	Methanomicrobiales	Methanoregulaceae	Methanoregula	Methanoregula formicica	Methanoregula formicica SMSP	593750	complete genome	96.9136	1.85185
GCA 002835825.1	Archaea	Euryarchaeota	Euryarchaeota	Methanomicrobia	Methanomicrobiales	Methanoregulaceae	Methanoregula	Methanoregula sp.	Methanoregula sp.	2052170	contig	85.8025	3.7037
GCA 002067035.1	Archaea	Euryarchaeota	Euryarchaeota	Methanomicrobia	Methanomicrobiales	Methanoregulaceae	Methanoregula	Methanoregula sp. PtaB.Bin085	Methanoregula sp. PtaB.Bin085	1811680	contig	95.679	3.7037
GCA 002067645.1	Archaea	Euryarchaeota	Euryarchaeota	Methanomicrobia	Methanomicrobiales	Methanoregulaceae	Methanoregula	Methanoregula sp. PtaU1.Bin006	Methanoregula sp. PtaU1.Bin006	1811681	contig	95.679	3.7037
GCA 002067895.1	Archaea	Euryarchaeota	Euryarchaeota	Methanomicrobia	Methanomicrobiales	Methanoregulaceae	Methanoregula	Methanoregula sp. PtaU1.Bin051	Methanoregula sp. PtaU1.Bin051	1811682	contig	96.9136	5.55556
GCF 000021965.1	Archaea	Euryarchaeota	Euryarchaeota	Methanomicrobia	Methanomicrobiales	Methanoregulaceae	Methanosphaerula	Methanosphaerula palustris	Methanosphaerula palustris E1-9c	521011	complete genome	96.9136	1.85185
GCF 000013445.1	Archaea	Euryarchaeota	Euryarchaeota	Methanomicrobia	Methanomicrobiales	Methanospirillaceae	Methanospirillum	Methanospirillum hungatei	Methanospirillum hungatei JF-1	323259	complete genome	96.9136	7.40741
GCF 003173355.1	Archaea	Euryarchaeota	Euryarchaeota	Methanomicrobia	Methanomicrobiales	Methanospirillaceae	Methanospirillum	Methanospirillum lacunae	Methanospirillum lacunae	668570	contig	96.2963	2.46914
GCF 003173335.1	Archaea	Euryarchaeota	Euryarchaeota	Methanomicrobia	Methanomicrobiales	Methanospirillaceae	Methanospirillum	Methanospirillum stamsii	Methanospirillum stamsii	1277351	contig	96.2963	6.17284
GCA 002839675.1	Archaea	Euryarchaeota	Euryarchaeota	Methanomicrobia	Methanomicrobiales	-	-	Methanomicrobiales archaeon HGW-Methanomicrobiales-1	Methanomicrobiales archaeon HGW-Methanomicrobiales-1	2013817	scaffold	96.2963	3.7037
GCA 002839645.1	Archaea	Euryarchaeota	Euryarchaeota	Methanomicrobia	Methanomicrobiales	-	-	Methanomicrobiales archaeon HGW-Methanomicrobiales-2	Methanomicrobiales archaeon HGW-Methanomicrobiales-2	2013818	scaffold	96.9136	2.46914
GCA 002839605.1	Archaea	Euryarchaeota	Euryarchaeota	Methanomicrobia	Methanomicrobiales	-	-	Methanomicrobiales archaeon HGW-Methanomicrobiales-3	Methanomicrobiales archaeon HGW-Methanomicrobiales-3	2013819	scaffold	96.9136	3.7037
GCA 002839575.1	Archaea	Euryarchaeota	Euryarchaeota	Methanomicrobia	Methanomicrobiales	-	-	Methanomicrobiales archaeon HGW-Methanomicrobiales-6	Methanomicrobiales archaeon HGW-Methanomicrobiales-6	2013822	scaffold	83.3333	2.46914
GCA 001563305.1	Archaea	Euryarchaeota	Euryarchaeota	Methanomicrobia	Methanomicrobiales	-	-	methanogenic archaeon mixed culture ISO4-G1	methanogenic archaeon mixed culture ISO4-G1	1452364	chromosome	93.2099	1.23457
GCA 002254785.1	Archaea	Euryarchaeota	Euryarchaeota	Methanomicrobia	Methanophagales	-	-	ANME-1 cluster archaeon ex4572 4	ANME-1 cluster archaeon ex4572 4	2011131	scaffold	72.8395	0
GCA 003194425.1	Archaea	Euryarchaeota	Euryarchaeota	Methanomicrobia	Methanophagales	-	-	Methanophagales archaeon	Methanophagales archaeon	2056316	scaffold	90.1235	0.617284
GCA 003194435.1	Archaea	Euryarchaeota	Euryarchaeota	Methanomicrobia	Methanophagales	-	-	Methanophagales archaeon	Methanophagales archaeon	2056316	scaffold	92.5926	1.85185
GCA 003336485.1	Archaea	Euryarchaeota	Euryarchaeota	Methanomicrobia	Methanophagales	-	-	Methanophagales archaeon	Methanophagales archaeon	2056316	scaffold	86.4198	1.23457
GCA 004212135.1	Archaea	Euryarchaeota	Euryarchaeota	Methanomicrobia	Methanophagales	-	-	Methanophagales archaeon ANME-1-THS	Methanophagales archaeon ANME-1-THS	2491082	scaffold	79.0123	3.7037
GCA 001508185.1	Archaea	Euryarchaeota	Euryarchaeota	Methanomicrobia	Methanosarcinales	-	-	Methanosarcinales archeaon 56 1174	Methanosarcinales archeaon 56 1174	1635287	contig	95.0617	0
GCA 009618475.1	Archaea	Euryarchaeota	Euryarchaeota	Methanomicrobia	Methanosarcinales	-	-	Methanosarcinales archaeon	Methanosarcinales archaeon	2250255	contig	65.4321	0.617284
GCA 004212095.1	Archaea	Euryarchaeota	Euryarchaeota	Methanomicrobia	Methanosarcinales	-	-	Methanosarcinales archaeon	Methanosarcinales archaeon	2250255	contig	90.7407	0
GCA 004211975.1	Archaea	Euryarchaeota	Euryarchaeota	Methanomicrobia	Methanosarcinales	-	-	Methanosarcinales archaeon	Methanosarcinales archaeon	2250255	scaffold	95.0617	0.617284
GCA 003661185.1	Archaea	Euryarchaeota	Euryarchaeota	Methanomicrobia	Methanosarcinales	-	-	Methanosarcinales archaeon	Methanosarcinales archaeon	2250255	contig	91.9753	0.617284
GCA 003661125.1	Archaea	Euryarchaeota	Euryarchaeota	Methanomicrobia	Methanosarcinales	-	-	Methanosarcinales archaeon	Methanosarcinales archaeon	2250255	contig	86.4198	2.46914
GCA 003661105.1	Archaea	Euryarchaeota	Euryarchaeota	Methanomicrobia	Methanosarcinales	-	-	Methanosarcinales archaeon	Methanosarcinales archaeon	2250255	contig	91.358	2.46914
GCA 003661045.1	Archaea	Euryarchaeota	Euryarchaeota	Methanomicrobia	Methanosarcinales	-	-	Methanosarcinales archaeon	Methanosarcinales archaeon	2250255	contig	89.5062	5.55556
GCA 003661005.1	Archaea	Euryarchaeota	Euryarchaeota	Methanomicrobia	Methanosarcinales	-	-	Methanosarcinales archaeon	Methanosarcinales archaeon	2250255	contig	85.1852	0
GCA 002254825.2	Archaea	Euryarchaeota	Euryarchaeota	Methanomicrobia	Methanosarcinales	-	-	Methanosarcinales archaeon ex4572 44	Methanosarcinales archaeon ex4572 44	1978124	scaffold	72.8395	0
GCA 004193545.1	Archaea	Euryarchaeota	Euryarchaeota	Methanomicrobia	Methanosarcinales	-	Candidatus Argoarchaeum	Candidatus Argoarchaeum ethanivorans	Candidatus Argoarchaeum ethanivorans	2608793	contig	87.6543	3.08642
GCA 002926195.1	Archaea	Euryarchaeota	Euryarchaeota	Methanomicrobia	Methanosarcinales	-	-	ANME-2 cluster archaeon HR1	ANME-2 cluster archaeon HR1	1968520	scaffold	93.8272	0
GCA 009649835.1	Archaea	Euryarchaeota	Euryarchaeota	Methanomicrobia	Methanosarcinales	-	-	ANME-2 cluster archaeon	ANME-2 cluster archaeon	2056317	scaffold	90.1235	0
GCA 003601535.1	Archaea	Euryarchaeota	Euryarchaeota	Methanomicrobia	Methanosarcinales	-	-	ANME-2 cluster archaeon	ANME-2 cluster archaeon	2056317	contig	82.0988	0
GCA 003336385.2	Archaea	Euryarchaeota	Euryarchaeota	Methanomicrobia	Methanosarcinales	-	-	ANME-2 cluster archaeon	ANME-2 cluster archaeon	2056317	scaffold	90.1235	4.32099
GCA 003194445.1	Archaea	Euryarchaeota	Euryarchaeota	Methanomicrobia	Methanosarcinales	-	-	ANME-2 cluster archaeon	ANME-2 cluster archaeon	2056317	scaffold	95.679	4.93827
GCA 003601555.1	Archaea	Euryarchaeota	Euryarchaeota	Methanomicrobia	Methanosarcinales	-	Candidatus Syntrophoarchaeum	Candidatus Syntrophoarchaeum sp. WYZ-LMO15	Candidatus Syntrophoarchaeum sp. WYZ-LMO15	2365003	contig	92.5926	0
GCF 902158755.1	Archaea	Euryarchaeota	Euryarchaeota	Methanomicrobia	Methanosarcinales	-	Candidatus Syntrophoarchaeum	Candidatus Syntrophoarchaeum sp. GoM oil	Candidatus Syntrophoarchaeum sp. GoM oil	2588693	contig	32.0988	0
GCA 001766815.1	Archaea	Euryarchaeota	Euryarchaeota	Methanomicrobia	Methanosarcinales	-	Candidatus Syntrophoarchaeum	Candidatus Syntrophoarchaeum caldarius	Candidatus Syntrophoarchaeum caldarius	1838285	scaffold	91.9753	0
GCA 001766825.1	Archaea	Euryarchaeota	Euryarchaeota	Methanomicrobia	Methanosarcinales	-	Candidatus Syntrophoarchaeum	Candidatus Syntrophoarchaeum butanivorans	Candidatus Syntrophoarchaeum butanivorans	1839936	scaffold	83.3333	0
IMG 2565956544	Archaea	Euryarchaeota	Euryarchaeota	Methanomicrobia	Methanosarcinales	-	-	-	Methanosarcinales sp. ANME-2a	588815	permanent draft	96.9136	4.32099
GCF 000685155.1	Archaea	Euryarchaeota	Euryarchaeota	Methanomicrobia	Methanosarcinales	Candidatus Methanoperedenaceae	Candidatus Methanoperedens	Candidatus Methanoperedens nitroreducens	Candidatus Methanoperedens nitroreducens	1392998	scaffold	97.5309	1.23457
GCF 900196725.1	Archaea	Euryarchaeota	Euryarchaeota	Methanomicrobia	Methanosarcinales	Candidatus Methanoperedenaceae	Candidatus Methanoperedens	Candidatus Methanoperedens nitroreducens	Candidatus Methanoperedens nitroreducens	1392998	contig	91.358	6.17284
GCA 008933945.1	Archaea	Euryarchaeota	Euryarchaeota	Methanomicrobia	Methanosarcinales	Candidatus Methanoperedenaceae	Candidatus Methanoperedens	Candidatus Methanoperedens sp.	Candidatus Methanoperedens sp.	2032688	contig	98.1481	3.08642
GCA 001317315.1	Archaea	Euryarchaeota	Euryarchaeota	Methanomicrobia	Methanosarcinales	Candidatus Methanoperedenaceae	Candidatus Methanoperedens	Candidatus Methanoperedens sp. BLZ1	Candidatus Methanoperedens sp. BLZ1	1719120	contig	91.9753	3.08642
GCF 002487355.1	Archaea	Euryarchaeota	Euryarchaeota	Methanomicrobia	Methanosarcinales	Candidatus Methanoperedenaceae	Candidatus Methanoperedens	Candidatus Methanoperedens sp. BLZ2	Candidatus Methanoperedens sp. BLZ2	2035255	contig	95.679	3.08642
GCA 003104905.1	Archaea	Euryarchaeota	Euryarchaeota	Methanomicrobia	Methanosarcinales	Candidatus Methanoperedenaceae	-	Candidatus Methanoperedenaceae archaeon	Candidatus Methanoperedenaceae archaeon	2072416	scaffold	97.5309	1.23457
GCA 002839545.1	Archaea	Euryarchaeota	Euryarchaeota	Methanomicrobia	Methanosarcinales	Candidatus Methanoperedenaceae	-	Candidatus Methanoperedenaceae archaeon HGW-Methanoperedenaceae-1	Candidatus Methanoperedenaceae archaeon HGW-Methanoperedenaceae-1	2013824	scaffold	93.8272	2.46914
IMG 2770939655	Archaea	Euryarchaeota	Euryarchaeota	Methanomicrobia	Methanosarcinales	Methanosarcinaceae	-	-	Methanosarcinaceae BinUmb45	2206	permanent draft	88.8889	0.617284
GCF 004363215.1	Archaea	Euryarchaeota	Euryarchaeota	Methanomicrobia	Methanosarcinales	Methanosarcinaceae	Methanimicrococcus	Methanimicrococcus blatticola	Methanimicrococcus blatticola	91560	scaffold	96.2963	0.617284
IMG 2657245173	Archaea	Euryarchaeota	Euryarchaeota	Methanomicrobia	Methanosarcinales	Methanosarcinaceae	Methanococcoides	-	Methanococcoides sp. EBM-47	2225	permanent draft	95.679	0.617284
GCF 000013725.1	Archaea	Euryarchaeota	Euryarchaeota	Methanomicrobia	Methanosarcinales	Methanosarcinaceae	Methanococcoides	Methanococcoides burtonii	Methanococcoides burtonii DSM 6242	259564	complete genome	98.1481	0
GCF 000765475.1	Archaea	Euryarchaeota	Euryarchaeota	Methanomicrobia	Methanosarcinales	Methanosarcinaceae	Methanococcoides	Methanococcoides methylutens	Methanococcoides methylutens	2226	contig	99.3827	0.617284
GCF 000970325.1	Archaea	Euryarchaeota	Euryarchaeota	Methanomicrobia	Methanosarcinales	Methanosarcinaceae	Methanococcoides	Methanococcoides methylutens	Methanococcoides methylutens MM1	1434104	complete genome	99.3827	0
GCF 900111645.1	Archaea	Euryarchaeota	Euryarchaeota	Methanomicrobia	Methanosarcinales	Methanosarcinaceae	Methanococcoides	Methanococcoides vulcani	Methanococcoides vulcani	1353158	scaffold	98.7654	1.23457
GCF 900774055.1	Archaea	Euryarchaeota	Euryarchaeota	Methanomicrobia	Methanosarcinales	Methanosarcinaceae	Methanococcoides	Methanococcoides sp. AM1	Methanococcoides sp. AM1	1201011	contig	99.3827	0.617284
GCF 900774285.1	Archaea	Euryarchaeota	Euryarchaeota	Methanomicrobia	Methanosarcinales	Methanosarcinaceae	Methanococcoides	Methanococcoides sp. NM1	Methanococcoides sp. NM1	1201013	contig	99.3827	0.617284
GCF 000196655.1	Archaea	Euryarchaeota	Euryarchaeota	Methanomicrobia	Methanosarcinales	Methanosarcinaceae	Methanohalobium	Methanohalobium evestigatum	Methanohalobium evestigatum Z-7303	644295	complete genome	99.3827	2.46914
GCF 002973515.1	Archaea	Euryarchaeota	Euryarchaeota	Methanomicrobia	Methanosarcinales	Methanosarcinaceae	Methanohalophilus	Methanohalophilus euhalobius	Methanohalophilus euhalobius	51203	contig	98.7654	1.23457
GCF 900215215.1	Archaea	Euryarchaeota	Euryarchaeota	Methanomicrobia	Methanosarcinales	Methanosarcinaceae	Methanohalophilus	Methanohalophilus euhalobius	Methanohalophilus euhalobius	51203	contig	98.7654	1.23457
GCF 900106905.1	Archaea	Euryarchaeota	Euryarchaeota	Methanomicrobia	Methanosarcinales	Methanosarcinaceae	Methanohalophilus	Methanohalophilus halophilus	Methanohalophilus halophilus	2177	contig	99.3827	1.23457
GCF 000025865.1	Archaea	Euryarchaeota	Euryarchaeota	Methanomicrobia	Methanosarcinales	Methanosarcinaceae	Methanohalophilus	Methanohalophilus mahii	Methanohalophilus mahii DSM 5219	547558	complete genome	98.7654	1.23457
GCF 001888095.1	Archaea	Euryarchaeota	Euryarchaeota	Methanomicrobia	Methanosarcinales	Methanosarcinaceae	Methanohalophilus	Methanohalophilus portucalensis	Methanohalophilus portucalensis FDF-1	523843	scaffold	99.3827	1.23457
GCF 004137855.1	Archaea	Euryarchaeota	Euryarchaeota	Methanomicrobia	Methanosarcinales	Methanosarcinaceae	Methanohalophilus	Methanohalophilus profundi	Methanohalophilus sp. SLHTYRO	2138083	scaffold	95.679	1.23457
GCA 003940385.1	Archaea	Euryarchaeota	Euryarchaeota	Methanomicrobia	Methanosarcinales	Methanosarcinaceae	Methanohalophilus	Methanohalophilus sp.	Methanohalophilus sp.	1966352	contig	91.358	1.85185
GCA 001726015.1	Archaea	Euryarchaeota	Euryarchaeota	Methanomicrobia	Methanosarcinales	Methanosarcinaceae	Methanohalophilus	Methanohalophilus sp. 2-GBenrich	Methanohalophilus sp. 2-GBenrich	1884871	contig	94.4444	1.23457
GCA 001683555.1	Archaea	Euryarchaeota	Euryarchaeota	Methanomicrobia	Methanosarcinales	Methanosarcinaceae	Methanohalophilus	Methanohalophilus sp. DAL1	Methanohalophilus sp. DAL1	1864608	contig	91.9753	2.46914
GCF 003722075.1	Archaea	Euryarchaeota	Euryarchaeota	Methanomicrobia	Methanosarcinales	Methanosarcinaceae	Methanohalophilus	Methanohalophilus sp. RSK	Methanohalophilus sp. RSK	2485783	contig	99.3827	1.23457
GCA 001577555.1	Archaea	Euryarchaeota	Euryarchaeota	Methanomicrobia	Methanosarcinales	Methanosarcinaceae	Methanohalophilus	Methanohalophilus sp. T328-1	Methanohalophilus sp. T328-1	1794907	contig	88.2716	1.85185
GCF 004104135.1	Archaea	Euryarchaeota	Euryarchaeota	Methanomicrobia	Methanosarcinales	Methanosarcinaceae	Methanohalophilus	Methanohalophilus sp. WG1-DM	Methanohalophilus sp. WG1-DM	2491675	contig	98.7654	1.23457
GCF 900114835.1	Archaea	Euryarchaeota	Euryarchaeota	Methanomicrobia	Methanosarcinales	Methanosarcinaceae	Methanolobus	Methanolobus profundi	Methanolobus profundi	487685	scaffold	99.3827	1.85185
GCA 000306725.1	Archaea	Euryarchaeota	Euryarchaeota	Methanomicrobia	Methanosarcinales	Methanosarcinaceae	Methanolobus	Methanolobus psychrophilus	Methanolobus psychrophilus R15	1094980	complete genome	97.5309	1.23457
GCF 002243045.1	Archaea	Euryarchaeota	Euryarchaeota	Methanomicrobia	Methanosarcinales	Methanosarcinaceae	Methanolobus	Methanolobus psychrotolerans	Methanolobus psychrotolerans	1874706	contig	98.7654	3.08642
GCF 000504205.1	Archaea	Euryarchaeota	Euryarchaeota	Methanomicrobia	Methanosarcinales	Methanosarcinaceae	Methanolobus	Methanolobus tindarius	Methanolobus tindarius DSM 2278	1090322	contig	99.3827	0.617284
GCA 900100715.1	Archaea	Euryarchaeota	Euryarchaeota	Methanomicrobia	Methanosarcinales	Methanosarcinaceae	Methanolobus	Methanolobus vulcani	Methanolobus vulcani	38026	scaffold	99.3827	0.617284
GCF 004745425.1	Archaea	Euryarchaeota	Euryarchaeota	Methanomicrobia	Methanosarcinales	Methanosarcinaceae	Methanolobus	Methanolobus sp. SY-01	Methanolobus sp. SY-01	2052935	contig	99.3827	2.46914
GCA 001577565.1	Archaea	Euryarchaeota	Euryarchaeota	Methanomicrobia	Methanosarcinales	Methanosarcinaceae	Methanolobus	Methanolobus sp. T82-4	Methanolobus sp. T82-4	1794908	contig	92.5926	1.23457
GCF 000328665.1	Archaea	Euryarchaeota	Euryarchaeota	Methanomicrobia	Methanosarcinales	Methanosarcinaceae	Methanomethylovorans	Methanomethylovorans hollandica	Methanomethylovorans hollandica DSM 15978	867904	complete genome	99.3827	1.23457
GCA 002067265.1	Archaea	Euryarchaeota	Euryarchaeota	Methanomicrobia	Methanosarcinales	Methanosarcinaceae	Methanomethylovorans	Methanomethylovorans sp. PtaU1.Bin073	Methanomethylovorans sp. PtaU1.Bin073	1811678	contig	79.6296	1.23457
GCA 002067275.1	Archaea	Euryarchaeota	Euryarchaeota	Methanomicrobia	Methanosarcinales	Methanosarcinaceae	Methanomethylovorans	Methanomethylovorans sp. PtaU1.Bin093	Methanomethylovorans sp. PtaU1.Bin093	1811679	contig	89.5062	1.23457
GCA 003838235.1	Archaea	Euryarchaeota	Euryarchaeota	Methanomicrobia	Methanosarcinales	Methanosarcinaceae	Methanosalsum	Methanosalsum natronophilum	Methanosalsum natronophilum	768733	contig	83.3333	0
GCF 000217995.1	Archaea	Euryarchaeota	Euryarchaeota	Methanomicrobia	Methanosarcinales	Methanosarcinaceae	Methanosalsum	Methanosalsum zhilinae	Methanosalsum zhilinae DSM 4017	679901	complete genome	98.7654	0.617284
IMG 2811994913	Archaea	Euryarchaeota	Euryarchaeota	Methanomicrobia	Methanosarcinales	Methanosarcinaceae	Methanosarcina	-	Methanosarcina sp. BinDmb10	2207	permanent draft	93.2099	0.617284
GCA 000007345.1	Archaea	Euryarchaeota	Euryarchaeota	Methanomicrobia	Methanosarcinales	Methanosarcinaceae	Methanosarcina	Methanosarcina acetivorans	Methanosarcina acetivorans C2A	188937	complete genome	97.5309	4.32099
GCF 000970065.1	Archaea	Euryarchaeota	Euryarchaeota	Methanomicrobia	Methanosarcinales	Methanosarcinaceae	Methanosarcina	Methanosarcina barkeri	Methanosarcina barkeri 227	1434106	complete genome	98.7654	3.08642
GCF 000970305.1	Archaea	Euryarchaeota	Euryarchaeota	Methanomicrobia	Methanosarcinales	Methanosarcinaceae	Methanosarcina	Methanosarcina barkeri	Methanosarcina barkeri 3	1434107	complete genome	98.7654	1.85185
GCF 001027005.1	Archaea	Euryarchaeota	Euryarchaeota	Methanomicrobia	Methanosarcinales	Methanosarcinaceae	Methanosarcina	Methanosarcina barkeri	Methanosarcina barkeri CM1	796385	complete genome	98.7654	3.08642
GCF 000970025.1	Archaea	Euryarchaeota	Euryarchaeota	Methanomicrobia	Methanosarcinales	Methanosarcinaceae	Methanosarcina	Methanosarcina barkeri	Methanosarcina barkeri MS	1434108	complete genome	98.7654	3.7037
GCF 000195895.1	Archaea	Euryarchaeota	Euryarchaeota	Methanomicrobia	Methanosarcinales	Methanosarcinaceae	Methanosarcina	Methanosarcina barkeri	Methanosarcina barkeri str. Fusaro	269797	complete genome	98.7654	2.46914
GCF 000969985.1	Archaea	Euryarchaeota	Euryarchaeota	Methanomicrobia	Methanosarcinales	Methanosarcinaceae	Methanosarcina	Methanosarcina barkeri	Methanosarcina barkeri str. Wiesmoor	1434109	complete genome	98.7654	2.46914
GCF 001304615.1	Archaea	Euryarchaeota	Euryarchaeota	Methanomicrobia	Methanosarcinales	Methanosarcinaceae	Methanosarcina	Methanosarcina flavescens	Methanosarcina flavescens	1715806	complete genome	98.7654	1.85185
GCF 000970285.1	Archaea	Euryarchaeota	Euryarchaeota	Methanomicrobia	Methanosarcinales	Methanosarcinaceae	Methanosarcina	Methanosarcina horonobensis	Methanosarcina horonobensis HB-1 = JCM 15518	1434110	complete genome	98.7654	1.85185
GCF 000970265.1	Archaea	Euryarchaeota	Euryarchaeota	Methanomicrobia	Methanosarcinales	Methanosarcinaceae	Methanosarcina	Methanosarcina lacustris	Methanosarcina lacustris Z-7289	1434111	complete genome	97.5309	1.85185
GCF 000978935.1	Archaea	Euryarchaeota	Euryarchaeota	Methanomicrobia	Methanosarcinales	Methanosarcinaceae	Methanosarcina	Methanosarcina mazei	Methanosarcina mazei	2209	scaffold	98.7654	0.617284
GCF 000978945.1	Archaea	Euryarchaeota	Euryarchaeota	Methanomicrobia	Methanosarcinales	Methanosarcinaceae	Methanosarcina	Methanosarcina mazei	Methanosarcina mazei	2209	scaffold	98.7654	0.617284
GCF 000978955.1	Archaea	Euryarchaeota	Euryarchaeota	Methanomicrobia	Methanosarcinales	Methanosarcinaceae	Methanosarcina	Methanosarcina mazei	Methanosarcina mazei	2209	scaffold	96.2963	0.617284
GCF 000978965.1	Archaea	Euryarchaeota	Euryarchaeota	Methanomicrobia	Methanosarcinales	Methanosarcinaceae	Methanosarcina	Methanosarcina mazei	Methanosarcina mazei	2209	scaffold	98.7654	1.23457
GCF 000979015.1	Archaea	Euryarchaeota	Euryarchaeota	Methanomicrobia	Methanosarcinales	Methanosarcinaceae	Methanosarcina	Methanosarcina mazei	Methanosarcina mazei	2209	scaffold	98.7654	0.617284
GCF 000979025.1	Archaea	Euryarchaeota	Euryarchaeota	Methanomicrobia	Methanosarcinales	Methanosarcinaceae	Methanosarcina	Methanosarcina mazei	Methanosarcina mazei	2209	scaffold	98.7654	0.617284
GCF 000979035.1	Archaea	Euryarchaeota	Euryarchaeota	Methanomicrobia	Methanosarcinales	Methanosarcinaceae	Methanosarcina	Methanosarcina mazei	Methanosarcina mazei	2209	scaffold	98.7654	1.23457
GCF 000979045.1	Archaea	Euryarchaeota	Euryarchaeota	Methanomicrobia	Methanosarcinales	Methanosarcinaceae	Methanosarcina	Methanosarcina mazei	Methanosarcina mazei	2209	scaffold	98.7654	1.23457
GCF 000979095.1	Archaea	Euryarchaeota	Euryarchaeota	Methanomicrobia	Methanosarcinales	Methanosarcinaceae	Methanosarcina	Methanosarcina mazei	Methanosarcina mazei	2209	scaffold	98.7654	0.617284
GCF 000979105.1	Archaea	Euryarchaeota	Euryarchaeota	Methanomicrobia	Methanosarcinales	Methanosarcinaceae	Methanosarcina	Methanosarcina mazei	Methanosarcina mazei	2209	scaffold	98.7654	0.617284
GCF 000979115.1	Archaea	Euryarchaeota	Euryarchaeota	Methanomicrobia	Methanosarcinales	Methanosarcinaceae	Methanosarcina	Methanosarcina mazei	Methanosarcina mazei	2209	scaffold	98.7654	0.617284
GCF 000979125.1	Archaea	Euryarchaeota	Euryarchaeota	Methanomicrobia	Methanosarcinales	Methanosarcinaceae	Methanosarcina	Methanosarcina mazei	Methanosarcina mazei	2209	scaffold	98.7654	0.617284
GCF 000979175.1	Archaea	Euryarchaeota	Euryarchaeota	Methanomicrobia	Methanosarcinales	Methanosarcinaceae	Methanosarcina	Methanosarcina mazei	Methanosarcina mazei	2209	scaffold	98.7654	0.617284
GCF 000979185.1	Archaea	Euryarchaeota	Euryarchaeota	Methanomicrobia	Methanosarcinales	Methanosarcinaceae	Methanosarcina	Methanosarcina mazei	Methanosarcina mazei	2209	scaffold	98.7654	0.617284
GCF 000979195.1	Archaea	Euryarchaeota	Euryarchaeota	Methanomicrobia	Methanosarcinales	Methanosarcinaceae	Methanosarcina	Methanosarcina mazei	Methanosarcina mazei	2209	scaffold	98.7654	0.617284
GCF 000979205.1	Archaea	Euryarchaeota	Euryarchaeota	Methanomicrobia	Methanosarcinales	Methanosarcinaceae	Methanosarcina	Methanosarcina mazei	Methanosarcina mazei	2209	scaffold	98.7654	0.617284
GCF 000979255.1	Archaea	Euryarchaeota	Euryarchaeota	Methanomicrobia	Methanosarcinales	Methanosarcinaceae	Methanosarcina	Methanosarcina mazei	Methanosarcina mazei	2209	scaffold	98.7654	0.617284
GCF 000979265.1	Archaea	Euryarchaeota	Euryarchaeota	Methanomicrobia	Methanosarcinales	Methanosarcinaceae	Methanosarcina	Methanosarcina mazei	Methanosarcina mazei	2209	scaffold	98.7654	0.617284
GCF 000979275.1	Archaea	Euryarchaeota	Euryarchaeota	Methanomicrobia	Methanosarcinales	Methanosarcinaceae	Methanosarcina	Methanosarcina mazei	Methanosarcina mazei	2209	scaffold	98.7654	0.617284
GCF 000979335.1	Archaea	Euryarchaeota	Euryarchaeota	Methanomicrobia	Methanosarcinales	Methanosarcinaceae	Methanosarcina	Methanosarcina mazei	Methanosarcina mazei	2209	scaffold	98.7654	0.617284
GCF 000979345.1	Archaea	Euryarchaeota	Euryarchaeota	Methanomicrobia	Methanosarcinales	Methanosarcinaceae	Methanosarcina	Methanosarcina mazei	Methanosarcina mazei	2209	scaffold	98.7654	0.617284
GCF 000979375.1	Archaea	Euryarchaeota	Euryarchaeota	Methanomicrobia	Methanosarcinales	Methanosarcinaceae	Methanosarcina	Methanosarcina mazei	Methanosarcina mazei	2209	scaffold	98.7654	0.617284
GCF 000979495.1	Archaea	Euryarchaeota	Euryarchaeota	Methanomicrobia	Methanosarcinales	Methanosarcinaceae	Methanosarcina	Methanosarcina mazei	Methanosarcina mazei	2209	scaffold	98.7654	1.23457
GCF 000979505.1	Archaea	Euryarchaeota	Euryarchaeota	Methanomicrobia	Methanosarcinales	Methanosarcinaceae	Methanosarcina	Methanosarcina mazei	Methanosarcina mazei	2209	scaffold	98.7654	1.23457
GCF 000979515.1	Archaea	Euryarchaeota	Euryarchaeota	Methanomicrobia	Methanosarcinales	Methanosarcinaceae	Methanosarcina	Methanosarcina mazei	Methanosarcina mazei	2209	scaffold	98.7654	0.617284
GCF 000979555.1	Archaea	Euryarchaeota	Euryarchaeota	Methanomicrobia	Methanosarcinales	Methanosarcinaceae	Methanosarcina	Methanosarcina mazei	Methanosarcina mazei	2209	scaffold	98.7654	0.617284
GCF 000979575.1	Archaea	Euryarchaeota	Euryarchaeota	Methanomicrobia	Methanosarcinales	Methanosarcinaceae	Methanosarcina	Methanosarcina mazei	Methanosarcina mazei	2209	scaffold	98.7654	0.617284
GCF 000979585.1	Archaea	Euryarchaeota	Euryarchaeota	Methanomicrobia	Methanosarcinales	Methanosarcinaceae	Methanosarcina	Methanosarcina mazei	Methanosarcina mazei	2209	scaffold	98.1481	0.617284
GCF 000979595.1	Archaea	Euryarchaeota	Euryarchaeota	Methanomicrobia	Methanosarcinales	Methanosarcinaceae	Methanosarcina	Methanosarcina mazei	Methanosarcina mazei	2209	scaffold	98.7654	1.23457
GCF 000979635.1	Archaea	Euryarchaeota	Euryarchaeota	Methanomicrobia	Methanosarcinales	Methanosarcinaceae	Methanosarcina	Methanosarcina mazei	Methanosarcina mazei	2209	scaffold	98.7654	1.23457
GCF 000979655.1	Archaea	Euryarchaeota	Euryarchaeota	Methanomicrobia	Methanosarcinales	Methanosarcinaceae	Methanosarcina	Methanosarcina mazei	Methanosarcina mazei	2209	scaffold	98.7654	1.23457
GCF 000979665.1	Archaea	Euryarchaeota	Euryarchaeota	Methanomicrobia	Methanosarcinales	Methanosarcinaceae	Methanosarcina	Methanosarcina mazei	Methanosarcina mazei	2209	scaffold	98.1481	1.23457
GCF 000979675.1	Archaea	Euryarchaeota	Euryarchaeota	Methanomicrobia	Methanosarcinales	Methanosarcinaceae	Methanosarcina	Methanosarcina mazei	Methanosarcina mazei	2209	scaffold	98.7654	0.617284
GCF 000979685.1	Archaea	Euryarchaeota	Euryarchaeota	Methanomicrobia	Methanosarcinales	Methanosarcinaceae	Methanosarcina	Methanosarcina mazei	Methanosarcina mazei	2209	scaffold	98.7654	1.23457
GCF 000979735.1	Archaea	Euryarchaeota	Euryarchaeota	Methanomicrobia	Methanosarcinales	Methanosarcinaceae	Methanosarcina	Methanosarcina mazei	Methanosarcina mazei	2209	scaffold	98.7654	0.617284
GCF 000979745.1	Archaea	Euryarchaeota	Euryarchaeota	Methanomicrobia	Methanosarcinales	Methanosarcinaceae	Methanosarcina	Methanosarcina mazei	Methanosarcina mazei	2209	scaffold	98.1481	0.617284
GCF 000979755.1	Archaea	Euryarchaeota	Euryarchaeota	Methanomicrobia	Methanosarcinales	Methanosarcinaceae	Methanosarcina	Methanosarcina mazei	Methanosarcina mazei	2209	scaffold	98.7654	0.617284
GCF 000979765.1	Archaea	Euryarchaeota	Euryarchaeota	Methanomicrobia	Methanosarcinales	Methanosarcinaceae	Methanosarcina	Methanosarcina mazei	Methanosarcina mazei	2209	scaffold	98.7654	1.23457
GCF 000979815.1	Archaea	Euryarchaeota	Euryarchaeota	Methanomicrobia	Methanosarcinales	Methanosarcinaceae	Methanosarcina	Methanosarcina mazei	Methanosarcina mazei	2209	scaffold	98.7654	0.617284
GCF 000979825.1	Archaea	Euryarchaeota	Euryarchaeota	Methanomicrobia	Methanosarcinales	Methanosarcinaceae	Methanosarcina	Methanosarcina mazei	Methanosarcina mazei	2209	scaffold	98.7654	0.617284
GCF 000979845.1	Archaea	Euryarchaeota	Euryarchaeota	Methanomicrobia	Methanosarcinales	Methanosarcinaceae	Methanosarcina	Methanosarcina mazei	Methanosarcina mazei	2209	scaffold	98.7654	0.617284
GCF 000979855.1	Archaea	Euryarchaeota	Euryarchaeota	Methanomicrobia	Methanosarcinales	Methanosarcinaceae	Methanosarcina	Methanosarcina mazei	Methanosarcina mazei	2209	scaffold	98.7654	0.617284
GCF 000979895.1	Archaea	Euryarchaeota	Euryarchaeota	Methanomicrobia	Methanosarcinales	Methanosarcinaceae	Methanosarcina	Methanosarcina mazei	Methanosarcina mazei	2209	scaffold	98.7654	0.617284
GCF 000979915.1	Archaea	Euryarchaeota	Euryarchaeota	Methanomicrobia	Methanosarcinales	Methanosarcinaceae	Methanosarcina	Methanosarcina mazei	Methanosarcina mazei	2209	scaffold	98.7654	0.617284
GCF 000979925.1	Archaea	Euryarchaeota	Euryarchaeota	Methanomicrobia	Methanosarcinales	Methanosarcinaceae	Methanosarcina	Methanosarcina mazei	Methanosarcina mazei	2209	scaffold	98.1481	0.617284
GCF 000979935.1	Archaea	Euryarchaeota	Euryarchaeota	Methanomicrobia	Methanosarcinales	Methanosarcinaceae	Methanosarcina	Methanosarcina mazei	Methanosarcina mazei	2209	scaffold	98.7654	0.617284
GCF 000979995.1	Archaea	Euryarchaeota	Euryarchaeota	Methanomicrobia	Methanosarcinales	Methanosarcinaceae	Methanosarcina	Methanosarcina mazei	Methanosarcina mazei	2209	scaffold	98.7654	0.617284
GCF 000980005.1	Archaea	Euryarchaeota	Euryarchaeota	Methanomicrobia	Methanosarcinales	Methanosarcinaceae	Methanosarcina	Methanosarcina mazei	Methanosarcina mazei	2209	scaffold	98.7654	0.617284
GCF 000980025.1	Archaea	Euryarchaeota	Euryarchaeota	Methanomicrobia	Methanosarcinales	Methanosarcinaceae	Methanosarcina	Methanosarcina mazei	Methanosarcina mazei	2209	scaffold	98.1481	1.23457
GCF 000980055.1	Archaea	Euryarchaeota	Euryarchaeota	Methanomicrobia	Methanosarcinales	Methanosarcinaceae	Methanosarcina	Methanosarcina mazei	Methanosarcina mazei	2209	scaffold	98.7654	0.617284
GCF 000980075.1	Archaea	Euryarchaeota	Euryarchaeota	Methanomicrobia	Methanosarcinales	Methanosarcinaceae	Methanosarcina	Methanosarcina mazei	Methanosarcina mazei	2209	scaffold	98.7654	0.617284
GCF 000980085.1	Archaea	Euryarchaeota	Euryarchaeota	Methanomicrobia	Methanosarcinales	Methanosarcinaceae	Methanosarcina	Methanosarcina mazei	Methanosarcina mazei	2209	scaffold	98.7654	0.617284
GCF 000980105.1	Archaea	Euryarchaeota	Euryarchaeota	Methanomicrobia	Methanosarcinales	Methanosarcinaceae	Methanosarcina	Methanosarcina mazei	Methanosarcina mazei	2209	scaffold	98.7654	0.617284
GCF 000980135.1	Archaea	Euryarchaeota	Euryarchaeota	Methanomicrobia	Methanosarcinales	Methanosarcinaceae	Methanosarcina	Methanosarcina mazei	Methanosarcina mazei	2209	scaffold	98.7654	0.617284
GCF 000980155.1	Archaea	Euryarchaeota	Euryarchaeota	Methanomicrobia	Methanosarcinales	Methanosarcinaceae	Methanosarcina	Methanosarcina mazei	Methanosarcina mazei	2209	scaffold	98.7654	0.617284
GCF 000980175.1	Archaea	Euryarchaeota	Euryarchaeota	Methanomicrobia	Methanosarcinales	Methanosarcinaceae	Methanosarcina	Methanosarcina mazei	Methanosarcina mazei	2209	scaffold	98.7654	0.617284
GCF 005485005.1	Archaea	Euryarchaeota	Euryarchaeota	Methanomicrobia	Methanosarcinales	Methanosarcinaceae	Methanosarcina	Methanosarcina mazei	Methanosarcina mazei	2209	chromosome	98.7654	1.23457
GCF 000970245.1	Archaea	Euryarchaeota	Euryarchaeota	Methanomicrobia	Methanosarcinales	Methanosarcinaceae	Methanosarcina	Methanosarcina mazei	Methanosarcina mazei C16	1434113	complete genome	98.7654	0.617284
GCF 000007065.1	Archaea	Euryarchaeota	Euryarchaeota	Methanomicrobia	Methanosarcinales	Methanosarcinaceae	Methanosarcina	Methanosarcina mazei	Methanosarcina mazei Go1	192952	complete genome	97.5309	0.617284
GCF 001315865.1	Archaea	Euryarchaeota	Euryarchaeota	Methanomicrobia	Methanosarcinales	Methanosarcinaceae	Methanosarcina	Methanosarcina mazei	Methanosarcina mazei JCM 9314	1293038	contig	45.0617	0
GCF 000970225.1	Archaea	Euryarchaeota	Euryarchaeota	Methanomicrobia	Methanosarcinales	Methanosarcinaceae	Methanosarcina	Methanosarcina mazei	Methanosarcina mazei LYC	1434114	complete genome	98.7654	1.23457
GCF 000970205.1	Archaea	Euryarchaeota	Euryarchaeota	Methanomicrobia	Methanosarcinales	Methanosarcinaceae	Methanosarcina	Methanosarcina mazei	Methanosarcina mazei S-6	213585	complete genome	98.7654	0.617284
GCF 000970185.1	Archaea	Euryarchaeota	Euryarchaeota	Methanomicrobia	Methanosarcinales	Methanosarcinaceae	Methanosarcina	Methanosarcina mazei	Methanosarcina mazei SarPi	1434115	complete genome	98.7654	1.23457
GCA 000341715.1	Archaea	Euryarchaeota	Euryarchaeota	Methanomicrobia	Methanosarcinales	Methanosarcinaceae	Methanosarcina	Methanosarcina mazei	Methanosarcina mazei Tuc01	1236903	complete genome	92.5926	0.617284
GCF 000970165.1	Archaea	Euryarchaeota	Euryarchaeota	Methanomicrobia	Methanosarcinales	Methanosarcinaceae	Methanosarcina	Methanosarcina mazei	Methanosarcina mazei WWM610	1434117	complete genome	98.7654	0.617284
GCF 000970145.1	Archaea	Euryarchaeota	Euryarchaeota	Methanomicrobia	Methanosarcinales	Methanosarcinaceae	Methanosarcina	Methanosarcina siciliae	Methanosarcina siciliae C2J	1434118	complete genome	98.7654	1.85185
GCF 000970125.1	Archaea	Euryarchaeota	Euryarchaeota	Methanomicrobia	Methanosarcinales	Methanosarcinaceae	Methanosarcina	Methanosarcina siciliae	Methanosarcina siciliae HI350	1434119	complete genome	98.7654	1.85185
GCF 000970085.1	Archaea	Euryarchaeota	Euryarchaeota	Methanomicrobia	Methanosarcinales	Methanosarcinaceae	Methanosarcina	Methanosarcina siciliae	Methanosarcina siciliae T4/M	1434120	complete genome	98.7654	1.85185
GCF 000744315.1	Archaea	Euryarchaeota	Euryarchaeota	Methanomicrobia	Methanosarcinales	Methanosarcinaceae	Methanosarcina	Methanosarcina soligelidi	Methanosarcina soligelidi	1036677	contig	98.7654	1.23457
GCF 002287235.1	Archaea	Euryarchaeota	Euryarchaeota	Methanomicrobia	Methanosarcinales	Methanosarcinaceae	Methanosarcina	Methanosarcina spelaei	Methanosarcina spelaei	1036679	contig	97.5309	2.46914
GCF 900116525.1	Archaea	Euryarchaeota	Euryarchaeota	Methanomicrobia	Methanosarcinales	Methanosarcinaceae	Methanosarcina	Methanosarcina thermophila	Methanosarcina sp. DSM 11855	2210	scaffold	98.1481	1.85185
GCA 003584605.1	Archaea	Euryarchaeota	Euryarchaeota	Methanomicrobia	Methanosarcinales	Methanosarcinaceae	Methanosarcina	Methanosarcina thermophila	Methanosarcina thermophila	2210	complete genome	96.9136	1.85185
GCF 000969925.1	Archaea	Euryarchaeota	Euryarchaeota	Methanomicrobia	Methanosarcinales	Methanosarcinaceae	Methanosarcina	Methanosarcina thermophila	Methanosarcina thermophila CHTI-55	1434121	complete genome	98.1481	1.85185
GCF 000969885.1	Archaea	Euryarchaeota	Euryarchaeota	Methanomicrobia	Methanosarcinales	Methanosarcinaceae	Methanosarcina	Methanosarcina thermophila	Methanosarcina thermophila TM-1	523844	complete genome	98.1481	1.85185
GCF 000969905.1	Archaea	Euryarchaeota	Euryarchaeota	Methanomicrobia	Methanosarcinales	Methanosarcinaceae	Methanosarcina	Methanosarcina vacuolata	Methanosarcina vacuolata Z-761	1434123	complete genome	98.7654	1.23457
GCF 000979975.1	Archaea	Euryarchaeota	Euryarchaeota	Methanomicrobia	Methanosarcinales	Methanosarcinaceae	Methanosarcina	Methanosarcina sp. 1.H.A.2.2	Methanosarcina sp. 1.H.A.2.2	1483601	scaffold	98.7654	1.23457
GCF 000979295.1	Archaea	Euryarchaeota	Euryarchaeota	Methanomicrobia	Methanosarcinales	Methanosarcinaceae	Methanosarcina	Methanosarcina sp. 1.H.T.1A.1	Methanosarcina sp. 1.H.T.1A.1	1483602	scaffold	98.1481	1.23457
GCF 000979385.1	Archaea	Euryarchaeota	Euryarchaeota	Methanomicrobia	Methanosarcinales	Methanosarcinaceae	Methanosarcina	Methanosarcina sp. 2.H.A.1B.4	Methanosarcina sp. 2.H.A.1B.4	1483600	scaffold	98.7654	1.23457
GCF 000979415.1	Archaea	Euryarchaeota	Euryarchaeota	Methanomicrobia	Methanosarcinales	Methanosarcinaceae	Methanosarcina	Methanosarcina sp. 2.H.T.1A.15	Methanosarcina sp. 2.H.T.1A.15	1483596	scaffold	96.9136	1.23457
GCF 000979425.1	Archaea	Euryarchaeota	Euryarchaeota	Methanomicrobia	Methanosarcinales	Methanosarcinaceae	Methanosarcina	Methanosarcina sp. 2.H.T.1A.3	Methanosarcina sp. 2.H.T.1A.3	1483597	scaffold	98.7654	1.23457
GCF 000979455.1	Archaea	Euryarchaeota	Euryarchaeota	Methanomicrobia	Methanosarcinales	Methanosarcinaceae	Methanosarcina	Methanosarcina sp. 2.H.T.1A.6	Methanosarcina sp. 2.H.T.1A.6	1483599	scaffold	98.7654	1.23457
GCF 000979475.1	Archaea	Euryarchaeota	Euryarchaeota	Methanomicrobia	Methanosarcinales	Methanosarcinaceae	Methanosarcina	Methanosarcina sp. 2.H.T.1A.8	Methanosarcina sp. 2.H.T.1A.8	1483598	scaffold	98.7654	1.23457
GCA 001402855.1	Archaea	Euryarchaeota	Euryarchaeota	Methanomicrobia	Methanosarcinales	Methanosarcinaceae	Methanosarcina	Methanosarcina sp. 795	Methanosarcina sp. 795	1653396		94.4444	2.46914
IMG 2681813367	Archaea	Euryarchaeota	Euryarchaeota	Methanomicrobia	Methanosarcinales	Methanosarcinaceae	Methanosarcina	Methanosarcina sp. 795	Methanosarcina sp. 795 OTU795	1653396	finished	96.2963	2.46914
GCF 001729375.1	Archaea	Euryarchaeota	Euryarchaeota	Methanomicrobia	Methanosarcinales	Methanosarcinaceae	Methanosarcina	Methanosarcina sp. A14	Methanosarcina sp. A14	1860098	contig	98.7654	3.08642
GCA 001714685.2	Archaea	Euryarchaeota	Euryarchaeota	Methanomicrobia	Methanosarcinales	Methanosarcinaceae	Methanosarcina	Methanosarcina sp. Ant1	Methanosarcina sp. Ant1	1882735	contig	96.9136	1.85185
GCF 000969945.1	Archaea	Euryarchaeota	Euryarchaeota	Methanomicrobia	Methanosarcinales	Methanosarcinaceae	Methanosarcina	Methanosarcina sp. Kolksee	Methanosarcina sp. Kolksee	1434099	complete genome	98.7654	1.23457
GCF 004099695.1	Archaea	Euryarchaeota	Euryarchaeota	Methanomicrobia	Methanosarcinales	Methanosarcinaceae	Methanosarcina	Methanosarcina sp. MSH10X1	Methanosarcina sp. MSH10X1	2507075	contig	98.7654	1.23457
GCF 000970045.1	Archaea	Euryarchaeota	Euryarchaeota	Methanomicrobia	Methanosarcinales	Methanosarcinaceae	Methanosarcina	Methanosarcina sp. MTP4	Methanosarcina sp. MTP4	1434100	complete genome	98.7654	0.617284
GCF 000970005.1	Archaea	Euryarchaeota	Euryarchaeota	Methanomicrobia	Methanosarcinales	Methanosarcinaceae	Methanosarcina	Methanosarcina sp. WH1	Methanosarcina sp. WH1	1434102	complete genome	98.7654	1.23457
GCF 000969965.1	Archaea	Euryarchaeota	Euryarchaeota	Methanomicrobia	Methanosarcinales	Methanosarcinaceae	Methanosarcina	Methanosarcina sp. WWM596	Methanosarcina sp. WWM596	1434103	complete genome	98.7654	1.23457
IMG 2724679722	Archaea	Euryarchaeota	Euryarchaeota	Methanomicrobia	Methanosarcinales	Methanotrichaceae	Methanothrix	-	Methanosaeta sp. Bin 1	2222	permanent draft	97.5309	0
IMG 2811994936	Archaea	Euryarchaeota	Euryarchaeota	Methanomicrobia	Methanosarcinales	Methanotrichaceae	Methanothrix	-	Methanosaeta sp. BinUASBm5	2222	permanent draft	95.679	1.85185
IMG 2811994889	Archaea	Euryarchaeota	Euryarchaeota	Methanomicrobia	Methanosarcinales	Methanotrichaceae	Methanothrix	-	Methanosaeta sp. BinDmb129	2222	permanent draft	83.3333	0.617284
GCA 001508615.1	Archaea	Euryarchaeota	Euryarchaeota	Methanomicrobia	Methanosarcinales	Methanotrichaceae	Methanothrix	Methanosaeta harundinacea	Methanosaeta harundinacea	301375	contig	93.2099	3.7037
GCA 001509375.1	Archaea	Euryarchaeota	Euryarchaeota	Methanomicrobia	Methanosarcinales	Methanotrichaceae	Methanothrix	Methanosaeta harundinacea	Methanosaeta harundinacea	301375	scaffold	96.2963	4.32099
GCF 000235565.1	Archaea	Euryarchaeota	Euryarchaeota	Methanomicrobia	Methanosarcinales	Methanotrichaceae	Methanothrix	Methanosaeta harundinacea	Methanosaeta harundinacea 6Ac	1110509	complete genome	98.1481	3.7037
GCF 000204415.1	Archaea	Euryarchaeota	Euryarchaeota	Methanomicrobia	Methanosarcinales	Methanotrichaceae	Methanothrix	Methanothrix soehngenii	Methanothrix soehngenii GP6	990316	complete genome	98.7654	0
GCA 000014945.1	Archaea	Euryarchaeota	Euryarchaeota	Methanomicrobia	Methanosarcinales	Methanotrichaceae	Methanothrix	Methanothrix thermoacetophila	Methanothrix thermoacetophila PT	349307	complete genome	97.5309	0.617284
GCA 002256665.1	Archaea	Euryarchaeota	Euryarchaeota	Methanomicrobia	Methanosarcinales	Methanotrichaceae	Methanothrix	Methanosaeta sp. ASM2	Methanosaeta sp. ASM2	1917477	contig	75.3086	0.617284
GCA 002256715.1	Archaea	Euryarchaeota	Euryarchaeota	Methanomicrobia	Methanosarcinales	Methanotrichaceae	Methanothrix	Methanosaeta sp. ASO1	Methanosaeta sp. ASO1	1917474	contig	74.6914	0.617284
GCA 002256575.1	Archaea	Euryarchaeota	Euryarchaeota	Methanomicrobia	Methanosarcinales	Methanotrichaceae	Methanothrix	Methanosaeta sp. NSM2	Methanosaeta sp. NSM2	1917473	scaffold	87.6543	1.23457
GCA 002256595.1	Archaea	Euryarchaeota	Euryarchaeota	Methanomicrobia	Methanosarcinales	Methanotrichaceae	Methanothrix	Methanosaeta sp. NSP1	Methanosaeta sp. NSP1	1917472	scaffold	82.716	0
GCA 002067725.1	Archaea	Euryarchaeota	Euryarchaeota	Methanomicrobia	Methanosarcinales	Methanotrichaceae	Methanothrix	Methanosaeta sp. PtaB.Bin005	Methanosaeta sp. PtaB.Bin005	1811683	contig	68.5185	0
GCA 002067755.1	Archaea	Euryarchaeota	Euryarchaeota	Methanomicrobia	Methanosarcinales	Methanotrichaceae	Methanothrix	Methanosaeta sp. PtaB.Bin018	Methanosaeta sp. PtaB.Bin018	1811684	contig	93.8272	1.23457
GCA 002067795.1	Archaea	Euryarchaeota	Euryarchaeota	Methanomicrobia	Methanosarcinales	Methanotrichaceae	Methanothrix	Methanosaeta sp. PtaB.Bin039	Methanosaeta sp. PtaB.Bin039	1811685	contig	96.2963	0.617284
GCA 002067495.1	Archaea	Euryarchaeota	Euryarchaeota	Methanomicrobia	Methanosarcinales	Methanotrichaceae	Methanothrix	Methanosaeta sp. PtaB.Bin087	Methanosaeta sp. PtaB.Bin087	1811690	contig	93.8272	4.32099
GCA 002067905.1	Archaea	Euryarchaeota	Euryarchaeota	Methanomicrobia	Methanosarcinales	Methanotrichaceae	Methanothrix	Methanosaeta sp. PtaU1.Bin016	Methanosaeta sp. PtaU1.Bin016	1811686	contig	67.284	1.23457
GCA 002067955.1	Archaea	Euryarchaeota	Euryarchaeota	Methanomicrobia	Methanosarcinales	Methanotrichaceae	Methanothrix	Methanosaeta sp. PtaU1.Bin055	Methanosaeta sp. PtaU1.Bin055	1811691	contig	90.7407	3.7037
GCA 002067365.1	Archaea	Euryarchaeota	Euryarchaeota	Methanomicrobia	Methanosarcinales	Methanotrichaceae	Methanothrix	Methanosaeta sp. PtaU1.Bin060	Methanosaeta sp. PtaU1.Bin060	1811688	contig	96.9136	0.617284
GCA 002067705.1	Archaea	Euryarchaeota	Euryarchaeota	Methanomicrobia	Methanosarcinales	Methanotrichaceae	Methanothrix	Methanosaeta sp. PtaU1.Bin112	Methanosaeta sp. PtaU1.Bin112	1811689	contig	98.1481	1.85185
GCA 003857025.1	Archaea	Euryarchaeota	Euryarchaeota	Methanomicrobia	Methanosarcinales	Methanotrichaceae	Methanothrix	Methanothrix sp.	Methanothrix sp.	90426	contig	93.2099	1.85185
GCF 000711905.1	Archaea	Euryarchaeota	Euryarchaeota	Methanomicrobia	Methanosarcinales	Methermicoccaceae	Methermicoccus	Methermicoccus shengliensis	Methermicoccus shengliensis DSM 18856	1122233	scaffold	96.9136	0
GCA 001595815.1	Archaea	Euryarchaeota	Euryarchaeota	Theionarchaea	-	-	-	Theionarchaea archaeon DG-70-1	Theionarchaea archaeon DG-70-1	1803814	contig	86.4198	6.17284
GCF 000966265.1	Archaea	Euryarchaeota	Euryarchaeota	Thermococci	Thermococcales	Thermococcaceae	Palaeococcus	Palaeococcus ferrophilus	Palaeococcus ferrophilus DSM 13482	588319	contig	98.1481	0
GCF 000725425.1	Archaea	Euryarchaeota	Euryarchaeota	Thermococci	Thermococcales	Thermococcaceae	Palaeococcus	Palaeococcus pacificus	Palaeococcus pacificus DY20341	1343739	complete genome	99.3827	0
GCF 000195935.2	Archaea	Euryarchaeota	Euryarchaeota	Thermococci	Thermococcales	Thermococcaceae	Pyrococcus	Pyrococcus abyssi	Archaea	272844	complete genome	97.5309	0
GCF 000275605.1	Archaea	Euryarchaeota	Euryarchaeota	Thermococci	Thermococcales	Thermococcaceae	Pyrococcus	Pyrococcus furiosus	Archaea	1185654	complete genome	99.3827	0
GCF 000007305.1	Archaea	Euryarchaeota	Euryarchaeota	Thermococci	Thermococcales	Thermococcaceae	Pyrococcus	Pyrococcus furiosus	Pyrococcus furiosus DSM 3638	186497	complete genome	99.3827	0
GCF 000011105.1	Archaea	Euryarchaeota	Euryarchaeota	Thermococci	Thermococcales	Thermococcaceae	Pyrococcus	Pyrococcus horikoshii	Pyrococcus horikoshii OT3	70601	complete genome	99.3827	0.617284
GCF 001577775.1	Archaea	Euryarchaeota	Euryarchaeota	Thermococci	Thermococcales	Thermococcaceae	Pyrococcus	Pyrococcus kukulkanii	Pyrococcus kukulkanii	1609559	complete genome	98.7654	0
GCF 000215995.1	Archaea	Euryarchaeota	Euryarchaeota	Thermococci	Thermococcales	Thermococcaceae	Pyrococcus	Pyrococcus yayanosii	Pyrococcus yayanosii CH1	529709	complete genome	99.3827	0
GCF 000211475.1	Archaea	Euryarchaeota	Euryarchaeota	Thermococci	Thermococcales	Thermococcaceae	Pyrococcus	Pyrococcus sp. NA2	Pyrococcus sp. NA2	342949	complete genome	96.2963	0
GCF 000263735.1	Archaea	Euryarchaeota	Euryarchaeota	Thermococci	Thermococcales	Thermococcaceae	Pyrococcus	Pyrococcus sp. ST04	Pyrococcus sp. ST04	1183377	complete genome	97.5309	0
GCF 001433455.1	Archaea	Euryarchaeota	Euryarchaeota	Thermococci	Thermococcales	Thermococcaceae	Thermococcus	Thermococcus barophilus	Thermococcus barophilus	55802	complete genome	99.3827	0
GCF 000151105.2	Archaea	Euryarchaeota	Euryarchaeota	Thermococci	Thermococcales	Thermococcaceae	Thermococcus	Thermococcus barophilus	Thermococcus barophilus MP	391623	complete genome	98.7654	0
GCF 002214465.1	Archaea	Euryarchaeota	Euryarchaeota	Thermococci	Thermococcales	Thermococcaceae	Thermococcus	Thermococcus barossii	Thermococcus barossii	54077	complete genome	99.3827	0.617284
GCF 002214365.1	Archaea	Euryarchaeota	Euryarchaeota	Thermococci	Thermococcales	Thermococcaceae	Thermococcus	Thermococcus celer	Thermococcus celer Vu 13 = JCM 8558	1293037	complete genome	99.3827	0
GCF 001484195.1	Archaea	Euryarchaeota	Euryarchaeota	Thermococci	Thermococcales	Thermococcaceae	Thermococcus	Thermococcus celericrescens	Thermococcus celericrescens	227598	contig	91.9753	0
GCF 002214605.1	Archaea	Euryarchaeota	Euryarchaeota	Thermococci	Thermococcales	Thermococcaceae	Thermococcus	Thermococcus chitonophagus	Thermococcus chitonophagus	54262	complete genome	98.1481	0
GCF 900012635.1	Archaea	Euryarchaeota	Euryarchaeota	Thermococci	Thermococcales	Thermococcaceae	Thermococcus	Thermococcus chitonophagus	Archaea	54262	complete genome	97.5309	0
GCF 000265525.1	Archaea	Euryarchaeota	Euryarchaeota	Thermococci	Thermococcales	Thermococcaceae	Thermococcus	Thermococcus cleftensis	Thermococcus cleftensis	163003	complete genome	99.3827	0.617284
GCF 000769655.1	Archaea	Euryarchaeota	Euryarchaeota	Thermococci	Thermococcales	Thermococcaceae	Thermococcus	Thermococcus eurythermalis	Thermococcus eurythermalis	1505907	complete genome	99.3827	0
GCF 000022365.1	Archaea	Euryarchaeota	Euryarchaeota	Thermococci	Thermococcales	Thermococcaceae	Thermococcus	Thermococcus gammatolerans	Thermococcus gammatolerans EJ3	593117	complete genome	99.3827	0.617284
GCF 002214385.1	Archaea	Euryarchaeota	Euryarchaeota	Thermococci	Thermococcales	Thermococcaceae	Thermococcus	Thermococcus gorgonarius	Thermococcus gorgonarius	71997	complete genome	99.3827	1.23457
GCF 000816105.1	Archaea	Euryarchaeota	Euryarchaeota	Thermococci	Thermococcales	Thermococcaceae	Thermococcus	Thermococcus guaymasensis	Thermococcus guaymasensis DSM 11113	1432656	complete genome	98.1481	0
GCF 006274605.1	Archaea	Euryarchaeota	Euryarchaeota	Thermococci	Thermococcales	Thermococcaceae	Thermococcus	Thermococcus indicus	Thermococcus sp. IOH1	2586643	complete genome	98.1481	0
GCF 000009965.1	Archaea	Euryarchaeota	Euryarchaeota	Thermococci	Thermococcales	Thermococcaceae	Thermococcus	Thermococcus kodakarensis	Thermococcus kodakarensis KOD1	69014	complete genome	98.7654	1.23457
GCF 900064395.1	Archaea	Euryarchaeota	Euryarchaeota	Thermococci	Thermococcales	Thermococcaceae	Thermococcus	Thermococcus litoralis	Thermococcus litoralis	2265	contig	81.4815	0.617284
GCF 000246985.2	Archaea	Euryarchaeota	Euryarchaeota	Thermococci	Thermococcales	Thermococcaceae	Thermococcus	Thermococcus litoralis	Thermococcus litoralis DSM 5473	523849	complete genome	98.1481	0
GCF 000585495.1	Archaea	Euryarchaeota	Euryarchaeota	Thermococci	Thermococcales	Thermococcaceae	Thermococcus	Thermococcus nautili	Thermococcus nautili	195522	complete genome	99.3827	1.23457
GCF 000018365.1	Archaea	Euryarchaeota	Euryarchaeota	Thermococci	Thermococcales	Thermococcaceae	Thermococcus	Thermococcus onnurineus	Thermococcus onnurineus NA1	523850	complete genome	99.3827	0
GCF 002214485.1	Archaea	Euryarchaeota	Euryarchaeota	Thermococci	Thermococcales	Thermococcaceae	Thermococcus	Thermococcus pacificus	Thermococcus pacificus	71998	complete genome	99.3827	0
GCF 000517445.1	Archaea	Euryarchaeota	Euryarchaeota	Thermococci	Thermococcales	Thermococcaceae	Thermococcus	Thermococcus paralvinellae	Thermococcus paralvinellae	582419	complete genome	96.9136	0
GCF 001592435.1	Archaea	Euryarchaeota	Euryarchaeota	Thermococci	Thermococcales	Thermococcaceae	Thermococcus	Thermococcus peptonophilus	Thermococcus peptonophilus	53952	complete genome	99.3827	0
GCF 001647085.1	Archaea	Euryarchaeota	Euryarchaeota	Thermococci	Thermococcales	Thermococcaceae	Thermococcus	Thermococcus piezophilus	Thermococcus piezophilus	1712654	complete genome	98.1481	0
GCF 002214585.1	Archaea	Euryarchaeota	Euryarchaeota	Thermococci	Thermococcales	Thermococcaceae	Thermococcus	Thermococcus profundus	Thermococcus profundus	49899	complete genome	99.3827	1.23457
GCF 002214565.1	Archaea	Euryarchaeota	Euryarchaeota	Thermococci	Thermococcales	Thermococcaceae	Thermococcus	Thermococcus radiotolerans	Thermococcus radiotolerans	187880	complete genome	98.1481	0
GCA 001508065.1	Archaea	Euryarchaeota	Euryarchaeota	Thermococci	Thermococcales	Thermococcaceae	Thermococcus	Thermococcus sibiricus	Thermococcus sibiricus	172049	contig	91.9753	4.93827
GCF 000022545.1	Archaea	Euryarchaeota	Euryarchaeota	Thermococci	Thermococcales	Thermococcaceae	Thermococcus	Thermococcus sibiricus	Thermococcus sibiricus MM 739	604354	complete genome	98.7654	0
GCF 002214505.1	Archaea	Euryarchaeota	Euryarchaeota	Thermococci	Thermococcales	Thermococcaceae	Thermococcus	Thermococcus siculi	Thermococcus siculi	72803	complete genome	99.3827	0
GCF 001418715.1	Archaea	Euryarchaeota	Euryarchaeota	Thermococci	Thermococcales	Thermococcaceae	Thermococcus	Thermococcus thioreducens	Thermococcus thioreducens	277988	contig	83.3333	0
GCF 900109425.1	Archaea	Euryarchaeota	Euryarchaeota	Thermococci	Thermococcales	Thermococcaceae	Thermococcus	Thermococcus thioreducens	Thermococcus thioreducens	277988	scaffold	99.3827	0
GCF 000258515.1	Archaea	Euryarchaeota	Euryarchaeota	Thermococci	Thermococcales	Thermococcaceae	Thermococcus	Thermococcus zilligii	Thermococcus zilligii AN1	1151117	contig	97.5309	0
GCA 009372125.1	Archaea	Euryarchaeota	Euryarchaeota	Thermococci	Thermococcales	Thermococcaceae	Thermococcus	Thermococcus sp. 101 C5	Thermococcus sp. 101 C5	2654197	contig	99.3827	0.617284
GCF 001484685.1	Archaea	Euryarchaeota	Euryarchaeota	Thermococci	Thermococcales	Thermococcaceae	Thermococcus	Thermococcus sp. 2319x1	Thermococcus sp. 2319x1	1674923	complete genome	99.3827	0
GCA 001508175.1	Archaea	Euryarchaeota	Euryarchaeota	Thermococci	Thermococcales	Thermococcaceae	Thermococcus	Thermococcus sp. 40 45	Thermococcus sp. 40 45	1641381	contig	80.2469	0
GCF 000221185.1	Archaea	Euryarchaeota	Euryarchaeota	Thermococci	Thermococcales	Thermococcaceae	Thermococcus	Thermococcus sp. 4557	Thermococcus sp. 4557	1042877	complete genome	99.3827	0
GCF 002197185.1	Archaea	Euryarchaeota	Euryarchaeota	Thermococci	Thermococcales	Thermococcaceae	Thermococcus	Thermococcus sp. 5-4	Thermococcus sp. 5-4	2008440	complete genome	98.7654	0
GCF 000151205.2	Archaea	Euryarchaeota	Euryarchaeota	Thermococci	Thermococcales	Thermococcaceae	Thermococcus	Thermococcus sp. AM4	Thermococcus sp. AM4	246969	complete genome	99.3827	0.617284
GCF 001317345.1	Archaea	Euryarchaeota	Euryarchaeota	Thermococci	Thermococcales	Thermococcaceae	Thermococcus	Thermococcus sp. EP1	Thermococcus sp. EP1	1591054	contig	98.7654	0
GCF 900198835.1	Archaea	Euryarchaeota	Euryarchaeota	Thermococci	Thermococcales	Thermococcaceae	Thermococcus	Thermococcus sp. EXT12c	Thermococcus sp. EXT12c	2016361	complete genome	99.3827	0.617284
IMG 2728369334	Archaea	Euryarchaeota	Euryarchaeota	Thermococci	Thermococcales	Thermococcaceae	Thermococcus	Thermococcus sp. JdFR-02	Thermococcus sp. JdFR-02	1935003	permanent draft	99.3827	0.617284
GCF 002214525.1	Archaea	Euryarchaeota	Euryarchaeota	Thermococci	Thermococcales	Thermococcaceae	Thermococcus	Thermococcus sp. P6	Thermococcus sp. P6	122420	complete genome	98.7654	0
GCF 000430485.1	Archaea	Euryarchaeota	Euryarchaeota	Thermococci	Thermococcales	Thermococcaceae	Thermococcus	Thermococcus sp. PK	Thermococcus sp. PK	913025	scaffold	98.1481	1.23457
GCF 008152015.1	Archaea	Euryarchaeota	Euryarchaeota	Thermococci	Thermococcales	Thermococcaceae	Thermococcus	Thermococcus sp. SY113	Thermococcus sp. SY113	2598455	complete genome	99.3827	0
GCA 001507935.1	Archaea	Euryarchaeota	Euryarchaeota	Thermococci	Thermococcales	-	-	Thermococcales archaeon 44 46	Thermococcales archaeon 44 46	1635283	contig	81.4815	4.32099
GCA 003650075.1	Archaea	Euryarchaeota	Euryarchaeota	Thermococci	-	-	-	Thermococci archaeon	Thermococci archaeon	2250254	contig	90.1235	0
GCA 003660545.1	Archaea	Euryarchaeota	Euryarchaeota	Thermococci	-	-	-	Thermococci archaeon	Thermococci archaeon	2250254	contig	90.7407	3.08642
GCA 003660555.1	Archaea	Euryarchaeota	Euryarchaeota	Thermococci	-	-	-	Thermococci archaeon	Thermococci archaeon	2250254	contig	91.358	1.23457
GCA 003660605.1	Archaea	Euryarchaeota	Euryarchaeota	Thermococci	-	-	-	Thermococci archaeon	Thermococci archaeon	2250254	contig	82.0988	2.46914
GCA 003663525.1	Archaea	Euryarchaeota	Euryarchaeota	Thermococci	-	-	-	Thermococci archaeon	Thermococci archaeon	2250254	contig	87.6543	0
GCA 003660565.1	Archaea	Euryarchaeota	Euryarchaeota	Thermococci	-	-	-	Thermococci archaeon	Archaea	2250254	contig	80.2469	4.32099
GCA 003663695.1	Archaea	Euryarchaeota	Euryarchaeota	Thermococci	-	-	-	Thermococci archaeon	Archaea	2250254	contig	82.716	3.08642
IMG 2718217673	Archaea	TACK	Candidatus Bathyarchaeota	-	-	-	-	-	Unclassified Bathyarchaeota JZ bin 36.2	928852	permanent draft	90.1235	4.32099
IMG 2718217669	Archaea	TACK	Candidatus Bathyarchaeota	-	-	-	-	-	Unclassified Bathyarchaeota JZ bin 14	928852	permanent draft	85.8025	0.617284
IMG 2728369726	Archaea	TACK	Candidatus Bathyarchaeota	-	-	-	-	-	Unclassified Bathyarchaeota JZ bin 7 (updated)	928852	permanent draft	89.5062	1.23457
IMG 2718217671	Archaea	TACK	Candidatus Bathyarchaeota	-	-	-	-	-	Unclassified Bathyarchaeota JZ bin 32	928852	permanent draft	91.9753	1.23457
IMG 2718217672	Archaea	TACK	Candidatus Bathyarchaeota	-	-	-	-	-	Unclassified Bathyarchaeota JZ bin 36.1	928852	permanent draft	86.4198	1.23457
IMG 2718217670	Archaea	TACK	Candidatus Bathyarchaeota	-	-	-	-	-	Unclassified Bathyarchaeota JZ bin 23	928852	permanent draft	91.9753	2.46914
IMG 2718217674	Archaea	TACK	Candidatus Bathyarchaeota	-	-	-	-	-	Unclassified Bathyarchaeota JZ bin 36.3	928852	permanent draft	85.8025	1.85185
IMG 2814122936	Archaea	TACK	Candidatus Bathyarchaeota	-	-	-	-	-	Candidatus Bathyarchaeot BinDmb219	928852	permanent draft	87.6543	2.46914
GCA 001273385.1	Archaea	TACK	Candidatus Bathyarchaeota	-	-	-	-	miscellaneous Crenarchaeota group-6 archaeon AD8-1	miscellaneous Crenarchaeota group-6 archaeon AD8-1	1685126	contig	83.9506	1.85185
GCF 003589585.1	Archaea	TACK	Candidatus Bathyarchaeota	-	-	-	-	Candidatus Bathyarchaeota archaeon	Candidatus Bathyarchaeota archaeon	2026714	contig	78.3951	1.23457
GCA 002726865.1	Archaea	TACK	Candidatus Bathyarchaeota	-	-	-	-	Candidatus Bathyarchaeota archaeon	Candidatus Bathyarchaeota archaeon	2026714	contig	92.5926	6.17284
GCA 003601775.1	Archaea	TACK	Candidatus Bathyarchaeota	-	-	-	-	Candidatus Bathyarchaeota archaeon	Candidatus Bathyarchaeota archaeon	2026714	scaffold	86.4198	2.46914
GCA 003604315.1	Archaea	TACK	Candidatus Bathyarchaeota	-	-	-	-	Candidatus Bathyarchaeota archaeon	Candidatus Bathyarchaeota archaeon	2026714	scaffold	83.3333	0.617284
GCA 003661945.1	Archaea	TACK	Candidatus Bathyarchaeota	-	-	-	-	Candidatus Bathyarchaeota archaeon	Candidatus Bathyarchaeota archaeon	2026714	contig	83.9506	1.85185
GCA 003661965.1	Archaea	TACK	Candidatus Bathyarchaeota	-	-	-	-	Candidatus Bathyarchaeota archaeon	Candidatus Bathyarchaeota archaeon	2026714	contig	85.1852	1.23457
GCA 003661975.1	Archaea	TACK	Candidatus Bathyarchaeota	-	-	-	-	Candidatus Bathyarchaeota archaeon	Candidatus Bathyarchaeota archaeon	2026714	contig	85.8025	3.7037
GCA 003662305.1	Archaea	TACK	Candidatus Bathyarchaeota	-	-	-	-	Candidatus Bathyarchaeota archaeon	Candidatus Bathyarchaeota archaeon	2026714	contig	88.8889	0.617284
GCA 003662455.1	Archaea	TACK	Candidatus Bathyarchaeota	-	-	-	-	Candidatus Bathyarchaeota archaeon	Candidatus Bathyarchaeota archaeon	2026714	contig	85.8025	0.617284
GCA 003662485.1	Archaea	TACK	Candidatus Bathyarchaeota	-	-	-	-	Candidatus Bathyarchaeota archaeon	Candidatus Bathyarchaeota archaeon	2026714	contig	90.1235	0.617284
GCA 003662705.1	Archaea	TACK	Candidatus Bathyarchaeota	-	-	-	-	Candidatus Bathyarchaeota archaeon	Candidatus Bathyarchaeota archaeon	2026714	contig	85.8025	1.23457
GCA 004376295.1	Archaea	TACK	Candidatus Bathyarchaeota	-	-	-	-	Candidatus Bathyarchaeota archaeon	Candidatus Bathyarchaeota archaeon	2026714	contig	91.358	2.46914
GCA 004376645.1	Archaea	TACK	Candidatus Bathyarchaeota	-	-	-	-	Candidatus Bathyarchaeota archaeon	Candidatus Bathyarchaeota archaeon	2026714	contig	88.8889	3.7037
GCA 004376975.1	Archaea	TACK	Candidatus Bathyarchaeota	-	-	-	-	Candidatus Bathyarchaeota archaeon	Candidatus Bathyarchaeota archaeon	2026714	contig	86.4198	3.7037
GCA 004377325.1	Archaea	TACK	Candidatus Bathyarchaeota	-	-	-	-	Candidatus Bathyarchaeota archaeon	Candidatus Bathyarchaeota archaeon	2026714	contig	83.9506	1.23457
GCA 004377395.1	Archaea	TACK	Candidatus Bathyarchaeota	-	-	-	-	Candidatus Bathyarchaeota archaeon	Candidatus Bathyarchaeota archaeon	2026714	contig	90.7407	1.85185
GCA 005883075.1	Archaea	TACK	Candidatus Bathyarchaeota	-	-	-	-	Candidatus Bathyarchaeota archaeon	Candidatus Bathyarchaeota archaeon	2026714	scaffold	83.3333	2.46914
GCA 005884195.1	Archaea	TACK	Candidatus Bathyarchaeota	-	-	-	-	Candidatus Bathyarchaeota archaeon	Candidatus Bathyarchaeota archaeon	2026714	scaffold	82.716	1.85185
GCA 005888635.1	Archaea	TACK	Candidatus Bathyarchaeota	-	-	-	-	Candidatus Bathyarchaeota archaeon	Candidatus Bathyarchaeota archaeon	2026714	contig	87.6543	5.55556
GCA 005888735.1	Archaea	TACK	Candidatus Bathyarchaeota	-	-	-	-	Candidatus Bathyarchaeota archaeon	Candidatus Bathyarchaeota archaeon	2026714	scaffold	91.358	4.93827
GCA 005888745.1	Archaea	TACK	Candidatus Bathyarchaeota	-	-	-	-	Candidatus Bathyarchaeota archaeon	Candidatus Bathyarchaeota archaeon	2026714	scaffold	90.7407	2.46914
GCA 005888755.1	Archaea	TACK	Candidatus Bathyarchaeota	-	-	-	-	Candidatus Bathyarchaeota archaeon	Candidatus Bathyarchaeota archaeon	2026714	scaffold	87.6543	2.46914
GCA 005888795.1	Archaea	TACK	Candidatus Bathyarchaeota	-	-	-	-	Candidatus Bathyarchaeota archaeon	Candidatus Bathyarchaeota archaeon	2026714	scaffold	83.3333	2.46914
GCA 007050895.1	Archaea	TACK	Candidatus Bathyarchaeota	-	-	-	-	Candidatus Bathyarchaeota archaeon	Candidatus Bathyarchaeota archaeon	2026714	scaffold	87.037	4.93827
GCA 003601605.1	Archaea	TACK	Candidatus Bathyarchaeota	-	-	-	-	Candidatus Bathyarchaeota archaeon	Archaea	2026714	scaffold	80.2469	1.23457
GCA 003601655.1	Archaea	TACK	Candidatus Bathyarchaeota	-	-	-	-	Candidatus Bathyarchaeota archaeon	Archaea	2026714	scaffold	80.2469	2.46914
GCA 003601835.1	Archaea	TACK	Candidatus Bathyarchaeota	-	-	-	-	Candidatus Bathyarchaeota archaeon	Archaea	2026714	scaffold	80.2469	3.08642
GCA 003662275.1	Archaea	TACK	Candidatus Bathyarchaeota	-	-	-	-	Candidatus Bathyarchaeota archaeon	Archaea	2026714	contig	80.8642	6.79012
GCA 003662385.1	Archaea	TACK	Candidatus Bathyarchaeota	-	-	-	-	Candidatus Bathyarchaeota archaeon	Archaea	2026714	contig	80.2469	8.02469
GCA 005881615.1	Archaea	TACK	Candidatus Bathyarchaeota	-	-	-	-	Candidatus Bathyarchaeota archaeon	Archaea	2026714	scaffold	82.716	3.7037
GCA 005881695.1	Archaea	TACK	Candidatus Bathyarchaeota	-	-	-	-	Candidatus Bathyarchaeota archaeon	Archaea	2026714	contig	83.3333	7.40741
GCA 005882895.1	Archaea	TACK	Candidatus Bathyarchaeota	-	-	-	-	Candidatus Bathyarchaeota archaeon	Archaea	2026714	scaffold	81.4815	2.46914
GCA 005884635.1	Archaea	TACK	Candidatus Bathyarchaeota	-	-	-	-	Candidatus Bathyarchaeota archaeon	Archaea	2026714	contig	83.3333	3.7037
GCA 001593865.1	Archaea	TACK	Candidatus Bathyarchaeota	-	-	-	-	Candidatus Bathyarchaeota archaeon B24	Candidatus Bathyarchaeota archaeon B24	1779368	scaffold	87.6543	0.617284
GCA 002490245.1	Archaea	TACK	Candidatus Bathyarchaeota	-	-	-	-	Candidatus Bathyarchaeota archaeon B24-2	Candidatus Bathyarchaeota archaeon B24-2	2041147	scaffold	88.2716	2.46914
GCA 001593925.1	Archaea	TACK	Candidatus Bathyarchaeota	-	-	-	-	Candidatus Bathyarchaeota archaeon B26-1	Candidatus Bathyarchaeota archaeon B26-1	1779370	scaffold	85.1852	3.08642
GCA 001593935.1	Archaea	TACK	Candidatus Bathyarchaeota	-	-	-	-	Candidatus Bathyarchaeota archaeon B26-2	Candidatus Bathyarchaeota archaeon B26-2	1779371	scaffold	85.8025	4.32099
GCA 001399805.1	Archaea	TACK	Candidatus Bathyarchaeota	-	-	-	-	Candidatus Bathyarchaeota archaeon BA1	Candidatus Bathyarchaeota archaeon BA1	1700835	scaffold	78.3951	4.32099
GCA 001399795.1	Archaea	TACK	Candidatus Bathyarchaeota	-	-	-	-	Candidatus Bathyarchaeota archaeon BA2	Candidatus Bathyarchaeota archaeon BA2	1700836	scaffold	87.6543	1.85185
GCA 002779555.1	Archaea	TACK	Candidatus Bathyarchaeota	-	-	-	-	Candidatus Bathyarchaeota archaeon CG07 land 8 20 14 0 80 47 9	Candidatus Bathyarchaeota archaeon CG07 land 8 20 14 0 80 47 9	1974385	scaffold	77.7778	1.85185
GCA 002255045.1	Archaea	TACK	Candidatus Bathyarchaeota	-	-	-	-	Candidatus Bathyarchaeota archaeon ex4484 205	Candidatus Bathyarchaeota archaeon ex4484 205	2012510	scaffold	86.4198	5.55556
IMG 2728369323	Archaea	TACK	Candidatus Bathyarchaeota	-	-	-	-	Candidatus Bathyarchaeota archaeon JdFR-11	Candidatus Bathyarchaeota archaeon JdFR-11	1935119	permanent draft	96.9136	3.08642
GCA 001775995.1	Archaea	TACK	Candidatus Bathyarchaeota	-	-	-	-	Candidatus Bathyarchaeota archaeon RBG 16 48 13	Archaea	1797381	scaffold	80.8642	2.46914
IMG 2751185538	Archaea	TACK	Candidatus Geoarchaeota	-	-	-	-	-	Unclassified Geoarchaeota GBS-NAG1	1448933	permanent draft	85.1852	0.617284
IMG 2728369311	Archaea	TACK	Candidatus Geothermarchaeota	-	-	-	-	Candidatus Geothermarchaeota archaeon JdFR-13	Candidatus Geothermarchaeota archaeon JdFR-13	1935120	permanent draft	89.5062	0.617284
GCA 002899815.1	Archaea	TACK	Candidatus Korarchaeota	-	-	-	-	Candidatus Korarchaeota archaeon	Candidatus Korarchaeota archaeon	2056630	contig	85.8025	2.46914
GCA 003661385.1	Archaea	TACK	Candidatus Korarchaeota	-	-	-	-	Candidatus Korarchaeota archaeon	Candidatus Korarchaeota archaeon	2056630	contig	88.2716	1.85185
GCA 003661445.1	Archaea	TACK	Candidatus Korarchaeota	-	-	-	-	Candidatus Korarchaeota archaeon	Candidatus Korarchaeota archaeon	2056630	contig	87.037	1.85185
GCA 004347975.1	Archaea	TACK	Candidatus Korarchaeota	-	-	-	-	Candidatus Korarchaeota archaeon	Candidatus Korarchaeota archaeon	2056630	contig	87.6543	2.46914
GCA 003344655.1	Archaea	TACK	Candidatus Korarchaeota	-	-	-	-	Candidatus Korarchaeota archaeon NZ13-K	Candidatus Korarchaeota archaeon NZ13-K	1868214	contig	87.037	1.23457
GCF 003948265.1	Archaea	TACK	Candidatus Korarchaeota	-	-	-	Candidatus Korarchaeum	Candidatus Korarchaeum cryptofilum	Candidatus Korarchaeum cryptofilum	498846	contig	91.9753	3.08642
GCF 000019605.1	Archaea	TACK	Candidatus Korarchaeota	-	-	-	Candidatus Korarchaeum	Candidatus Korarchaeum cryptofilum	Candidatus Korarchaeum cryptofilum OPF8	374847	complete genome	91.9753	1.23457
GCF 003947435.1	Archaea	TACK	Candidatus Korarchaeota	-	-	-	Candidatus Methanodesulfokores	Candidatus Methanodesulfokores washburnensis	Candidatus Methanodesulfokores washburnensis	2478471	scaffold	91.9753	3.08642
GCA 004212055.1	Archaea	TACK	Candidatus Korarchaeota	-	-	-	Candidatus Methanodesulfokores	Candidatus Methanodesulfokores washburnensis	Archaea	2478471	contig	82.0988	3.08642
GCA 003019595.1	Archaea	TACK	Candidatus Marsarchaeota	-	-	-	-	Candidatus Marsarchaeota G1 archaeon BE D	Candidatus Marsarchaeota G1 archaeon BE D	1978156	contig	90.7407	0.617284
GCA 003019615.1	Archaea	TACK	Candidatus Marsarchaeota	-	-	-	-	Candidatus Marsarchaeota G1 archaeon OSP C	Candidatus Marsarchaeota G1 archaeon OSP C	1978154	contig	82.716	1.23457
GCA 003019535.1	Archaea	TACK	Candidatus Marsarchaeota	-	-	-	-	Candidatus Marsarchaeota G2 archaeon ECH B 1	Candidatus Marsarchaeota G2 archaeon ECH B 1	1978159	contig	93.2099	0
GCA 003019515.1	Archaea	TACK	Candidatus Marsarchaeota	-	-	-	-	Candidatus Marsarchaeota G2 archaeon ECH B 2	Candidatus Marsarchaeota G2 archaeon ECH B 2	1978160	contig	93.2099	0
GCA 003019475.1	Archaea	TACK	Candidatus Marsarchaeota	-	-	-	-	Candidatus Marsarchaeota G2 archaeon ECH B 3	Candidatus Marsarchaeota G2 archaeon ECH B 3	1978161	contig	93.2099	0
GCA 003019545.1	Archaea	TACK	Candidatus Marsarchaeota	-	-	-	-	Candidatus Marsarchaeota G2 archaeon OSP D	Candidatus Marsarchaeota G2 archaeon OSP D	1978157	contig	86.4198	4.32099
GCA 004347915.1	Archaea	TACK	Candidatus Nezhaarchaeota	-	-	-	-	Candidatus Nezhaarchaeota archaeon WYZ-LMO7	Candidatus Nezhaarchaeota archaeon WYZ-LMO7	2546570	contig	87.6543	0.617284
GCA 004347965.1	Archaea	TACK	Candidatus Nezhaarchaeota	-	-	-	-	Candidatus Nezhaarchaeota archaeon WYZ-LMO8	Candidatus Nezhaarchaeota archaeon WYZ-LMO8	2546571	contig	92.5926	1.85185
GCA 004348015.1	Archaea	TACK	Candidatus Verstraetearchaeota	-	-	-	-	Candidatus Verstraetearchaeota archaeon	Candidatus Verstraetearchaeota archaeon	2250257	contig	96.9136	0.617284
GCA 004347955.1	Archaea	TACK	Candidatus Verstraetearchaeota	-	-	-	-	Candidatus Verstraetearchaeota archaeon	Candidatus Verstraetearchaeota archaeon	2250257	contig	88.8889	3.7037
GCA 004212145.1	Archaea	TACK	Candidatus Verstraetearchaeota	-	-	-	-	Candidatus Verstraetearchaeota archaeon	Candidatus Verstraetearchaeota archaeon	2250257	contig	93.8272	0
IMG 2773857647	Archaea	TACK	Candidatus Verstraetearchaeota	-	-	-	-	-	Unclassified Verstraetearchaeota GMQP bin 44	1915410	permanent draft	98.1481	0.617284
IMG 2811994916	Archaea	TACK	Candidatus Verstraetearchaeota	-	-	-	-	-	Candidatus Verstraetearchaeota BinDm130	1915410	permanent draft	88.8889	2.46914
IMG 2700988735	Archaea	TACK	Candidatus Verstraetearchaeota	Candidatus Methanomethylia	Candidatus Methanomethyliales	Candidatus Methanomethyliaceae	Candidatus Methanomethylicus	Candidatus Methanomethylicus mesodigestum	Unclassified archaeon V1	1867258	permanent draft	90.7407	3.08642
IMG 2700988736	Archaea	TACK	Candidatus Verstraetearchaeota	Candidatus Methanomethylia	Candidatus Methanomethyliales	Candidatus Methanomethyliaceae	Candidatus Methanomethylicus	Candidatus Methanomethylicus mesodigestum	Candidatus Methanomethylicus mesodigestum V2	1867258	permanent draft	97.5309	8.02469
IMG 2700988733	Archaea	TACK	Candidatus Verstraetearchaeota	Candidatus Methanomethylia	Candidatus Methanomethyliales	Candidatus Methanomethyliaceae	Candidatus Methanomethylicus	Candidatus Methanomethylicus oleusabulum	Unclassified archaeon V3	1867260	permanent draft	95.679	3.08642
IMG 2700988731	Archaea	TACK	Candidatus Verstraetearchaeota	Candidatus Methanomethylia	Candidatus Methanomethyliales	Candidatus Methanomethyliaceae	Candidatus Methanosuratus	Candidatus Methanosuratus petracarbonis	Unclassified archaeon V4	1867261	permanent draft	86.4198	1.85185
GCA 004028775.1	Archaea	TACK	Candidatus Verstraetearchaeota	Candidatus Methanomethylia	Candidatus Methanomethyliales	Candidatus Methanomethyliaceae	Candidatus Methanosuratus	Candidatus Methanosuratus subterraneum	Candidatus Methanosuratus subterraneum	2593994	contig	97.5309	1.85185
GCA 001918715.1	Archaea	TACK	Crenarchaeota	-	-	-	-	Crenarchaeota archaeon 13 1 40CM 3 53 5	Archaea	1805098	scaffold	83.9506	8.02469
GCA 001918745.1	Archaea	TACK	Crenarchaeota	-	-	-	-	Crenarchaeota archaeon 13 1 40CM 3 52 17	Crenarchaeota archaeon 13 1 40CM 3 52 17	1805096	scaffold	77.7778	1.23457
GCA 001918765.1	Archaea	TACK	Crenarchaeota	-	-	-	-	Crenarchaeota archaeon 13 1 40CM 3 52 10	Crenarchaeota archaeon 13 1 40CM 3 52 10	1805095	scaffold	71.6049	1.85185
GCA 001919175.1	Archaea	TACK	Crenarchaeota	-	-	-	-	Crenarchaeota archaeon 13 1 40CM 2 52 14	Crenarchaeota archaeon 13 1 40CM 2 52 14	1805092	contig	77.1605	1.23457
GCA 001920575.1	Archaea	TACK	Crenarchaeota	-	-	-	-	Crenarchaeota archaeon 13 1 20CM 2 53 14	Crenarchaeota archaeon 13 1 20CM 2 53 14	1805094	scaffold	69.7531	2.46914
GCA 003352295.1	Archaea	TACK	Crenarchaeota	-	-	-	-	Crenarchaeota archaeon	Crenarchaeota archaeon	2056631	scaffold	93.8272	1.23457
GCA 003352285.1	Archaea	TACK	Crenarchaeota	-	-	-	-	Crenarchaeota archaeon	Crenarchaeota archaeon	2056631	contig	93.8272	0
GCA 003352265.1	Archaea	TACK	Crenarchaeota	-	-	-	-	Crenarchaeota archaeon	Crenarchaeota archaeon	2056631	contig	93.8272	0
GCA 003352245.1	Archaea	TACK	Crenarchaeota	-	-	-	-	Crenarchaeota archaeon	Crenarchaeota archaeon	2056631	contig	93.8272	0
IMG 2721755440	Archaea	TACK	Crenarchaeota	-	-	-	-	-	Unclassfied Crenarchaeota JZ bin 55	28889	permanent draft	88.2716	0
IMG 2721755428	Archaea	TACK	Crenarchaeota	-	-	-	-	-	Unclassfied Crenarchaeota DRTY7 bin 25 26	28889	permanent draft	93.8272	0
IMG 2728369490	Archaea	TACK	Crenarchaeota	-	-	-	-	-	Unclassfied Crenarchaeota ZZQ bin 4 3rd	28889	permanent draft	94.4444	1.85185
IMG 2718217665	Archaea	TACK	Crenarchaeota	-	-	-	-	-	Unclassfied Crenarchaeota GMQ bin 4	28889	permanent draft	85.8025	2.46914
IMG 2721755437	Archaea	TACK	Crenarchaeota	-	-	-	-	-	Unclassfied Crenarchaeota JZ bin 37	28889	permanent draft	93.2099	0.617284
IMG 2718217666	Archaea	TACK	Crenarchaeota	-	-	-	-	-	Unclassfied Crenarchaeota GMQ bin 5	28889	permanent draft	91.9753	0
IMG 2721755439	Archaea	TACK	Crenarchaeota	-	-	-	-	-	Unclassfied Crenarchaeota JZ bin 53	28889	permanent draft	91.358	0.617284
IMG 2721755441	Archaea	TACK	Crenarchaeota	-	-	-	-	-	Unclassfied Crenarchaeota ZZQ bin 1	28889	permanent draft	96.2963	0
IMG 2721755434	Archaea	TACK	Crenarchaeota	-	-	-	-	-	Unclassfied Crenarchaeota JZ bin 20	28889	permanent draft	90.7407	0
IMG 2721755442	Archaea	TACK	Crenarchaeota	-	-	-	-	-	Unclassfied Crenarchaeota ZZQ bin 2	28889	permanent draft	95.679	0
IMG 2721755435	Archaea	TACK	Crenarchaeota	-	-	-	-	-	Unclassfied Crenarchaeota JZZ bin 31	28889	permanent draft	91.9753	1.23457
IMG 2718217667	Archaea	TACK	Crenarchaeota	-	-	-	-	-	Unclassfied Crenarchaeota GMQ bin 14	28889	permanent draft	95.0617	1.85185
IMG 2718217664	Archaea	TACK	Crenarchaeota	-	-	-	-	-	Unclassfied Crenarchaeota GMQ bin 12	28889	permanent draft	93.2099	0
IMG 2721755438	Archaea	TACK	Crenarchaeota	-	-	-	-	-	Unclassfied Crenarchaeota JZ bin 38	28889	permanent draft	96.9136	0
IMG 2718217655	Archaea	TACK	Crenarchaeota	-	-	-	-	-	Unclassfied Crenarchaeota DRTY7 bin 1	28889	permanent draft	95.0617	0
IMG 2574179750	Archaea	TACK	Crenarchaeota	-	-	-	-	-	Uncultured Crenarchaeota C2	28889	permanent draft	83.9506	1.85185
IMG 2522125037	Archaea	TACK	Crenarchaeota	Thermoprotei	Acidilobales	Acidilobaceae	Acidilobus	-	Acidilobus-DT1-r01	105850	permanent draft	93.8272	1.23457
GCF 000144915.1	Archaea	TACK	Crenarchaeota	Thermoprotei	Acidilobales	Acidilobaceae	Acidilobus	Acidilobus saccharovorans	Acidilobus saccharovorans 345-15	666510	complete genome	93.2099	0.617284
GCF 003431325.1	Archaea	TACK	Crenarchaeota	Thermoprotei	Acidilobales	Acidilobaceae	Acidilobus	Acidilobus sp. 7A	Acidilobus sp. 7A	1577685	complete genome	93.2099	0.617284
GCA 000495695.1	Archaea	TACK	Crenarchaeota	Thermoprotei	Acidilobales	Acidilobaceae	Acidilobus	uncultured Acidilobus sp. CIS	uncultured Acidilobus sp. CIS	1410574	scaffold	93.8272	0
GCA 000495735.1	Archaea	TACK	Crenarchaeota	Thermoprotei	Acidilobales	Acidilobaceae	Acidilobus	uncultured Acidilobus sp. JCHS	uncultured Acidilobus sp. JCHS	1410576	scaffold	92.5926	0
GCA 000495675.1	Archaea	TACK	Crenarchaeota	Thermoprotei	Acidilobales	Acidilobaceae	Acidilobus	uncultured Acidilobus sp. MG	uncultured Acidilobus sp. MG	1410573	scaffold	94.4444	1.23457
GCA 000495715.1	Archaea	TACK	Crenarchaeota	Thermoprotei	Acidilobales	Acidilobaceae	Acidilobus	uncultured Acidilobus sp. OSP8	uncultured Acidilobus sp. OSP8	1410575	scaffold	91.358	4.32099
GCF 000317795.1	Archaea	TACK	Crenarchaeota	Thermoprotei	Acidilobales	Caldisphaeraceae	Caldisphaera	Caldisphaera lagunensis	Caldisphaera lagunensis DSM 15908	1056495	complete genome	95.0617	0
IMG 2721755430	Archaea	TACK	Crenarchaeota	Thermoprotei	Desulfurococcales	Desulfurococcaceae	Aeropyrum	-	Aeropyrum sp. GMQ bin 9	56635	permanent draft	93.8272	1.85185
IMG 2721755432	Archaea	TACK	Crenarchaeota	Thermoprotei	Desulfurococcales	Desulfurococcaceae	Aeropyrum	-	Aeropyrum sp. JZ bin 13	56635	permanent draft	93.8272	1.23457
GCF 000591035.1	Archaea	TACK	Crenarchaeota	Thermoprotei	Desulfurococcales	Desulfurococcaceae	Aeropyrum	Aeropyrum camini	Aeropyrum camini SY1 = JCM 12091	1198449	complete genome	93.2099	0.617284
GCF 004323575.1	Archaea	TACK	Crenarchaeota	Thermoprotei	Desulfurococcales	Desulfurococcaceae	Aeropyrum	Aeropyrum pernix	Aeropyrum pernix	56636	scaffold	91.358	0.617284
GCF 000011125.1	Archaea	TACK	Crenarchaeota	Thermoprotei	Desulfurococcales	Desulfurococcaceae	Aeropyrum	Aeropyrum pernix	Aeropyrum pernix K1	272557	complete genome	92.5926	0.617284
IMG 2721755427	Archaea	TACK	Crenarchaeota	Thermoprotei	Desulfurococcales	Desulfurococcaceae	Desulfurococcus	-	Desulfurococcus sp. DRTY7 bin 22	2273	permanent draft	95.0617	0.617284
GCF 000020905.1	Archaea	TACK	Crenarchaeota	Thermoprotei	Desulfurococcales	Desulfurococcaceae	Desulfurococcus	Desulfurococcus amylolyticus	Desulfurococcus amylolyticus 1221n	490899	complete genome	93.8272	0.617284
GCA 000231015.3	Archaea	TACK	Crenarchaeota	Thermoprotei	Desulfurococcales	Desulfurococcaceae	Desulfurococcus	Desulfurococcus amylolyticus	Desulfurococcus amylolyticus DSM 16532	768672	complete genome	94.4444	0.617284
GCF 000513855.1	Archaea	TACK	Crenarchaeota	Thermoprotei	Desulfurococcales	Desulfurococcaceae	Desulfurococcus	Desulfurococcus amylolyticus	Desulfurococcus amylolyticus Z-533	1150674	scaffold	93.2099	0.617284
GCF 001006085.1	Archaea	TACK	Crenarchaeota	Thermoprotei	Desulfurococcales	Desulfurococcaceae	Desulfurococcus	Desulfurococcus mucosus	Desulfurococcus mucosus DSM 2161	675631	scaffold	81.4815	0
GCF 000186365.1	Archaea	TACK	Crenarchaeota	Thermoprotei	Desulfurococcales	Desulfurococcaceae	Desulfurococcus	Desulfurococcus mucosus	Desulfurococcus mucosus DSM 2162	765177	complete genome	93.2099	0.617284
GCF 000017945.1	Archaea	TACK	Crenarchaeota	Thermoprotei	Desulfurococcales	Desulfurococcaceae	Ignicoccus	Ignicoccus hospitalis	Ignicoccus hospitalis KIN4/I	453591	complete genome	97.5309	1.23457
GCF 001481685.1	Archaea	TACK	Crenarchaeota	Thermoprotei	Desulfurococcales	Desulfurococcaceae	Ignicoccus	Ignicoccus islandicus	Ignicoccus islandicus DSM 13165	940295	complete genome	96.9136	1.23457
GCA 000145985.1	Archaea	TACK	Crenarchaeota	Thermoprotei	Desulfurococcales	Desulfurococcaceae	Ignisphaera	Ignisphaera aggregans	Ignisphaera aggregans DSM 17230	583356	complete genome	95.679	0
GCF 000092465.1	Archaea	TACK	Crenarchaeota	Thermoprotei	Desulfurococcales	Desulfurococcaceae	Staphylothermus	Staphylothermus hellenicus	Staphylothermus hellenicus DSM 12710	591019	complete genome	96.9136	1.23457
GCF 000015945.1	Archaea	TACK	Crenarchaeota	Thermoprotei	Desulfurococcales	Desulfurococcaceae	Staphylothermus	Staphylothermus marinus	Staphylothermus marinus F1	399550	complete genome	95.0617	1.23457
GCF 000264495.1	Archaea	TACK	Crenarchaeota	Thermoprotei	Desulfurococcales	Desulfurococcaceae	Thermogladius	Thermogladius calderae	Thermogladius calderae 1633	1184251	complete genome	94.4444	0.617284
IMG 2721755431	Archaea	TACK	Crenarchaeota	Thermoprotei	Desulfurococcales	Desulfurococcaceae	Thermosphaera	-	Thermosphaera sp. GMQ bin 15	54253	permanent draft	91.358	0
GCF 000092185.1	Archaea	TACK	Crenarchaeota	Thermoprotei	Desulfurococcales	Desulfurococcaceae	Thermosphaera	Thermosphaera aggregans	Thermosphaera aggregans DSM 11486	633148	complete genome	95.0617	0
GCA 003056265.1	Archaea	TACK	Crenarchaeota	Thermoprotei	Desulfurococcales	Desulfurococcaceae	Zestosphaera	Zestosphaera tikiterensis	Zestosphaera tikiterensis	1973259	contig	96.2963	3.08642
GCA 003177295.1	Archaea	TACK	Crenarchaeota	Thermoprotei	Desulfurococcales	Desulfurococcaceae	-	Desulfurococcaceae archaeon	Desulfurococcaceae archaeon	2184738	scaffold	76.5432	0
GCF 003116855.1	Archaea	TACK	Crenarchaeota	Thermoprotei	Desulfurococcales	Desulfurococcaceae	-	Desulfurococcaceae archaeon AG1	Desulfurococcaceae archaeon AG1	2027460	scaffold	96.9136	0.617284
GCF 000015145.1	Archaea	TACK	Crenarchaeota	Thermoprotei	Desulfurococcales	Pyrodictiaceae	Hyperthermus	Hyperthermus butylicus	Hyperthermus butylicus DSM 5456	415426	complete genome	96.2963	0.617284
GCF 001412615.1	Archaea	TACK	Crenarchaeota	Thermoprotei	Desulfurococcales	Pyrodictiaceae	Pyrodictium	Pyrodictium delaneyi	Pyrodictium delaneyi	1273541	complete genome	98.7654	2.46914
IMG 2811995048	Archaea	TACK	Crenarchaeota	Thermoprotei	Desulfurococcales	Pyrodictiaceae	Pyrodictium	Pyrodictium delaneyi	Pyrodictium delaneyi hulk	1273541	finished	98.7654	2.46914
GCF 001462395.1	Archaea	TACK	Crenarchaeota	Thermoprotei	Desulfurococcales	Pyrodictiaceae	Pyrodictium	Pyrodictium occultum	Pyrodictium occultum	2309	contig	96.2963	0.617284
GCF 000223395.1	Archaea	TACK	Crenarchaeota	Thermoprotei	Desulfurococcales	Pyrodictiaceae	Pyrolobus	Pyrolobus fumarii	Pyrolobus fumarii 1A	694429	complete genome	98.1481	0.617284
GCA 002254745.1	Archaea	TACK	Crenarchaeota	Thermoprotei	Desulfurococcales	-	-	Desulfurococcales archaeon ex4484 217 1	Desulfurococcales archaeon ex4484 217 1	2012518	contig	74.6914	0.617284
GCA 002254465.1	Archaea	TACK	Crenarchaeota	Thermoprotei	Desulfurococcales	-	-	Desulfurococcales archaeon ex4484 42	Desulfurococcales archaeon ex4484 42	2012520	contig	80.8642	4.32099
GCA 002254665.1	Archaea	TACK	Crenarchaeota	Thermoprotei	Desulfurococcales	-	-	Desulfurococcales archaeon ex4484 58	Desulfurococcales archaeon ex4484 58	2012521	contig	87.037	1.23457
GCF 000258425.1	Archaea	TACK	Crenarchaeota	Thermoprotei	Fervidicoccales	Fervidicoccaceae	Fervidicoccus	Fervidicoccus fontis	Fervidicoccus fontis Kam940	1163730	complete genome	97.5309	0
GCA 002899805.1	Archaea	TACK	Crenarchaeota	Thermoprotei	Fervidicoccales	Fervidicoccaceae	Fervidicoccus	Fervidicoccus sp.	Fervidicoccus sp.	2060324	contig	78.3951	1.23457
IMG 2770939405	Archaea	TACK	Crenarchaeota	Thermoprotei	Sulfolobales	Sulfolobaceae	-	-	Sulfolobaceae Obs4 genome 076 Obs4 genome 076	118883	permanent draft	94.4444	0.617284
IMG 2690315630	Archaea	TACK	Crenarchaeota	Thermoprotei	Sulfolobales	Sulfolobaceae	Acidianus	-	Acidianus sp. DS-80	12914	permanent draft	93.8272	0.617284
GCF 009729015.1	Archaea	TACK	Crenarchaeota	Thermoprotei	Sulfolobales	Sulfolobaceae	Acidianus	Acidianus ambivalens	Acidianus ambivalens	2283	complete genome	95.0617	0.617284
GCF 003201835.1	Archaea	TACK	Crenarchaeota	Thermoprotei	Sulfolobales	Sulfolobaceae	Acidianus	Acidianus brierleyi	Acidianus brierleyi	41673	complete genome	94.4444	1.23457
GCF 000213215.1	Archaea	TACK	Crenarchaeota	Thermoprotei	Sulfolobales	Sulfolobaceae	Acidianus	Acidianus hospitalis	Acidianus hospitalis W1	933801	complete genome	94.4444	0
GCA 009729545.1	Archaea	TACK	Crenarchaeota	Thermoprotei	Sulfolobales	Sulfolobaceae	Acidianus	Acidianus infernus	Acidianus infernus	12915	contig	95.0617	0.617284
GCF 002116695.1	Archaea	TACK	Crenarchaeota	Thermoprotei	Sulfolobales	Sulfolobaceae	Acidianus	Acidianus manzaensis	Acidianus manzaensis	282676	complete genome	94.4444	0.617284
GCF 003201765.1	Archaea	TACK	Crenarchaeota	Thermoprotei	Sulfolobales	Sulfolobaceae	Acidianus	Acidianus sulfidivorans	Acidianus sulfidivorans JP7	619593	complete genome	93.8272	0
GCF 000632495.1	Archaea	TACK	Crenarchaeota	Thermoprotei	Sulfolobales	Sulfolobaceae	Acidianus	Candidatus Acidianus copahuensis	Candidatus Acidianus copahuensis	1160895	contig	96.2963	1.23457
GCA 000565255.1	Archaea	TACK	Crenarchaeota	Thermoprotei	Sulfolobales	Sulfolobaceae	Candidatus Aramenus	Candidatus Aramenus sulfurataquae	Candidatus Aramenus sulfurataquae	1326980	contig	95.679	0
GCA 000961135.1	Archaea	TACK	Crenarchaeota	Thermoprotei	Sulfolobales	Sulfolobaceae	Candidatus Aramenus	Candidatus Aramenus sulfurataquae	Candidatus Aramenus sulfurataquae	1326980	contig	90.7407	3.08642
GCF 000204925.1	Archaea	TACK	Crenarchaeota	Thermoprotei	Sulfolobales	Sulfolobaceae	Metallosphaera	Metallosphaera cuprina	Metallosphaera cuprina Ar-4	1006006	complete genome	95.0617	0
GCF 003201675.1	Archaea	TACK	Crenarchaeota	Thermoprotei	Sulfolobales	Sulfolobaceae	Metallosphaera	Metallosphaera hakonensis	Metallosphaera hakonensis JCM 8857 = DSM 7519	1293036	complete genome	95.679	0
GCA 005222525.1	Archaea	TACK	Crenarchaeota	Thermoprotei	Sulfolobales	Sulfolobaceae	Metallosphaera	Metallosphaera prunae	Metallosphaera prunae	47304	complete genome	96.2963	0
GCF 001266735.1	Archaea	TACK	Crenarchaeota	Thermoprotei	Sulfolobales	Sulfolobaceae	Metallosphaera	Metallosphaera sedula	Metallosphaera sedula	43687	complete genome	96.2963	0
GCF 001266695.1	Archaea	TACK	Crenarchaeota	Thermoprotei	Sulfolobales	Sulfolobaceae	Metallosphaera	Metallosphaera sedula	Archaea	43687	complete genome	96.2963	0
GCF 001266715.1	Archaea	TACK	Crenarchaeota	Thermoprotei	Sulfolobales	Sulfolobaceae	Metallosphaera	Metallosphaera sedula	Archaea	43687	complete genome	96.2963	0
GCF 001266655.1	Archaea	TACK	Crenarchaeota	Thermoprotei	Sulfolobales	Sulfolobaceae	Metallosphaera	Metallosphaera sedula	Archaea	43687	complete genome	96.2963	0
GCF 001266675.1	Archaea	TACK	Crenarchaeota	Thermoprotei	Sulfolobales	Sulfolobaceae	Metallosphaera	Metallosphaera sedula	Archaea	43687	complete genome	96.2963	0
GCF 000016605.1	Archaea	TACK	Crenarchaeota	Thermoprotei	Sulfolobales	Sulfolobaceae	Metallosphaera	Metallosphaera sedula	Metallosphaera sedula DSM 5348	399549	complete genome	96.2963	0
GCF 000243315.1	Archaea	TACK	Crenarchaeota	Thermoprotei	Sulfolobales	Sulfolobaceae	Metallosphaera	Metallosphaera yellowstonensis	Metallosphaera yellowstonensis MK1	671065	scaffold	95.679	1.23457
GCF 000968355.1	Archaea	TACK	Crenarchaeota	Thermoprotei	Sulfolobales	Sulfolobaceae	Saccharolobus	Saccharolobus solfataricus	Saccharolobus solfataricus	2287	complete genome	96.9136	0
GCF 000968395.1	Archaea	TACK	Crenarchaeota	Thermoprotei	Sulfolobales	Sulfolobaceae	Saccharolobus	Saccharolobus solfataricus	Saccharolobus solfataricus	2287	complete genome	94.4444	0
GCF 000968435.1	Archaea	TACK	Crenarchaeota	Thermoprotei	Sulfolobales	Sulfolobaceae	Saccharolobus	Saccharolobus solfataricus	Saccharolobus solfataricus	2287	complete genome	96.9136	0
GCF 003852095.1	Archaea	TACK	Crenarchaeota	Thermoprotei	Sulfolobales	Sulfolobaceae	Saccharolobus	Saccharolobus solfataricus	Saccharolobus solfataricus	2287	complete genome	96.9136	0
GCF 003852135.1	Archaea	TACK	Crenarchaeota	Thermoprotei	Sulfolobales	Sulfolobaceae	Saccharolobus	Saccharolobus solfataricus	Saccharolobus solfataricus	2287	complete genome	96.9136	0
GCF 003852155.1	Archaea	TACK	Crenarchaeota	Thermoprotei	Sulfolobales	Sulfolobaceae	Saccharolobus	Saccharolobus solfataricus	Saccharolobus solfataricus	2287	complete genome	96.9136	0
GCF 003852175.1	Archaea	TACK	Crenarchaeota	Thermoprotei	Sulfolobales	Sulfolobaceae	Saccharolobus	Saccharolobus solfataricus	Saccharolobus solfataricus	2287	complete genome	96.9136	0
GCF 003852195.1	Archaea	TACK	Crenarchaeota	Thermoprotei	Sulfolobales	Sulfolobaceae	Saccharolobus	Saccharolobus solfataricus	Saccharolobus solfataricus	2287	complete genome	96.9136	0
GCF 003852215.1	Archaea	TACK	Crenarchaeota	Thermoprotei	Sulfolobales	Sulfolobaceae	Saccharolobus	Saccharolobus solfataricus	Saccharolobus solfataricus	2287	complete genome	96.9136	0
GCF 900079115.1	Archaea	TACK	Crenarchaeota	Thermoprotei	Sulfolobales	Sulfolobaceae	Saccharolobus	Saccharolobus solfataricus	Saccharolobus solfataricus	2287	complete genome	96.9136	0
GCF 000024745.1	Archaea	TACK	Crenarchaeota	Thermoprotei	Sulfolobales	Sulfolobaceae	Saccharolobus	Saccharolobus solfataricus	Saccharolobus solfataricus 98/2	555311	complete genome	96.9136	0
GCF 000007005.1	Archaea	TACK	Crenarchaeota	Thermoprotei	Sulfolobales	Sulfolobaceae	Saccharolobus	Saccharolobus solfataricus	Saccharolobus solfataricus P2	273057	complete genome	91.9753	0
GCA 009729035.1	Archaea	TACK	Crenarchaeota	Thermoprotei	Sulfolobales	Sulfolobaceae	Stygiolobus	Stygiolobus azoricus	Stygiolobus azoricus	41675	complete genome	96.2963	0
GCF 003967175.1	Archaea	TACK	Crenarchaeota	Thermoprotei	Sulfolobales	Sulfolobaceae	Sulfodiicoccus	Sulfodiicoccus acidiphilus	Sulfodiicoccus acidiphilus	1670455	complete genome	86.4198	0.617284
IMG 2522572137	Archaea	TACK	Crenarchaeota	Thermoprotei	Sulfolobales	Sulfolobaceae	Sulfolobus	-	Sulfolobales-MK5-r02	2284	permanent draft	87.6543	0
IMG 2721755443	Archaea	TACK	Crenarchaeota	Thermoprotei	Sulfolobales	Sulfolobaceae	Sulfolobus	-	Sulfolobus sp. ZZQ bin 3 2nd	2284	permanent draft	96.2963	0
IMG 2522125034	Archaea	TACK	Crenarchaeota	Thermoprotei	Sulfolobales	Sulfolobaceae	Sulfolobus	-	Sulfolobales-Type-1-ST1-r01	2284	permanent draft	90.1235	0
IMG 2522572136	Archaea	TACK	Crenarchaeota	Thermoprotei	Sulfolobales	Sulfolobaceae	Sulfolobus	-	Sulfolobales-str-MK5	2284	permanent draft	93.8272	0
GCF 001481635.1	Archaea	TACK	Crenarchaeota	Thermoprotei	Sulfolobales	Sulfolobaceae	Sulfolobus	Sulfolobus acidocaldarius	Sulfolobus acidocaldarius	2285	chromosome	96.2963	0
GCF 001559955.1	Archaea	TACK	Crenarchaeota	Thermoprotei	Sulfolobales	Sulfolobaceae	Sulfolobus	Sulfolobus acidocaldarius	Sulfolobus acidocaldarius	2285	contig	95.679	0
GCF 001559965.1	Archaea	TACK	Crenarchaeota	Thermoprotei	Sulfolobales	Sulfolobaceae	Sulfolobus	Sulfolobus acidocaldarius	Sulfolobus acidocaldarius	2285	contig	94.4444	0
GCF 001559975.1	Archaea	TACK	Crenarchaeota	Thermoprotei	Sulfolobales	Sulfolobaceae	Sulfolobus	Sulfolobus acidocaldarius	Sulfolobus acidocaldarius	2285	contig	96.2963	0
GCF 001559985.1	Archaea	TACK	Crenarchaeota	Thermoprotei	Sulfolobales	Sulfolobaceae	Sulfolobus	Sulfolobus acidocaldarius	Sulfolobus acidocaldarius	2285	contig	96.2963	0
GCF 001560035.1	Archaea	TACK	Crenarchaeota	Thermoprotei	Sulfolobales	Sulfolobaceae	Sulfolobus	Sulfolobus acidocaldarius	Sulfolobus acidocaldarius	2285	contig	96.2963	0
GCF 001560045.1	Archaea	TACK	Crenarchaeota	Thermoprotei	Sulfolobales	Sulfolobaceae	Sulfolobus	Sulfolobus acidocaldarius	Sulfolobus acidocaldarius	2285	contig	96.2963	0
GCF 001560065.1	Archaea	TACK	Crenarchaeota	Thermoprotei	Sulfolobales	Sulfolobaceae	Sulfolobus	Sulfolobus acidocaldarius	Sulfolobus acidocaldarius	2285	contig	92.5926	0
GCF 001560085.1	Archaea	TACK	Crenarchaeota	Thermoprotei	Sulfolobales	Sulfolobaceae	Sulfolobus	Sulfolobus acidocaldarius	Sulfolobus acidocaldarius	2285	contig	96.2963	0
GCF 001560115.1	Archaea	TACK	Crenarchaeota	Thermoprotei	Sulfolobales	Sulfolobaceae	Sulfolobus	Sulfolobus acidocaldarius	Sulfolobus acidocaldarius	2285	contig	93.2099	0
GCF 001560125.1	Archaea	TACK	Crenarchaeota	Thermoprotei	Sulfolobales	Sulfolobaceae	Sulfolobus	Sulfolobus acidocaldarius	Sulfolobus acidocaldarius	2285	scaffold	93.2099	0
GCF 001560135.1	Archaea	TACK	Crenarchaeota	Thermoprotei	Sulfolobales	Sulfolobaceae	Sulfolobus	Sulfolobus acidocaldarius	Sulfolobus acidocaldarius	2285	contig	96.2963	0
GCF 001560165.1	Archaea	TACK	Crenarchaeota	Thermoprotei	Sulfolobales	Sulfolobaceae	Sulfolobus	Sulfolobus acidocaldarius	Sulfolobus acidocaldarius	2285	contig	92.5926	0
GCF 001560195.1	Archaea	TACK	Crenarchaeota	Thermoprotei	Sulfolobales	Sulfolobaceae	Sulfolobus	Sulfolobus acidocaldarius	Sulfolobus acidocaldarius	2285	contig	96.2963	0
GCF 001560205.1	Archaea	TACK	Crenarchaeota	Thermoprotei	Sulfolobales	Sulfolobaceae	Sulfolobus	Sulfolobus acidocaldarius	Sulfolobus acidocaldarius	2285	contig	96.2963	0
GCF 001560215.1	Archaea	TACK	Crenarchaeota	Thermoprotei	Sulfolobales	Sulfolobaceae	Sulfolobus	Sulfolobus acidocaldarius	Sulfolobus acidocaldarius	2285	contig	96.2963	0
GCF 001560245.1	Archaea	TACK	Crenarchaeota	Thermoprotei	Sulfolobales	Sulfolobaceae	Sulfolobus	Sulfolobus acidocaldarius	Sulfolobus acidocaldarius	2285	contig	96.2963	0
GCF 001560275.1	Archaea	TACK	Crenarchaeota	Thermoprotei	Sulfolobales	Sulfolobaceae	Sulfolobus	Sulfolobus acidocaldarius	Sulfolobus acidocaldarius	2285	contig	93.2099	0
GCF 001560285.1	Archaea	TACK	Crenarchaeota	Thermoprotei	Sulfolobales	Sulfolobaceae	Sulfolobus	Sulfolobus acidocaldarius	Sulfolobus acidocaldarius	2285	contig	95.679	0
GCF 001560305.1	Archaea	TACK	Crenarchaeota	Thermoprotei	Sulfolobales	Sulfolobaceae	Sulfolobus	Sulfolobus acidocaldarius	Sulfolobus acidocaldarius	2285	contig	95.679	0
GCF 001560315.1	Archaea	TACK	Crenarchaeota	Thermoprotei	Sulfolobales	Sulfolobaceae	Sulfolobus	Sulfolobus acidocaldarius	Sulfolobus acidocaldarius	2285	contig	95.679	0
GCF 001560355.1	Archaea	TACK	Crenarchaeota	Thermoprotei	Sulfolobales	Sulfolobaceae	Sulfolobus	Sulfolobus acidocaldarius	Sulfolobus acidocaldarius	2285	scaffold	95.0617	0
GCF 001560375.1	Archaea	TACK	Crenarchaeota	Thermoprotei	Sulfolobales	Sulfolobaceae	Sulfolobus	Sulfolobus acidocaldarius	Sulfolobus acidocaldarius	2285	contig	96.2963	0
GCF 001560385.1	Archaea	TACK	Crenarchaeota	Thermoprotei	Sulfolobales	Sulfolobaceae	Sulfolobus	Sulfolobus acidocaldarius	Sulfolobus acidocaldarius	2285	contig	95.679	0
GCF 001560405.1	Archaea	TACK	Crenarchaeota	Thermoprotei	Sulfolobales	Sulfolobaceae	Sulfolobus	Sulfolobus acidocaldarius	Sulfolobus acidocaldarius	2285	contig	96.2963	0
GCF 001560435.1	Archaea	TACK	Crenarchaeota	Thermoprotei	Sulfolobales	Sulfolobaceae	Sulfolobus	Sulfolobus acidocaldarius	Sulfolobus acidocaldarius	2285	contig	93.2099	0
GCF 001560455.1	Archaea	TACK	Crenarchaeota	Thermoprotei	Sulfolobales	Sulfolobaceae	Sulfolobus	Sulfolobus acidocaldarius	Sulfolobus acidocaldarius	2285	contig	96.2963	0
GCF 001560465.1	Archaea	TACK	Crenarchaeota	Thermoprotei	Sulfolobales	Sulfolobaceae	Sulfolobus	Sulfolobus acidocaldarius	Sulfolobus acidocaldarius	2285	contig	95.679	0
GCF 001560485.1	Archaea	TACK	Crenarchaeota	Thermoprotei	Sulfolobales	Sulfolobaceae	Sulfolobus	Sulfolobus acidocaldarius	Sulfolobus acidocaldarius	2285	contig	96.2963	0
GCF 001560515.1	Archaea	TACK	Crenarchaeota	Thermoprotei	Sulfolobales	Sulfolobaceae	Sulfolobus	Sulfolobus acidocaldarius	Sulfolobus acidocaldarius	2285	contig	96.2963	0
GCF 001560525.1	Archaea	TACK	Crenarchaeota	Thermoprotei	Sulfolobales	Sulfolobaceae	Sulfolobus	Sulfolobus acidocaldarius	Sulfolobus acidocaldarius	2285	contig	96.2963	0
GCF 001560555.1	Archaea	TACK	Crenarchaeota	Thermoprotei	Sulfolobales	Sulfolobaceae	Sulfolobus	Sulfolobus acidocaldarius	Sulfolobus acidocaldarius	2285	contig	96.2963	0
GCF 001560565.1	Archaea	TACK	Crenarchaeota	Thermoprotei	Sulfolobales	Sulfolobaceae	Sulfolobus	Sulfolobus acidocaldarius	Sulfolobus acidocaldarius	2285	contig	96.2963	0
GCF 001560595.1	Archaea	TACK	Crenarchaeota	Thermoprotei	Sulfolobales	Sulfolobaceae	Sulfolobus	Sulfolobus acidocaldarius	Sulfolobus acidocaldarius	2285	contig	96.2963	0
GCF 001560605.1	Archaea	TACK	Crenarchaeota	Thermoprotei	Sulfolobales	Sulfolobaceae	Sulfolobus	Sulfolobus acidocaldarius	Sulfolobus acidocaldarius	2285	contig	96.2963	0
GCF 001560635.1	Archaea	TACK	Crenarchaeota	Thermoprotei	Sulfolobales	Sulfolobaceae	Sulfolobus	Sulfolobus acidocaldarius	Sulfolobus acidocaldarius	2285	contig	96.2963	0
GCF 001560645.1	Archaea	TACK	Crenarchaeota	Thermoprotei	Sulfolobales	Sulfolobaceae	Sulfolobus	Sulfolobus acidocaldarius	Sulfolobus acidocaldarius	2285	contig	96.2963	0
GCF 001560675.1	Archaea	TACK	Crenarchaeota	Thermoprotei	Sulfolobales	Sulfolobaceae	Sulfolobus	Sulfolobus acidocaldarius	Sulfolobus acidocaldarius	2285	contig	95.679	0
GCF 001560685.1	Archaea	TACK	Crenarchaeota	Thermoprotei	Sulfolobales	Sulfolobaceae	Sulfolobus	Sulfolobus acidocaldarius	Sulfolobus acidocaldarius	2285	contig	95.679	0
GCF 001560715.1	Archaea	TACK	Crenarchaeota	Thermoprotei	Sulfolobales	Sulfolobaceae	Sulfolobus	Sulfolobus acidocaldarius	Sulfolobus acidocaldarius	2285	contig	96.2963	0
GCF 001560725.1	Archaea	TACK	Crenarchaeota	Thermoprotei	Sulfolobales	Sulfolobaceae	Sulfolobus	Sulfolobus acidocaldarius	Sulfolobus acidocaldarius	2285	contig	95.679	0
GCF 001560755.1	Archaea	TACK	Crenarchaeota	Thermoprotei	Sulfolobales	Sulfolobaceae	Sulfolobus	Sulfolobus acidocaldarius	Sulfolobus acidocaldarius	2285	contig	96.2963	0
GCF 001560765.1	Archaea	TACK	Crenarchaeota	Thermoprotei	Sulfolobales	Sulfolobaceae	Sulfolobus	Sulfolobus acidocaldarius	Sulfolobus acidocaldarius	2285	contig	93.8272	0
GCF 001560795.1	Archaea	TACK	Crenarchaeota	Thermoprotei	Sulfolobales	Sulfolobaceae	Sulfolobus	Sulfolobus acidocaldarius	Sulfolobus acidocaldarius	2285	contig	95.679	0
GCF 001560815.1	Archaea	TACK	Crenarchaeota	Thermoprotei	Sulfolobales	Sulfolobaceae	Sulfolobus	Sulfolobus acidocaldarius	Sulfolobus acidocaldarius	2285	contig	96.2963	0
GCF 001560835.1	Archaea	TACK	Crenarchaeota	Thermoprotei	Sulfolobales	Sulfolobaceae	Sulfolobus	Sulfolobus acidocaldarius	Sulfolobus acidocaldarius	2285	contig	96.2963	0
GCF 002215405.1	Archaea	TACK	Crenarchaeota	Thermoprotei	Sulfolobales	Sulfolobaceae	Sulfolobus	Sulfolobus acidocaldarius	Sulfolobus acidocaldarius	2285	complete genome	96.2963	0
GCF 002215445.1	Archaea	TACK	Crenarchaeota	Thermoprotei	Sulfolobales	Sulfolobaceae	Sulfolobus	Sulfolobus acidocaldarius	Sulfolobus acidocaldarius	2285	complete genome	96.2963	0
GCF 002215485.1	Archaea	TACK	Crenarchaeota	Thermoprotei	Sulfolobales	Sulfolobaceae	Sulfolobus	Sulfolobus acidocaldarius	Sulfolobus acidocaldarius	2285	complete genome	96.2963	0
GCF 002215525.1	Archaea	TACK	Crenarchaeota	Thermoprotei	Sulfolobales	Sulfolobaceae	Sulfolobus	Sulfolobus acidocaldarius	Sulfolobus acidocaldarius	2285	complete genome	96.2963	0
GCF 002215565.1	Archaea	TACK	Crenarchaeota	Thermoprotei	Sulfolobales	Sulfolobaceae	Sulfolobus	Sulfolobus acidocaldarius	Sulfolobus acidocaldarius	2285	complete genome	96.2963	0
GCF 007996945.1	Archaea	TACK	Crenarchaeota	Thermoprotei	Sulfolobales	Sulfolobaceae	Sulfolobus	Sulfolobus acidocaldarius	Sulfolobus acidocaldarius	2285	contig	96.2963	0
IMG 2660238001	Archaea	TACK	Crenarchaeota	Thermoprotei	Sulfolobales	Sulfolobaceae	Sulfolobus	Sulfolobus acidocaldarius	Sulfolobus acidocaldarius GG12-C01-09	2285	finished	95.0617	0
GCF 000012285.1	Archaea	TACK	Crenarchaeota	Thermoprotei	Sulfolobales	Sulfolobaceae	Sulfolobus	Sulfolobus acidocaldarius	Sulfolobus acidocaldarius DSM 639	330779	complete genome	96.2963	0
GCF 000340315.1	Archaea	TACK	Crenarchaeota	Thermoprotei	Sulfolobales	Sulfolobaceae	Sulfolobus	Sulfolobus acidocaldarius	Sulfolobus acidocaldarius N8	1028566	complete genome	96.2963	0
GCF 000338775.1	Archaea	TACK	Crenarchaeota	Thermoprotei	Sulfolobales	Sulfolobaceae	Sulfolobus	Sulfolobus acidocaldarius	Sulfolobus acidocaldarius Ron12/I	1028567	complete genome	96.2963	0
GCA 000508305.1	Archaea	TACK	Crenarchaeota	Thermoprotei	Sulfolobales	Sulfolobaceae	Sulfolobus	Sulfolobus acidocaldarius	Sulfolobus acidocaldarius SUSAZ	1435377	complete genome	96.2963	0
GCA 000189575.1	Archaea	TACK	Crenarchaeota	Thermoprotei	Sulfolobales	Sulfolobaceae	Sulfolobus	Sulfolobus islandicus	Sulfolobus islandicus HVE10/4	930943	complete genome	96.9136	0
GCF 000024305.1	Archaea	TACK	Crenarchaeota	Thermoprotei	Sulfolobales	Sulfolobaceae	Sulfolobus	Sulfolobus islandicus	Sulfolobus islandicus L.D.8.5	425944	chromosome	95.679	0
GCF 000022385.1	Archaea	TACK	Crenarchaeota	Thermoprotei	Sulfolobales	Sulfolobaceae	Sulfolobus	Sulfolobus islandicus	Sulfolobus islandicus L.S.2.15	429572	complete genome	96.2963	0
GCF 000364745.1	Archaea	TACK	Crenarchaeota	Thermoprotei	Sulfolobales	Sulfolobaceae	Sulfolobus	Sulfolobus islandicus	Sulfolobus islandicus LAL14/1	1241935	complete genome	96.9136	0
GCF 000022405.1	Archaea	TACK	Crenarchaeota	Thermoprotei	Sulfolobales	Sulfolobaceae	Sulfolobus	Sulfolobus islandicus	Sulfolobus islandicus M.14.25	427317	complete genome	96.9136	0
GCF 000245115.1	Archaea	TACK	Crenarchaeota	Thermoprotei	Sulfolobales	Sulfolobaceae	Sulfolobus	Sulfolobus islandicus	Sulfolobus islandicus M.16.12	1132498	contig	88.8889	0
GCF 000245135.1	Archaea	TACK	Crenarchaeota	Thermoprotei	Sulfolobales	Sulfolobaceae	Sulfolobus	Sulfolobus islandicus	Sulfolobus islandicus M.16.13	1132499	contig	92.5926	0
GCF 000245095.1	Archaea	TACK	Crenarchaeota	Thermoprotei	Sulfolobales	Sulfolobaceae	Sulfolobus	Sulfolobus islandicus	Sulfolobus islandicus M.16.2	1132497	chromosome	93.2099	0
GCF 000245155.1	Archaea	TACK	Crenarchaeota	Thermoprotei	Sulfolobales	Sulfolobaceae	Sulfolobus	Sulfolobus islandicus	Sulfolobus islandicus M.16.22	1132500	contig	90.7407	0
GCF 000245175.1	Archaea	TACK	Crenarchaeota	Thermoprotei	Sulfolobales	Sulfolobaceae	Sulfolobus	Sulfolobus islandicus	Sulfolobus islandicus M.16.23	1132501	chromosome	93.2099	0
GCF 000022425.1	Archaea	TACK	Crenarchaeota	Thermoprotei	Sulfolobales	Sulfolobaceae	Sulfolobus	Sulfolobus islandicus	Sulfolobus islandicus M.16.27	427318	complete genome	96.9136	0
GCF 000245195.1	Archaea	TACK	Crenarchaeota	Thermoprotei	Sulfolobales	Sulfolobaceae	Sulfolobus	Sulfolobus islandicus	Sulfolobus islandicus M.16.30	1132502	contig	93.8272	0
GCF 000245215.1	Archaea	TACK	Crenarchaeota	Thermoprotei	Sulfolobales	Sulfolobaceae	Sulfolobus	Sulfolobus islandicus	Sulfolobus islandicus M.16.40	1132503	chromosome	90.7407	0
GCF 000245235.1	Archaea	TACK	Crenarchaeota	Thermoprotei	Sulfolobales	Sulfolobaceae	Sulfolobus	Sulfolobus islandicus	Sulfolobus islandicus M.16.43	1132504	chromosome	92.5926	0
GCF 000245255.1	Archaea	TACK	Crenarchaeota	Thermoprotei	Sulfolobales	Sulfolobaceae	Sulfolobus	Sulfolobus islandicus	Sulfolobus islandicus M.16.46	1132505	contig	85.8025	0
GCF 000189555.1	Archaea	TACK	Crenarchaeota	Thermoprotei	Sulfolobales	Sulfolobaceae	Sulfolobus	Sulfolobus islandicus	Sulfolobus islandicus REY15A	930945	complete genome	96.9136	0
GCF 000022465.1	Archaea	TACK	Crenarchaeota	Thermoprotei	Sulfolobales	Sulfolobaceae	Sulfolobus	Sulfolobus islandicus	Sulfolobus islandicus Y.G.57.14	439386	complete genome	96.2963	0
GCF 000022485.1	Archaea	TACK	Crenarchaeota	Thermoprotei	Sulfolobales	Sulfolobaceae	Sulfolobus	Sulfolobus islandicus	Sulfolobus islandicus Y.N.15.51	419942	complete genome	96.2963	0
GCF 001719125.1	Archaea	TACK	Crenarchaeota	Thermoprotei	Sulfolobales	Sulfolobaceae	Sulfolobus	Sulfolobus sp. A20	Sulfolobus sp. A20	1891280	complete genome	96.9136	0
GCF 007050195.1	Archaea	TACK	Crenarchaeota	Thermoprotei	Sulfolobales	Sulfolobaceae	Sulfolobus	Sulfolobus sp. B1	Sulfolobus sp. B1	2200888	contig	71.6049	0.617284
GCA 007050175.1	Archaea	TACK	Crenarchaeota	Thermoprotei	Sulfolobales	Sulfolobaceae	Sulfolobus	Sulfolobus sp. C3	Sulfolobus sp. C3	2200885	contig	83.3333	0
GCA 007050255.1	Archaea	TACK	Crenarchaeota	Thermoprotei	Sulfolobales	Sulfolobaceae	Sulfolobus	Sulfolobus sp. E1	Sulfolobus sp. E1	2200890	contig	85.1852	0
GCA 009602405.1	Archaea	TACK	Crenarchaeota	Thermoprotei	Sulfolobales	Sulfolobaceae	Sulfolobus	Sulfolobus sp. E11-6	Sulfolobus sp. E11-6	2663020	complete genome	92.5926	0
GCA 009601705.1	Archaea	TACK	Crenarchaeota	Thermoprotei	Sulfolobales	Sulfolobaceae	Sulfolobus	Sulfolobus sp. E5-1-F	Sulfolobus sp. E5-1-F	2663019	complete genome	96.9136	0.617284
GCA 007050235.1	Archaea	TACK	Crenarchaeota	Thermoprotei	Sulfolobales	Sulfolobaceae	Sulfolobus	Sulfolobus sp. F1	Sulfolobus sp. F1	2200889	contig	85.8025	0
GCA 003086555.1	Archaea	TACK	Crenarchaeota	Thermoprotei	Sulfolobales	Sulfolobaceae	Sulfolobus	Sulfolobus sp. SCGC AB-777 G06	Sulfolobus sp. SCGC AB-777 G06	1987491	contig	67.9012	0
GCA 009729515.1	Archaea	TACK	Crenarchaeota	Thermoprotei	Sulfolobales	Sulfolobaceae	Sulfuracidifex	Sulfuracidifex metallicus	Sulfolobus metallicus DSM 6482 = JCM 9184	523847	contig	95.0617	0.617284
GCF 008326385.1	Archaea	TACK	Crenarchaeota	Thermoprotei	Sulfolobales	Sulfolobaceae	Sulfuracidifex	Sulfuracidifex tepidarius	Sulfolobus sp. JCM 16834	1294262	complete genome	95.679	0.617284
GCF 008326425.1	Archaea	TACK	Crenarchaeota	Thermoprotei	Sulfolobales	Sulfolobaceae	Sulfuracidifex	Sulfuracidifex tepidarius	Sulfolobus sp. JCM 16833	1294262	complete genome	95.679	0.617284
GCA 009729055.1	Archaea	TACK	Crenarchaeota	Thermoprotei	Sulfolobales	Sulfolobaceae	Sulfurisphaera	Sulfurisphaera ohwakuensis	Sulfurisphaera ohwakuensis	69656	complete genome	95.679	0
GCF 000011205.1	Archaea	TACK	Crenarchaeota	Thermoprotei	Sulfolobales	Sulfolobaceae	Sulfurisphaera	Sulfurisphaera tokodaii	Sulfurisphaera tokodaii str. 7	273063	complete genome	95.679	0.617284
IMG 2739367758	Archaea	TACK	Crenarchaeota	Thermoprotei	Thermoproteales	Thermofilaceae	Thermofilum	-	Thermofilum sp. GMQ bin 8	2268	permanent draft	90.1235	1.23457
IMG 2721755433	Archaea	TACK	Crenarchaeota	Thermoprotei	Thermoproteales	Thermofilaceae	Thermofilum	-	Thermofilum sp. JZ bin 16	2268	permanent draft	88.8889	0
GCF 000446015.1	Archaea	TACK	Crenarchaeota	Thermoprotei	Thermoproteales	Thermofilaceae	Thermofilum	Thermofilum adornatum	Thermofilum adornatus	1365176	complete genome	88.2716	1.23457
GCF 000813245.1	Archaea	TACK	Crenarchaeota	Thermoprotei	Thermoproteales	Thermofilaceae	Thermofilum	Thermofilum adornatum	Thermofilum adornatus 1505	697581	complete genome	88.8889	1.23457
GCF 000015225.1	Archaea	TACK	Crenarchaeota	Thermoprotei	Thermoproteales	Thermofilaceae	Thermofilum	Thermofilum pendens	Thermofilum pendens Hrk 5	368408	complete genome	88.8889	1.23457
GCF 000993805.1	Archaea	TACK	Crenarchaeota	Thermoprotei	Thermoproteales	Thermofilaceae	Thermofilum	Thermofilum uzonense	Thermofilum uzonense	1550241	complete genome	88.2716	1.23457
GCA 002855745.1	Archaea	TACK	Crenarchaeota	Thermoprotei	Thermoproteales	Thermofilaceae	Thermofilum	Thermofilum sp. NZ13	Thermofilum sp. NZ13	1980981	contig	94.4444	2.46914
IMG 2522125043	Archaea	TACK	Crenarchaeota	Thermoprotei	Thermoproteales	Thermoproteaceae	-	-	Thermoproteales-Type-2-TT2-r02	2267	permanent draft	81.4815	0
GCF 000018305.1	Archaea	TACK	Crenarchaeota	Thermoprotei	Thermoproteales	Thermoproteaceae	Caldivirga	Caldivirga maquilingensis	Caldivirga maquilingensis IC-167	397948	complete genome	94.4444	0
GCA 001516725.1	Archaea	TACK	Crenarchaeota	Thermoprotei	Thermoproteales	Thermoproteaceae	Caldivirga	Caldivirga sp. MG 3	Caldivirga sp. MG 3	1714256	scaffold	74.6914	0
GCF 001663375.1	Archaea	TACK	Crenarchaeota	Thermoprotei	Thermoproteales	Thermoproteaceae	Caldivirga	Caldivirga sp. MU80	Caldivirga sp. MU80	1650354	contig	93.8272	0.617284
IMG 2728369738	Archaea	TACK	Crenarchaeota	Thermoprotei	Thermoproteales	Thermoproteaceae	Pyrobaculum	-	Pyrobaculum sp. GMQ bins 6	2276	permanent draft	94.4444	0
GCF 003400025.1	Archaea	TACK	Crenarchaeota	Thermoprotei	Thermoproteales	Thermoproteaceae	Pyrobaculum	Pyrobaculum aerophilum	Pyrobaculum aerophilum	13773	contig	77.1605	0
GCF 003400145.1	Archaea	TACK	Crenarchaeota	Thermoprotei	Thermoproteales	Thermoproteaceae	Pyrobaculum	Pyrobaculum aerophilum	Pyrobaculum aerophilum	13773	contig	87.037	0
GCF 000007225.1	Archaea	TACK	Crenarchaeota	Thermoprotei	Thermoproteales	Thermoproteaceae	Pyrobaculum	Pyrobaculum aerophilum	Pyrobaculum aerophilum str. IM2	178306	complete genome	93.8272	0
GCF 000016385.1	Archaea	TACK	Crenarchaeota	Thermoprotei	Thermoproteales	Thermoproteaceae	Pyrobaculum	Pyrobaculum arsenaticum	Pyrobaculum arsenaticum DSM 13514	340102	complete genome	95.679	0
GCA 000015805.1	Archaea	TACK	Crenarchaeota	Thermoprotei	Thermoproteales	Thermoproteaceae	Pyrobaculum	Pyrobaculum calidifontis	Pyrobaculum calidifontis JCM 11548	410359	complete genome	93.2099	0
GCF 000234805.1	Archaea	TACK	Crenarchaeota	Thermoprotei	Thermoproteales	Thermoproteaceae	Pyrobaculum	Pyrobaculum ferrireducens	Pyrobaculum ferrireducens	1104324	complete genome	94.4444	0
GCF 000015205.1	Archaea	TACK	Crenarchaeota	Thermoprotei	Thermoproteales	Thermoproteaceae	Pyrobaculum	Pyrobaculum islandicum	Pyrobaculum islandicum DSM 4184	384616	complete genome	93.2099	0
GCF 000019805.1	Archaea	TACK	Crenarchaeota	Thermoprotei	Thermoproteales	Thermoproteaceae	Pyrobaculum	Pyrobaculum neutrophilum	Pyrobaculum neutrophilum V24Sta	444157	complete genome	93.8272	0
GCA 000247545.1	Archaea	TACK	Crenarchaeota	Thermoprotei	Thermoproteales	Thermoproteaceae	Pyrobaculum	Pyrobaculum oguniense	Pyrobaculum oguniense TE7	698757	complete genome	95.0617	0
GCA 001189275.1	Archaea	TACK	Crenarchaeota	Thermoprotei	Thermoproteales	Thermoproteaceae	Pyrobaculum	Pyrobaculum sp. WP30	Pyrobaculum sp. WP30	1227555	complete genome	95.0617	0.617284
GCA 001516585.1	Archaea	TACK	Crenarchaeota	Thermoprotei	Thermoproteales	Thermoproteaceae	Thermocladium	Thermocladium sp. ECH B	Thermocladium sp. ECH B	1714261	contig	91.358	0
GCF 000253055.1	Archaea	TACK	Crenarchaeota	Thermoprotei	Thermoproteales	Thermoproteaceae	Thermoproteus	Thermoproteus tenax	Thermoproteus tenax Kra 1	768679	complete genome	90.1235	0
GCF 000193375.1	Archaea	TACK	Crenarchaeota	Thermoprotei	Thermoproteales	Thermoproteaceae	Thermoproteus	Thermoproteus uzoniensis	Thermoproteus uzoniensis 768-20	999630	complete genome	93.8272	0
GCA 000960885.1	Archaea	TACK	Crenarchaeota	Thermoprotei	Thermoproteales	Thermoproteaceae	Thermoproteus	Thermoproteus sp. AZ2	Thermoproteus sp. AZ2	1609232	contig	85.1852	0
GCA 001516665.1	Archaea	TACK	Crenarchaeota	Thermoprotei	Thermoproteales	Thermoproteaceae	Thermoproteus	Thermoproteus sp. CIS 19	Thermoproteus sp. CIS 19	1714257	scaffold	70.9877	0
GCF 002077075.2	Archaea	TACK	Crenarchaeota	Thermoprotei	Thermoproteales	Thermoproteaceae	Thermoproteus	Thermoproteus sp. CP80	Thermoproteus sp. CP80	1650659	scaffold	70.3704	0
GCA 001516655.1	Archaea	TACK	Crenarchaeota	Thermoprotei	Thermoproteales	Thermoproteaceae	Thermoproteus	Thermoproteus sp. JCHS 4	Thermoproteus sp. JCHS 4	1714258	scaffold	80.8642	0
GCF 000148385.1	Archaea	TACK	Crenarchaeota	Thermoprotei	Thermoproteales	Thermoproteaceae	Vulcanisaeta	Vulcanisaeta distributa	Vulcanisaeta distributa DSM 14429	572478	complete genome	96.2963	0
GCF 000190315.1	Archaea	TACK	Crenarchaeota	Thermoprotei	Thermoproteales	Thermoproteaceae	Vulcanisaeta	Vulcanisaeta moutnovskia	Vulcanisaeta moutnovskia 768-28	985053	complete genome	96.2963	0
IMG 2681813013	Archaea	TACK	Crenarchaeota	Thermoprotei	Thermoproteales	Thermoproteaceae	Vulcanisaeta	Vulcanisaeta souniana	Vulcanisaeta souniana JCM 11219	1293586	permanent draft	88.2716	0
GCF 001748385.1	Archaea	TACK	Crenarchaeota	Thermoprotei	Thermoproteales	Thermoproteaceae	Vulcanisaeta	Vulcanisaeta thermophila	Vulcanisaeta thermophila	867917	contig	95.679	0
GCF 002078205.2	Archaea	TACK	Crenarchaeota	Thermoprotei	Thermoproteales	Thermoproteaceae	Vulcanisaeta	Vulcanisaeta sp. EB80	Vulcanisaeta sp. EB80	1650660	contig	93.8272	3.7037
GCA 001516705.1	Archaea	TACK	Crenarchaeota	Thermoprotei	Thermoproteales	Thermoproteaceae	Vulcanisaeta	Vulcanisaeta sp. JCHS 4	Vulcanisaeta sp. JCHS 4	1714253	scaffold	72.2222	1.23457
GCA 003649205.1	Archaea	TACK	Crenarchaeota	Thermoprotei	-	-	-	Thermoprotei archaeon	Thermoprotei archaeon	2250277	contig	92.5926	3.08642
GCA 003649305.1	Archaea	TACK	Crenarchaeota	Thermoprotei	-	-	-	Thermoprotei archaeon	Thermoprotei archaeon	2250277	contig	89.5062	2.46914
GCA 003649345.1	Archaea	TACK	Crenarchaeota	Thermoprotei	-	-	-	Thermoprotei archaeon	Thermoprotei archaeon	2250277	contig	87.037	6.17284
GCA 003649445.1	Archaea	TACK	Crenarchaeota	Thermoprotei	-	-	-	Thermoprotei archaeon	Thermoprotei archaeon	2250277	contig	90.7407	7.40741
GCA 003649665.1	Archaea	TACK	Crenarchaeota	Thermoprotei	-	-	-	Thermoprotei archaeon	Thermoprotei archaeon	2250277	contig	84.5679	1.85185
GCA 003649685.1	Archaea	TACK	Crenarchaeota	Thermoprotei	-	-	-	Thermoprotei archaeon	Thermoprotei archaeon	2250277	contig	92.5926	4.32099
GCA 003650675.1	Archaea	TACK	Crenarchaeota	Thermoprotei	-	-	-	Thermoprotei archaeon	Thermoprotei archaeon	2250277	contig	91.9753	5.55556
GCA 003650785.1	Archaea	TACK	Crenarchaeota	Thermoprotei	-	-	-	Thermoprotei archaeon	Thermoprotei archaeon	2250277	contig	87.6543	0.617284
GCA 003650815.1	Archaea	TACK	Crenarchaeota	Thermoprotei	-	-	-	Thermoprotei archaeon	Thermoprotei archaeon	2250277	contig	83.3333	2.46914
GCA 003650845.1	Archaea	TACK	Crenarchaeota	Thermoprotei	-	-	-	Thermoprotei archaeon	Thermoprotei archaeon	2250277	contig	87.037	5.55556
GCA 003650865.1	Archaea	TACK	Crenarchaeota	Thermoprotei	-	-	-	Thermoprotei archaeon	Thermoprotei archaeon	2250277	contig	84.5679	0.617284
GCA 003650925.1	Archaea	TACK	Crenarchaeota	Thermoprotei	-	-	-	Thermoprotei archaeon	Thermoprotei archaeon	2250277	contig	94.4444	0
GCA 003661745.1	Archaea	TACK	Crenarchaeota	Thermoprotei	-	-	-	Thermoprotei archaeon	Thermoprotei archaeon	2250277	contig	83.3333	1.85185
GCA 003661865.1	Archaea	TACK	Crenarchaeota	Thermoprotei	-	-	-	Thermoprotei archaeon	Thermoprotei archaeon	2250277	contig	80.8642	0.617284
GCA 003649515.1	Archaea	TACK	Crenarchaeota	Thermoprotei	-	-	-	Thermoprotei archaeon	Archaea	2250277	contig	80.8642	1.85185
GCA 003649615.1	Archaea	TACK	Crenarchaeota	Thermoprotei	-	-	-	Thermoprotei archaeon	Archaea	2250277	contig	86.4198	5.55556
GCA 003661705.1	Archaea	TACK	Crenarchaeota	Thermoprotei	-	-	-	Thermoprotei archaeon	Archaea	2250277	contig	82.0988	6.79012
GCF 003269155.1	Archaea	TACK	Thaumarchaeota	-	-	-	-	Thaumarchaeota archaeon SCGC AC-337 F14	Thaumarchaeota archaeon SCGC AC-337 F14	1465461	scaffold	40.1235	2.46914
IMG 2663763551	Archaea	TACK	Thaumarchaeota	-	-	-	-	Thaumarchaeota archaeon SCGC AC-312 J09	Thaumarchaeota archaeon SCGC AC-312 J09v2 (contamination screened)	1465463	permanent draft	90.7407	0
GCA 003724175.1	Archaea	TACK	Thaumarchaeota	-	-	-	-	Thaumarchaeota archaeon S15	Thaumarchaeota archaeon S15	2478559	scaffold	65.4321	0
GCA 003724215.1	Archaea	TACK	Thaumarchaeota	-	-	-	-	Thaumarchaeota archaeon S14	Thaumarchaeota archaeon S14	2478558	scaffold	75.9259	0.617284
GCA 003724275.1	Archaea	TACK	Thaumarchaeota	-	-	-	-	Thaumarchaeota archaeon S13	Thaumarchaeota archaeon S13	2478557	contig	86.4198	1.23457
GCA 001443365.1	Archaea	TACK	Thaumarchaeota	-	-	-	-	Thaumarchaeota archaeon CSP1-1	Thaumarchaeota archaeon CSP1-1	1640512	scaffold	92.5926	0
GCA 001917995.1	Archaea	TACK	Thaumarchaeota	-	-	-	-	Thaumarchaeota archaeon 13 1 40CM 4 38 7	Thaumarchaeota archaeon 13 1 40CM 4 38 7	1805394	scaffold	70.3704	0
GCA 001918475.1	Archaea	TACK	Thaumarchaeota	-	-	-	-	Thaumarchaeota archaeon 13 1 40CM 3 38 6	Thaumarchaeota archaeon 13 1 40CM 3 38 6	1805390	scaffold	74.6914	2.46914
GCA 001917505.1	Archaea	TACK	Thaumarchaeota	-	-	-	-	Thaumarchaeota archaeon 13 1 40CM 38 12	Thaumarchaeota archaeon 13 1 40CM 38 12	1805393	scaffold	77.7778	1.23457
GCA 005877185.1	Archaea	TACK	Thaumarchaeota	-	-	-	-	Thaumarchaeota archaeon	Archaea	2026795	scaffold	80.2469	3.08642
GCA 002730325.1	Archaea	TACK	Thaumarchaeota	-	-	-	-	Thaumarchaeota archaeon	Archaea	2026795	contig	80.2469	0.617284
GCA 005877475.1	Archaea	TACK	Thaumarchaeota	-	-	-	-	Thaumarchaeota archaeon	Thaumarchaeota archaeon	2026795	scaffold	88.8889	0
GCA 005877425.1	Archaea	TACK	Thaumarchaeota	-	-	-	-	Thaumarchaeota archaeon	Thaumarchaeota archaeon	2026795	scaffold	90.7407	0.617284
GCA 005877385.1	Archaea	TACK	Thaumarchaeota	-	-	-	-	Thaumarchaeota archaeon	Thaumarchaeota archaeon	2026795	scaffold	94.4444	1.85185
GCA 005877295.1	Archaea	TACK	Thaumarchaeota	-	-	-	-	Thaumarchaeota archaeon	Thaumarchaeota archaeon	2026795	scaffold	80.8642	0
GCA 005877225.1	Archaea	TACK	Thaumarchaeota	-	-	-	-	Thaumarchaeota archaeon	Thaumarchaeota archaeon	2026795	scaffold	80.8642	0.617284
GCA 005877205.1	Archaea	TACK	Thaumarchaeota	-	-	-	-	Thaumarchaeota archaeon	Thaumarchaeota archaeon	2026795	scaffold	93.2099	0
GCA 005877195.1	Archaea	TACK	Thaumarchaeota	-	-	-	-	Thaumarchaeota archaeon	Thaumarchaeota archaeon	2026795	scaffold	89.5062	1.85185
GCA 005877075.1	Archaea	TACK	Thaumarchaeota	-	-	-	-	Thaumarchaeota archaeon	Thaumarchaeota archaeon	2026795	scaffold	85.1852	2.46914
GCA 003176995.1	Archaea	TACK	Thaumarchaeota	-	-	-	-	Thaumarchaeota archaeon	Thaumarchaeota archaeon	2026795	scaffold	93.8272	3.08642
GCA 002737455.1	Archaea	TACK	Thaumarchaeota	-	-	-	-	Thaumarchaeota archaeon	Thaumarchaeota archaeon	2026795	contig	91.9753	0
GCA 002317795.1	Archaea	TACK	Thaumarchaeota	-	-	-	-	Thaumarchaeota archaeon	Thaumarchaeota archaeon	2026795	contig	90.7407	3.08642
GCA 003056285.1	Archaea	TACK	Thaumarchaeota	-	-	-	-	Aigarchaeota archaeon NZ13 MG1	Aigarchaeota archaeon NZ13 MG1	1980982	contig	95.679	0.617284
GCA 000746745.1	Archaea	TACK	Thaumarchaeota	-	-	-	-	Marine Group I thaumarchaeote SCGC RSA3	Marine Group I thaumarchaeote SCGC RSA3	1503183	contig	90.1235	3.7037
GCA 000722915.1	Archaea	TACK	Thaumarchaeota	-	-	-	-	Marine Group I thaumarchaeote SCGC AAA799-N04	Marine Group I thaumarchaeote SCGC AAA799-N04	1502293	scaffold	72.8395	0
GCA 000724145.1	Archaea	TACK	Thaumarchaeota	-	-	-	-	Marine Group I thaumarchaeote SCGC AAA799-E16	Marine Group I thaumarchaeote SCGC AAA799-E16	1502292	scaffold	82.0988	0.617284
GCA 000746765.1	Archaea	TACK	Thaumarchaeota	-	-	-	-	Marine Group I thaumarchaeote SCGC AAA799-D11	Marine Group I thaumarchaeote SCGC AAA799-D11	1502291	contig	75.9259	0.617284
GCA 004322465.1	Archaea	TACK	Thaumarchaeota	-	-	-	Candidatus Nitrosotenuis	Candidatus Nitrosotenuis sp.	Candidatus Nitrosotenuis sp.	2507556	contig	84.5679	1.85185
GCF 000723185.1	Archaea	TACK	Thaumarchaeota	-	-	-	Candidatus Nitrosotenuis	Candidatus Nitrosotenuis uzonensis	Candidatus Nitrosotenuis uzonensis	1407055	contig	95.0617	1.85185
GCA 000955905.3	Archaea	TACK	Thaumarchaeota	-	-	-	Candidatus Nitrosotenuis	Candidatus Nitrosotenuis cloacae	Candidatus Nitrosotenuis cloacae	1603555	complete genome	91.358	1.23457
GCF 000685395.1	Archaea	TACK	Thaumarchaeota	-	-	-	Candidatus Nitrosotenuis	Candidatus Nitrosotenuis chungbukensis	Candidatus Nitrosotenuis chungbukensis	1353246	contig	94.4444	1.85185
GCF 002787055.1	Archaea	TACK	Thaumarchaeota	-	-	-	Candidatus Nitrosotenuis	Candidatus Nitrosotenuis aquarius	Candidatus Nitrosotenuis aquarius	1846278	complete genome	93.8272	1.23457
GCF 900143675.1	Archaea	TACK	Thaumarchaeota	-	-	-	Candidatus Nitrosotalea	Candidatus Nitrosotalea sinensis	Candidatus Nitrosotalea sinensis	1499975	contig	93.2099	0
GCA 900177045.1	Archaea	TACK	Thaumarchaeota	-	-	-	Candidatus Nitrosotalea	Candidatus Nitrosotalea okcheonensis	Candidatus Nitrosotalea okcheonensis	1903276	chromosome	92.5926	0
GCF 900065925.1	Archaea	TACK	Thaumarchaeota	-	-	-	Candidatus Nitrosotalea	Candidatus Nitrosotalea devanaterra	Candidatus Nitrosotalea devanaterra	1078905	complete genome	92.5926	0
GCF 900167955.1	Archaea	TACK	Thaumarchaeota	-	-	-	Candidatus Nitrosotalea	Candidatus Nitrosotalea bavarica	Candidatus Nitrosotalea bavarica	1903277	scaffold	91.358	0
GCF 003045125.1	Archaea	TACK	Thaumarchaeota	-	-	-	Candidatus Nitrosopelagicus	Candidatus Nitrosopelagicus brevis	Candidatus Nitrosopelagicus brevis	1410606	contig	93.8272	0
GCF 000812185.1	Archaea	TACK	Thaumarchaeota	-	-	-	Candidatus Nitrosopelagicus	Candidatus Nitrosopelagicus brevis	Candidatus Nitrosopelagicus brevis	1410606	complete genome	93.8272	0
IMG 2651870209	Archaea	TACK	Thaumarchaeota	-	-	-	Candidatus Nitrosopelagicus	-	Nitrosopelagicus sp. REDSEA-S31 B2	1593364	draft	88.2716	0.617284
GCA 000270325.1	Archaea	TACK	Thaumarchaeota	-	-	-	Candidatus Caldarchaeum	Candidatus Caldarchaeum subterraneum	Candidatus Caldiarchaeum subterraneum	311458	complete genome	90.1235	1.85185
IMG 2718217646	Archaea	TACK	Thaumarchaeota	-	-	-	-	-	Unclassified Aigarchaeota GMQ bin 10	651137	permanent draft	93.2099	0.617284
IMG 2718217645	Archaea	TACK	Thaumarchaeota	-	-	-	-	-	Unclassified Aigarchaeota JZ bin 10	651137	permanent draft	91.9753	0
IMG 2626541593	Archaea	TACK	Thaumarchaeota	-	-	-	-	-	Uncultured Thaumarcheaota bin 8	651137	permanent draft	93.2099	2.46914
IMG 2718217684	Archaea	TACK	Thaumarchaeota	-	-	-	-	-	Unclassified Thaumarchaeota YP1 bin3	651137	finished	86.4198	1.23457
IMG 2522572147	Archaea	TACK	Thaumarchaeota	-	-	-	-	-	Thaumarchaeota-Tha-I.1e-r01	651137	permanent draft	82.716	1.23457
IMG 2721755844	Archaea	TACK	Thaumarchaeota	-	-	-	-	-	Unclassified Thaumarchaeota DRTY-7 bin 36	651137	permanent draft	87.6543	0.617284
IMG 2718217643	Archaea	TACK	Thaumarchaeota	-	-	-	-	-	Unclassified Aigarchaeota JZ bin 15	651137	permanent draft	93.8272	0
IMG 2718217642	Archaea	TACK	Thaumarchaeota	-	-	-	-	-	Unclassified Aigarchaeota JZ bin 40	651137	permanent draft	93.2099	0.617284
IMG 2718217644	Archaea	TACK	Thaumarchaeota	-	-	-	-	-	Unclassified Aigarchaeota JZ bin 19	651137	permanent draft	95.679	0
IMG 2718217641	Archaea	TACK	Thaumarchaeota	-	-	-	-	-	Unclassified Aigarchaeota JZ bin 28	651137	permanent draft	89.5062	0
GCA 000200715.1	Archaea	TACK	Thaumarchaeota	-	Cenarchaeales	Cenarchaeaceae	Cenarchaeum	Cenarchaeum symbiosum	Cenarchaeum symbiosum A	414004	chromosome	91.358	0
GCF 002156965.1	Archaea	TACK	Thaumarchaeota	-	Nitrosopumilales	Nitrosopumilaceae	Candidatus Nitrosomarinus	Candidatus Nitrosomarinus catalina	Candidatus Nitrosomarinus catalina	1898749	complete genome	94.4444	0
GCA 003702465.1	Archaea	TACK	Thaumarchaeota	-	Nitrosopumilales	Nitrosopumilaceae	Candidatus Nitrosomarinus	Candidatus Nitrosomarinus sp.	Candidatus Nitrosomarinus sp.	2478979	scaffold	88.2716	0
GCA 000241145.2	Archaea	TACK	Thaumarchaeota	-	Nitrosopumilales	Nitrosopumilaceae	Nitrosarchaeum	Candidatus Nitrosarchaeum limnium	Candidatus Nitrosarchaeum limnium BG20	859192	contig	93.2099	3.7037
GCA 000204585.1	Archaea	TACK	Thaumarchaeota	-	Nitrosopumilales	Nitrosopumilaceae	Nitrosarchaeum	Candidatus Nitrosarchaeum limnium	Candidatus Nitrosarchaeum limnium SFB1	886738	chromosome	91.358	0.617284
GCA 000220175.2	Archaea	TACK	Thaumarchaeota	-	Nitrosopumilales	Nitrosopumilaceae	Nitrosarchaeum	Nitrosarchaeum koreense	Nitrosarchaeum koreense MY1	1001994	contig	94.4444	0.617284
GCA 002737445.1	Archaea	TACK	Thaumarchaeota	-	Nitrosopumilales	Nitrosopumilaceae	Nitrosarchaeum	Nitrosarchaeum sp.	Nitrosarchaeum sp.	2026886	contig	92.5926	0
GCA 003569705.1	Archaea	TACK	Thaumarchaeota	-	Nitrosopumilales	Nitrosopumilaceae	Nitrosarchaeum	Nitrosarchaeum sp.	Nitrosarchaeum sp.	2026886	contig	91.358	1.85185
GCA 004297665.1	Archaea	TACK	Thaumarchaeota	-	Nitrosopumilales	Nitrosopumilaceae	Nitrosarchaeum	Nitrosarchaeum sp.	Nitrosarchaeum sp.	2026886	contig	88.2716	3.08642
GCA 009697445.1	Archaea	TACK	Thaumarchaeota	-	Nitrosopumilales	Nitrosopumilaceae	Nitrosarchaeum	Nitrosarchaeum sp.	Nitrosarchaeum sp.	2026886	contig	63.5802	0
GCF 000299365.1	Archaea	TACK	Thaumarchaeota	-	Nitrosopumilales	Nitrosopumilaceae	Nitrosopumilus	Candidatus Nitrosopumilus koreensis	Candidatus Nitrosopumilus koreensis AR1	1229908	complete genome	89.5062	0
GCA 000242875.3	Archaea	TACK	Thaumarchaeota	-	Nitrosopumilales	Nitrosopumilaceae	Nitrosopumilus	Candidatus Nitrosopumilus salaria	Candidatus Nitrosopumilus salaria BD31	859350	contig	87.037	1.23457
GCF 000299395.1	Archaea	TACK	Thaumarchaeota	-	Nitrosopumilales	Nitrosopumilaceae	Nitrosopumilus	Candidatus Nitrosopumilus sediminis	Candidatus Nitrosopumilus sediminis	1229909	complete genome	91.9753	0
GCF 000956175.1	Archaea	TACK	Thaumarchaeota	-	Nitrosopumilales	Nitrosopumilaceae	Nitrosopumilus	Nitrosopumilus adriaticus	Nitrosopumilus adriaticus	1580092	complete genome	93.8272	0
GCF 000018465.1	Archaea	TACK	Thaumarchaeota	-	Nitrosopumilales	Nitrosopumilaceae	Nitrosopumilus	Nitrosopumilus maritimus	Nitrosopumilus maritimus SCM1	436308	complete genome	93.8272	0.617284
GCF 000875775.1	Archaea	TACK	Thaumarchaeota	-	Nitrosopumilales	Nitrosopumilaceae	Nitrosopumilus	Nitrosopumilus piranensis	Nitrosopumilus piranensis	1582439	complete genome	93.8272	0.617284
GCF 003175215.1	Archaea	TACK	Thaumarchaeota	-	Nitrosopumilales	Nitrosopumilaceae	Nitrosopumilus	Candidatus Nitrosopumilus sp. NM25	Candidatus Nitrosopumilus sp. NM25	718286	contig	94.4444	0.617284
GCF 006740685.1	Archaea	TACK	Thaumarchaeota	-	Nitrosopumilales	Nitrosopumilaceae	Nitrosopumilus	Candidatus Nitrosopumilus sp. SW	Candidatus Nitrosopumilus sp. SW	2508726	complete genome	95.0617	0.617284
GCA 003331425.1	Archaea	TACK	Thaumarchaeota	-	Nitrosopumilales	Nitrosopumilaceae	Nitrosopumilus	Nitrosopumilus sp.	Nitrosopumilus sp.	2024843	contig	93.2099	0
GCA 003702495.1	Archaea	TACK	Thaumarchaeota	-	Nitrosopumilales	Nitrosopumilaceae	Nitrosopumilus	Nitrosopumilus sp.	Nitrosopumilus sp.	2024843	scaffold	85.1852	0.617284
GCA 003702525.1	Archaea	TACK	Thaumarchaeota	-	Nitrosopumilales	Nitrosopumilaceae	Nitrosopumilus	Nitrosopumilus sp.	Nitrosopumilus sp.	2024843	contig	86.4198	1.85185
GCA 003702545.1	Archaea	TACK	Thaumarchaeota	-	Nitrosopumilales	Nitrosopumilaceae	Nitrosopumilus	Nitrosopumilus sp.	Nitrosopumilus sp.	2024843	scaffold	85.8025	0.617284
GCA 009694705.1	Archaea	TACK	Thaumarchaeota	-	Nitrosopumilales	Nitrosopumilaceae	Nitrosopumilus	Nitrosopumilus sp.	Nitrosopumilus sp.	2024843	contig	82.0988	0
GCA 003724255.1	Archaea	TACK	Thaumarchaeota	-	Nitrosopumilales	Nitrosopumilaceae	Nitrosopumilus	Nitrosopumilus sp. B06	Nitrosopumilus sp. B06	2478553	contig	89.5062	0.617284
GCA 001437625.1	Archaea	TACK	Thaumarchaeota	-	Nitrosopumilales	Nitrosopumilaceae	Nitrosopumilus	Nitrosopumilus sp. BACL13 MAG-121220-bin23	Nitrosopumilus sp. BACL13 MAG-121220-bin23	1655561	contig	89.5062	0
GCA 003724325.1	Archaea	TACK	Thaumarchaeota	-	Nitrosopumilales	Nitrosopumilaceae	Nitrosopumilus	Nitrosopumilus sp. D6	Nitrosopumilus sp. D6	2478554	contig	86.4198	0
GCA 003724285.1	Archaea	TACK	Thaumarchaeota	-	Nitrosopumilales	Nitrosopumilaceae	Nitrosopumilus	Nitrosopumilus sp. H13	Nitrosopumilus sp. H13	2478556	contig	78.3951	0
GCA 003724235.1	Archaea	TACK	Thaumarchaeota	-	Nitrosopumilales	Nitrosopumilaceae	Nitrosopumilus	Nitrosopumilus sp. H8	Nitrosopumilus sp. H8	2478555	contig	80.8642	0
GCF 001541925.1	Archaea	TACK	Thaumarchaeota	-	Nitrosopumilales	Nitrosopumilaceae	Nitrosopumilus	Nitrosopumilus sp. Nsub	Nitrosopumilus sp. Nsub	1776294	contig	93.8272	0
GCF 000328945.1	Archaea	TACK	Thaumarchaeota	-	Nitrosopumilales	Nitrosopumilaceae	Nitrosopumilus	Nitrosopumilus sp. SJ	Nitrosopumilus sp. SJ	1027374	contig	89.5062	0
GCF 900620265.1	Archaea	TACK	Thaumarchaeota	-	Nitrosopumilales	Nitrosopumilaceae	-	Nitrosopumilaceae archaeon	Nitrosopumilaceae archaeon	2202732	scaffold	88.8889	0.617284
GCA 007280335.1	Archaea	TACK	Thaumarchaeota	-	Nitrosopumilales	-	-	Nitrosopumilales archaeon	Nitrosopumilales archaeon	2026768	contig	87.6543	0
GCA 009665115.1	Archaea	TACK	Thaumarchaeota	-	Nitrosopumilales	-	-	Nitrosopumilales archaeon	Nitrosopumilales archaeon	2026768	contig	91.9753	1.85185
GCA 009665125.1	Archaea	TACK	Thaumarchaeota	-	Nitrosopumilales	-	-	Nitrosopumilales archaeon	Nitrosopumilales archaeon	2026768	contig	82.0988	1.85185
GCA 002784675.1	Archaea	TACK	Thaumarchaeota	-	Nitrosopumilales	-	-	Nitrosopumilales archaeon CG 4 10 14 0 8 um filter 34 8	Nitrosopumilales archaeon CG 4 10 14 0 8 um filter 34 8	2022695	scaffold	82.0988	1.23457
GCA 002788515.1	Archaea	TACK	Thaumarchaeota	-	Nitrosopumilales	-	-	Nitrosopumilales archaeon CG 4 9 14 0 2 um filter 34 16	Nitrosopumilales archaeon CG 4 9 14 0 2 um filter 34 16	2022696	scaffold	74.0741	0
GCA 002789395.1	Archaea	TACK	Thaumarchaeota	-	Nitrosopumilales	-	-	Nitrosopumilales archaeon CG 4 9 14 0 8 um filter 34 10	Nitrosopumilales archaeon CG 4 9 14 0 8 um filter 34 10	2022697	scaffold	76.5432	0
GCF 900248165.1	Archaea	TACK	Thaumarchaeota	Nitrososphaeria	Candidatus Nitrosocaldales	Candidatus Nitrosocaldaceae	Candidatus Nitrosocaldus	Candidatus Nitrosocaldus cavascurensis	Candidatus Nitrosocaldus cavascurensis	2058097	complete genome	92.5926	0
GCF 002906215.1	Archaea	TACK	Thaumarchaeota	Nitrososphaeria	Candidatus Nitrosocaldales	Candidatus Nitrosocaldaceae	Candidatus Nitrosocaldus	Candidatus Nitrosocaldus islandicus	Candidatus Nitrosocaldus islandicus	2045011	complete genome	92.5926	0
GCF 007826885.1	Archaea	TACK	Thaumarchaeota	Nitrososphaeria	Nitrososphaerales	Nitrososphaeraceae	Candidatus Nitrosocosmicus	Candidatus Nitrosocosmicus arcticus	Candidatus Nitrosocosmicus arcticus	2035267	scaffold	94.4444	3.08642
GCF 900696045.1	Archaea	TACK	Thaumarchaeota	Nitrososphaeria	Nitrososphaerales	Nitrososphaeraceae	Candidatus Nitrosocosmicus	Candidatus Nitrosocosmicus franklandus	Candidatus Nitrosocosmicus franklandus	1798806	complete genome	91.9753	2.46914
GCF 001870125.1	Archaea	TACK	Thaumarchaeota	Nitrososphaeria	Nitrososphaerales	Nitrososphaeraceae	Candidatus Nitrosocosmicus	Candidatus Nitrosocosmicus hydrocola	Candidatus Nitrosocosmicus exaquare	1826872	complete genome	93.8272	2.46914
GCA 000802205.2	Archaea	TACK	Thaumarchaeota	Nitrososphaeria	Nitrososphaerales	Nitrososphaeraceae	Candidatus Nitrosocosmicus	Candidatus Nitrosocosmicus oleophilus	Candidatus Nitrosocosmicus oleophilus	1353260	complete genome	93.2099	1.85185
GCF 008389435.1	Archaea	TACK	Thaumarchaeota	Nitrososphaeria	Nitrososphaerales	Nitrososphaeraceae	Candidatus Nitrosocosmicus	Candidatus Nitrosocosmicus sp. SS	Candidatus Nitrosocosmicus sp. SS	2563600	scaffold	93.2099	1.85185
GCF 000730285.1	Archaea	TACK	Thaumarchaeota	Nitrososphaeria	Nitrososphaerales	Nitrososphaeraceae	Nitrososphaera	Candidatus Nitrososphaera evergladensis	Candidatus Nitrososphaera evergladensis SR1	1459636	complete genome	93.8272	3.7037
GCF 000303155.1	Archaea	TACK	Thaumarchaeota	Nitrososphaeria	Nitrososphaerales	Nitrososphaeraceae	Nitrososphaera	Candidatus Nitrososphaera gargensis	Candidatus Nitrososphaera gargensis Ga9.2	1237085	complete genome	95.679	3.08642
GCF 000698785.1	Archaea	TACK	Thaumarchaeota	Nitrososphaeria	Nitrososphaerales	Nitrososphaeraceae	Nitrososphaera	Nitrososphaera viennensis	Nitrososphaera viennensis EN76	926571	complete genome	94.4444	3.08642
GCA 009377575.1	Archaea	TACK	Thaumarchaeota	Nitrososphaeria	Nitrososphaerales	Nitrososphaeraceae	-	Nitrososphaeraceae archaeon	Nitrososphaeraceae archaeon	2169593	scaffold	93.8272	3.08642
