# Supplementary material for: Fusion/fission protein family identification in Archaea
Source: mSystems. 2024 May 3;9(6):e00948-23. doi: 10.1128/msystems.00948-23 (PMC11237513; doi:10.1128/msystems.00948-23)
Supplement: Table S2 — Archaeal fission/fusion families distribution and functional annotations of the composite and split components, including domain assignments. [file msystems.00948-23-s0003.xlsx]

## Sheet: fusion_fission
Table S2. fussion fission (sheet 1): Archaeal fission/fusion families distribution and functional annotations of the composite and split components, including domain assignments.
singleton (sheet 2): Archaeal fission/fusion families distribution and functional annotations of the composite and split components in singletons, including domain assignments
cluster composite proteins	domain	fusion fission classification	additional fusions in cluster present	protein number per cluster	assembly number per cluster	archaea taxonomy (order) per cluster	protein number per domain	assembly number per domain	archaea taxonomy (order) per domain	KOs	COGs	split syntenic proteins per domain	split syntenic protein assembly number per domain	split syntenic protein archaea taxonomy (order) per domain	split syntenic KOs per domain	split syntenic sets per cluster	split syntenic proteins per cluster	split syntenic protein assembly number per cluster	split syntenic protein archaea taxonomy (order) per cluster	split nonsyntenic protein assembly number per domain	split nonsyntenic protein assembly number per domain2	split nonsyntenic protein archaea taxonomy (order) per domain	split proteins per domain	split assemblies per domain	split protein archaea taxonomy (order) per domain	split proteins per cluster	split protein assembly number per cluster	split protein archaea taxonomy (order) per cluster	bacterial number of domain hits	bacterial assembly number per domain	bacterial taxonomy per domain (phylum)	bacterial KOs	total bacterial hits (domain hits)	total bacterial hits	total number of assemblies	Column3	Column4	Column5	Column6	Column7	Column8	Column9	Column10	Column11	Column12	Column13	Column14	Column15	Column16
1.1	CL0023(P-loop_NTPase)-PF13732.6(DUF4162)	fusion and fission	TRUE	7347	1581	Methanosarcinales:185;Haloferacales:179;Halobacteriales:155;Sulfolobales:127;Methanobacteriales:103;Natrialbales:75;Euryarchaeota:74;Thermococcales:53;Methanomicrobiales:51;Thaumarchaeota:49;Candidatus_Bathyarchaeota:48;Archaea:39;Nitrosopumilales:36;Thermoproteales:34;Desulfurococcales:29;Thermoplasmatales:28;Crenarchaeota:25;Methanomassiliicoccales:21;Candidatus_Thorarchaeota:18;Thermoplasmata:…	4108	1412	Haloferacales:179;Methanosarcinales:177;Halobacteriales:153;Sulfolobales:112;Methanobacteriales:92;Natrialbales:75;Euryarchaeota:56;Thermococcales:51;Methanomicrobiales:47;Thaumarchaeota:41;Candidatus_Bathyarchaeota:37;Archaea:33;Thermoproteales:31;Nitrosopumilales:29;Thermoplasmatales:26;Desulfurococcales:25;Crenarchaeota:23;Candidatus_Thorarchaeota:18;Methanomassiliicoccales:15;Thermoprotei:14;…	K01990(ABC-2.A):96.787;K19340(nosF):1.436;K09695(nodI):0.974;K16907:0.682;K11050(cylA):0.122	arCOG00194:72.809;arCOG00196:19.377;COG1131:7.425;arCOG00194;arCOG02021:0.17;COG4152:0.146;COG4555:0.024;arCOG00194;arCOG04347:0.024;COG4586:0.024	18	9	Thaumarchaeota:2;Methanosarcinales:1;Archaeoglobales:1;Candidatus_Bathyarchaeota:1;Methanomassiliicoccales:1;Thermoplasmatales:1;Euryarchaeota:1;Sulfolobales:1	none:94.444;K01990(ABC-2.A):5.556	920	1745	614	Haloferacales:144;Halobacteriales:99;Natrialbales:61;Methanosarcinales:56;Methanomicrobiales:30;Candidatus_Bathyarchaeota:20;Thermococcales:20;Sulfolobales:18;Methanobacteriales:17;Euryarchaeota:16;Archaea:16;Thermoplasmatales:14;Thermoproteales:9;Thaumarchaeota:8;Desulfurococcales:7;Candidatus_Thorarchaeota:6;Candidatus_Korarchaeota:6;Candidatus_Marsarchaeota:6;Methanomassiliicoccales:5;Candidat…	586	41	Haloferacales:8;Archaea:4;Methanosarcinales:4;Candidatus_Korarchaeota:2;Thaumarchaeota:2;Candidatus_Methanomethyliales:2;Candidatus_Bathyarchaeota:2;Methanomassiliicoccales:2;Sulfolobales:2;Candidatus_Thorarchaeota:2;Methanobacteriales:1;Thermoplasmata:1;Candidatus_Lokiarchaeota:1;Candidatus_Methanofastidiosa:1;Methanocellales:1;Euryarchaeota:1;Halobacteria:1;Candidatus_Micrarchaeota:1;Archaeoglo…	604	41	Haloferacales:8;Archaea:4;Candidatus_Korarchaeota:2;Thaumarchaeota:2;Candidatus_Methanomethyliales:2;Candidatus_Thorarchaeota:2;Methanobacteriales:1;Thermoplasmata:1;Candidatus_Lokiarchaeota:1;Methanosarcinales:1;Candidatus_Methanofastidiosa:1;Candidatus_Bathyarchaeota:1;Methanomassiliicoccales:1;Methanocellales:1;Sulfolobales:1;Euryarchaeota:1;Halobacteria:1;Candidatus_Micrarchaeota:1;Archaeoglo…	18843	1414	Haloferacales:144;Halobacteriales:99;Natrialbales:61;Methanosarcinales:56;Methanomicrobiales:30;Thermococcales:20;Candidatus_Bathyarchaeota:20;Nitrosopumilales:19;Sulfolobales:18;Methanobacteriales:17;Archaea:16;Euryarchaeota:16;Thermoplasmatales:14;Thermoproteales:9;Thaumarchaeota:8;Desulfurococcales:7;Candidatus_Aenigmarchaeota:7;Candidatus_Korarchaeota:6;Candidatus_Thorarchaeota:6;Candidatus_M…	56164	23722	Proteobacteria:10338;Actinobacteria:4859;Firmicutes:4328;Bacteroidetes:1727;Cyanobacteria:392;Chloroflexi:212;Bacteria:212;Planctomycetes:178;Spirochaetes:154;Acidobacteria:89;Candidatus Roizmanbacteria:80;Thermotogae:76;Nitrospirae:67;Ignavibacteriae:65;Deinococcus-Thermus:62;Verrucomicrobia:58;Tenericutes:47;Fibrobacteres:39;Candidatus Rokubacteria:37;Gemmatimonadetes:37;Candidatus Falkowbacter…	K01990(ABC-2.A):92.103;K18232(oleC4):3.192;K20459(nukF, mcdF, sboF):1.481;K11050(cylA):1.01;none:0.662;K19340(nosF):0.584;K16907:0.556;K16921(ytrB):0.299;K09695(nodI):0.087;K19309(bcrA):0.021;K14339(mptB)+++K10822(E7.4.2.2):0.002;K20490(nisF, spaF, cprA, epiF):0.002	272901	127057	29993
1.2	CL0023(P-loop_NTPase)-CL0023(P-loop_NTPase)	fusion and fission	TRUE	7347	1581	Methanosarcinales:185;Haloferacales:179;Halobacteriales:155;Sulfolobales:127;Methanobacteriales:103;Natrialbales:75;Euryarchaeota:74;Thermococcales:53;Methanomicrobiales:51;Thaumarchaeota:49;Candidatus_Bathyarchaeota:48;Archaea:39;Nitrosopumilales:36;Thermoproteales:34;Desulfurococcales:29;Thermoplasmatales:28;Crenarchaeota:25;Methanomassiliicoccales:21;Candidatus_Thorarchaeota:18;Thermoplasmata:…	1649	940	Methanosarcinales:140;Haloferacales:116;Sulfolobales:112;Halobacteriales:95;Methanobacteriales:67;Euryarchaeota:54;Natrialbales:46;Thermococcales:45;Candidatus_Bathyarchaeota:25;Thermoproteales:23;Desulfurococcales:18;Methanomassiliicoccales:18;Archaea:18;Thermoplasmatales:17;Candidatus_Thorarchaeota:15;Crenarchaeota:15;Thaumarchaeota:12;Methanomicrobiales:12;Thermoprotei:11;Candidatus_Poseidonia…	K01990(ABC-2.A):82.05;K02006(cbiO):4.306;K16787(ecfA2):4.063;K16786(ecfA1):3.942;none:3.335;K19340(nosF):0.849;K02193(ccmA):0.546;K02003(ABC.CD.A):0.303;K02013(ABC.FEV.A):0.243;K10822(E7.4.2.2):0.121;K09695(nodI):0.061;K16907:0.061;K09817(znuC):0.061;K06857(tupC, vupC):0.061	arCOG00194:68.102;arCOG00202:12.796;COG1131:8.126;arCOG00196:7.035;COG4555:1.698;arCOG00203:1.395;arCOG00922:0.243;arCOG00198:0.182;COG4152:0.121;COG1136:0.061;COG1123|COG4172:0.061;arCOG00199:0.061;arCOG00201:0.061;arCOG00175:0.061	112	49	Methanosarcinales:6;Candidatus_Bathyarchaeota:4;Sulfolobales:4;Thermoproteales:4;Candidatus_Korarchaeota:4;Candidatus_Heimdallarchaeota:3;Acidilobales:3;Methanomassiliicoccales:2;Candidatus_Poseidoniales:2;Candidatus_Thorarchaeota:2;Halobacteriales:2;Euryarchaeota:2;Methanomicrobiales:2;Fervidicoccales:1;Crenarchaeota:1;Methanobacteriales:1;Desulfurococcales:1;Thermococcales:1;Candidatus_Methanof…	none:78.571;K02003(ABC.CD.A):4.464;K01996(livF):2.679;K01990(ABC-2.A):2.679;K02013(ABC.FEV.A):1.786;K10822(E7.4.2.2):1.786;K16787(ecfA2):1.786;K02028(ABC.PA.A):0.893;K09013(sufC):0.893;K02006(cbiO):0.893;K02049(ABC.SN.A):0.893;K16786(ecfA1):0.893;K09695(nodI):0.893;K09817(znuC):0.893	920	1745	614	Haloferacales:144;Halobacteriales:99;Natrialbales:61;Methanosarcinales:56;Methanomicrobiales:30;Candidatus_Bathyarchaeota:20;Thermococcales:20;Sulfolobales:18;Methanobacteriales:17;Euryarchaeota:16;Archaea:16;Thermoplasmatales:14;Thermoproteales:9;Thaumarchaeota:8;Desulfurococcales:7;Candidatus_Thorarchaeota:6;Candidatus_Korarchaeota:6;Candidatus_Marsarchaeota:6;Methanomassiliicoccales:5;Candidat…	6782	902	Haloferacales:123;Sulfolobales:97;Halobacteriales:91;Methanosarcinales:90;Methanomicrobiales:45;Euryarchaeota:43;Natrialbales:36;Candidatus_Bathyarchaeota:31;Thermococcales:28;Methanobacteriales:25;Desulfurococcales:24;Thaumarchaeota:23;Archaea:20;Thermoproteales:16;Methanomassiliicoccales:16;Crenarchaeota:16;Thermoprotei:16;Candidatus_Thorarchaeota:15;Archaeoglobales:12;Thermoplasmata:12;Methano…	6894	902	Haloferacales:123;Natrialbales:36;Thermoprotei:16;Archaeoglobales:12;Thermoplasmata:12;Methanococcales:10;Candidatus_Lokiarchaeota:10;Nitrosopumilales:9;Thermoplasmatales:7;Methanosarcinales:6;Candidatus_Marsarchaeota:6;Candidatus_Methanomethyliales:5;Thermococci:5;Methanophagales:5;Sulfolobales:4;Candidatus_Korarchaeota:4;Thermoproteales:4;Candidatus_Bathyarchaeota:4;Nitrososphaerales:4;Acidilob…	18843	1414	Haloferacales:144;Halobacteriales:99;Natrialbales:61;Methanosarcinales:56;Methanomicrobiales:30;Thermococcales:20;Candidatus_Bathyarchaeota:20;Nitrosopumilales:19;Sulfolobales:18;Methanobacteriales:17;Archaea:16;Euryarchaeota:16;Thermoplasmatales:14;Thermoproteales:9;Thaumarchaeota:8;Desulfurococcales:7;Candidatus_Aenigmarchaeota:7;Candidatus_Korarchaeota:6;Candidatus_Thorarchaeota:6;Candidatus_M…	44079	19478	Proteobacteria:8561;Actinobacteria:4214;Firmicutes:3631;Bacteroidetes:1342;Cyanobacteria:308;Chloroflexi:147;Bacteria:142;Planctomycetes:117;Tenericutes:92;Deinococcus-Thermus:89;Spirochaetes:85;Acidobacteria:73;Thermotogae:61;Nitrospirae:48;Candidatus Rokubacteria:41;Fusobacteria:38;Verrucomicrobia:37;Candidatus Omnitrophica:31;Synergistetes:26;Elusimicrobia:23;Armatimonadetes:23;Ignavibacteriae…	K06861(lptB):8.997;K01996(livF):8.312;K11962(urtD):3.827;K10822(E7.4.2.2):3.759;K01995(livG):28.941;K02065(mlaF, linL, mkl):2.52;K02013(ABC.FEV.A):2.137;none:14.891;K01990(ABC-2.A):13.662;K02036(pstB):1.908;K02000(proV):1.37;K11957(natA):1.211;K09817(znuC):1.148;K02049(ABC.SN.A):0.805;K16921(ytrB):0.742;K09695(nodI):0.508;K05847(opuA):0.424;K09812(ftsE):0.388;K16784(bioM):0.377;K10829(fhuC):0.331…	272901	127057	29993
1.3	CL0023(P-loop_NTPase)-CL0023(P-loop_NTPase)-PF13732.6(DUF4162)	fusion and fission	TRUE	7347	1581	Methanosarcinales:185;Haloferacales:179;Halobacteriales:155;Sulfolobales:127;Methanobacteriales:103;Natrialbales:75;Euryarchaeota:74;Thermococcales:53;Methanomicrobiales:51;Thaumarchaeota:49;Candidatus_Bathyarchaeota:48;Archaea:39;Nitrosopumilales:36;Thermoproteales:34;Desulfurococcales:29;Thermoplasmatales:28;Crenarchaeota:25;Methanomassiliicoccales:21;Candidatus_Thorarchaeota:18;Thermoplasmata:…	1566	953	Methanosarcinales:122;Haloferacales:97;Sulfolobales:82;Halobacteriales:74;Natrialbales:71;Thermococcales:53;Methanobacteriales:46;Methanomicrobiales:38;Thaumarchaeota:37;Candidatus_Bathyarchaeota:34;Nitrosopumilales:32;Euryarchaeota:29;Archaea:25;Desulfurococcales:19;Crenarchaeota:18;Thermoplasmatales:14;Thermoplasmata:14;Methanococcales:12;Candidatus_Thorarchaeota:12;Thermoproteales:9;Candidatus…	K01990(ABC-2.A):98.02;K16907:1.277;K09695(nodI):0.255;K19340(nosF):0.192;none:0.128;K19309(bcrA):0.064;K11050(cylA):0.064	arCOG00194:76.501;arCOG00196:15.39;COG1131:7.727;COG4586:0.192;COG4152:0.128;arCOG00194;arCOG04347:0.064	32	15	Haloferacales:6;Methanosarcinales:4;Thermococcales:2;Halobacteriales:1;Candidatus_Altiarchaeales:1;Candidatus_Heimdallarchaeota:1	K02003(ABC.CD.A):9.375;K01990(ABC-2.A):59.375;K02041(phnC):3.125;none:28.125	920	1745	614	Haloferacales:144;Halobacteriales:99;Natrialbales:61;Methanosarcinales:56;Methanomicrobiales:30;Candidatus_Bathyarchaeota:20;Thermococcales:20;Sulfolobales:18;Methanobacteriales:17;Euryarchaeota:16;Archaea:16;Thermoplasmatales:14;Thermoproteales:9;Thaumarchaeota:8;Desulfurococcales:7;Candidatus_Thorarchaeota:6;Candidatus_Korarchaeota:6;Candidatus_Marsarchaeota:6;Methanomassiliicoccales:5;Candidat…	4580	719	Haloferacales:134;Halobacteriales:122;Natrialbales:66;Sulfolobales:60;Methanobacteriales:39;Methanosarcinales:35;Euryarchaeota:32;Methanomicrobiales:19;Candidatus_Bathyarchaeota:19;Desulfurococcales:18;Archaea:18;Thermoproteales:17;Crenarchaeota:13;Thermococcales:10;Archaeoglobales:9;Candidatus_Thorarchaeota:9;Nitrosopumilales:8;Methanomassiliicoccales:7;Candidatus_Poseidoniales:7;Thermoprotei:7;…	4612	719	Natrialbales:66;Sulfolobales:60;Methanobacteriales:39;Euryarchaeota:32;Methanomicrobiales:19;Candidatus_Bathyarchaeota:19;Desulfurococcales:18;Archaea:18;Thermoproteales:17;Crenarchaeota:13;Archaeoglobales:9;Candidatus_Thorarchaeota:9;Nitrosopumilales:8;Methanomassiliicoccales:7;Candidatus_Poseidoniales:7;Thermoprotei:7;Thermoplasmata:7;Candidatus_Lokiarchaeota:7;Haloferacales:6;Candidatus_Korarc…	18843	1414	Haloferacales:144;Halobacteriales:99;Natrialbales:61;Methanosarcinales:56;Methanomicrobiales:30;Thermococcales:20;Candidatus_Bathyarchaeota:20;Nitrosopumilales:19;Sulfolobales:18;Methanobacteriales:17;Archaea:16;Euryarchaeota:16;Thermoplasmatales:14;Thermoproteales:9;Thaumarchaeota:8;Desulfurococcales:7;Candidatus_Aenigmarchaeota:7;Candidatus_Korarchaeota:6;Candidatus_Thorarchaeota:6;Candidatus_M…	25616	12809	Actinobacteria:4349;Firmicutes:3506;Proteobacteria:2151;Bacteroidetes:1256;Cyanobacteria:204;Planctomycetes:182;Chloroflexi:158;Bacteria:128;Spirochaetes:97;Acidobacteria:93;Thermotogae:55;Verrucomicrobia:52;Ignavibacteriae:49;Nitrospirae:48;Deinococcus-Thermus:38;Tenericutes:36;Elusimicrobia:32;Armatimonadetes:28;Candidatus Omnitrophica:23;Gemmatimonadetes:16;Candidatus Roizmanbacteria:15;candid…	K01990(ABC-2.A):91.7;K20459(nukF, mcdF, sboF):2.998;K11050(cylA):1.234;none:1.097;K19340(nosF):0.972;K16907:0.613;K18232(oleC4):0.527;K16921(ytrB):0.5;K09695(nodI):0.226;K19309(bcrA):0.129;K10822(E7.4.2.2):0.004	272901	127057	29993
1.4	CL0023(P-loop_NTPase)-CL0023(P-loop_NTPase)-CL0023(P-loop_NTPase)	fusion and fission	TRUE	7347	1581	Methanosarcinales:185;Haloferacales:179;Halobacteriales:155;Sulfolobales:127;Methanobacteriales:103;Natrialbales:75;Euryarchaeota:74;Thermococcales:53;Methanomicrobiales:51;Thaumarchaeota:49;Candidatus_Bathyarchaeota:48;Archaea:39;Nitrosopumilales:36;Thermoproteales:34;Desulfurococcales:29;Thermoplasmatales:28;Crenarchaeota:25;Methanomassiliicoccales:21;Candidatus_Thorarchaeota:18;Thermoplasmata:…	16	16	Sulfolobales:6;Candidatus_Bathyarchaeota:3;Methanomassiliicoccales:2;Thaumarchaeota:2;Methanobacteriales:1;Methanosarcinales:1;Halobacteriales:1	K01990(ABC-2.A):87.5;K02006(cbiO):12.5	arCOG00194:75.0;arCOG00196:12.5;arCOG00203:12.5	8	4	Crenarchaeota:2;Methanobacteriales:1;Halobacteria:1	none:62.5;K01996(livF):12.5;K23537(nupA):12.5;K01995(livG):12.5	920	1745	614	Haloferacales:144;Halobacteriales:99;Natrialbales:61;Methanosarcinales:56;Methanomicrobiales:30;Candidatus_Bathyarchaeota:20;Thermococcales:20;Sulfolobales:18;Methanobacteriales:17;Euryarchaeota:16;Archaea:16;Thermoplasmatales:14;Thermoproteales:9;Thaumarchaeota:8;Desulfurococcales:7;Candidatus_Thorarchaeota:6;Candidatus_Korarchaeota:6;Candidatus_Marsarchaeota:6;Methanomassiliicoccales:5;Candidat…	826	218	Halobacteriales:43;Haloferacales:30;Methanosarcinales:25;Candidatus_Bathyarchaeota:8;Euryarchaeota:8;Archaea:8;Crenarchaeota:8;Thermococcales:7;Methanomicrobiales:6;Sulfolobales:5;Thermoprotei:5;Desulfurococcales:5;Candidatus_Heimdallarchaeota:5;Thermoproteales:5;Candidatus_Korarchaeota:4;Candidatus_Lokiarchaeota:4;Candidatus_Marsarchaeota:4;Methanobacteriales:4;Candidatus_Thorarchaeota:4;Acidilo…	834	218	Halobacteriales:43;Haloferacales:30;Methanosarcinales:25;Candidatus_Bathyarchaeota:8;Euryarchaeota:8;Archaea:8;Thermococcales:7;Methanomicrobiales:6;Sulfolobales:5;Thermoprotei:5;Desulfurococcales:5;Candidatus_Heimdallarchaeota:5;Thermoproteales:5;Candidatus_Korarchaeota:4;Candidatus_Lokiarchaeota:4;Candidatus_Marsarchaeota:4;Candidatus_Thorarchaeota:4;Acidilobales:3;Thaumarchaeota:3;Natrialbales…	18843	1414	Haloferacales:144;Halobacteriales:99;Natrialbales:61;Methanosarcinales:56;Methanomicrobiales:30;Thermococcales:20;Candidatus_Bathyarchaeota:20;Nitrosopumilales:19;Sulfolobales:18;Methanobacteriales:17;Archaea:16;Euryarchaeota:16;Thermoplasmatales:14;Thermoproteales:9;Thaumarchaeota:8;Desulfurococcales:7;Candidatus_Aenigmarchaeota:7;Candidatus_Korarchaeota:6;Candidatus_Thorarchaeota:6;Candidatus_M…	1190	1142	Proteobacteria:531;Actinobacteria:317;Firmicutes:157;Deinococcus-Thermus:24;Bacteroidetes:19;Planctomycetes:16;Bacteria:11;Cyanobacteria:10;Chloroflexi:9;Spirochaetes:8;Synergistetes:6;Candidatus Rokubacteria:4;Candidatus Peregrinibacteria:3;Nitrospirae:3;Tenericutes:3;Candidatus Nomurabacteria:2;Candidatus Staskawiczbacteria:2;Candidatus Atribacteria:2;Candidatus Tectomicrobia:2;Deferribacteres:…	K10822(E7.4.2.2):7.983;K02028(ABC.PA.A):7.227;K02065(mlaF, linL, mkl):6.807;K06861(lptB):5.462;K02013(ABC.FEV.A):5.294;K09817(znuC):3.866;K01995(livG):22.689;none:2.521;K01996(livF):13.697;K01990(ABC-2.A):11.849;K10441(rbsA):1.765;K02000(proV):1.597;K23537(nupA):1.429;K01552(ecfA):1.345;K10548(ABC.GGU.A, gguA):0.924;K02006(cbiO):0.756;K10820(ytfR):0.672;K10834(hmuV, phuV, bhuV, hemV):0.672;K11603…	272901	127057	29993
1.5	CL0023(P-loop_NTPase)-PF13732.6(DUF4162)-CL0181(ABC-2)	fusion and fission	TRUE	7347	1581	Methanosarcinales:185;Haloferacales:179;Halobacteriales:155;Sulfolobales:127;Methanobacteriales:103;Natrialbales:75;Euryarchaeota:74;Thermococcales:53;Methanomicrobiales:51;Thaumarchaeota:49;Candidatus_Bathyarchaeota:48;Archaea:39;Nitrosopumilales:36;Thermoproteales:34;Desulfurococcales:29;Thermoplasmatales:28;Crenarchaeota:25;Methanomassiliicoccales:21;Candidatus_Thorarchaeota:18;Thermoplasmata:…	2	2	Haloferacales:1;Candidatus_Bathyarchaeota:1	K01990(ABC-2.A)+++K01992(ABC-2.P):100.0	arCOG00194:100.0	1275	443	Haloferacales:115;Halobacteriales:93;Natrialbales:60;Methanosarcinales:50;Methanomicrobiales:29;Thermococcales:15;Candidatus_Bathyarchaeota:14;Archaea:10;Methanobacteriales:9;Acidilobales:5;Candidatus_Thorarchaeota:4;Candidatus_Lokiarchaeota:4;Thermoproteales:3;Candidatus_Methanoliparales:3;Desulfurococcales:3;Thermoprotei:2;Methanomassiliicoccales:2;Thermoplasmatales:2;Hadesarchaea:2;Euryarchaeo…	K01990(ABC-2.A):48.784;K19341(nosY):4.0;K01992(ABC-2.P):25.647;none:20.941;K02194(ccmB):0.471;K19340(nosF):0.157	920	1745	614	Haloferacales:144;Halobacteriales:99;Natrialbales:61;Methanosarcinales:56;Methanomicrobiales:30;Candidatus_Bathyarchaeota:20;Thermococcales:20;Sulfolobales:18;Methanobacteriales:17;Euryarchaeota:16;Archaea:16;Thermoplasmatales:14;Thermoproteales:9;Thaumarchaeota:8;Desulfurococcales:7;Candidatus_Thorarchaeota:6;Candidatus_Korarchaeota:6;Candidatus_Marsarchaeota:6;Methanomassiliicoccales:5;Candidat…	3331	777	Methanosarcinales:147;Haloferacales:134;Halobacteriales:131;Methanobacteriales:83;Natrialbales:73;Methanomicrobiales:40;Sulfolobales:32;Thermococcales:24;Archaea:18;Candidatus_Bathyarchaeota:14;Candidatus_Thorarchaeota:7;Methanomassiliicoccales:6;Crenarchaeota:6;Thaumarchaeota:6;Desulfurococcales:6;Methanocellales:4;Euryarchaeota:4;Candidatus_Lokiarchaeota:4;Methanophagales:3;Thermoproteales:3;Ca…	4606	803	Haloferacales:115;Halobacteriales:93;Natrialbales:60;Methanosarcinales:50;Sulfolobales:32;Methanomicrobiales:29;Thermococcales:15;Candidatus_Bathyarchaeota:14;Archaea:10;Methanobacteriales:9;Crenarchaeota:6;Acidilobales:5;Candidatus_Thorarchaeota:4;Candidatus_Lokiarchaeota:4;Methanophagales:3;Desulfurococcales:3;Thermoproteales:3;Candidatus_Methanoliparales:3;Methanomassiliicoccales:2;Candidatus_…	18843	1414	Haloferacales:144;Halobacteriales:99;Natrialbales:61;Methanosarcinales:56;Methanomicrobiales:30;Thermococcales:20;Candidatus_Bathyarchaeota:20;Nitrosopumilales:19;Sulfolobales:18;Methanobacteriales:17;Archaea:16;Euryarchaeota:16;Thermoplasmatales:14;Thermoproteales:9;Thaumarchaeota:8;Desulfurococcales:7;Candidatus_Aenigmarchaeota:7;Candidatus_Korarchaeota:6;Candidatus_Thorarchaeota:6;Candidatus_M…	0	0			272901	127057	29993
1.6	CL0063(NADP_Rossmann)-CL0023(P-loop_NTPase)-PF13732.6(DUF4162)	fusion and fission	TRUE	7347	1581	Methanosarcinales:185;Haloferacales:179;Halobacteriales:155;Sulfolobales:127;Methanobacteriales:103;Natrialbales:75;Euryarchaeota:74;Thermococcales:53;Methanomicrobiales:51;Thaumarchaeota:49;Candidatus_Bathyarchaeota:48;Archaea:39;Nitrosopumilales:36;Thermoproteales:34;Desulfurococcales:29;Thermoplasmatales:28;Crenarchaeota:25;Methanomassiliicoccales:21;Candidatus_Thorarchaeota:18;Thermoplasmata:…	2	1	Methanocellales:1	K01990(ABC-2.A):100.0	arCOG00194;arCOG04347:100.0	14	7	Methanobacteriales:4;Halobacteriales:1;Thermococcales:1;Thermoproteales:1	K00570(pmtA):7.143;K17803(OMS1):7.143;K01990(ABC-2.A):50.0;none:35.714	920	1745	614	Haloferacales:144;Halobacteriales:99;Natrialbales:61;Methanosarcinales:56;Methanomicrobiales:30;Candidatus_Bathyarchaeota:20;Thermococcales:20;Sulfolobales:18;Methanobacteriales:17;Euryarchaeota:16;Archaea:16;Thermoplasmatales:14;Thermoproteales:9;Thaumarchaeota:8;Desulfurococcales:7;Candidatus_Thorarchaeota:6;Candidatus_Korarchaeota:6;Candidatus_Marsarchaeota:6;Methanomassiliicoccales:5;Candidat…	5141	823	Haloferacales:172;Halobacteriales:147;Methanosarcinales:141;Natrialbales:75;Methanobacteriales:55;Thermococcales:50;Methanomicrobiales:42;Candidatus_Bathyarchaeota:20;Euryarchaeota:19;Archaeoglobales:11;Archaea:11;Methanomassiliicoccales:9;Candidatus_Thorarchaeota:9;Thermoproteales:7;Candidatus_Aenigmarchaeota:7;Sulfolobales:5;Methanocellales:4;Thermoplasmata:4;Methanophagales:3;Hadesarchaea:3;Th…	5155	823	Haloferacales:172;Methanosarcinales:141;Natrialbales:75;Methanomicrobiales:42;Candidatus_Bathyarchaeota:20;Euryarchaeota:19;Archaeoglobales:11;Archaea:11;Methanomassiliicoccales:9;Candidatus_Thorarchaeota:9;Candidatus_Aenigmarchaeota:7;Sulfolobales:5;Methanobacteriales:4;Methanocellales:4;Thermoplasmata:4;Methanophagales:3;Hadesarchaea:3;Thermococci:3;Crenarchaeota:3;Candidatus_Lokiarchaeota:3;Th…	18843	1414	Haloferacales:144;Halobacteriales:99;Natrialbales:61;Methanosarcinales:56;Methanomicrobiales:30;Thermococcales:20;Candidatus_Bathyarchaeota:20;Nitrosopumilales:19;Sulfolobales:18;Methanobacteriales:17;Archaea:16;Euryarchaeota:16;Thermoplasmatales:14;Thermoproteales:9;Thaumarchaeota:8;Desulfurococcales:7;Candidatus_Aenigmarchaeota:7;Candidatus_Korarchaeota:6;Candidatus_Thorarchaeota:6;Candidatus_M…	0	0			272901	127057	29993
1.7	CL0023(P-loop_NTPase)-CL0023(P-loop_NTPase)-CL0023(P-loop_NTPase)-PF13732.6(DUF4162)	fusion and fission	TRUE	7347	1581	Methanosarcinales:185;Haloferacales:179;Halobacteriales:155;Sulfolobales:127;Methanobacteriales:103;Natrialbales:75;Euryarchaeota:74;Thermococcales:53;Methanomicrobiales:51;Thaumarchaeota:49;Candidatus_Bathyarchaeota:48;Archaea:39;Nitrosopumilales:36;Thermoproteales:34;Desulfurococcales:29;Thermoplasmatales:28;Crenarchaeota:25;Methanomassiliicoccales:21;Candidatus_Thorarchaeota:18;Thermoplasmata:…	1	1	Candidatus_Lokiarchaeota:1	K01990(ABC-2.A):100.0	arCOG00194:100.0	4	2	Methanococcales:1;Euryarchaeota:1	none:50.0;K01990(ABC-2.A):50.0	920	1745	614	Haloferacales:144;Halobacteriales:99;Natrialbales:61;Methanosarcinales:56;Methanomicrobiales:30;Candidatus_Bathyarchaeota:20;Thermococcales:20;Sulfolobales:18;Methanobacteriales:17;Euryarchaeota:16;Archaea:16;Thermoplasmatales:14;Thermoproteales:9;Thaumarchaeota:8;Desulfurococcales:7;Candidatus_Thorarchaeota:6;Candidatus_Korarchaeota:6;Candidatus_Marsarchaeota:6;Methanomassiliicoccales:5;Candidat…	96	20	Halobacteriales:3;Haloferacales:2;Thermococcales:2;Candidatus_Thorarchaeota:2;Euryarchaeota:2;Thermococci:1;Thaumarchaeota:1;Nanohaloarchaea:1;Methanomicrobiales:1;Candidatus_Bathyarchaeota:1;Nitrosopumilales:1;Desulfurococcales:1;Methanosarcinales:1;Methanophagales:1	100	21	Halobacteriales:3;Haloferacales:2;Thermococcales:2;Candidatus_Thorarchaeota:2;Thermococci:1;Thaumarchaeota:1;Nanohaloarchaea:1;Methanomicrobiales:1;Candidatus_Bathyarchaeota:1;Nitrosopumilales:1;Desulfurococcales:1;Methanosarcinales:1;Methanophagales:1;Euryarchaeota:1;Methanococcales:1	18843	1414	Haloferacales:144;Halobacteriales:99;Natrialbales:61;Methanosarcinales:56;Methanomicrobiales:30;Thermococcales:20;Candidatus_Bathyarchaeota:20;Nitrosopumilales:19;Sulfolobales:18;Methanobacteriales:17;Archaea:16;Euryarchaeota:16;Thermoplasmatales:14;Thermoproteales:9;Thaumarchaeota:8;Desulfurococcales:7;Candidatus_Aenigmarchaeota:7;Candidatus_Korarchaeota:6;Candidatus_Thorarchaeota:6;Candidatus_M…	0	0			272901	127057	29993
1.8	CL0023(P-loop_NTPase)-CL0023(P-loop_NTPase)-CL0181(ABC-2)	fusion and fission	TRUE	7347	1581	Methanosarcinales:185;Haloferacales:179;Halobacteriales:155;Sulfolobales:127;Methanobacteriales:103;Natrialbales:75;Euryarchaeota:74;Thermococcales:53;Methanomicrobiales:51;Thaumarchaeota:49;Candidatus_Bathyarchaeota:48;Archaea:39;Nitrosopumilales:36;Thermoproteales:34;Desulfurococcales:29;Thermoplasmatales:28;Crenarchaeota:25;Methanomassiliicoccales:21;Candidatus_Thorarchaeota:18;Thermoplasmata:…	1	1	Euryarchaeota:1	K01990(ABC-2.A):100.0	arCOG00194:100.0	104	52	Haloferacales:37;Halobacteriales:5;Methanosarcinales:2;Natrialbales:2;Methanobacteriales:2;Thaumarchaeota:2;Euryarchaeota:1;Archaea:1	K01990(ABC-2.A):50.0;K01992(ABC-2.P):5.769;none:44.231	920	1745	614	Haloferacales:144;Halobacteriales:99;Natrialbales:61;Methanosarcinales:56;Methanomicrobiales:30;Candidatus_Bathyarchaeota:20;Thermococcales:20;Sulfolobales:18;Methanobacteriales:17;Euryarchaeota:16;Archaea:16;Thermoplasmatales:14;Thermoproteales:9;Thaumarchaeota:8;Desulfurococcales:7;Candidatus_Thorarchaeota:6;Candidatus_Korarchaeota:6;Candidatus_Marsarchaeota:6;Methanomassiliicoccales:5;Candidat…	1003	260	Haloferacales:65;Halobacteriales:54;Methanobacteriales:25;Natrialbales:21;Euryarchaeota:17;Sulfolobales:13;Candidatus_Bathyarchaeota:13;Archaea:8;Methanomassiliicoccales:7;Thermoplasmata:7;Thermoplasmatales:7;Thaumarchaeota:5;Crenarchaeota:3;Methanosarcinales:2;Candidatus_Nitrosocaldales:2;Candidatus_Heimdallarchaeota:2;Archaeoglobales:2;Thermococci:2;Candidatus_Geoarchaeota:1;Thermoproteales:1;M…	1107	285	Haloferacales:37;Sulfolobales:13;Candidatus_Bathyarchaeota:13;Methanomassiliicoccales:7;Thermoplasmata:7;Thermoplasmatales:7;Halobacteriales:5;Crenarchaeota:3;Methanobacteriales:2;Methanosarcinales:2;Natrialbales:2;Candidatus_Nitrosocaldales:2;Candidatus_Heimdallarchaeota:2;Thaumarchaeota:2;Archaeoglobales:2;Thermococci:2;Candidatus_Geoarchaeota:1;Archaea:1;Euryarchaeota:1;Thermoproteales:1;Metha…	18843	1414	Haloferacales:144;Halobacteriales:99;Natrialbales:61;Methanosarcinales:56;Methanomicrobiales:30;Thermococcales:20;Candidatus_Bathyarchaeota:20;Nitrosopumilales:19;Sulfolobales:18;Methanobacteriales:17;Archaea:16;Euryarchaeota:16;Thermoplasmatales:14;Thermoproteales:9;Thaumarchaeota:8;Desulfurococcales:7;Candidatus_Aenigmarchaeota:7;Candidatus_Korarchaeota:6;Candidatus_Thorarchaeota:6;Candidatus_M…	7	7	Actinobacteria:4;Cyanobacteria:1;Verrucomicrobia:1;Planctomycetes:1	none:42.857;K21397:28.571;K01992(ABC-2.P):14.286;K01046(lip, TGL2):14.286	272901	127057	29993
1.9	CL0023(P-loop_NTPase)-CL0181(ABC-2)	fusion and fission	TRUE	7347	1581	Methanosarcinales:185;Haloferacales:179;Halobacteriales:155;Sulfolobales:127;Methanobacteriales:103;Natrialbales:75;Euryarchaeota:74;Thermococcales:53;Methanomicrobiales:51;Thaumarchaeota:49;Candidatus_Bathyarchaeota:48;Archaea:39;Nitrosopumilales:36;Thermoproteales:34;Desulfurococcales:29;Thermoplasmatales:28;Crenarchaeota:25;Methanomassiliicoccales:21;Candidatus_Thorarchaeota:18;Thermoplasmata:…	1	1	Thermococcales:1	K01990(ABC-2.A):100.0	arCOG00194:100.0	184	78	Sulfolobales:14;Thermoplasmatales:12;Euryarchaeota:12;Candidatus_Marsarchaeota:6;Archaea:4;Thaumarchaeota:4;Candidatus_Micrarchaeota:3;Thermoproteales:3;Thermococcales:3;Desulfurococcales:3;Nitrososphaerales:3;Crenarchaeota:3;Thermoplasmata:2;Candidatus_Bathyarchaeota:2;Methanomicrobiales:1;Thermoplasmatota:1;Fervidicoccales:1;Methanomassiliicoccales:1	none:58.152;K01990(ABC-2.A):41.304;K02003(ABC.CD.A):0.543	920	1745	614	Haloferacales:144;Halobacteriales:99;Natrialbales:61;Methanosarcinales:56;Methanomicrobiales:30;Candidatus_Bathyarchaeota:20;Thermococcales:20;Sulfolobales:18;Methanobacteriales:17;Euryarchaeota:16;Archaea:16;Thermoplasmatales:14;Thermoproteales:9;Thaumarchaeota:8;Desulfurococcales:7;Candidatus_Thorarchaeota:6;Candidatus_Korarchaeota:6;Candidatus_Marsarchaeota:6;Methanomassiliicoccales:5;Candidat…	819	105	Euryarchaeota:17;Thermoplasmatales:14;Sulfolobales:14;Thaumarchaeota:10;Nitrososphaerales:9;Candidatus_Marsarchaeota:6;Archaea:5;Desulfurococcales:5;Crenarchaeota:4;Candidatus_Bathyarchaeota:3;Thermococcales:3;Thermoproteales:3;Candidatus_Micrarchaeota:3;Thermoplasmatota:2;Thermoplasmata:2;Nitrosopumilales:2;Fervidicoccales:1;Methanomassiliicoccales:1;Methanomicrobiales:1	1003	105	Sulfolobales:14;Thermoplasmatales:12;Euryarchaeota:12;Candidatus_Marsarchaeota:6;Thaumarchaeota:4;Archaea:4;Thermococcales:3;Thermoproteales:3;Crenarchaeota:3;Desulfurococcales:3;Nitrososphaerales:3;Candidatus_Micrarchaeota:3;Candidatus_Bathyarchaeota:2;Thermoplasmata:2;Nitrosopumilales:2;Thermoplasmatota:1;Fervidicoccales:1;Methanomassiliicoccales:1;Methanomicrobiales:1	18843	1414	Haloferacales:144;Halobacteriales:99;Natrialbales:61;Methanosarcinales:56;Methanomicrobiales:30;Thermococcales:20;Candidatus_Bathyarchaeota:20;Nitrosopumilales:19;Sulfolobales:18;Methanobacteriales:17;Archaea:16;Euryarchaeota:16;Thermoplasmatales:14;Thermoproteales:9;Thaumarchaeota:8;Desulfurococcales:7;Candidatus_Aenigmarchaeota:7;Candidatus_Korarchaeota:6;Candidatus_Thorarchaeota:6;Candidatus_M…	1	1	Tenericutes:1	K01990(ABC-2.A):100.0	272901	127057	29993
1.1	CL0023(P-loop_NTPase)-CL0397(TusA-like)	fusion and fission	TRUE	7347	1581	Methanosarcinales:185;Haloferacales:179;Halobacteriales:155;Sulfolobales:127;Methanobacteriales:103;Natrialbales:75;Euryarchaeota:74;Thermococcales:53;Methanomicrobiales:51;Thaumarchaeota:49;Candidatus_Bathyarchaeota:48;Archaea:39;Nitrosopumilales:36;Thermoproteales:34;Desulfurococcales:29;Thermoplasmatales:28;Crenarchaeota:25;Methanomassiliicoccales:21;Candidatus_Thorarchaeota:18;Thermoplasmata:…	1	1	Archaea:1	K02036(pstB)+++K04085(tusA, sirA):100.0	COG1117:100.0	4	2	Methanosarcinales:1;Methanomicrobiales:1	K04085(tusA, sirA):50.0;K02036(pstB):25.0;K02049(ABC.SN.A):25.0	920	1745	614	Haloferacales:144;Halobacteriales:99;Natrialbales:61;Methanosarcinales:56;Methanomicrobiales:30;Candidatus_Bathyarchaeota:20;Thermococcales:20;Sulfolobales:18;Methanobacteriales:17;Euryarchaeota:16;Archaea:16;Thermoplasmatales:14;Thermoproteales:9;Thaumarchaeota:8;Desulfurococcales:7;Candidatus_Thorarchaeota:6;Candidatus_Korarchaeota:6;Candidatus_Marsarchaeota:6;Methanomassiliicoccales:5;Candidat…	616	45	Methanosarcinales:15;Archaeoglobales:8;Thermoproteales:8;Archaea:4;Hadesarchaea:2;Candidatus_Lokiarchaeota:2;Euryarchaeota:1;Crenarchaeota:1;Desulfurococcales:1;Candidatus_Thorarchaeota:1;Methanomicrobiales:1;Candidatus_Bathyarchaeota:1	620	45	Archaeoglobales:8;Thermoproteales:8;Archaea:4;Hadesarchaea:2;Candidatus_Lokiarchaeota:2;Methanosarcinales:1;Euryarchaeota:1;Crenarchaeota:1;Desulfurococcales:1;Candidatus_Thorarchaeota:1;Methanomicrobiales:1;Candidatus_Bathyarchaeota:1	18843	1414	Haloferacales:144;Halobacteriales:99;Natrialbales:61;Methanosarcinales:56;Methanomicrobiales:30;Thermococcales:20;Candidatus_Bathyarchaeota:20;Nitrosopumilales:19;Sulfolobales:18;Methanobacteriales:17;Archaea:16;Euryarchaeota:16;Thermoplasmatales:14;Thermoproteales:9;Thaumarchaeota:8;Desulfurococcales:7;Candidatus_Aenigmarchaeota:7;Candidatus_Korarchaeota:6;Candidatus_Thorarchaeota:6;Candidatus_M…	0	0			272901	127057	29993
2.1	CL0023(P-loop_NTPase)-PF08352.12(oligo_HPY)	fusion and fission	TRUE	6944	1206	Haloferacales:174;Halobacteriales:147;Methanosarcinales:145;Sulfolobales:127;Natrialbales:75;Thermococcales:53;Thaumarchaeota:48;Candidatus_Bathyarchaeota:41;Euryarchaeota:38;Nitrosopumilales:36;Thermoproteales:34;Desulfurococcales:30;Archaea:24;Crenarchaeota:23;Thermoplasmatales:22;Candidatus_Thorarchaeota:18;Thermoprotei:17;Methanomicrobiales:17;Archaeoglobales:14;Methanomassiliicoccales:9;Cand…	5328	1153	Haloferacales:170;Halobacteriales:141;Methanosarcinales:132;Sulfolobales:127;Natrialbales:75;Thermococcales:52;Thaumarchaeota:43;Candidatus_Bathyarchaeota:40;Nitrosopumilales:36;Euryarchaeota:34;Thermoproteales:34;Desulfurococcales:30;Crenarchaeota:23;Archaea:22;Thermoplasmatales:20;Candidatus_Thorarchaeota:18;Thermoprotei:17;Archaeoglobales:14;Methanomicrobiales:14;Candidatus_Korarchaeota:9;Meth…	K10823(oppF):5.424;K02032(ddpF):43.919;K02031(ddpD):40.372;none:10.267;K10824(nikE, cntF):0.019	arCOG00184:48.536;arCOG00181:35.604;COG0444:5.143;COG4608:4.467;arCOG00182:3.848;arCOG00185:0.807;arCOG00181;arCOG00184:0.694;arCOG00181;arCOG00748:0.263;arCOG00204:0.263;arCOG05410:0.244;COG1123|COG4172:0.131	17	7	Thermoproteales:1;Candidatus_Marsarchaeota:1;Halobacteriales:1;Euryarchaeota:1;Sulfolobales:1;Desulfurococcales:1;Methanosarcinales:1	none:100.0	1573	7499	1143	Haloferacales:172;Halobacteriales:145;Methanosarcinales:145;Sulfolobales:127;Natrialbales:75;Thermococcales:53;Candidatus_Bathyarchaeota:40;Euryarchaeota:36;Thermoproteales:33;Methanobacteriales:28;Desulfurococcales:27;Archaea:23;Thermoplasmatales:22;Crenarchaeota:19;Thaumarchaeota:19;Candidatus_Thorarchaeota:18;Methanomicrobiales:18;Thermoprotei:16;Archaeoglobales:14;Methanomassiliicoccales:9;Ca…	923	90	Sulfolobales:32;Haloferacales:20;Halobacteriales:5;Candidatus_Marsarchaeota:5;Thermoprotei:4;Thermoproteales:3;Candidatus_Korarchaeota:2;Candidatus_Thorarchaeota:2;Thermococci:2;Archaea:2;Natrialbales:2;Euryarchaeota:2;Candidatus_Geoarchaeota:1;Methanomicrobiales:1;Crenarchaeota:1;Thermococcales:1;Halobacteria:1;Methanosarcinales:1;Candidatus_Poseidoniales:1;Desulfurococcales:1;Candidatus_Bathyar…	940	90	Haloferacales:20;Thermoprotei:4;Candidatus_Korarchaeota:2;Candidatus_Thorarchaeota:2;Thermococci:2;Archaea:2;Natrialbales:2;Sulfolobales:1;Halobacteriales:1;Candidatus_Geoarchaeota:1;Methanomicrobiales:1;Candidatus_Marsarchaeota:1;Crenarchaeota:1;Thermoproteales:1;Thermococcales:1;Euryarchaeota:1;Halobacteria:1;Methanosarcinales:1;Candidatus_Poseidoniales:1;Desulfurococcales:1;Candidatus_Bathyarc…	32815	1328	Haloferacales:172;Halobacteriales:145;Methanosarcinales:145;Sulfolobales:127;Natrialbales:75;Thermococcales:53;Candidatus_Bathyarchaeota:40;Euryarchaeota:36;Thermoproteales:33;Methanobacteriales:28;Desulfurococcales:27;Archaea:23;Thermoplasmatales:22;Thaumarchaeota:19;Crenarchaeota:19;Methanomicrobiales:18;Candidatus_Thorarchaeota:18;Thermoprotei:16;Archaeoglobales:14;Candidatus_Korarchaeota:9;Ni…	55742	17035	Proteobacteria:7856;Actinobacteria:3999;Firmicutes:3584;Chloroflexi:169;Tenericutes:147;Verrucomicrobia:139;Spirochaetes:122;Bacteria:115;Bacteroidetes:80;Thermotogae:80;Cyanobacteria:74;Acidobacteria:69;Fusobacteria:59;Deinococcus-Thermus:50;Nitrospirae:42;Fibrobacteres:41;Chlamydiae:40;Elusimicrobia:34;Candidatus Omnitrophica:32;Synergistetes:32;Ignavibacteriae:32;Planctomycetes:28;Candidatus R…	K05781(phnK):5.283;K02031(ddpD):40.049;K10823(oppF):4.456;K02028(ABC.PA.A):2.985;K15587(nikD, cntD):2.268;K02032(ddpF):17.694;none:17.348;K12371(dppD):1.972;K19229(sapD):1.758;K19230(sapF):1.69;K15583(oppD):1.6;K10822(E7.4.2.2):1.267;K12372(dppF):0.924;K10824(nikE, cntF):0.303;K02071(metN):0.213;K02036(pstB):0.109;K23064(lhpO):0.022;K09972(aapP, bztD):0.02;K02031(ddpD)+++K02031(ddpD):0.018;K02017…	120786	58894	23408
2.2	CL0023(P-loop_NTPase)-CL0023(P-loop_NTPase)-PF08352.12(oligo_HPY)	fusion and fission	TRUE	6944	1206	Haloferacales:174;Halobacteriales:147;Methanosarcinales:145;Sulfolobales:127;Natrialbales:75;Thermococcales:53;Thaumarchaeota:48;Candidatus_Bathyarchaeota:41;Euryarchaeota:38;Nitrosopumilales:36;Thermoproteales:34;Desulfurococcales:30;Archaea:24;Crenarchaeota:23;Thermoplasmatales:22;Candidatus_Thorarchaeota:18;Thermoprotei:17;Methanomicrobiales:17;Archaeoglobales:14;Methanomassiliicoccales:9;Cand…	800	511	Halobacteriales:111;Haloferacales:100;Natrialbales:46;Sulfolobales:39;Thermococcales:27;Desulfurococcales:22;Euryarchaeota:18;Thaumarchaeota:16;Candidatus_Thorarchaeota:16;Candidatus_Bathyarchaeota:10;Nitrosopumilales:10;Thermoproteales:9;Archaea:8;Candidatus_Korarchaeota:8;Thermoprotei:7;Thermoplasmatales:7;Crenarchaeota:7;Candidatus_Marsarchaeota:6;Methanosarcinales:6;Acidilobales:5;Candidatus_…	K02031(ddpD):70.875;none:4.375;K02032(ddpF):23.0;K05781(phnK):0.75;K02031(ddpD)+++K02031(ddpD):0.5;K10823(oppF):0.5	arCOG00181:64.75;arCOG00184:20.625;COG4608:5.375;arCOG00181;arCOG00184:3.625;COG0444:2.875;arCOG05410:1.75;COG4107:0.375;arCOG00182:0.25;COG1123|COG4172:0.25;arCOG00185:0.125	116	50	Methanosarcinales:6;Methanomicrobiales:5;Halobacteriales:4;Euryarchaeota:4;Acidilobales:3;Thermoproteales:3;Candidatus_Thorarchaeota:3;Haloferacales:2;Desulfurococcales:2;Sulfolobales:2;Thermococcales:2;Thermoprotei:2;Candidatus_Bathyarchaeota:2;Thermococci:1;Thermoplasmatales:1;Crenarchaeota:1;Thermoplasmata:1;Halobacteria:1;Candidatus_Poseidoniales:1;Fervidicoccales:1;Archaeoglobales:1;Candidat…	K02032(ddpF):7.759;none:58.621;K02031(ddpD):23.276;K02028(ABC.PA.A):2.586;K05781(phnK):1.724;K05780(phnL):1.724;K01990(ABC-2.A):0.862;K10822(E7.4.2.2):0.862;K02013(ABC.FEV.A):0.862;K02041(phnC):0.862;K09013(sufC):0.862	1573	7499	1143	Haloferacales:172;Halobacteriales:145;Methanosarcinales:145;Sulfolobales:127;Natrialbales:75;Thermococcales:53;Candidatus_Bathyarchaeota:40;Euryarchaeota:36;Thermoproteales:33;Methanobacteriales:28;Desulfurococcales:27;Archaea:23;Thermoplasmatales:22;Crenarchaeota:19;Thaumarchaeota:19;Candidatus_Thorarchaeota:18;Methanomicrobiales:18;Thermoprotei:16;Archaeoglobales:14;Methanomassiliicoccales:9;Ca…	12183	1072	Haloferacales:165;Halobacteriales:138;Methanosarcinales:134;Sulfolobales:121;Natrialbales:73;Methanobacteriales:59;Thermococcales:43;Euryarchaeota:33;Thermoproteales:32;Candidatus_Bathyarchaeota:27;Desulfurococcales:25;Thaumarchaeota:20;Candidatus_Thorarchaeota:18;Crenarchaeota:16;Thermoplasmatales:15;Methanomicrobiales:15;Thermoprotei:14;Archaea:12;Methanomassiliicoccales:8;Archaeoglobales:8;Can…	12299	1075	Natrialbales:73;Methanobacteriales:59;Thaumarchaeota:20;Archaea:12;Methanomassiliicoccales:8;Candidatus_Korarchaeota:7;Nitrososphaerales:7;Methanosarcinales:6;Nitrosopumilales:6;Methanococcales:6;Candidatus_Heimdallarchaeota:6;Methanomicrobiales:5;Halobacteriales:4;Methanocellales:4;Candidatus_Methanomethyliales:4;Candidatus_Methanoliparales:4;Euryarchaeota:4;Candidatus_Lokiarchaeota:4;Thermoprot…	32815	1328	Haloferacales:172;Halobacteriales:145;Methanosarcinales:145;Sulfolobales:127;Natrialbales:75;Thermococcales:53;Candidatus_Bathyarchaeota:40;Euryarchaeota:36;Thermoproteales:33;Methanobacteriales:28;Desulfurococcales:27;Archaea:23;Thermoplasmatales:22;Thaumarchaeota:19;Crenarchaeota:19;Methanomicrobiales:18;Candidatus_Thorarchaeota:18;Thermoprotei:16;Archaeoglobales:14;Candidatus_Korarchaeota:9;Ni…	2933	2779	Proteobacteria:1944;Firmicutes:345;Actinobacteria:264;Tenericutes:99;Cyanobacteria:34;Thermotogae:20;Candidatus Melainabacteria:14;Bacteria:8;Bacteroidetes:8;Chloroflexi:7;Elusimicrobia:6;Spirochaetes:5;Synergistetes:3;Acidobacteria:3;Deferribacteres:3;Candidatus Omnitrophica:2;Candidatus Marinimicrobia:2;Candidatus Rokubacteria:2;Nitrospirae:2;Thermodesulfobacteria:2;Chlorobi:1;Candidatus Cloaci…	K02032(ddpF):7.705;K19229(sapD):32.595;K05781(phnK):24.037;K15583(oppD):2.114;K02031(ddpD):19.536;none:11.763;K10823(oppF):0.716;K12372(dppF):0.511;K02031(ddpD)+++K02031(ddpD):0.443;K10822(E7.4.2.2):0.205;K10824(nikE, cntF):0.102;K15587(nikD, cntD):0.102;K02028(ABC.PA.A):0.068;K02071(metN):0.034;K19230(sapF):0.034;K02031(ddpD)+++K19229(sapD):0.034	120786	58894	23408
2.3	CL0023(P-loop_NTPase)-PF08352.12(oligo_HPY)-CL0023(P-loop_NTPase)-PF08352.12(oligo_HPY)	fusion and fission	TRUE	6944	1206	Haloferacales:174;Halobacteriales:147;Methanosarcinales:145;Sulfolobales:127;Natrialbales:75;Thermococcales:53;Thaumarchaeota:48;Candidatus_Bathyarchaeota:41;Euryarchaeota:38;Nitrosopumilales:36;Thermoproteales:34;Desulfurococcales:30;Archaea:24;Crenarchaeota:23;Thermoplasmatales:22;Candidatus_Thorarchaeota:18;Thermoprotei:17;Methanomicrobiales:17;Archaeoglobales:14;Methanomassiliicoccales:9;Cand…	444	269	Haloferacales:103;Halobacteriales:95;Natrialbales:49;Thermoplasmatales:10;Methanosarcinales:7;Sulfolobales:3;Methanophagales:1;Euryarchaeota:1	K02031(ddpD)+++K02031(ddpD):90.541;K24712:9.459	arCOG00181;arCOG00184:78.604;arCOG00185:18.919;COG1123|COG4172:2.027;COG0444|COG4608:0.45	4812	989	Haloferacales:168;Sulfolobales:126;Halobacteriales:123;Methanosarcinales:117;Natrialbales:69;Thermococcales:50;Candidatus_Bathyarchaeota:35;Thermoproteales:31;Euryarchaeota:29;Desulfurococcales:21;Archaea:20;Thermoplasmatales:20;Crenarchaeota:19;Candidatus_Thorarchaeota:18;Thermoprotei:16;Archaeoglobales:14;Thaumarchaeota:14;Methanomicrobiales:9;Acidilobales:8;Methanobacteriales:8;Candidatus_Kora…	K02031(ddpD):43.371;K02032(ddpF):39.755;K10823(oppF):3.554;none:13.238;K10824(nikE, cntF):0.042;K02031(ddpD)+++K02031(ddpD):0.021;K15583(oppD):0.021	1573	7499	1143	Haloferacales:172;Halobacteriales:145;Methanosarcinales:145;Sulfolobales:127;Natrialbales:75;Thermococcales:53;Candidatus_Bathyarchaeota:40;Euryarchaeota:36;Thermoproteales:33;Methanobacteriales:28;Desulfurococcales:27;Archaea:23;Thermoplasmatales:22;Crenarchaeota:19;Thaumarchaeota:19;Candidatus_Thorarchaeota:18;Methanomicrobiales:18;Thermoprotei:16;Archaeoglobales:14;Methanomassiliicoccales:9;Ca…	910	123	Sulfolobales:62;Haloferacales:22;Halobacteriales:5;Candidatus_Marsarchaeota:5;Thermoprotei:4;Methanosarcinales:3;Candidatus_Thorarchaeota:3;Thermoproteales:3;Candidatus_Korarchaeota:2;Archaea:2;Natrialbales:2;Euryarchaeota:2;Candidatus_Geoarchaeota:1;Methanomicrobiales:1;Crenarchaeota:1;Thermococci:1;Halobacteria:1;Candidatus_Poseidoniales:1;Desulfurococcales:1;Candidatus_Bathyarchaeota:1	5722	996	Haloferacales:168;Sulfolobales:126;Halobacteriales:123;Methanosarcinales:117;Natrialbales:69;Thermococcales:50;Candidatus_Bathyarchaeota:35;Thermoproteales:31;Euryarchaeota:29;Desulfurococcales:21;Archaea:20;Thermoplasmatales:20;Crenarchaeota:19;Candidatus_Thorarchaeota:18;Thermoprotei:16;Archaeoglobales:14;Thaumarchaeota:14;Methanomicrobiales:9;Acidilobales:8;Methanobacteriales:8;Candidatus_Kora…	32815	1328	Haloferacales:172;Halobacteriales:145;Methanosarcinales:145;Sulfolobales:127;Natrialbales:75;Thermococcales:53;Candidatus_Bathyarchaeota:40;Euryarchaeota:36;Thermoproteales:33;Methanobacteriales:28;Desulfurococcales:27;Archaea:23;Thermoplasmatales:22;Thaumarchaeota:19;Crenarchaeota:19;Methanomicrobiales:18;Candidatus_Thorarchaeota:18;Thermoprotei:16;Archaeoglobales:14;Candidatus_Korarchaeota:9;Ni…	7	7	Actinobacteria:5;Proteobacteria:2	none:57.143;K02031(ddpD)+++K02031(ddpD):42.857	120786	58894	23408
2.4	CL0023(P-loop_NTPase)-CL0023(P-loop_NTPase)-PF08352.12(oligo_HPY)-CL0023(P-loop_NTPase)-PF08352.12(oligo_HPY)	fusion and fission	TRUE	6944	1206	Haloferacales:174;Halobacteriales:147;Methanosarcinales:145;Sulfolobales:127;Natrialbales:75;Thermococcales:53;Thaumarchaeota:48;Candidatus_Bathyarchaeota:41;Euryarchaeota:38;Nitrosopumilales:36;Thermoproteales:34;Desulfurococcales:30;Archaea:24;Crenarchaeota:23;Thermoplasmatales:22;Candidatus_Thorarchaeota:18;Thermoprotei:17;Methanomicrobiales:17;Archaeoglobales:14;Methanomassiliicoccales:9;Cand…	89	75	Halobacteriales:34;Haloferacales:17;Natrialbales:16;Sulfolobales:4;Thermoplasmatales:2;Methanosarcinales:2	K02031(ddpD)+++K02031(ddpD):94.382;K24712:5.618	arCOG00181;arCOG00184:86.517;arCOG00185:10.112;arCOG00184:2.247;COG1123|COG4172:1.124	1124	392	Halobacteriales:105;Haloferacales:90;Natrialbales:49;Thermococcales:27;Sulfolobales:23;Desulfurococcales:18;Candidatus_Thorarchaeota:15;Thermoproteales:7;Candidatus_Bathyarchaeota:6;Thaumarchaeota:6;Candidatus_Marsarchaeota:6;Crenarchaeota:6;Thermoplasmatales:5;Archaea:5;Euryarchaeota:3;Thermoplasmata:3;Acidilobales:3;Thermoprotei:2;Thermoplasmatota:2;Candidatus_Korarchaeota:2;Methanocellales:2;M…	none:8.007;K02031(ddpD):47.153;K02032(ddpF):33.63;K10823(oppF):11.032;K01990(ABC-2.A):0.089;K02031(ddpD)+++K02031(ddpD):0.089	1573	7499	1143	Haloferacales:172;Halobacteriales:145;Methanosarcinales:145;Sulfolobales:127;Natrialbales:75;Thermococcales:53;Candidatus_Bathyarchaeota:40;Euryarchaeota:36;Thermoproteales:33;Methanobacteriales:28;Desulfurococcales:27;Archaea:23;Thermoplasmatales:22;Crenarchaeota:19;Thaumarchaeota:19;Candidatus_Thorarchaeota:18;Methanomicrobiales:18;Thermoprotei:16;Archaeoglobales:14;Methanomassiliicoccales:9;Ca…	2766	488	Halobacteriales:109;Haloferacales:105;Natrialbales:49;Sulfolobales:48;Thermococcales:26;Desulfurococcales:21;Candidatus_Thorarchaeota:16;Euryarchaeota:13;Nitrosopumilales:10;Candidatus_Korarchaeota:8;Thermoproteales:8;Thermoplasmatales:8;Thaumarchaeota:8;Crenarchaeota:7;Thermoprotei:7;Methanosarcinales:6;Candidatus_Marsarchaeota:6;Candidatus_Bathyarchaeota:6;Acidilobales:5;Archaea:4;Nitrososphaer…	3890	509	Halobacteriales:105;Haloferacales:90;Natrialbales:49;Thermococcales:27;Sulfolobales:23;Desulfurococcales:18;Candidatus_Thorarchaeota:15;Nitrosopumilales:10;Thermoproteales:7;Crenarchaeota:6;Thaumarchaeota:6;Candidatus_Marsarchaeota:6;Candidatus_Bathyarchaeota:6;Archaea:5;Thermoplasmatales:5;Nitrososphaerales:4;Euryarchaeota:3;Thermoplasmata:3;Acidilobales:3;Candidatus_Korarchaeota:2;Methanosarcin…	32815	1328	Haloferacales:172;Halobacteriales:145;Methanosarcinales:145;Sulfolobales:127;Natrialbales:75;Thermococcales:53;Candidatus_Bathyarchaeota:40;Euryarchaeota:36;Thermoproteales:33;Methanobacteriales:28;Desulfurococcales:27;Archaea:23;Thermoplasmatales:22;Thaumarchaeota:19;Crenarchaeota:19;Methanomicrobiales:18;Candidatus_Thorarchaeota:18;Thermoprotei:16;Archaeoglobales:14;Candidatus_Korarchaeota:9;Ni…	0	0			120786	58894	23408
2.5	CL0023(P-loop_NTPase)-CL0023(P-loop_NTPase)-PF08352.12(oligo_HPY)-CL0023(P-loop_NTPase)	fusion and fission	TRUE	6944	1206	Haloferacales:174;Halobacteriales:147;Methanosarcinales:145;Sulfolobales:127;Natrialbales:75;Thermococcales:53;Thaumarchaeota:48;Candidatus_Bathyarchaeota:41;Euryarchaeota:38;Nitrosopumilales:36;Thermoproteales:34;Desulfurococcales:30;Archaea:24;Crenarchaeota:23;Thermoplasmatales:22;Candidatus_Thorarchaeota:18;Thermoprotei:17;Methanomicrobiales:17;Archaeoglobales:14;Methanomassiliicoccales:9;Cand…	79	79	Methanosarcinales:72;Methanomicrobiales:4;Archaea:2;Methanocellales:1	K02031(ddpD)+++K02031(ddpD):100.0	arCOG00185:98.734;arCOG00181:1.266	130	49	Halobacteriales:22;Haloferacales:10;Natrialbales:4;Methanosarcinales:4;Acidilobales:2;Thermoprotei:2;Desulfurococcales:1;Archaea:1;Thermoproteales:1;Halobacteria:1;Candidatus_Methanoliparales:1	none:9.231;K02032(ddpF):3.846;K05781(phnK):23.846;K02041(phnC):23.077;K05780(phnL):23.077;K02013(ABC.FEV.A):2.308;K02031(ddpD):10.0;K09817(znuC):1.538;K02036(pstB):0.769;K01996(livF):0.769;K02028(ABC.PA.A):0.769;K02003(ABC.CD.A):0.769	1573	7499	1143	Haloferacales:172;Halobacteriales:145;Methanosarcinales:145;Sulfolobales:127;Natrialbales:75;Thermococcales:53;Candidatus_Bathyarchaeota:40;Euryarchaeota:36;Thermoproteales:33;Methanobacteriales:28;Desulfurococcales:27;Archaea:23;Thermoplasmatales:22;Crenarchaeota:19;Thaumarchaeota:19;Candidatus_Thorarchaeota:18;Methanomicrobiales:18;Thermoprotei:16;Archaeoglobales:14;Methanomassiliicoccales:9;Ca…	9039	551	Haloferacales:119;Halobacteriales:118;Natrialbales:51;Sulfolobales:41;Thermococcales:30;Desulfurococcales:22;Euryarchaeota:18;Candidatus_Thorarchaeota:16;Thaumarchaeota:16;Thermoplasmatales:10;Nitrosopumilales:10;Candidatus_Bathyarchaeota:10;Thermoproteales:9;Candidatus_Korarchaeota:8;Archaea:8;Crenarchaeota:7;Thermoprotei:7;Methanosarcinales:6;Candidatus_Marsarchaeota:6;Acidilobales:5;Thermoplas…	9169	554	Sulfolobales:41;Thermococcales:30;Halobacteriales:22;Euryarchaeota:18;Candidatus_Thorarchaeota:16;Thaumarchaeota:16;Haloferacales:10;Thermoplasmatales:10;Nitrosopumilales:10;Candidatus_Bathyarchaeota:10;Candidatus_Korarchaeota:8;Crenarchaeota:7;Candidatus_Marsarchaeota:6;Natrialbales:4;Methanosarcinales:4;Thermoplasmata:4;Nitrososphaerales:4;Candidatus_Poseidoniales:4;Candidatus_Lokiarchaeota:4;M…	32815	1328	Haloferacales:172;Halobacteriales:145;Methanosarcinales:145;Sulfolobales:127;Natrialbales:75;Thermococcales:53;Candidatus_Bathyarchaeota:40;Euryarchaeota:36;Thermoproteales:33;Methanobacteriales:28;Desulfurococcales:27;Archaea:23;Thermoplasmatales:22;Thaumarchaeota:19;Crenarchaeota:19;Methanomicrobiales:18;Candidatus_Thorarchaeota:18;Thermoprotei:16;Archaeoglobales:14;Candidatus_Korarchaeota:9;Ni…	0	0			120786	58894	23408
2.6	CL0023(P-loop_NTPase)-CL0023(P-loop_NTPase)-PF08352.12(oligo_HPY)-CL0023(P-loop_NTPase)-CL0023(P-loop_NTPase)-PF08352.12(oligo_HPY)	fusion and fission	TRUE	6944	1206	Haloferacales:174;Halobacteriales:147;Methanosarcinales:145;Sulfolobales:127;Natrialbales:75;Thermococcales:53;Thaumarchaeota:48;Candidatus_Bathyarchaeota:41;Euryarchaeota:38;Nitrosopumilales:36;Thermoproteales:34;Desulfurococcales:30;Archaea:24;Crenarchaeota:23;Thermoplasmatales:22;Candidatus_Thorarchaeota:18;Thermoprotei:17;Methanomicrobiales:17;Archaeoglobales:14;Methanomassiliicoccales:9;Cand…	73	72	Haloferacales:35;Sulfolobales:14;Natrialbales:12;Halobacteriales:10;Methanosarcinales:1	K02031(ddpD)+++K02031(ddpD):67.123;K24712:32.877	arCOG00181;arCOG00184:68.493;arCOG00185:31.507	50	23	Acidilobales:4;Euryarchaeota:3;Sulfolobales:2;Candidatus_Lokiarchaeota:2;Desulfurococcales:2;Thermoproteales:1;Candidatus_Methanomethyliales:1;Thermoprotei:1;Halobacteriales:1;Thermoplasmata:1;Thermoplasmatales:1;Methanomassiliicoccales:1;Theionarchaea:1;Crenarchaeota:1;Candidatus_Poseidoniia:1	K02031(ddpD):42.0;K02032(ddpF):36.0;none:22.0	1573	7499	1143	Haloferacales:172;Halobacteriales:145;Methanosarcinales:145;Sulfolobales:127;Natrialbales:75;Thermococcales:53;Candidatus_Bathyarchaeota:40;Euryarchaeota:36;Thermoproteales:33;Methanobacteriales:28;Desulfurococcales:27;Archaea:23;Thermoplasmatales:22;Crenarchaeota:19;Thaumarchaeota:19;Candidatus_Thorarchaeota:18;Methanomicrobiales:18;Thermoprotei:16;Archaeoglobales:14;Methanomassiliicoccales:9;Ca…	483	196	Haloferacales:63;Halobacteriales:53;Natrialbales:23;Sulfolobales:16;Candidatus_Korarchaeota:5;Desulfurococcales:5;Euryarchaeota:5;Candidatus_Marsarchaeota:5;Crenarchaeota:3;Thermoprotei:3;Candidatus_Bathyarchaeota:3;Candidatus_Lokiarchaeota:3;Candidatus_Thorarchaeota:3;Thermococcales:2;Halobacteria:1;Archaeoglobales:1;Thermoproteales:1;Thermoplasmatales:1	533	212	Haloferacales:63;Natrialbales:23;Candidatus_Korarchaeota:5;Candidatus_Marsarchaeota:5;Acidilobales:4;Euryarchaeota:3;Candidatus_Bathyarchaeota:3;Candidatus_Thorarchaeota:3;Sulfolobales:2;Thermococcales:2;Desulfurococcales:2;Candidatus_Lokiarchaeota:2;Halobacteriales:1;Crenarchaeota:1;Halobacteria:1;Thermoprotei:1;Archaeoglobales:1;Thermoproteales:1;Thermoplasmatales:1;Candidatus_Methanomethyliale…	32815	1328	Haloferacales:172;Halobacteriales:145;Methanosarcinales:145;Sulfolobales:127;Natrialbales:75;Thermococcales:53;Candidatus_Bathyarchaeota:40;Euryarchaeota:36;Thermoproteales:33;Methanobacteriales:28;Desulfurococcales:27;Archaea:23;Thermoplasmatales:22;Thaumarchaeota:19;Crenarchaeota:19;Methanomicrobiales:18;Candidatus_Thorarchaeota:18;Thermoprotei:16;Archaeoglobales:14;Candidatus_Korarchaeota:9;Ni…	0	0			120786	58894	23408
2.7	CL0023(P-loop_NTPase)-PF08352.12(oligo_HPY)-CL0023(P-loop_NTPase)-CL0023(P-loop_NTPase)-PF08352.12(oligo_HPY)	fusion and fission	TRUE	6944	1206	Haloferacales:174;Halobacteriales:147;Methanosarcinales:145;Sulfolobales:127;Natrialbales:75;Thermococcales:53;Thaumarchaeota:48;Candidatus_Bathyarchaeota:41;Euryarchaeota:38;Nitrosopumilales:36;Thermoproteales:34;Desulfurococcales:30;Archaea:24;Crenarchaeota:23;Thermoplasmatales:22;Candidatus_Thorarchaeota:18;Thermoprotei:17;Methanomicrobiales:17;Archaeoglobales:14;Methanomassiliicoccales:9;Cand…	63	60	Natrialbales:23;Haloferacales:23;Halobacteriales:8;Methanosarcinales:5;Euryarchaeota:1	K02031(ddpD)+++K02031(ddpD):93.651;K24712:3.175;K02031(ddpD)+++K02031(ddpD)+++K02031(ddpD):3.175	arCOG00185:50.794;arCOG00181;arCOG00184:39.683;COG1123|COG4172:9.524	406	150	Haloferacales:44;Halobacteriales:22;Sulfolobales:13;Euryarchaeota:11;Natrialbales:11;Candidatus_Bathyarchaeota:6;Thermoproteales:5;Candidatus_Korarchaeota:5;Thermoplasmatales:4;Candidatus_Poseidoniales:3;Thermoprotei:3;Archaea:3;Thaumarchaeota:3;Desulfurococcales:3;Crenarchaeota:3;Acidilobales:2;Candidatus_Lokiarchaeota:2;Thermococci:2;Candidatus_Marsarchaeota:2;Candidatus_Poseidoniia:1;Methanoma…	none:7.882;K02031(ddpD):49.015;K02032(ddpF):41.379;K02031(ddpD)+++K02031(ddpD):0.985;K10823(oppF):0.739	1573	7499	1143	Haloferacales:172;Halobacteriales:145;Methanosarcinales:145;Sulfolobales:127;Natrialbales:75;Thermococcales:53;Candidatus_Bathyarchaeota:40;Euryarchaeota:36;Thermoproteales:33;Methanobacteriales:28;Desulfurococcales:27;Archaea:23;Thermoplasmatales:22;Crenarchaeota:19;Thaumarchaeota:19;Candidatus_Thorarchaeota:18;Methanomicrobiales:18;Thermoprotei:16;Archaeoglobales:14;Methanomassiliicoccales:9;Ca…	2330	421	Halobacteriales:99;Haloferacales:95;Natrialbales:42;Sulfolobales:37;Thermococcales:22;Desulfurococcales:17;Candidatus_Thorarchaeota:16;Euryarchaeota:15;Thermoproteales:8;Thermoplasmatales:7;Candidatus_Korarchaeota:7;Thermoprotei:7;Thaumarchaeota:6;Crenarchaeota:5;Candidatus_Marsarchaeota:5;Candidatus_Bathyarchaeota:5;Acidilobales:5;Archaea:4;Methanosarcinales:4;Thermoplasmata:2;Candidatus_Lokiarc…	2736	441	Haloferacales:44;Halobacteriales:22;Thermococcales:22;Candidatus_Thorarchaeota:16;Sulfolobales:13;Natrialbales:11;Euryarchaeota:11;Candidatus_Bathyarchaeota:6;Thermoproteales:5;Candidatus_Korarchaeota:5;Thermoplasmatales:4;Methanosarcinales:4;Desulfurococcales:3;Archaea:3;Crenarchaeota:3;Thermoprotei:3;Thaumarchaeota:3;Candidatus_Poseidoniales:3;Thermoplasmata:2;Candidatus_Marsarchaeota:2;Candida…	32815	1328	Haloferacales:172;Halobacteriales:145;Methanosarcinales:145;Sulfolobales:127;Natrialbales:75;Thermococcales:53;Candidatus_Bathyarchaeota:40;Euryarchaeota:36;Thermoproteales:33;Methanobacteriales:28;Desulfurococcales:27;Archaea:23;Thermoplasmatales:22;Thaumarchaeota:19;Crenarchaeota:19;Methanomicrobiales:18;Candidatus_Thorarchaeota:18;Thermoprotei:16;Archaeoglobales:14;Candidatus_Korarchaeota:9;Ni…	0	0			120786	58894	23408
2.8	CL0023(P-loop_NTPase)-CL0023(P-loop_NTPase)-CL0023(P-loop_NTPase)-PF08352.12(oligo_HPY)	fusion and fission	TRUE	6944	1206	Haloferacales:174;Halobacteriales:147;Methanosarcinales:145;Sulfolobales:127;Natrialbales:75;Thermococcales:53;Thaumarchaeota:48;Candidatus_Bathyarchaeota:41;Euryarchaeota:38;Nitrosopumilales:36;Thermoproteales:34;Desulfurococcales:30;Archaea:24;Crenarchaeota:23;Thermoplasmatales:22;Candidatus_Thorarchaeota:18;Thermoprotei:17;Methanomicrobiales:17;Archaeoglobales:14;Methanomassiliicoccales:9;Cand…	27	27	Natrialbales:9;Halobacteriales:8;Haloferacales:5;Thermoplasmata:2;Euryarchaeota:1;Candidatus_Bathyarchaeota:1;Candidatus_Lokiarchaeota:1	K02031(ddpD):88.889;none:7.407;K02032(ddpF):3.704	arCOG00181:85.185;COG4608:11.111;COG0444:3.704	8	4	Halobacteriales:2;Methanomicrobiales:1;Euryarchaeota:1	none:62.5;K02032(ddpF):25.0;K02031(ddpD):12.5	1573	7499	1143	Haloferacales:172;Halobacteriales:145;Methanosarcinales:145;Sulfolobales:127;Natrialbales:75;Thermococcales:53;Candidatus_Bathyarchaeota:40;Euryarchaeota:36;Thermoproteales:33;Methanobacteriales:28;Desulfurococcales:27;Archaea:23;Thermoplasmatales:22;Crenarchaeota:19;Thaumarchaeota:19;Candidatus_Thorarchaeota:18;Methanomicrobiales:18;Thermoprotei:16;Archaeoglobales:14;Methanomassiliicoccales:9;Ca…	235	83	Halobacteriales:26;Haloferacales:14;Natrialbales:11;Euryarchaeota:6;Thaumarchaeota:4;Candidatus_Thorarchaeota:3;Thermoplasmata:3;Methanosarcinales:2;Sulfolobales:2;Thermoprotei:2;Desulfurococcales:2;Candidatus_Bathyarchaeota:2;Candidatus_Marsarchaeota:2;Candidatus_Lokiarchaeota:1;Candidatus_Poseidoniales:1;Archaea:1;Thermococci:1	243	86	Haloferacales:14;Natrialbales:11;Thaumarchaeota:4;Candidatus_Thorarchaeota:3;Thermoplasmata:3;Halobacteriales:2;Methanosarcinales:2;Sulfolobales:2;Thermoprotei:2;Desulfurococcales:2;Candidatus_Bathyarchaeota:2;Candidatus_Marsarchaeota:2;Candidatus_Lokiarchaeota:1;Euryarchaeota:1;Candidatus_Poseidoniales:1;Archaea:1;Thermococci:1;Methanomicrobiales:1	32815	1328	Haloferacales:172;Halobacteriales:145;Methanosarcinales:145;Sulfolobales:127;Natrialbales:75;Thermococcales:53;Candidatus_Bathyarchaeota:40;Euryarchaeota:36;Thermoproteales:33;Methanobacteriales:28;Desulfurococcales:27;Archaea:23;Thermoplasmatales:22;Thaumarchaeota:19;Crenarchaeota:19;Methanomicrobiales:18;Candidatus_Thorarchaeota:18;Thermoprotei:16;Archaeoglobales:14;Candidatus_Korarchaeota:9;Ni…	0	0			120786	58894	23408
2.9	CL0023(P-loop_NTPase)-CL0023(P-loop_NTPase)	fusion and fission	TRUE	6944	1206	Haloferacales:174;Halobacteriales:147;Methanosarcinales:145;Sulfolobales:127;Natrialbales:75;Thermococcales:53;Thaumarchaeota:48;Candidatus_Bathyarchaeota:41;Euryarchaeota:38;Nitrosopumilales:36;Thermoproteales:34;Desulfurococcales:30;Archaea:24;Crenarchaeota:23;Thermoplasmatales:22;Candidatus_Thorarchaeota:18;Thermoprotei:17;Methanomicrobiales:17;Archaeoglobales:14;Methanomassiliicoccales:9;Cand…	15	15	Methanosarcinales:6;Methanomicrobiales:3;Halobacteriales:2;Candidatus_Poseidoniia:1;Euryarchaeota:1;Candidatus_Poseidoniales:1;Sulfolobales:1	K02006(cbiO):6.667;K02013(ABC.FEV.A):6.667;K02031(ddpD):6.667;none:40.0;K02032(ddpF):20.0;K02003(ABC.CD.A):20.0	arCOG00204:33.333;arCOG00184:20.0;arCOG00922:13.333;arCOG00202:6.667;COG1136:6.667;COG4608:6.667;arCOG00198:6.667;arCOG00181:6.667	32	16	Sulfolobales:3;Thermoproteales:3;Candidatus_Heimdallarchaeota:2;Methanomassiliicoccales:1;Fervidicoccales:1;Candidatus_Poseidoniales:1;Halobacteriales:1;Thaumarchaeota:1;Candidatus_Methanofastidiosa:1;Candidatus_Bathyarchaeota:1;Candidatus_Thorarchaeota:1	none:90.625;K10822(E7.4.2.2):3.125;K02006(cbiO):3.125;K02003(ABC.CD.A):3.125	1573	7499	1143	Haloferacales:172;Halobacteriales:145;Methanosarcinales:145;Sulfolobales:127;Natrialbales:75;Thermococcales:53;Candidatus_Bathyarchaeota:40;Euryarchaeota:36;Thermoproteales:33;Methanobacteriales:28;Desulfurococcales:27;Archaea:23;Thermoplasmatales:22;Crenarchaeota:19;Thaumarchaeota:19;Candidatus_Thorarchaeota:18;Methanomicrobiales:18;Thermoprotei:16;Archaeoglobales:14;Methanomassiliicoccales:9;Ca…	1445	276	Haloferacales:34;Sulfolobales:30;Methanosarcinales:29;Halobacteriales:27;Methanobacteriales:20;Euryarchaeota:18;Methanomicrobiales:11;Candidatus_Bathyarchaeota:9;Thermoprotei:6;Archaea:6;Thaumarchaeota:6;Candidatus_Heimdallarchaeota:6;Crenarchaeota:6;Candidatus_Thorarchaeota:6;Methanomassiliicoccales:5;Thermoproteales:5;Thermococcales:4;Acidilobales:4;Desulfurococcales:4;Thermoplasmata:3;Candidat…	1477	278	Haloferacales:34;Methanosarcinales:29;Methanobacteriales:20;Euryarchaeota:18;Methanomicrobiales:11;Thermoprotei:6;Archaea:6;Crenarchaeota:6;Thermococcales:4;Acidilobales:4;Desulfurococcales:4;Sulfolobales:3;Thermoplasmata:3;Candidatus_Lokiarchaeota:3;Candidatus_Korarchaeota:3;Thermoproteales:3;Natrialbales:3;Methanophagales:3;Candidatus_Methanoliparales:2;Candidatus_Marsarchaeota:2;Candidatus_Hei…	32815	1328	Haloferacales:172;Halobacteriales:145;Methanosarcinales:145;Sulfolobales:127;Natrialbales:75;Thermococcales:53;Candidatus_Bathyarchaeota:40;Euryarchaeota:36;Thermoproteales:33;Methanobacteriales:28;Desulfurococcales:27;Archaea:23;Thermoplasmatales:22;Thaumarchaeota:19;Crenarchaeota:19;Methanomicrobiales:18;Candidatus_Thorarchaeota:18;Thermoprotei:16;Archaeoglobales:14;Candidatus_Korarchaeota:9;Ni…	183	181	Proteobacteria:112;Actinobacteria:34;Firmicutes:20;Spirochaetes:7;Candidatus Rokubacteria:1;Bacteroidetes:1;Synergistetes:1;Cyanobacteria:1;Acidobacteria:1;Fusobacteria:1;Verrucomicrobia:1;candidate division NC10:1	K06861(lptB):6.011;K02065(mlaF, linL, mkl):5.464;K01990(ABC-2.A):3.825;K02049(ABC.SN.A):3.825;K02013(ABC.FEV.A):3.825;K02036(pstB):24.59;K16784(bioM):2.732;K15587(nikD, cntD):2.186;none:19.126;K01995(livG):16.94;K10822(E7.4.2.2):1.639;K10441(rbsA):1.093;K05833:1.093;K02000(proV):1.093;K01996(livF):1.093;K11957(natA):1.093;K16786(ecfA1):0.546;K16787(ecfA2):0.546;K25106(nikW):0.546;K02003(ABC.CD.A)…	120786	58894	23408
2.1	CL0023(P-loop_NTPase)-CL0023(P-loop_NTPase)-CL0023(P-loop_NTPase)-PF08352.12(oligo_HPY)-CL0023(P-loop_NTPase)-PF08352.12(oligo_HPY)	fusion and fission	TRUE	6944	1206	Haloferacales:174;Halobacteriales:147;Methanosarcinales:145;Sulfolobales:127;Natrialbales:75;Thermococcales:53;Thaumarchaeota:48;Candidatus_Bathyarchaeota:41;Euryarchaeota:38;Nitrosopumilales:36;Thermoproteales:34;Desulfurococcales:30;Archaea:24;Crenarchaeota:23;Thermoplasmatales:22;Candidatus_Thorarchaeota:18;Thermoprotei:17;Methanomicrobiales:17;Archaeoglobales:14;Methanomassiliicoccales:9;Cand…	7	7	Halobacteriales:7	K02031(ddpD)+++K02031(ddpD):100.0	arCOG00181;arCOG00184:100.0	58	28	Natrialbales:12;Halobacteriales:9;Haloferacales:5;Euryarchaeota:1;Methanomassiliicoccales:1	K02031(ddpD):48.276;K10823(oppF):25.862;K02032(ddpF):24.138;none:1.724	1573	7499	1143	Haloferacales:172;Halobacteriales:145;Methanosarcinales:145;Sulfolobales:127;Natrialbales:75;Thermococcales:53;Candidatus_Bathyarchaeota:40;Euryarchaeota:36;Thermoproteales:33;Methanobacteriales:28;Desulfurococcales:27;Archaea:23;Thermoplasmatales:22;Crenarchaeota:19;Thaumarchaeota:19;Candidatus_Thorarchaeota:18;Methanomicrobiales:18;Thermoprotei:16;Archaeoglobales:14;Methanomassiliicoccales:9;Ca…	121	29	Natrialbales:12;Halobacteriales:8;Haloferacales:5;Euryarchaeota:3;Candidatus_Bathyarchaeota:1	179	32	Natrialbales:12;Halobacteriales:9;Haloferacales:5;Candidatus_Bathyarchaeota:1;Euryarchaeota:1;Methanomassiliicoccales:1	32815	1328	Haloferacales:172;Halobacteriales:145;Methanosarcinales:145;Sulfolobales:127;Natrialbales:75;Thermococcales:53;Candidatus_Bathyarchaeota:40;Euryarchaeota:36;Thermoproteales:33;Methanobacteriales:28;Desulfurococcales:27;Archaea:23;Thermoplasmatales:22;Thaumarchaeota:19;Crenarchaeota:19;Methanomicrobiales:18;Candidatus_Thorarchaeota:18;Thermoprotei:16;Archaeoglobales:14;Candidatus_Korarchaeota:9;Ni…	0	0			120786	58894	23408
2.11	CL0023(P-loop_NTPase)-CL0023(P-loop_NTPase)-PF08352.12(oligo_HPY)-CL0023(P-loop_NTPase)-CL0023(P-loop_NTPase)	fusion and fission	TRUE	6944	1206	Haloferacales:174;Halobacteriales:147;Methanosarcinales:145;Sulfolobales:127;Natrialbales:75;Thermococcales:53;Thaumarchaeota:48;Candidatus_Bathyarchaeota:41;Euryarchaeota:38;Nitrosopumilales:36;Thermoproteales:34;Desulfurococcales:30;Archaea:24;Crenarchaeota:23;Thermoplasmatales:22;Candidatus_Thorarchaeota:18;Thermoprotei:17;Methanomicrobiales:17;Archaeoglobales:14;Methanomassiliicoccales:9;Cand…	6	6	Methanosarcinales:5;Halobacteriales:1	K02031(ddpD)+++K02031(ddpD):83.333;K02031(ddpD)+++K02031(ddpD)+++K02031(ddpD):16.667	arCOG00185:83.333;arCOG00181;arCOG00184:16.667	5	2	Acidilobales:1;Methanomicrobiales:1	none:60.0;K02031(ddpD):20.0;K10822(E7.4.2.2):20.0	1573	7499	1143	Haloferacales:172;Halobacteriales:145;Methanosarcinales:145;Sulfolobales:127;Natrialbales:75;Thermococcales:53;Candidatus_Bathyarchaeota:40;Euryarchaeota:36;Thermoproteales:33;Methanobacteriales:28;Desulfurococcales:27;Archaea:23;Thermoplasmatales:22;Crenarchaeota:19;Thaumarchaeota:19;Candidatus_Thorarchaeota:18;Methanomicrobiales:18;Thermoprotei:16;Archaeoglobales:14;Methanomassiliicoccales:9;Ca…	3485	584	Halobacteriales:112;Haloferacales:112;Methanosarcinales:71;Natrialbales:48;Sulfolobales:35;Thermococcales:31;Desulfurococcales:22;Euryarchaeota:16;Candidatus_Thorarchaeota:16;Thaumarchaeota:14;Thermoproteales:11;Candidatus_Korarchaeota:8;Acidilobales:8;Thermoprotei:8;Crenarchaeota:7;Nitrosopumilales:7;Candidatus_Bathyarchaeota:7;Thermoplasmatales:6;Candidatus_Marsarchaeota:6;Archaea:5;Candidatus_…	3490	584	Halobacteriales:112;Haloferacales:112;Methanosarcinales:71;Natrialbales:48;Sulfolobales:35;Thermococcales:31;Desulfurococcales:22;Euryarchaeota:16;Candidatus_Thorarchaeota:16;Thaumarchaeota:14;Thermoproteales:11;Candidatus_Korarchaeota:8;Thermoprotei:8;Crenarchaeota:7;Nitrosopumilales:7;Candidatus_Bathyarchaeota:7;Thermoplasmatales:6;Candidatus_Marsarchaeota:6;Archaea:5;Candidatus_Poseidoniales:5…	32815	1328	Haloferacales:172;Halobacteriales:145;Methanosarcinales:145;Sulfolobales:127;Natrialbales:75;Thermococcales:53;Candidatus_Bathyarchaeota:40;Euryarchaeota:36;Thermoproteales:33;Methanobacteriales:28;Desulfurococcales:27;Archaea:23;Thermoplasmatales:22;Thaumarchaeota:19;Crenarchaeota:19;Methanomicrobiales:18;Candidatus_Thorarchaeota:18;Thermoprotei:16;Archaeoglobales:14;Candidatus_Korarchaeota:9;Ni…	1	1	Proteobacteria:1	K02032(ddpF):100.0	120786	58894	23408
2.12	CL0023(P-loop_NTPase)-PF08352.12(oligo_HPY)-CL0023(P-loop_NTPase)	fusion and fission	TRUE	6944	1206	Haloferacales:174;Halobacteriales:147;Methanosarcinales:145;Sulfolobales:127;Natrialbales:75;Thermococcales:53;Thaumarchaeota:48;Candidatus_Bathyarchaeota:41;Euryarchaeota:38;Nitrosopumilales:36;Thermoproteales:34;Desulfurococcales:30;Archaea:24;Crenarchaeota:23;Thermoplasmatales:22;Candidatus_Thorarchaeota:18;Thermoprotei:17;Methanomicrobiales:17;Archaeoglobales:14;Methanomassiliicoccales:9;Cand…	6	6	Haloferacales:3;Methanosarcinales:1;Natrialbales:1;Thermoplasmatales:1	K02031(ddpD)+++K02031(ddpD):66.667;none:33.333	arCOG00181;arCOG00184:50.0;arCOG00185:33.333;COG1123|COG4172:16.667	735	240	Methanosarcinales:124;Methanobacteriales:27;Halobacteriales:13;Natrialbales:9;Methanomicrobiales:8;Thermoplasmatales:7;Desulfurococcales:6;Haloferacales:6;Sulfolobales:6;Thermoproteales:5;Candidatus_Bathyarchaeota:4;Euryarchaeota:4;Thermococcales:3;Candidatus_Marsarchaeota:2;Candidatus_Nitrosocaldales:2;Thermoprotei:2;Candidatus_Thorarchaeota:2;Thermoplasmata:2;Thermococci:1;Halobacteria:1;Fervid…	none:64.626;K02031(ddpD):23.673;K02032(ddpF):2.857;K02013(ABC.FEV.A):1.905;K01990(ABC-2.A):1.224;K05781(phnK):0.952;K05780(phnL):0.952;K01996(livF):0.544;K02003(ABC.CD.A):0.544;K02006(cbiO):0.408;K02049(ABC.SN.A):0.408;K02068(STAR1, fetA):0.408;K09817(znuC):0.272;K02041(phnC):0.272;K02028(ABC.PA.A):0.272;K10822(E7.4.2.2):0.272;K16786(ecfA1):0.136;K15587(nikD, cntD):0.136;K10824(nikE, cntF):0.136	1573	7499	1143	Haloferacales:172;Halobacteriales:145;Methanosarcinales:145;Sulfolobales:127;Natrialbales:75;Thermococcales:53;Candidatus_Bathyarchaeota:40;Euryarchaeota:36;Thermoproteales:33;Methanobacteriales:28;Desulfurococcales:27;Archaea:23;Thermoplasmatales:22;Crenarchaeota:19;Thaumarchaeota:19;Candidatus_Thorarchaeota:18;Methanomicrobiales:18;Thermoprotei:16;Archaeoglobales:14;Methanomassiliicoccales:9;Ca…	20981	1236	Haloferacales:170;Methanosarcinales:147;Halobacteriales:140;Sulfolobales:127;Natrialbales:75;Methanobacteriales:60;Thermococcales:53;Candidatus_Bathyarchaeota:42;Thaumarchaeota:40;Euryarchaeota:36;Thermoproteales:35;Nitrosopumilales:32;Desulfurococcales:30;Crenarchaeota:23;Archaea:22;Thermoplasmatales:22;Candidatus_Thorarchaeota:18;Methanomicrobiales:18;Thermoprotei:16;Archaeoglobales:14;Candidat…	21716	1236	Methanosarcinales:124;Thaumarchaeota:40;Nitrosopumilales:32;Methanobacteriales:27;Halobacteriales:13;Natrialbales:9;Candidatus_Korarchaeota:9;Methanomicrobiales:8;Acidilobales:8;Thermoplasmatales:7;Haloferacales:6;Sulfolobales:6;Desulfurococcales:6;Methanomassiliicoccales:6;Nitrososphaerales:6;Candidatus_Heimdallarchaeota:6;Thermoproteales:5;Methanococcales:5;Candidatus_Lokiarchaeota:5;Candidatus…	32815	1328	Haloferacales:172;Halobacteriales:145;Methanosarcinales:145;Sulfolobales:127;Natrialbales:75;Thermococcales:53;Candidatus_Bathyarchaeota:40;Euryarchaeota:36;Thermoproteales:33;Methanobacteriales:28;Desulfurococcales:27;Archaea:23;Thermoplasmatales:22;Thaumarchaeota:19;Crenarchaeota:19;Methanomicrobiales:18;Candidatus_Thorarchaeota:18;Thermoprotei:16;Archaeoglobales:14;Candidatus_Korarchaeota:9;Ni…	22	22	Proteobacteria:22	K02031(ddpD)+++K02031(ddpD):59.091;none:4.545;K02032(ddpF):36.364	120786	58894	23408
2.13	CL0023(P-loop_NTPase)-PF08352.12(oligo_HPY)-CL0023(P-loop_NTPase)-CL0023(P-loop_NTPase)	fusion and fission	TRUE	6944	1206	Haloferacales:174;Halobacteriales:147;Methanosarcinales:145;Sulfolobales:127;Natrialbales:75;Thermococcales:53;Thaumarchaeota:48;Candidatus_Bathyarchaeota:41;Euryarchaeota:38;Nitrosopumilales:36;Thermoproteales:34;Desulfurococcales:30;Archaea:24;Crenarchaeota:23;Thermoplasmatales:22;Candidatus_Thorarchaeota:18;Thermoprotei:17;Methanomicrobiales:17;Archaeoglobales:14;Methanomassiliicoccales:9;Cand…	3	3	Methanosarcinales:2;Natrialbales:1	K02031(ddpD)+++K02031(ddpD):100.0	COG1123|COG4172:33.333;arCOG00181:33.333;arCOG00185:33.333	364	121	Methanosarcinales:95;Methanomicrobiales:8;Halobacteriales:4;Candidatus_Methanofastidiosa:4;Acidilobales:2;Thermococcales:2;Haloferacales:2;Candidatus_Bathyarchaeota:1;Natrialbales:1;Euryarchaeota:1;Candidatus_Methanoliparales:1	none:48.626;K02031(ddpD):45.33;K02032(ddpF):2.198;K01990(ABC-2.A):1.923;K10822(E7.4.2.2):0.549;K11957(natA):0.549;K01995(livG):0.275;K05781(phnK):0.275;K02041(phnC):0.275	1573	7499	1143	Haloferacales:172;Halobacteriales:145;Methanosarcinales:145;Sulfolobales:127;Natrialbales:75;Thermococcales:53;Candidatus_Bathyarchaeota:40;Euryarchaeota:36;Thermoproteales:33;Methanobacteriales:28;Desulfurococcales:27;Archaea:23;Thermoplasmatales:22;Crenarchaeota:19;Thaumarchaeota:19;Candidatus_Thorarchaeota:18;Methanomicrobiales:18;Thermoprotei:16;Archaeoglobales:14;Methanomassiliicoccales:9;Ca…	10586	1186	Haloferacales:170;Methanosarcinales:145;Halobacteriales:137;Sulfolobales:125;Natrialbales:74;Methanobacteriales:61;Thermococcales:50;Candidatus_Bathyarchaeota:37;Euryarchaeota:34;Thaumarchaeota:34;Thermoproteales:33;Desulfurococcales:28;Crenarchaeota:23;Nitrosopumilales:23;Archaea:21;Candidatus_Thorarchaeota:18;Thermoplasmatales:17;Methanomicrobiales:17;Thermoprotei:16;Archaeoglobales:14;Candidat…	10950	1186	Sulfolobales:125;Methanosarcinales:95;Methanobacteriales:61;Thaumarchaeota:34;Thermoproteales:33;Desulfurococcales:28;Crenarchaeota:23;Nitrosopumilales:23;Archaea:21;Candidatus_Thorarchaeota:18;Thermoplasmatales:17;Thermoprotei:16;Archaeoglobales:14;Candidatus_Korarchaeota:9;Methanomicrobiales:8;Methanomassiliicoccales:7;Methanococcales:6;Thermococci:6;Candidatus_Marsarchaeota:6;Candidatus_Heimda…	32815	1328	Haloferacales:172;Halobacteriales:145;Methanosarcinales:145;Sulfolobales:127;Natrialbales:75;Thermococcales:53;Candidatus_Bathyarchaeota:40;Euryarchaeota:36;Thermoproteales:33;Methanobacteriales:28;Desulfurococcales:27;Archaea:23;Thermoplasmatales:22;Thaumarchaeota:19;Crenarchaeota:19;Methanomicrobiales:18;Candidatus_Thorarchaeota:18;Thermoprotei:16;Archaeoglobales:14;Candidatus_Korarchaeota:9;Ni…	0	0			120786	58894	23408
2.14	CL0023(P-loop_NTPase)-CL0397(TusA-like)	fusion and fission	TRUE	6944	1206	Haloferacales:174;Halobacteriales:147;Methanosarcinales:145;Sulfolobales:127;Natrialbales:75;Thermococcales:53;Thaumarchaeota:48;Candidatus_Bathyarchaeota:41;Euryarchaeota:38;Nitrosopumilales:36;Thermoproteales:34;Desulfurococcales:30;Archaea:24;Crenarchaeota:23;Thermoplasmatales:22;Candidatus_Thorarchaeota:18;Thermoprotei:17;Methanomicrobiales:17;Archaeoglobales:14;Methanomassiliicoccales:9;Cand…	3	3	Methanosarcinales:2;Archaea:1	K02036(pstB)+++K04085(tusA, sirA):100.0	COG1117:100.0	6	3	Methanosarcinales:2;Methanomicrobiales:1	K04085(tusA, sirA):50.0;K02036(pstB):16.667;K02049(ABC.SN.A):16.667;K02003(ABC.CD.A):16.667	1573	7499	1143	Haloferacales:172;Halobacteriales:145;Methanosarcinales:145;Sulfolobales:127;Natrialbales:75;Thermococcales:53;Candidatus_Bathyarchaeota:40;Euryarchaeota:36;Thermoproteales:33;Methanobacteriales:28;Desulfurococcales:27;Archaea:23;Thermoplasmatales:22;Crenarchaeota:19;Thaumarchaeota:19;Candidatus_Thorarchaeota:18;Methanomicrobiales:18;Thermoprotei:16;Archaeoglobales:14;Methanomassiliicoccales:9;Ca…	775	56	Methanosarcinales:18;Thermoproteales:12;Archaeoglobales:8;Archaea:5;Candidatus_Lokiarchaeota:3;Candidatus_Bathyarchaeota:2;Hadesarchaea:2;Thermococcales:1;Euryarchaeota:1;Crenarchaeota:1;Desulfurococcales:1;Candidatus_Thorarchaeota:1;Methanomicrobiales:1	781	56	Thermoproteales:12;Archaeoglobales:8;Archaea:5;Candidatus_Lokiarchaeota:3;Methanosarcinales:2;Candidatus_Bathyarchaeota:2;Hadesarchaea:2;Thermococcales:1;Euryarchaeota:1;Crenarchaeota:1;Desulfurococcales:1;Candidatus_Thorarchaeota:1;Methanomicrobiales:1	32815	1328	Haloferacales:172;Halobacteriales:145;Methanosarcinales:145;Sulfolobales:127;Natrialbales:75;Thermococcales:53;Candidatus_Bathyarchaeota:40;Euryarchaeota:36;Thermoproteales:33;Methanobacteriales:28;Desulfurococcales:27;Archaea:23;Thermoplasmatales:22;Thaumarchaeota:19;Crenarchaeota:19;Methanomicrobiales:18;Candidatus_Thorarchaeota:18;Thermoprotei:16;Archaeoglobales:14;Candidatus_Korarchaeota:9;Ni…	0	0			120786	58894	23408
2.15	PF08352.12(oligo_HPY)-CL0023(P-loop_NTPase)	fusion and fission	TRUE	6944	1206	Haloferacales:174;Halobacteriales:147;Methanosarcinales:145;Sulfolobales:127;Natrialbales:75;Thermococcales:53;Thaumarchaeota:48;Candidatus_Bathyarchaeota:41;Euryarchaeota:38;Nitrosopumilales:36;Thermoproteales:34;Desulfurococcales:30;Archaea:24;Crenarchaeota:23;Thermoplasmatales:22;Candidatus_Thorarchaeota:18;Thermoprotei:17;Methanomicrobiales:17;Archaeoglobales:14;Methanomassiliicoccales:9;Cand…	1	1	Haloferacales:1	none:100.0	arCOG00185:100.0	2	1	Euryarchaeota:1	none:100.0	1573	7499	1143	Haloferacales:172;Halobacteriales:145;Methanosarcinales:145;Sulfolobales:127;Natrialbales:75;Thermococcales:53;Candidatus_Bathyarchaeota:40;Euryarchaeota:36;Thermoproteales:33;Methanobacteriales:28;Desulfurococcales:27;Archaea:23;Thermoplasmatales:22;Crenarchaeota:19;Thaumarchaeota:19;Candidatus_Thorarchaeota:18;Methanomicrobiales:18;Thermoprotei:16;Archaeoglobales:14;Methanomassiliicoccales:9;Ca…	399	38	Haloferacales:18;Thermoprotei:4;Halobacteriales:2;Archaea:2;Candidatus_Geoarchaeota:1;Methanomicrobiales:1;Candidatus_Marsarchaeota:1;Candidatus_Thorarchaeota:1;Natrialbales:1;Euryarchaeota:1;Halobacteria:1;Candidatus_Poseidoniales:1;Desulfurococcales:1;Thermoproteales:1;Thermococci:1;Candidatus_Bathyarchaeota:1	401	38	Haloferacales:18;Thermoprotei:4;Halobacteriales:2;Archaea:2;Candidatus_Geoarchaeota:1;Methanomicrobiales:1;Candidatus_Marsarchaeota:1;Candidatus_Thorarchaeota:1;Natrialbales:1;Euryarchaeota:1;Halobacteria:1;Candidatus_Poseidoniales:1;Desulfurococcales:1;Thermoproteales:1;Thermococci:1;Candidatus_Bathyarchaeota:1	32815	1328	Haloferacales:172;Halobacteriales:145;Methanosarcinales:145;Sulfolobales:127;Natrialbales:75;Thermococcales:53;Candidatus_Bathyarchaeota:40;Euryarchaeota:36;Thermoproteales:33;Methanobacteriales:28;Desulfurococcales:27;Archaea:23;Thermoplasmatales:22;Thaumarchaeota:19;Crenarchaeota:19;Methanomicrobiales:18;Candidatus_Thorarchaeota:18;Thermoprotei:16;Archaeoglobales:14;Candidatus_Korarchaeota:9;Ni…	6	6	Proteobacteria:4;Actinobacteria:2	none:100.0	120786	58894	23408
3.1	CL0183(PAS_Fold)-CL0025(His_Kinase_A)-CL0025(His_Kinase_A)	probable fission	TRUE	4599	502	Haloferacales:177;Halobacteriales:151;Natrialbales:73;Methanomicrobiales:41;Methanosarcinales:10;Methanobacteriales:9;Candidatus_Thorarchaeota:8;Archaeoglobales:7;Archaea:5;Methanomassiliicoccales:4;Halobacteria:3;Methanonatronarchaeales:2;Thermoplasmata:2;Candidatus_Methanofastidiosa:2;Methanomicrobia:1;Methanocellales:1;Euryarchaeota:1;Candidatus_Heimdallarchaeota:1;Crenarchaeota:1;Candidatus_M…	671	329	Haloferacales:154;Halobacteriales:111;Natrialbales:35;Methanomicrobiales:12;Archaeoglobales:6;Archaea:3;Methanosarcinales:2;Halobacteria:2;Methanonatronarchaeales:1;Candidatus_Lokiarchaeota:1;Methanomicrobia:1;Candidatus_Methanofastidiosa:1	none:100.0	arCOG02333:41.431;arCOG02331;arCOG02331:8.048;arCOG02332;arCOG02332:5.514;arCOG02348;arCOG02348;arCOG06219:4.918;arCOG02327:4.024;arCOG02364;arCOG02364:4.024;arCOG02329;arCOG02329:3.726;arCOG06408:3.577;arCOG02330;arCOG02330;arCOG02364;arCOG02364:1.788;arCOG02329;arCOG02329;arCOG02333:1.639;arCOG06219:1.192;arCOG02387;arCOG02387:1.192;arCOG02330;arCOG02330:1.192;arCOG06192;arCOG06193;arCOG06940;a…	30	15	Haloferacales:6;Candidatus_Methanofastidiosa:3;Nitrosopumilales:1;Halobacteriales:1;Natrialbales:1;Methanosarcinales:1;Methanomicrobiales:1;Methanomassiliicoccales:1	none:100.0	398	737	247	Haloferacales:73;Halobacteriales:64;Methanomicrobiales:30;Natrialbales:21;Methanosarcinales:21;Methanobacteriales:6;Archaea:4;Euryarchaeota:4;Candidatus_Thorarchaeota:3;Candidatus_Methanomethyliales:3;Candidatus_Methanofastidiosa:3;Candidatus_Bathyarchaeota:2;Thermoplasmata:2;Candidatus_Lokiarchaeota:2;Halobacteria:2;Methanomassiliicoccales:2;Thermoplasmatales:1;Methanomicrobia:1;Candidatus_Hydro…	552	151	Haloferacales:76;Halobacteriales:34;Methanomicrobiales:25;Natrialbales:7;Thermoplasmata:3;Archaea:2;Methanomicrobia:1;Methanosarcinales:1;Archaeoglobales:1;Halobacteria:1	582	159	Haloferacales:6;Thermoplasmata:3;Candidatus_Methanofastidiosa:3;Archaea:2;Halobacteriales:1;Methanomicrobiales:1;Natrialbales:1;Methanomicrobia:1;Methanosarcinales:1;Archaeoglobales:1;Halobacteria:1;Nitrosopumilales:1;Methanomassiliicoccales:1	8411	705	Haloferacales:73;Halobacteriales:64;Methanomicrobiales:30;Methanosarcinales:21;Natrialbales:21;Methanobacteriales:6;Thaumarchaeota:6;Crenarchaeota:5;Archaea:4;Euryarchaeota:4;Methanocellales:4;Methanophagales:3;Candidatus_Methanofastidiosa:3;Candidatus_Thorarchaeota:3;Candidatus_Woesearchaeota:3;Candidatus_Methanomethyliales:3;Nitrososphaerales:2;Methanomassiliicoccales:2;Candidatus_Lokiarchaeota…	27040	16331	Proteobacteria:10303;Actinobacteria:2650;Firmicutes:980;Bacteroidetes:763;Cyanobacteria:254;Bacteria:151;Planctomycetes:146;Chloroflexi:112;Spirochaetes:89;Acidobacteria:81;Deinococcus-Thermus:78;Nitrospirae:77;Verrucomicrobia:65;Thermotogae:34;Elusimicrobia:29;Candidatus Rokubacteria:26;Gemmatimonadetes:26;Ignavibacteriae:26;Candidatus Melainabacteria:23;Candidatus Saccharibacteria:23;Chlamydiae…	K10942(flrB, fleS, flaL):7.467;K07768(senX3):4.797;K14986(fixL):3.776;K07708(glnL, ntrB):28.036;none:25.229;K00936(pdtaS):2.911;K13598(ntrY):2.212;K07636(phoR):12.322;K02668(pilS, pehS):1.938;K07646(kdpD):1.897;K07675(uhpB):1.553;K02482(flgS):1.379;K19661(hupT, hoxJ):1.161;K11357(divJ):0.925;K13587(cckA):0.695;K07698(kinC):0.625;K07716(pleC):0.607;K07652(vicK):0.459;K02491(kinA):0.44;K07709(zraS,…	158472	64313	26864
3.2	CL0192(GPCR_A)-CL0183(PAS_Fold)-CL0025(His_Kinase_A)-CL0025(His_Kinase_A)	probable fission	TRUE	4599	502	Haloferacales:177;Halobacteriales:151;Natrialbales:73;Methanomicrobiales:41;Methanosarcinales:10;Methanobacteriales:9;Candidatus_Thorarchaeota:8;Archaeoglobales:7;Archaea:5;Methanomassiliicoccales:4;Halobacteria:3;Methanonatronarchaeales:2;Thermoplasmata:2;Candidatus_Methanofastidiosa:2;Methanomicrobia:1;Methanocellales:1;Euryarchaeota:1;Candidatus_Heimdallarchaeota:1;Crenarchaeota:1;Candidatus_M…	522	302	Haloferacales:145;Halobacteriales:106;Natrialbales:45;Halobacteria:2;Thermoplasmata:1;Candidatus_Methanomethyliales:1;Methanomassiliicoccales:1;Archaea:1	none:94.061;K01992(ABC-2.P):5.939	arCOG02327:96.935;arCOG02327;arCOG02369:2.49;COG0642|COG2205:0.383;arCOG06408:0.192	17	6	Halobacteriales:4;Haloferacales:1;Candidatus_Methanomethyliales:1	none:100.0	398	737	247	Haloferacales:73;Halobacteriales:64;Methanomicrobiales:30;Natrialbales:21;Methanosarcinales:21;Methanobacteriales:6;Archaea:4;Euryarchaeota:4;Candidatus_Thorarchaeota:3;Candidatus_Methanomethyliales:3;Candidatus_Methanofastidiosa:3;Candidatus_Bathyarchaeota:2;Thermoplasmata:2;Candidatus_Lokiarchaeota:2;Halobacteria:2;Methanomassiliicoccales:2;Thermoplasmatales:1;Methanomicrobia:1;Candidatus_Hydro…	515	126	Haloferacales:63;Halobacteriales:48;Methanomicrobiales:6;Natrialbales:4;Halobacteria:3;Archaea:2	532	129	Methanomicrobiales:6;Halobacteriales:4;Natrialbales:4;Halobacteria:3;Archaea:2;Haloferacales:1;Candidatus_Methanomethyliales:1	8411	705	Haloferacales:73;Halobacteriales:64;Methanomicrobiales:30;Methanosarcinales:21;Natrialbales:21;Methanobacteriales:6;Thaumarchaeota:6;Crenarchaeota:5;Archaea:4;Euryarchaeota:4;Methanocellales:4;Methanophagales:3;Candidatus_Methanofastidiosa:3;Candidatus_Thorarchaeota:3;Candidatus_Woesearchaeota:3;Candidatus_Methanomethyliales:3;Nitrososphaerales:2;Methanomassiliicoccales:2;Candidatus_Lokiarchaeota…	559	480	Firmicutes:204;Bacteroidetes:96;Proteobacteria:82;Spirochaetes:40;Chloroflexi:24;Bacteria:9;Verrucomicrobia:4;Rhodothermaeota:4;Ignavibacteriae:3;Acidobacteria:2;Actinobacteria:2;Candidatus Abyssubacteria:1;Deferribacteres:1;Candidatus Kaiserbacteria:1;Gemmatimonadetes:1;Candidatus Omnitrophica:1;Candidatus Cloacimonetes:1;Candidatus Niyogibacteria:1;candidate division Zixibacteria:1;Cyanobacteri…	none:94.991;K01992(ABC-2.P):0.894;K02482(flgS):0.894;K07716(pleC):0.894;K00936(pdtaS):0.537;K13587(cckA):0.537;K07636(phoR):0.537;K07675(uhpB):0.179;K10125(dctB):0.179;K19661(hupT, hoxJ):0.179;K20971(ladS):0.179	158472	64313	26864
3.3	CL0304(CheY)-CL0183(PAS_Fold)-CL0183(PAS_Fold)-CL0025(His_Kinase_A)-CL0025(His_Kinase_A)	probable fission	TRUE	4599	502	Haloferacales:177;Halobacteriales:151;Natrialbales:73;Methanomicrobiales:41;Methanosarcinales:10;Methanobacteriales:9;Candidatus_Thorarchaeota:8;Archaeoglobales:7;Archaea:5;Methanomassiliicoccales:4;Halobacteria:3;Methanonatronarchaeales:2;Thermoplasmata:2;Candidatus_Methanofastidiosa:2;Methanomicrobia:1;Methanocellales:1;Euryarchaeota:1;Candidatus_Heimdallarchaeota:1;Crenarchaeota:1;Candidatus_M…	378	238	Haloferacales:134;Halobacteriales:67;Natrialbales:23;Methanomicrobiales:7;Candidatus_Thorarchaeota:3;Halobacteria:2;Methanomicrobia:1;Crenarchaeota:1	none:99.471;K22010(pdtaR):0.529	arCOG02329;arCOG02329:19.841;arCOG02333;arCOG02387;arCOG02387:15.608;arCOG02387;arCOG02387:12.963;arCOG02333:10.053;arCOG02387;arCOG02387;arCOG06408;arCOG06712;arCOG06712:7.143;arCOG02329;arCOG02329;arCOG02330;arCOG02330:7.143;arCOG02386;arCOG02387;arCOG02387:3.704;arCOG02333;arCOG02351;arCOG02387;arCOG02387:2.646;arCOG02329;arCOG02329;arCOG02387;arCOG02387:2.381;arCOG02327;arCOG02387;arCOG02387:…	40	21	Halobacteriales:8;Haloferacales:4;Methanomicrobiales:3;Candidatus_Methanomethyliales:2;Candidatus_Bathyarchaeota:1;Methanobacteriales:1;Natrialbales:1;Archaea:1	none:95.0;K07709(zraS, hydH):2.5;K22010(pdtaR):2.5	398	737	247	Haloferacales:73;Halobacteriales:64;Methanomicrobiales:30;Natrialbales:21;Methanosarcinales:21;Methanobacteriales:6;Archaea:4;Euryarchaeota:4;Candidatus_Thorarchaeota:3;Candidatus_Methanomethyliales:3;Candidatus_Methanofastidiosa:3;Candidatus_Bathyarchaeota:2;Thermoplasmata:2;Candidatus_Lokiarchaeota:2;Halobacteria:2;Methanomassiliicoccales:2;Thermoplasmatales:1;Methanomicrobia:1;Candidatus_Hydro…	2897	418	Haloferacales:126;Methanosarcinales:96;Halobacteriales:71;Natrialbales:30;Methanomicrobiales:29;Methanobacteriales:18;Candidatus_Thorarchaeota:9;Archaea:7;Candidatus_Methanomethyliales:5;Euryarchaeota:4;Candidatus_Bathyarchaeota:3;Methanomassiliicoccales:2;Candidatus_Lokiarchaeota:2;Methanophagales:2;Halobacteria:2;Candidatus_Heimdallarchaeota:2;Methanocellales:2;Methanomicrobia:1;Archaeoglobales…	2937	418	Methanosarcinales:96;Candidatus_Thorarchaeota:9;Halobacteriales:8;Haloferacales:4;Euryarchaeota:4;Methanomicrobiales:3;Methanomassiliicoccales:2;Candidatus_Lokiarchaeota:2;Methanophagales:2;Candidatus_Methanomethyliales:2;Halobacteria:2;Candidatus_Heimdallarchaeota:2;Methanocellales:2;Methanobacteriales:1;Natrialbales:1;Methanomicrobia:1;Archaeoglobales:1;Archaea:1;Candidatus_Methanoliparales:1;C…	8411	705	Haloferacales:73;Halobacteriales:64;Methanomicrobiales:30;Methanosarcinales:21;Natrialbales:21;Methanobacteriales:6;Thaumarchaeota:6;Crenarchaeota:5;Archaea:4;Euryarchaeota:4;Methanocellales:4;Methanophagales:3;Candidatus_Methanofastidiosa:3;Candidatus_Thorarchaeota:3;Candidatus_Woesearchaeota:3;Candidatus_Methanomethyliales:3;Nitrososphaerales:2;Methanomassiliicoccales:2;Candidatus_Lokiarchaeota…	444	394	Proteobacteria:128;Actinobacteria:57;Bacteroidetes:52;Cyanobacteria:52;Firmicutes:34;Planctomycetes:12;Spirochaetes:11;Bacteria:9;Chloroflexi:7;Acidobacteria:7;Nitrospirae:5;Ignavibacteriae:4;Candidatus Marinimicrobia:3;Verrucomicrobia:3;Calditrichaeota:2;Lentisphaerae:2;Deinococcus-Thermus:2;Nitrospinae:1;Candidatus Dadabacteria:1;Fibrobacteres:1;Balneolaeota:1	none:71.396;K13533(kinE):6.532;K22010(pdtaR):3.829;K02482(flgS):3.604;K13587(cckA):3.153;K07636(phoR):2.477;K07675(uhpB):1.802;K14986(fixL):1.577;K00936(pdtaS):1.577;K07710(atoS):0.676;K02480:0.676;K02491(kinA):0.676;K03413(cheY):0.45;K07716(pleC):0.45;K22010(pdtaR)+++K00936(pdtaS):0.225;K07683(nreB)+++K07683(nreB):0.225;K07709(zraS, hydH):0.225;K03413(cheY)+++K02482(flgS):0.225;K07646(kdpD):0.225	158472	64313	26864
3.4	CL0304(CheY)-CL0183(PAS_Fold)-CL0183(PAS_Fold)-CL0183(PAS_Fold)-CL0025(His_Kinase_A)-CL0025(His_Kinase_A)	probable fission	TRUE	4599	502	Haloferacales:177;Halobacteriales:151;Natrialbales:73;Methanomicrobiales:41;Methanosarcinales:10;Methanobacteriales:9;Candidatus_Thorarchaeota:8;Archaeoglobales:7;Archaea:5;Methanomassiliicoccales:4;Halobacteria:3;Methanonatronarchaeales:2;Thermoplasmata:2;Candidatus_Methanofastidiosa:2;Methanomicrobia:1;Methanocellales:1;Euryarchaeota:1;Candidatus_Heimdallarchaeota:1;Crenarchaeota:1;Candidatus_M…	302	217	Haloferacales:97;Halobacteriales:69;Natrialbales:27;Methanomicrobiales:17;Methanomassiliicoccales:3;Archaea:2;Candidatus_Thorarchaeota:1;Candidatus_Heimdallarchaeota:1	none:99.669;K04757(rsbW):0.331	arCOG02333:33.775;arCOG02387;arCOG02387:9.934;arCOG02329;arCOG02329:9.272;arCOG02333;arCOG02367;arCOG02367;arCOG02387;arCOG02387:6.954;arCOG02333;arCOG02348;arCOG02348;arCOG02387;arCOG02387:6.954;arCOG02333;arCOG02387;arCOG02387:4.636;arCOG02329;arCOG02329;arCOG02333:4.305;arCOG02386;arCOG02387;arCOG02387:2.649;arCOG02327;arCOG02387;arCOG02387:2.649;arCOG02385;arCOG02385;arCOG06192:1.987;arCOG023…	34	15	Haloferacales:6;Natrialbales:3;Methanomicrobiales:2;Halobacteriales:2;Archaea:1;Methanomicrobia:1	none:100.0	398	737	247	Haloferacales:73;Halobacteriales:64;Methanomicrobiales:30;Natrialbales:21;Methanosarcinales:21;Methanobacteriales:6;Archaea:4;Euryarchaeota:4;Candidatus_Thorarchaeota:3;Candidatus_Methanomethyliales:3;Candidatus_Methanofastidiosa:3;Candidatus_Bathyarchaeota:2;Thermoplasmata:2;Candidatus_Lokiarchaeota:2;Halobacteria:2;Methanomassiliicoccales:2;Thermoplasmatales:1;Methanomicrobia:1;Candidatus_Hydro…	126	19	Methanomicrobiales:9;Haloferacales:4;Halobacteriales:3;Methanomicrobia:1;Methanosarcinales:1;Archaea:1	160	31	Haloferacales:6;Natrialbales:3;Methanomicrobiales:2;Halobacteriales:2;Methanomicrobia:1;Methanosarcinales:1;Archaea:1	8411	705	Haloferacales:73;Halobacteriales:64;Methanomicrobiales:30;Methanosarcinales:21;Natrialbales:21;Methanobacteriales:6;Thaumarchaeota:6;Crenarchaeota:5;Archaea:4;Euryarchaeota:4;Methanocellales:4;Methanophagales:3;Candidatus_Methanofastidiosa:3;Candidatus_Thorarchaeota:3;Candidatus_Woesearchaeota:3;Candidatus_Methanomethyliales:3;Nitrososphaerales:2;Methanomassiliicoccales:2;Candidatus_Lokiarchaeota…	159	147	Proteobacteria:74;Cyanobacteria:17;Bacteroidetes:12;Actinobacteria:12;Bacteria:6;Spirochaetes:5;Candidatus Falkowbacteria:4;Firmicutes:3;Candidatus Omnitrophica:2;Planctomycetes:2;Acidobacteria:2;Chloroflexi:2;Chlorobi:2;Ignavibacteriae:1;Candidatus Kapabacteria:1;Armatimonadetes:1;Candidatus Sumerlaeota:1	none:62.264;K22010(pdtaR):5.66;K07636(phoR):3.774;K07675(uhpB):3.774;K00936(pdtaS):3.145;K07683(nreB)+++K07683(nreB):2.516;K02482(flgS):12.579;K13533(kinE):1.887;K13587(cckA):1.258;K07683(nreB)+++K07683(nreB)+++K07683(nreB)+++K07683(nreB):0.629;K02480:0.629;K22010(pdtaR)+++K00936(pdtaS):0.629;K03413(cheY):0.629;K14986(fixL):0.629	158472	64313	26864
3.5	CL0192(GPCR_A)-CL0183(PAS_Fold)-CL0025(His_Kinase_A)	probable fission	TRUE	4599	502	Haloferacales:177;Halobacteriales:151;Natrialbales:73;Methanomicrobiales:41;Methanosarcinales:10;Methanobacteriales:9;Candidatus_Thorarchaeota:8;Archaeoglobales:7;Archaea:5;Methanomassiliicoccales:4;Halobacteria:3;Methanonatronarchaeales:2;Thermoplasmata:2;Candidatus_Methanofastidiosa:2;Methanomicrobia:1;Methanocellales:1;Euryarchaeota:1;Candidatus_Heimdallarchaeota:1;Crenarchaeota:1;Candidatus_M…	275	216	Haloferacales:139;Halobacteriales:61;Natrialbales:13;Archaea:2;Halobacteria:1	none:98.182;K01992(ABC-2.P):1.818	arCOG02327:100.0	4	2	Halobacteriales:1;Haloferacales:1	none:100.0	398	737	247	Haloferacales:73;Halobacteriales:64;Methanomicrobiales:30;Natrialbales:21;Methanosarcinales:21;Methanobacteriales:6;Archaea:4;Euryarchaeota:4;Candidatus_Thorarchaeota:3;Candidatus_Methanomethyliales:3;Candidatus_Methanofastidiosa:3;Candidatus_Bathyarchaeota:2;Thermoplasmata:2;Candidatus_Lokiarchaeota:2;Halobacteria:2;Methanomassiliicoccales:2;Thermoplasmatales:1;Methanomicrobia:1;Candidatus_Hydro…	73	24	Halobacteriales:12;Haloferacales:11;Archaea:1	77	26	Halobacteriales:1;Haloferacales:1;Archaea:1	8411	705	Haloferacales:73;Halobacteriales:64;Methanomicrobiales:30;Methanosarcinales:21;Natrialbales:21;Methanobacteriales:6;Thaumarchaeota:6;Crenarchaeota:5;Archaea:4;Euryarchaeota:4;Methanocellales:4;Methanophagales:3;Candidatus_Methanofastidiosa:3;Candidatus_Thorarchaeota:3;Candidatus_Woesearchaeota:3;Candidatus_Methanomethyliales:3;Nitrososphaerales:2;Methanomassiliicoccales:2;Candidatus_Lokiarchaeota…	16	15	Bacteroidetes:8;Proteobacteria:3;Chloroflexi:1;Firmicutes:1;Bacteria:1;Verrucomicrobia:1	none:100.0	158472	64313	26864
3.6	CL0304(CheY)-CL0183(PAS_Fold)-CL0025(His_Kinase_A)-CL0025(His_Kinase_A)	probable fission	TRUE	4599	502	Haloferacales:177;Halobacteriales:151;Natrialbales:73;Methanomicrobiales:41;Methanosarcinales:10;Methanobacteriales:9;Candidatus_Thorarchaeota:8;Archaeoglobales:7;Archaea:5;Methanomassiliicoccales:4;Halobacteria:3;Methanonatronarchaeales:2;Thermoplasmata:2;Candidatus_Methanofastidiosa:2;Methanomicrobia:1;Methanocellales:1;Euryarchaeota:1;Candidatus_Heimdallarchaeota:1;Crenarchaeota:1;Candidatus_M…	266	180	Halobacteriales:81;Haloferacales:57;Natrialbales:17;Methanomicrobiales:16;Methanomassiliicoccales:3;Archaea:3;Candidatus_Thorarchaeota:1;Methanomicrobia:1;Halobacteria:1	none:97.744;K22010(pdtaR):1.128;K11354(cph1):1.128	arCOG02333;arCOG02389;arCOG02389:30.827;arCOG02333;arCOG02387;arCOG02387:11.654;arCOG02333:9.023;arCOG02387;arCOG02387;arCOG06219:7.143;arCOG02333;arCOG02383:5.263;arCOG02329;arCOG02329;arCOG02389;arCOG02389:3.759;arCOG02329;arCOG02329:3.383;arCOG02329;arCOG02329;arCOG02383:3.383;arCOG02378;arCOG02383:2.632;arCOG02333;arCOG02351;arCOG02387;arCOG02387:2.256;arCOG02333;arCOG02369:1.88;arCOG02333;ar…	119	56	Haloferacales:14;Halobacteriales:13;Methanosarcinales:10;Methanomicrobiales:9;Euryarchaeota:4;Natrialbales:2;Archaea:2;Methanomicrobia:1;Methanobacteriales:1	none:89.916;K07716(pleC):5.882;K22010(pdtaR):2.521;K07636(phoR):0.84;K11355(rcp1):0.84	398	737	247	Haloferacales:73;Halobacteriales:64;Methanomicrobiales:30;Natrialbales:21;Methanosarcinales:21;Methanobacteriales:6;Archaea:4;Euryarchaeota:4;Candidatus_Thorarchaeota:3;Candidatus_Methanomethyliales:3;Candidatus_Methanofastidiosa:3;Candidatus_Bathyarchaeota:2;Thermoplasmata:2;Candidatus_Lokiarchaeota:2;Halobacteria:2;Methanomassiliicoccales:2;Thermoplasmatales:1;Methanomicrobia:1;Candidatus_Hydro…	3164	499	Haloferacales:130;Halobacteriales:117;Methanosarcinales:92;Natrialbales:64;Methanomicrobiales:40;Methanobacteriales:11;Archaea:9;Euryarchaeota:6;Candidatus_Thorarchaeota:4;Halobacteria:3;Methanomassiliicoccales:3;Archaeoglobales:2;Candidatus_Lokiarchaeota:2;Candidatus_Bathyarchaeota:2;Thermoplasmata:2;Nitrososphaerales:1;Nitrosopumilales:1;Candidatus_Hydrothermarchaeota:1;Methanomicrobia:1;Candid…	3283	504	Haloferacales:14;Halobacteriales:13;Methanosarcinales:10;Methanomicrobiales:9;Euryarchaeota:4;Candidatus_Thorarchaeota:4;Halobacteria:3;Methanomassiliicoccales:3;Natrialbales:2;Archaeoglobales:2;Archaea:2;Candidatus_Lokiarchaeota:2;Candidatus_Bathyarchaeota:2;Thermoplasmata:2;Methanobacteriales:1;Nitrososphaerales:1;Nitrosopumilales:1;Candidatus_Hydrothermarchaeota:1;Methanomicrobia:1;Candidatus_…	8411	705	Haloferacales:73;Halobacteriales:64;Methanomicrobiales:30;Methanosarcinales:21;Natrialbales:21;Methanobacteriales:6;Thaumarchaeota:6;Crenarchaeota:5;Archaea:4;Euryarchaeota:4;Methanocellales:4;Methanophagales:3;Candidatus_Methanofastidiosa:3;Candidatus_Thorarchaeota:3;Candidatus_Woesearchaeota:3;Candidatus_Methanomethyliales:3;Nitrososphaerales:2;Methanomassiliicoccales:2;Candidatus_Lokiarchaeota…	2005	1583	Proteobacteria:647;Bacteroidetes:349;Cyanobacteria:163;Planctomycetes:53;Spirochaetes:42;Acidobacteria:36;Firmicutes:33;Chloroflexi:30;Elusimicrobia:30;Nitrospirae:25;Candidatus Melainabacteria:22;Bacteria:21;Actinobacteria:16;Deinococcus-Thermus:15;Ignavibacteriae:14;Candidatus Omnitrophica:10;Nitrospinae:9;Verrucomicrobia:9;Armatimonadetes:6;Lentisphaerae:6;Candidatus Raymondbacteria:6;Candidat…	K02482(flgS):8.529;K14986(fixL):7.382;none:61.945;K07636(phoR):6.185;K22010(pdtaR):4.638;K07675(uhpB):3.242;K13587(cckA):1.995;K03413(cheY):1.646;K07716(pleC):0.798;K11443(divK):0.599;K02490(spo0F):0.499;K02480:0.399;K00936(pdtaS):0.349;K13533(kinE):0.349;K07709(zraS, hydH):0.2;K11354(cph1):0.2;K03413(cheY)+++K07636(phoR):0.2;K02490(spo0F)+++K07636(phoR):0.15;K03413(cheY)+++K02482(flgS):0.15;K114…	158472	64313	26864
3.7	CL0304(CheY)-CL0183(PAS_Fold)-CL0161(GAF)-CL0025(His_Kinase_A)-CL0025(His_Kinase_A)	probable fission	TRUE	4599	502	Haloferacales:177;Halobacteriales:151;Natrialbales:73;Methanomicrobiales:41;Methanosarcinales:10;Methanobacteriales:9;Candidatus_Thorarchaeota:8;Archaeoglobales:7;Archaea:5;Methanomassiliicoccales:4;Halobacteria:3;Methanonatronarchaeales:2;Thermoplasmata:2;Candidatus_Methanofastidiosa:2;Methanomicrobia:1;Methanocellales:1;Euryarchaeota:1;Candidatus_Heimdallarchaeota:1;Crenarchaeota:1;Candidatus_M…	207	153	Halobacteriales:74;Haloferacales:67;Natrialbales:9;Methanosarcinales:2;Archaea:1	none:100.0	arCOG02389;arCOG02389:30.918;arCOG02369;arCOG02387;arCOG02387:21.739;arCOG02333:15.942;arCOG02358;arCOG02389;arCOG02389:4.348;arCOG02333;arCOG02389;arCOG02389:3.382;arCOG02333;arCOG02369;arCOG02387;arCOG02387:2.899;arCOG02369;arCOG02389;arCOG02389:2.899;arCOG02369;arCOG02385;arCOG02385:1.932;arCOG02333;arCOG02387;arCOG02387:1.932;arCOG02369;arCOG02388:1.449;arCOG02329;arCOG02329;arCOG02333:1.449;…	16	8	Haloferacales:6;Halobacteriales:1;Halobacteria:1	none:100.0	398	737	247	Haloferacales:73;Halobacteriales:64;Methanomicrobiales:30;Natrialbales:21;Methanosarcinales:21;Methanobacteriales:6;Archaea:4;Euryarchaeota:4;Candidatus_Thorarchaeota:3;Candidatus_Methanomethyliales:3;Candidatus_Methanofastidiosa:3;Candidatus_Bathyarchaeota:2;Thermoplasmata:2;Candidatus_Lokiarchaeota:2;Halobacteria:2;Methanomassiliicoccales:2;Thermoplasmatales:1;Methanomicrobia:1;Candidatus_Hydro…	504	146	Haloferacales:71;Halobacteriales:66;Natrialbales:3;Methanosarcinales:2;Archaea:2;Methanomicrobiales:1;Halobacteria:1	520	153	Haloferacales:6;Natrialbales:3;Methanosarcinales:2;Archaea:2;Halobacteriales:1;Methanomicrobiales:1;Halobacteria:1	8411	705	Haloferacales:73;Halobacteriales:64;Methanomicrobiales:30;Methanosarcinales:21;Natrialbales:21;Methanobacteriales:6;Thaumarchaeota:6;Crenarchaeota:5;Archaea:4;Euryarchaeota:4;Methanocellales:4;Methanophagales:3;Candidatus_Methanofastidiosa:3;Candidatus_Thorarchaeota:3;Candidatus_Woesearchaeota:3;Candidatus_Methanomethyliales:3;Nitrososphaerales:2;Methanomassiliicoccales:2;Candidatus_Lokiarchaeota…	63	58	Proteobacteria:16;Actinobacteria:14;Cyanobacteria:10;Bacteria:3;Chloroflexi:3;Acidobacteria:3;Deinococcus-Thermus:3;Bacteroidetes:2;candidate division NC10:1;Nitrospirae:1;Planctomycetes:1;Firmicutes:1	none:61.905;K02482(flgS):4.762;K22010(pdtaR):3.175;K02480:3.175;K03413(cheY):3.175;K20276(bapA):3.175;K07646(kdpD):11.111;K07716(pleC):1.587;K22010(pdtaR)+++K02480:1.587;K11617(liaS):1.587;K00936(pdtaS):1.587;K11354(cph1)+++K11354(cph1):1.587;K07683(nreB)+++K07683(nreB):1.587	158472	64313	26864
3.8	CL0304(CheY)-CL0183(PAS_Fold)-CL0183(PAS_Fold)-CL0183(PAS_Fold)-CL0183(PAS_Fold)-CL0025(His_Kinase_A)-CL0025(His_Kinase_A)	probable fission	TRUE	4599	502	Haloferacales:177;Halobacteriales:151;Natrialbales:73;Methanomicrobiales:41;Methanosarcinales:10;Methanobacteriales:9;Candidatus_Thorarchaeota:8;Archaeoglobales:7;Archaea:5;Methanomassiliicoccales:4;Halobacteria:3;Methanonatronarchaeales:2;Thermoplasmata:2;Candidatus_Methanofastidiosa:2;Methanomicrobia:1;Methanocellales:1;Euryarchaeota:1;Candidatus_Heimdallarchaeota:1;Crenarchaeota:1;Candidatus_M…	197	170	Haloferacales:93;Halobacteriales:50;Natrialbales:13;Methanomicrobiales:8;Candidatus_Thorarchaeota:2;Methanosarcinales:1;Methanonatronarchaeales:1;Archaea:1;Euryarchaeota:1	none:100.0	arCOG02333;arCOG02387;arCOG02387:28.426;arCOG02387;arCOG02387:21.827;arCOG02333:15.736;arCOG02329;arCOG02329;arCOG02387;arCOG02387:5.076;arCOG02333;arCOG02376;arCOG02376;arCOG02387;arCOG02387:4.061;arCOG02329;arCOG02329;arCOG02333:3.046;arCOG02365;arCOG02365;arCOG02387;arCOG02387:3.046;arCOG02350;arCOG02350;arCOG02387;arCOG02387;arCOG06219;arCOG06918:2.538;arCOG02386;arCOG02387;arCOG02387:2.03;ar…	73	36	Halobacteriales:29;Haloferacales:3;Methanosarcinales:1;Methanomicrobia:1;Methanomicrobiales:1;Candidatus_Thorarchaeota:1	none:98.63;K00936(pdtaS):1.37	398	737	247	Haloferacales:73;Halobacteriales:64;Methanomicrobiales:30;Natrialbales:21;Methanosarcinales:21;Methanobacteriales:6;Archaea:4;Euryarchaeota:4;Candidatus_Thorarchaeota:3;Candidatus_Methanomethyliales:3;Candidatus_Methanofastidiosa:3;Candidatus_Bathyarchaeota:2;Thermoplasmata:2;Candidatus_Lokiarchaeota:2;Halobacteria:2;Methanomassiliicoccales:2;Thermoplasmatales:1;Methanomicrobia:1;Candidatus_Hydro…	620	193	Methanosarcinales:59;Halobacteriales:46;Natrialbales:31;Haloferacales:25;Methanomicrobiales:12;Methanobacteriales:9;Archaea:5;Methanophagales:1;Methanomicrobia:1;Candidatus_Lokiarchaeota:1;Candidatus_Thorarchaeota:1;Halobacteria:1;Methanonatronarchaeales:1	693	204	Natrialbales:31;Halobacteriales:29;Methanobacteriales:9;Archaea:5;Haloferacales:3;Methanosarcinales:1;Methanomicrobiales:1;Methanophagales:1;Methanomicrobia:1;Candidatus_Lokiarchaeota:1;Candidatus_Thorarchaeota:1;Halobacteria:1;Methanonatronarchaeales:1	8411	705	Haloferacales:73;Halobacteriales:64;Methanomicrobiales:30;Methanosarcinales:21;Natrialbales:21;Methanobacteriales:6;Thaumarchaeota:6;Crenarchaeota:5;Archaea:4;Euryarchaeota:4;Methanocellales:4;Methanophagales:3;Candidatus_Methanofastidiosa:3;Candidatus_Thorarchaeota:3;Candidatus_Woesearchaeota:3;Candidatus_Methanomethyliales:3;Nitrososphaerales:2;Methanomassiliicoccales:2;Candidatus_Lokiarchaeota…	50	49	Bacteroidetes:16;Proteobacteria:12;Spirochaetes:5;Cyanobacteria:5;Actinobacteria:5;Bacteria:2;Lentisphaerae:1;Candidatus Cloacimonetes:1;Chlorobi:1;Nitrospirae:1	none:40.0;K07675(uhpB):4.0;K02482(flgS):20.0;K07683(nreB)+++K07683(nreB)+++K07683(nreB)+++K07683(nreB):2.0;K22010(pdtaR)+++K02482(flgS):2.0;K04757(rsbW):2.0;K13587(cckA):2.0;K07636(phoR):2.0;K22010(pdtaR):2.0;K07683(nreB)+++K07683(nreB):14.0;K00936(pdtaS):10.0	158472	64313	26864
3.9	CL0192(GPCR_A)-CL0183(PAS_Fold)-CL0183(PAS_Fold)-CL0025(His_Kinase_A)-CL0025(His_Kinase_A)	probable fission	TRUE	4599	502	Haloferacales:177;Halobacteriales:151;Natrialbales:73;Methanomicrobiales:41;Methanosarcinales:10;Methanobacteriales:9;Candidatus_Thorarchaeota:8;Archaeoglobales:7;Archaea:5;Methanomassiliicoccales:4;Halobacteria:3;Methanonatronarchaeales:2;Thermoplasmata:2;Candidatus_Methanofastidiosa:2;Methanomicrobia:1;Methanocellales:1;Euryarchaeota:1;Candidatus_Heimdallarchaeota:1;Crenarchaeota:1;Candidatus_M…	173	154	Haloferacales:107;Halobacteriales:33;Natrialbales:12;Thermoplasmata:1;Methanomicrobia:1	none:85.549;K01992(ABC-2.P):14.451	arCOG02327;arCOG02364;arCOG02364:34.104;arCOG02327:28.902;arCOG02329;arCOG02329:19.075;arCOG02027;arCOG02333;arCOG06192:13.873;arCOG02327;arCOG06408:1.156;arCOG02327;arCOG02364;arCOG02364;arCOG04689;arCOG04689;arCOG06192:1.156;arCOG02367;arCOG02367;arCOG06940;arCOG06940:0.578;arCOG02333:0.578;arCOG02327;arCOG02350;arCOG02350;arCOG06192;arCOG06193:0.578	12	6	Haloferacales:4;Halobacteriales:2	none:100.0	398	737	247	Haloferacales:73;Halobacteriales:64;Methanomicrobiales:30;Natrialbales:21;Methanosarcinales:21;Methanobacteriales:6;Archaea:4;Euryarchaeota:4;Candidatus_Thorarchaeota:3;Candidatus_Methanomethyliales:3;Candidatus_Methanofastidiosa:3;Candidatus_Bathyarchaeota:2;Thermoplasmata:2;Candidatus_Lokiarchaeota:2;Halobacteria:2;Methanomassiliicoccales:2;Thermoplasmatales:1;Methanomicrobia:1;Candidatus_Hydro…	166	36	Halobacteriales:23;Haloferacales:12;Archaea:1	178	37	Haloferacales:4;Halobacteriales:2;Archaea:1	8411	705	Haloferacales:73;Halobacteriales:64;Methanomicrobiales:30;Methanosarcinales:21;Natrialbales:21;Methanobacteriales:6;Thaumarchaeota:6;Crenarchaeota:5;Archaea:4;Euryarchaeota:4;Methanocellales:4;Methanophagales:3;Candidatus_Methanofastidiosa:3;Candidatus_Thorarchaeota:3;Candidatus_Woesearchaeota:3;Candidatus_Methanomethyliales:3;Nitrososphaerales:2;Methanomassiliicoccales:2;Candidatus_Lokiarchaeota…	49	47	Spirochaetes:16;Bacteroidetes:11;Proteobacteria:6;Firmicutes:4;candidate division WWE3:2;Candidatus Saccharibacteria:1;Candidatus Curtissbacteria:1;Candidatus Riflebacteria:1;Chloroflexi:1;Bacteria:1;Candidatus Woykebacteria:1;Acidobacteria:1;Rhodothermaeota:1	none:61.224;K01992(ABC-2.P)+++K07636(phoR):4.082;K02482(flgS):28.571;K07636(phoR):2.041;K13587(cckA):2.041;K01992(ABC-2.P)+++K02482(flgS):2.041	158472	64313	26864
3.1	CL0183(PAS_Fold)-CL0183(PAS_Fold)-CL0025(His_Kinase_A)-CL0025(His_Kinase_A)	probable fission	TRUE	4599	502	Haloferacales:177;Halobacteriales:151;Natrialbales:73;Methanomicrobiales:41;Methanosarcinales:10;Methanobacteriales:9;Candidatus_Thorarchaeota:8;Archaeoglobales:7;Archaea:5;Methanomassiliicoccales:4;Halobacteria:3;Methanonatronarchaeales:2;Thermoplasmata:2;Candidatus_Methanofastidiosa:2;Methanomicrobia:1;Methanocellales:1;Euryarchaeota:1;Candidatus_Heimdallarchaeota:1;Crenarchaeota:1;Candidatus_M…	147	130	Haloferacales:91;Halobacteriales:30;Natrialbales:5;Archaea:2;Candidatus_Methanofastidiosa:1;Archaeoglobales:1	none:97.959;K11354(cph1):1.361;K04757(rsbW):0.68	arCOG02333:72.789;arCOG02387;arCOG02387:5.442;arCOG02364;arCOG02364:2.041;arCOG02350;arCOG02350;arCOG06408;arCOG06918:1.361;arCOG02358:1.361;arCOG02333;arCOG02348;arCOG02348:1.361;arCOG02330;arCOG02330:1.361;arCOG06408:1.361;arCOG02333;arCOG06192:1.361;arCOG02348;arCOG02348;arCOG02369;arCOG06408:1.361;arCOG02333;arCOG02360;arCOG02360;arCOG02387;arCOG02387:1.361;arCOG02329;arCOG02329;arCOG02352;ar…	26	13	Haloferacales:5;Halobacteriales:4;Methanosarcinales:2;Natrialbales:1;Candidatus_Hydrothermarchaeota:1	none:96.154;K07716(pleC):3.846	398	737	247	Haloferacales:73;Halobacteriales:64;Methanomicrobiales:30;Natrialbales:21;Methanosarcinales:21;Methanobacteriales:6;Archaea:4;Euryarchaeota:4;Candidatus_Thorarchaeota:3;Candidatus_Methanomethyliales:3;Candidatus_Methanofastidiosa:3;Candidatus_Bathyarchaeota:2;Thermoplasmata:2;Candidatus_Lokiarchaeota:2;Halobacteria:2;Methanomassiliicoccales:2;Thermoplasmatales:1;Methanomicrobia:1;Candidatus_Hydro…	502	131	Haloferacales:76;Halobacteriales:27;Methanosarcinales:7;Methanomicrobiales:6;Natrialbales:5;Archaea:3;Thermoplasmata:2;Euryarchaeota:1;Candidatus_Hydrothermarchaeota:1;Methanophagales:1;Halobacteria:1;Thermoplasmatales:1	528	132	Methanomicrobiales:6;Haloferacales:5;Halobacteriales:4;Archaea:3;Methanosarcinales:2;Thermoplasmata:2;Natrialbales:1;Euryarchaeota:1;Candidatus_Hydrothermarchaeota:1;Methanophagales:1;Halobacteria:1;Thermoplasmatales:1	8411	705	Haloferacales:73;Halobacteriales:64;Methanomicrobiales:30;Methanosarcinales:21;Natrialbales:21;Methanobacteriales:6;Thaumarchaeota:6;Crenarchaeota:5;Archaea:4;Euryarchaeota:4;Methanocellales:4;Methanophagales:3;Candidatus_Methanofastidiosa:3;Candidatus_Thorarchaeota:3;Candidatus_Woesearchaeota:3;Candidatus_Methanomethyliales:3;Nitrososphaerales:2;Methanomassiliicoccales:2;Candidatus_Lokiarchaeota…	2900	2471	Proteobacteria:1790;Firmicutes:178;Bacteroidetes:154;Actinobacteria:128;Cyanobacteria:34;Spirochaetes:24;Acidobacteria:22;Planctomycetes:21;Chloroflexi:16;Candidatus Melainabacteria:15;Bacteria:15;Nitrospirae:13;Ignavibacteriae:12;Gemmatimonadetes:6;Verrucomicrobia:6;Elusimicrobia:5;Deinococcus-Thermus:5;Candidatus Omnitrophica:3;Candidatus Collierbacteria:3;Lentisphaerae:3;Balneolaeota:3;candida…	none:45.586;K14986(fixL):33.414;K02491(kinA):3.828;K02482(flgS):3.241;K00936(pdtaS):2.793;K07716(pleC):2.172;K13587(cckA):1.379;K07675(uhpB):1.207;K07636(phoR):1.207;K13533(kinE):0.966;K10125(dctB):0.448;K07683(nreB)+++K07683(nreB):0.414;K23916(nifL):0.379;K07768(senX3):0.379;K07709(zraS, hydH):0.345;K11357(divJ):0.345;K02480:0.31;K07710(atoS):0.31;K10942(flrB, fleS, flaL):0.207;K01992(ABC-2.P):0…	158472	64313	26864
3.11	CL0025(His_Kinase_A)-CL0025(His_Kinase_A)	probable fission	TRUE	4599	502	Haloferacales:177;Halobacteriales:151;Natrialbales:73;Methanomicrobiales:41;Methanosarcinales:10;Methanobacteriales:9;Candidatus_Thorarchaeota:8;Archaeoglobales:7;Archaea:5;Methanomassiliicoccales:4;Halobacteria:3;Methanonatronarchaeales:2;Thermoplasmata:2;Candidatus_Methanofastidiosa:2;Methanomicrobia:1;Methanocellales:1;Euryarchaeota:1;Candidatus_Heimdallarchaeota:1;Crenarchaeota:1;Candidatus_M…	128	108	Haloferacales:59;Halobacteriales:44;Natrialbales:3;Archaea:2	none:100.0	arCOG02333:70.312;arCOG02327:7.812;arCOG02333;arCOG09107;arCOG09107:3.906;arCOG02369:2.344;arCOG02387;arCOG02387:2.344;arCOG02389;arCOG02389:2.344;arCOG02333;arCOG02387;arCOG02387:1.562;arCOG02329;arCOG02329;arCOG02333:1.562;arCOG02333;arCOG06712;arCOG06712:0.781;arCOG02329;arCOG02329;arCOG02369;arCOG02387;arCOG02387:0.781;arCOG02354;arCOG02354;arCOG02387;arCOG02387:0.781;arCOG02367;arCOG02367;ar…	10	5	Haloferacales:3;Halobacteriales:2	none:100.0	398	737	247	Haloferacales:73;Halobacteriales:64;Methanomicrobiales:30;Natrialbales:21;Methanosarcinales:21;Methanobacteriales:6;Archaea:4;Euryarchaeota:4;Candidatus_Thorarchaeota:3;Candidatus_Methanomethyliales:3;Candidatus_Methanofastidiosa:3;Candidatus_Bathyarchaeota:2;Thermoplasmata:2;Candidatus_Lokiarchaeota:2;Halobacteria:2;Methanomassiliicoccales:2;Thermoplasmatales:1;Methanomicrobia:1;Candidatus_Hydro…	83	33	Halobacteriales:15;Haloferacales:15;Halobacteria:2;Archaea:1	93	36	Haloferacales:3;Halobacteriales:2;Halobacteria:2;Archaea:1	8411	705	Haloferacales:73;Halobacteriales:64;Methanomicrobiales:30;Methanosarcinales:21;Natrialbales:21;Methanobacteriales:6;Thaumarchaeota:6;Crenarchaeota:5;Archaea:4;Euryarchaeota:4;Methanocellales:4;Methanophagales:3;Candidatus_Methanofastidiosa:3;Candidatus_Thorarchaeota:3;Candidatus_Woesearchaeota:3;Candidatus_Methanomethyliales:3;Nitrososphaerales:2;Methanomassiliicoccales:2;Candidatus_Lokiarchaeota…	5671	4645	Proteobacteria:2202;Actinobacteria:1254;Firmicutes:410;Bacteroidetes:224;Cyanobacteria:94;Planctomycetes:82;Deinococcus-Thermus:45;Bacteria:41;Candidatus Rokubacteria:28;Acidobacteria:24;Chloroflexi:23;Candidatus Woesebacteria:19;Elusimicrobia:18;Gemmatimonadetes:15;Candidatus Saccharibacteria:11;Spirochaetes:10;Nitrospirae:9;Armatimonadetes:9;Candidatus Sungbacteria:8;Candidatus Roizmanbacteria:…	K07637(phoQ):8.323;none:70.252;K07655(prrB):3.386;K07645(qseC):2.398;K07638(envZ):2.381;K07768(senX3):1.693;K02482(flgS):1.323;K07709(zraS, hydH):1.129;K15011(regB, regS, actS):1.058;K07636(phoR):1.005;K14986(fixL):0.67;K07697(kinB):0.635;K02484:0.617;K14982(ciaH):0.6;K18350(vanSC, vanSE, vanSG):0.6;K20487(nisK, spaK):0.458;K18072(parS):0.353;K10125(dctB):0.335;K11520(manS):0.335;K07716(pleC):0.3…	158472	64313	26864
3.12	CL0161(GAF)-CL0025(His_Kinase_A)-CL0025(His_Kinase_A)	probable fission	TRUE	4599	502	Haloferacales:177;Halobacteriales:151;Natrialbales:73;Methanomicrobiales:41;Methanosarcinales:10;Methanobacteriales:9;Candidatus_Thorarchaeota:8;Archaeoglobales:7;Archaea:5;Methanomassiliicoccales:4;Halobacteria:3;Methanonatronarchaeales:2;Thermoplasmata:2;Candidatus_Methanofastidiosa:2;Methanomicrobia:1;Methanocellales:1;Euryarchaeota:1;Candidatus_Heimdallarchaeota:1;Crenarchaeota:1;Candidatus_M…	118	99	Haloferacales:66;Halobacteriales:26;Natrialbales:5;Archaea:1;Halobacteria:1	none:100.0	arCOG02369:78.814;arCOG02327;arCOG02387;arCOG02387:7.627;arCOG02329;arCOG02329;arCOG02369:1.695;arCOG02333:1.695;arCOG02330;arCOG02330;arCOG02360;arCOG02360;arCOG06712;arCOG06712;arCOG07605;arCOG07605:1.695;arCOG02369;arCOG06408:1.695;arCOG02333;arCOG02334;arCOG02367;arCOG02367;arCOG02376;arCOG02376:0.847;arCOG02389;arCOG02389:0.847;arCOG02364;arCOG02364;arCOG02387;arCOG02387;arCOG06940;arCOG0694…	8	4	Natrialbales:2;Haloferacales:1;Halobacteriales:1	none:100.0	398	737	247	Haloferacales:73;Halobacteriales:64;Methanomicrobiales:30;Natrialbales:21;Methanosarcinales:21;Methanobacteriales:6;Archaea:4;Euryarchaeota:4;Candidatus_Thorarchaeota:3;Candidatus_Methanomethyliales:3;Candidatus_Methanofastidiosa:3;Candidatus_Bathyarchaeota:2;Thermoplasmata:2;Candidatus_Lokiarchaeota:2;Halobacteria:2;Methanomassiliicoccales:2;Thermoplasmatales:1;Methanomicrobia:1;Candidatus_Hydro…	40	15	Haloferacales:11;Halobacteriales:2;Natrialbales:1;Halobacteria:1	48	18	Natrialbales:2;Haloferacales:1;Halobacteriales:1;Halobacteria:1	8411	705	Haloferacales:73;Halobacteriales:64;Methanomicrobiales:30;Methanosarcinales:21;Natrialbales:21;Methanobacteriales:6;Thaumarchaeota:6;Crenarchaeota:5;Archaea:4;Euryarchaeota:4;Methanocellales:4;Methanophagales:3;Candidatus_Methanofastidiosa:3;Candidatus_Thorarchaeota:3;Candidatus_Woesearchaeota:3;Candidatus_Methanomethyliales:3;Nitrososphaerales:2;Methanomassiliicoccales:2;Candidatus_Lokiarchaeota…	4737	3677	Proteobacteria:1723;Bacteroidetes:578;Actinobacteria:338;Cyanobacteria:181;Chloroflexi:102;Firmicutes:95;Bacteria:81;candidate division WWE3:45;Nitrospirae:44;Candidatus Omnitrophica:42;Planctomycetes:39;Elusimicrobia:37;Candidatus Rokubacteria:29;Acidobacteria:25;Candidatus Roizmanbacteria:17;Armatimonadetes:16;Candidatus Daviesbacteria:16;Candidatus Levybacteria:15;Spirochaetes:14;Verrucomicrob…	none:81.296;K00936(pdtaS):5.742;K02482(flgS):4.243;K07646(kdpD):3.589;K07709(zraS, hydH):1.372;K07636(phoR):0.866;K11356(cikA):0.781;K01992(ABC-2.P):0.443;K02480:0.38;K13587(cckA):0.317;K14986(fixL):0.253;K07716(pleC):0.19;K07641(creC):0.127;K14980(chvG):0.127;K08968(msrC):0.106;K11354(cph1):0.042;K07682(devS):0.042;K11520(manS):0.021;K24105(mglA):0.021;K10125(dctB):0.021;K13598(ntrY):0.021	158472	64313	26864
3.13	CL0304(CheY)-CL0183(PAS_Fold)-CL0183(PAS_Fold)-CL0161(GAF)-CL0025(His_Kinase_A)-CL0025(His_Kinase_A)	probable fission	TRUE	4599	502	Haloferacales:177;Halobacteriales:151;Natrialbales:73;Methanomicrobiales:41;Methanosarcinales:10;Methanobacteriales:9;Candidatus_Thorarchaeota:8;Archaeoglobales:7;Archaea:5;Methanomassiliicoccales:4;Halobacteria:3;Methanonatronarchaeales:2;Thermoplasmata:2;Candidatus_Methanofastidiosa:2;Methanomicrobia:1;Methanocellales:1;Euryarchaeota:1;Candidatus_Heimdallarchaeota:1;Crenarchaeota:1;Candidatus_M…	107	95	Halobacteriales:49;Natrialbales:23;Haloferacales:22;Halobacteria:1	none:95.327;K06930(bat):4.673	arCOG02333:43.925;arCOG02329;arCOG02329;arCOG02369;arCOG02387;arCOG02387:12.15;arCOG02333;arCOG02352;arCOG02352;arCOG02369:11.215;arCOG02333;arCOG02348;arCOG02348;arCOG02387;arCOG02387:6.542;arCOG02333;arCOG02334;arCOG02348;arCOG02348;arCOG02387;arCOG02387:2.804;arCOG02387;arCOG02387:2.804;arCOG02369;arCOG02387;arCOG02387:2.804;arCOG02333;arCOG02334;arCOG02367;arCOG02367;arCOG02387;arCOG02387;arC…	24	12	Natrialbales:9;Haloferacales:3	none:83.333;K11354(cph1):16.667	398	737	247	Haloferacales:73;Halobacteriales:64;Methanomicrobiales:30;Natrialbales:21;Methanosarcinales:21;Methanobacteriales:6;Archaea:4;Euryarchaeota:4;Candidatus_Thorarchaeota:3;Candidatus_Methanomethyliales:3;Candidatus_Methanofastidiosa:3;Candidatus_Bathyarchaeota:2;Thermoplasmata:2;Candidatus_Lokiarchaeota:2;Halobacteria:2;Methanomassiliicoccales:2;Thermoplasmatales:1;Methanomicrobia:1;Candidatus_Hydro…	363	85	Halobacteriales:40;Haloferacales:27;Natrialbales:14;Halobacteria:2;Archaea:1;Methanomicrobiales:1	387	93	Halobacteriales:40;Natrialbales:9;Haloferacales:3;Halobacteria:2;Archaea:1;Methanomicrobiales:1	8411	705	Haloferacales:73;Halobacteriales:64;Methanomicrobiales:30;Methanosarcinales:21;Natrialbales:21;Methanobacteriales:6;Thaumarchaeota:6;Crenarchaeota:5;Archaea:4;Euryarchaeota:4;Methanocellales:4;Methanophagales:3;Candidatus_Methanofastidiosa:3;Candidatus_Thorarchaeota:3;Candidatus_Woesearchaeota:3;Candidatus_Methanomethyliales:3;Nitrososphaerales:2;Methanomassiliicoccales:2;Candidatus_Lokiarchaeota…	24	21	Proteobacteria:8;Cyanobacteria:7;Nitrospirae:2;Actinobacteria:2;Chloroflexi:1;candidate division LCP-89:1	K07675(uhpB):8.333;none:75.0;K07683(nreB):4.167;K03413(cheY):4.167;K07709(zraS, hydH):4.167;K11354(cph1)+++K11354(cph1)+++K11354(cph1):4.167	158472	64313	26864
3.14	CL0161(GAF)-CL0183(PAS_Fold)-CL0025(His_Kinase_A)-CL0025(His_Kinase_A)	probable fission	TRUE	4599	502	Haloferacales:177;Halobacteriales:151;Natrialbales:73;Methanomicrobiales:41;Methanosarcinales:10;Methanobacteriales:9;Candidatus_Thorarchaeota:8;Archaeoglobales:7;Archaea:5;Methanomassiliicoccales:4;Halobacteria:3;Methanonatronarchaeales:2;Thermoplasmata:2;Candidatus_Methanofastidiosa:2;Methanomicrobia:1;Methanocellales:1;Euryarchaeota:1;Candidatus_Heimdallarchaeota:1;Crenarchaeota:1;Candidatus_M…	106	106	Haloferacales:57;Halobacteriales:30;Natrialbales:19	none:97.17;K11354(cph1):2.83	arCOG02333:41.509;arCOG02333;arCOG02334:13.208;arCOG02333;arCOG02334;arCOG02383:11.321;arCOG02334;arCOG02387;arCOG02387:9.434;arCOG02334:8.491;arCOG02276;arCOG02330;arCOG02330;arCOG02333:4.717;arCOG02350;arCOG02350;arCOG02358;arCOG02369:3.774;arCOG02354;arCOG02354;arCOG02376;arCOG02376;arCOG02389;arCOG02389;arCOG06408;arCOG06796;arCOG06796:1.887;arCOG02327;arCOG02334:1.887;arCOG02278;arCOG02333;a…	4	2	Natrialbales:1;Haloferacales:1	none:100.0	398	737	247	Haloferacales:73;Halobacteriales:64;Methanomicrobiales:30;Natrialbales:21;Methanosarcinales:21;Methanobacteriales:6;Archaea:4;Euryarchaeota:4;Candidatus_Thorarchaeota:3;Candidatus_Methanomethyliales:3;Candidatus_Methanofastidiosa:3;Candidatus_Bathyarchaeota:2;Thermoplasmata:2;Candidatus_Lokiarchaeota:2;Halobacteria:2;Methanomassiliicoccales:2;Thermoplasmatales:1;Methanomicrobia:1;Candidatus_Hydro…	22	11	Haloferacales:6;Natrialbales:3;Halobacteriales:1;Methanomicrobiales:1	26	12	Natrialbales:1;Haloferacales:1;Halobacteriales:1;Methanomicrobiales:1	8411	705	Haloferacales:73;Halobacteriales:64;Methanomicrobiales:30;Methanosarcinales:21;Natrialbales:21;Methanobacteriales:6;Thaumarchaeota:6;Crenarchaeota:5;Archaea:4;Euryarchaeota:4;Methanocellales:4;Methanophagales:3;Candidatus_Methanofastidiosa:3;Candidatus_Thorarchaeota:3;Candidatus_Woesearchaeota:3;Candidatus_Methanomethyliales:3;Nitrososphaerales:2;Methanomassiliicoccales:2;Candidatus_Lokiarchaeota…	999	875	Proteobacteria:310;Firmicutes:85;Chloroflexi:72;Actinobacteria:49;Bacteria:46;Acidobacteria:39;Thermotogae:31;Bacteroidetes:27;Elusimicrobia:25;Planctomycetes:24;Cyanobacteria:23;Nitrospirae:18;Armatimonadetes:16;Gemmatimonadetes:12;Candidatus Wildermuthbacteria:11;Candidatus Yonathbacteria:10;Candidatus Daviesbacteria:8;Candidatus Aminicenantes:7;Deinococcus-Thermus:7;Aquificae:6;Candidatus Uhrb…	none:60.26;K07636(phoR):13.614;K02482(flgS):13.614;K14986(fixL):1.902;K00936(pdtaS):1.802;K07709(zraS, hydH):1.702;K13533(kinE):1.702;K07646(kdpD):1.602;K07710(atoS):1.001;K07716(pleC):0.701;K01992(ABC-2.P):0.601;K13587(cckA):0.4;K07683(nreB):0.2;K02491(kinA):0.2;K07683(nreB)+++K07683(nreB):0.1;K07698(kinC):0.1;K20962(cdgC):0.1;K11711(dctS):0.1;K11354(cph1):0.1;K11383(kinB):0.1;K02480:0.1	158472	64313	26864
3.15	CL0304(CheY)-CL0183(PAS_Fold)-CL0183(PAS_Fold)-CL0183(PAS_Fold)-CL0183(PAS_Fold)-CL0183(PAS_Fold)-CL0025(His_Kinase_A)-CL0025(His_Kinase_A)	probable fission	TRUE	4599	502	Haloferacales:177;Halobacteriales:151;Natrialbales:73;Methanomicrobiales:41;Methanosarcinales:10;Methanobacteriales:9;Candidatus_Thorarchaeota:8;Archaeoglobales:7;Archaea:5;Methanomassiliicoccales:4;Halobacteria:3;Methanonatronarchaeales:2;Thermoplasmata:2;Candidatus_Methanofastidiosa:2;Methanomicrobia:1;Methanocellales:1;Euryarchaeota:1;Candidatus_Heimdallarchaeota:1;Crenarchaeota:1;Candidatus_M…	99	93	Haloferacales:44;Halobacteriales:38;Methanosarcinales:3;Methanomicrobiales:2;Candidatus_Thorarchaeota:2;Natrialbales:2;Methanonatronarchaeales:1;Methanomicrobia:1	none:100.0	arCOG02333;arCOG02387;arCOG02387:23.232;arCOG02333:19.192;arCOG02333;arCOG02376;arCOG02376;arCOG02387;arCOG02387:15.152;arCOG02387;arCOG02387:7.071;arCOG02329;arCOG02329;arCOG02387;arCOG02387:6.061;arCOG02389;arCOG02389:5.051;arCOG02350;arCOG02350;arCOG06408;arCOG06918:5.051;arCOG02333;arCOG02341;arCOG02383:4.04;arCOG02365;arCOG02365;arCOG02387;arCOG02387:3.03;arCOG02333;arCOG02348;arCOG02348;arC…	12	6	Haloferacales:2;Methanobacteriales:1;Methanomicrobiales:1;Thermoplasmata:1;Halobacteriales:1	none:100.0	398	737	247	Haloferacales:73;Halobacteriales:64;Methanomicrobiales:30;Natrialbales:21;Methanosarcinales:21;Methanobacteriales:6;Archaea:4;Euryarchaeota:4;Candidatus_Thorarchaeota:3;Candidatus_Methanomethyliales:3;Candidatus_Methanofastidiosa:3;Candidatus_Bathyarchaeota:2;Thermoplasmata:2;Candidatus_Lokiarchaeota:2;Halobacteria:2;Methanomassiliicoccales:2;Thermoplasmatales:1;Methanomicrobia:1;Candidatus_Hydro…	267	153	Methanosarcinales:49;Haloferacales:42;Natrialbales:29;Methanomicrobiales:7;Methanobacteriales:7;Halobacteriales:6;Archaeoglobales:5;Candidatus_Thorarchaeota:4;Archaea:2;Methanophagales:1;Euryarchaeota:1	279	158	Methanosarcinales:49;Natrialbales:29;Archaeoglobales:5;Candidatus_Thorarchaeota:4;Haloferacales:2;Archaea:2;Methanomicrobiales:1;Methanobacteriales:1;Halobacteriales:1;Methanophagales:1;Euryarchaeota:1;Thermoplasmata:1	8411	705	Haloferacales:73;Halobacteriales:64;Methanomicrobiales:30;Methanosarcinales:21;Natrialbales:21;Methanobacteriales:6;Thaumarchaeota:6;Crenarchaeota:5;Archaea:4;Euryarchaeota:4;Methanocellales:4;Methanophagales:3;Candidatus_Methanofastidiosa:3;Candidatus_Thorarchaeota:3;Candidatus_Woesearchaeota:3;Candidatus_Methanomethyliales:3;Nitrososphaerales:2;Methanomassiliicoccales:2;Candidatus_Lokiarchaeota…	28	28	Bacteroidetes:9;Spirochaetes:5;Cyanobacteria:4;Ignavibacteriae:2;Candidatus Aminicenantes:2;Nitrospirae:2;Chloroflexi:1;Acidobacteria:1;Lentisphaerae:1;Proteobacteria:1	K22010(pdtaR)+++K00936(pdtaS):7.143;K07683(nreB)+++K07683(nreB)+++K07683(nreB)+++K07683(nreB):7.143;K07683(nreB)+++K07683(nreB)+++K07683(nreB):7.143;none:46.429;K07683(nreB)+++K07683(nreB)+++K07683(nreB)+++K07683(nreB)+++K07683(nreB):3.571;K02482(flgS):3.571;K00936(pdtaS):25.0	158472	64313	26864
3.16	CL0304(CheY)-CL0183(PAS_Fold)-CL0183(PAS_Fold)-CL0183(PAS_Fold)-CL0161(GAF)-CL0025(His_Kinase_A)-CL0025(His_Kinase_A)	probable fission	TRUE	4599	502	Haloferacales:177;Halobacteriales:151;Natrialbales:73;Methanomicrobiales:41;Methanosarcinales:10;Methanobacteriales:9;Candidatus_Thorarchaeota:8;Archaeoglobales:7;Archaea:5;Methanomassiliicoccales:4;Halobacteria:3;Methanonatronarchaeales:2;Thermoplasmata:2;Candidatus_Methanofastidiosa:2;Methanomicrobia:1;Methanocellales:1;Euryarchaeota:1;Candidatus_Heimdallarchaeota:1;Crenarchaeota:1;Candidatus_M…	96	83	Haloferacales:56;Halobacteriales:21;Natrialbales:6	none:95.833;K06930(bat):3.125;K11354(cph1):1.042	arCOG02333;arCOG02352;arCOG02352;arCOG02388;arCOG06712;arCOG06712:31.25;arCOG02333:19.792;arCOG02333;arCOG02369:12.5;arCOG02331;arCOG02331;arCOG02333:6.25;arCOG02333;arCOG02387;arCOG02387:6.25;arCOG02329;arCOG02329;arCOG02369;arCOG02387;arCOG02387:5.208;arCOG02333;arCOG02387;arCOG02387;arCOG06712;arCOG06712:5.208;arCOG02387;arCOG02387:4.167;arCOG02329;arCOG02329;arCOG02333:3.125;arCOG02333;arCOG0…	12	6	Haloferacales:4;Halobacteriales:2	none:100.0	398	737	247	Haloferacales:73;Halobacteriales:64;Methanomicrobiales:30;Natrialbales:21;Methanosarcinales:21;Methanobacteriales:6;Archaea:4;Euryarchaeota:4;Candidatus_Thorarchaeota:3;Candidatus_Methanomethyliales:3;Candidatus_Methanofastidiosa:3;Candidatus_Bathyarchaeota:2;Thermoplasmata:2;Candidatus_Lokiarchaeota:2;Halobacteria:2;Methanomassiliicoccales:2;Thermoplasmatales:1;Methanomicrobia:1;Candidatus_Hydro…	37	15	Haloferacales:11;Natrialbales:2;Halobacteriales:2	49	20	Haloferacales:4;Natrialbales:2;Halobacteriales:2	8411	705	Haloferacales:73;Halobacteriales:64;Methanomicrobiales:30;Methanosarcinales:21;Natrialbales:21;Methanobacteriales:6;Thaumarchaeota:6;Crenarchaeota:5;Archaea:4;Euryarchaeota:4;Methanocellales:4;Methanophagales:3;Candidatus_Methanofastidiosa:3;Candidatus_Thorarchaeota:3;Candidatus_Woesearchaeota:3;Candidatus_Methanomethyliales:3;Nitrososphaerales:2;Methanomassiliicoccales:2;Candidatus_Lokiarchaeota…	6	6	Cyanobacteria:3;Proteobacteria:3	K03413(cheY):50.0;none:50.0	158472	64313	26864
3.17	CL0183(PAS_Fold)-CL0183(PAS_Fold)-CL0183(PAS_Fold)-CL0183(PAS_Fold)-CL0025(His_Kinase_A)-CL0025(His_Kinase_A)	probable fission	TRUE	4599	502	Haloferacales:177;Halobacteriales:151;Natrialbales:73;Methanomicrobiales:41;Methanosarcinales:10;Methanobacteriales:9;Candidatus_Thorarchaeota:8;Archaeoglobales:7;Archaea:5;Methanomassiliicoccales:4;Halobacteria:3;Methanonatronarchaeales:2;Thermoplasmata:2;Candidatus_Methanofastidiosa:2;Methanomicrobia:1;Methanocellales:1;Euryarchaeota:1;Candidatus_Heimdallarchaeota:1;Crenarchaeota:1;Candidatus_M…	69	62	Natrialbales:23;Haloferacales:18;Halobacteriales:14;Methanomicrobiales:4;Methanobacteriales:2;Methanomicrobia:1	none:62.319;K11354(cph1):24.638;K11354(cph1)+++K11354(cph1):11.594;K11354(cph1)+++K11354(cph1)+++K11354(cph1):1.449	arCOG02365;arCOG02365;arCOG06712;arCOG06712:10.145;arCOG02352;arCOG02352;arCOG02354;arCOG02354;arCOG06408:7.246;arCOG02352;arCOG02352;arCOG02358;arCOG06712;arCOG06712:5.797;arCOG02329;arCOG02329;arCOG02358;arCOG06712;arCOG06712;arCOG06796;arCOG06796;arCOG08095;arCOG08095:5.797;arCOG02329;arCOG02329;arCOG02352;arCOG02352;arCOG02364;arCOG02364:5.797;arCOG02348;arCOG02348;arCOG02369;arCOG06408:5.797…	27	13	Halobacteriales:3;Haloferacales:3;Methanomicrobiales:3;Candidatus_Lokiarchaeota:2;Archaea:1;Natrialbales:1	none:92.593;K11354(cph1):3.704;K07716(pleC):3.704	398	737	247	Haloferacales:73;Halobacteriales:64;Methanomicrobiales:30;Natrialbales:21;Methanosarcinales:21;Methanobacteriales:6;Archaea:4;Euryarchaeota:4;Candidatus_Thorarchaeota:3;Candidatus_Methanomethyliales:3;Candidatus_Methanofastidiosa:3;Candidatus_Bathyarchaeota:2;Thermoplasmata:2;Candidatus_Lokiarchaeota:2;Halobacteria:2;Methanomassiliicoccales:2;Thermoplasmatales:1;Methanomicrobia:1;Candidatus_Hydro…	220	63	Methanosarcinales:23;Methanomicrobiales:16;Haloferacales:9;Halobacteriales:8;Candidatus_Lokiarchaeota:2;Archaeoglobales:1;Candidatus_Verstraetearchaeota:1;Euryarchaeota:1;Candidatus_Thorarchaeota:1;Thermoplasmata:1	247	70	Methanosarcinales:23;Haloferacales:3;Halobacteriales:3;Methanomicrobiales:3;Candidatus_Lokiarchaeota:2;Archaeoglobales:1;Candidatus_Verstraetearchaeota:1;Euryarchaeota:1;Candidatus_Thorarchaeota:1;Thermoplasmata:1;Archaea:1;Natrialbales:1	8411	705	Haloferacales:73;Halobacteriales:64;Methanomicrobiales:30;Methanosarcinales:21;Natrialbales:21;Methanobacteriales:6;Thaumarchaeota:6;Crenarchaeota:5;Archaea:4;Euryarchaeota:4;Methanocellales:4;Methanophagales:3;Candidatus_Methanofastidiosa:3;Candidatus_Thorarchaeota:3;Candidatus_Woesearchaeota:3;Candidatus_Methanomethyliales:3;Nitrososphaerales:2;Methanomassiliicoccales:2;Candidatus_Lokiarchaeota…	995	880	Proteobacteria:342;Bacteroidetes:271;Firmicutes:105;Cyanobacteria:46;Spirochaetes:22;Planctomycetes:15;Deinococcus-Thermus:13;Ignavibacteriae:9;Bacteria:8;Nitrospirae:7;Candidatus Raymondbacteria:7;Chloroflexi:6;Acidobacteria:6;Actinobacteria:5;Elusimicrobia:3;Candidatus Cloacimonetes:2;Balneolaeota:2;Chlorobi:2;Verrucomicrobia:2;Deferribacteres:1;Candidatus Marinimicrobia:1;Candidatus Riflebacte…	K14986(fixL):7.739;none:67.94;K02482(flgS):6.332;K13533(kinE):5.829;K02491(kinA):2.01;K00936(pdtaS):1.809;K13587(cckA):1.709;K07636(phoR):1.106;K07716(pleC):0.905;K07683(nreB)+++K07683(nreB)+++K07683(nreB):0.804;K02480:0.704;K01992(ABC-2.P):0.603;K10125(dctB):0.503;K13598(ntrY)+++K13598(ntrY)+++K13533(kinE):0.503;K11354(cph1):0.402;K07675(uhpB):0.302;K02480+++K02480:0.201;K07683(nreB)+++K07683(nr…	158472	64313	26864
3.18	CL0183(PAS_Fold)-CL0183(PAS_Fold)-CL0183(PAS_Fold)-CL0025(His_Kinase_A)-CL0025(His_Kinase_A)	probable fission	TRUE	4599	502	Haloferacales:177;Halobacteriales:151;Natrialbales:73;Methanomicrobiales:41;Methanosarcinales:10;Methanobacteriales:9;Candidatus_Thorarchaeota:8;Archaeoglobales:7;Archaea:5;Methanomassiliicoccales:4;Halobacteria:3;Methanonatronarchaeales:2;Thermoplasmata:2;Candidatus_Methanofastidiosa:2;Methanomicrobia:1;Methanocellales:1;Euryarchaeota:1;Candidatus_Heimdallarchaeota:1;Crenarchaeota:1;Candidatus_M…	58	52	Halobacteriales:17;Natrialbales:11;Haloferacales:10;Methanomicrobiales:7;Methanobacteriales:4;Archaeoglobales:1;Methanomassiliicoccales:1;Methanomicrobia:1	none:74.138;K04757(rsbW):3.448;K11354(cph1):18.966;K11354(cph1)+++K11354(cph1):1.724;K01992(ABC-2.P):1.724	arCOG02329;arCOG02329;arCOG02358;arCOG06712;arCOG06712;arCOG06796;arCOG06796;arCOG08095;arCOG08095:10.345;arCOG02364;arCOG02364:8.621;arCOG02358;arCOG06192:8.621;arCOG02364;arCOG02364;arCOG02367;arCOG02367:6.897;arCOG02352;arCOG02352;arCOG02364;arCOG02364;arCOG02367;arCOG02367:6.897;arCOG02348;arCOG02348;arCOG06712;arCOG06712;arCOG06796;arCOG06796;arCOG07605;arCOG07605;arCOG08095;arCOG08095:5.172…	31	15	Methanosarcinales:5;Haloferacales:5;Methanomicrobiales:2;Candidatus_Lokiarchaeota:1;Methanobacteriales:1;Methanomassiliicoccales:1	K07716(pleC):9.677;none:87.097;K00936(pdtaS):3.226	398	737	247	Haloferacales:73;Halobacteriales:64;Methanomicrobiales:30;Natrialbales:21;Methanosarcinales:21;Methanobacteriales:6;Archaea:4;Euryarchaeota:4;Candidatus_Thorarchaeota:3;Candidatus_Methanomethyliales:3;Candidatus_Methanofastidiosa:3;Candidatus_Bathyarchaeota:2;Thermoplasmata:2;Candidatus_Lokiarchaeota:2;Halobacteria:2;Methanomassiliicoccales:2;Thermoplasmatales:1;Methanomicrobia:1;Candidatus_Hydro…	346	119	Haloferacales:71;Halobacteriales:29;Methanomicrobiales:11;Methanobacteriales:3;Archaea:2;Candidatus_Thorarchaeota:1;Methanosarcinales:1;Thermoplasmata:1	377	131	Halobacteriales:29;Haloferacales:5;Methanosarcinales:5;Methanomicrobiales:2;Archaea:2;Methanobacteriales:1;Candidatus_Thorarchaeota:1;Thermoplasmata:1;Candidatus_Lokiarchaeota:1;Methanomassiliicoccales:1	8411	705	Haloferacales:73;Halobacteriales:64;Methanomicrobiales:30;Methanosarcinales:21;Natrialbales:21;Methanobacteriales:6;Thaumarchaeota:6;Crenarchaeota:5;Archaea:4;Euryarchaeota:4;Methanocellales:4;Methanophagales:3;Candidatus_Methanofastidiosa:3;Candidatus_Thorarchaeota:3;Candidatus_Woesearchaeota:3;Candidatus_Methanomethyliales:3;Nitrososphaerales:2;Methanomassiliicoccales:2;Candidatus_Lokiarchaeota…	895	831	Proteobacteria:427;Bacteroidetes:166;Firmicutes:117;Cyanobacteria:20;Spirochaetes:14;Chloroflexi:11;Planctomycetes:11;Candidatus Peregrinibacteria:9;Elusimicrobia:9;Actinobacteria:9;Nitrospirae:5;Deinococcus-Thermus:5;Acidobacteria:4;Bacteria:3;Verrucomicrobia:3;Lentisphaerae:2;Candidatus Omnitrophica:2;Deferribacteres:2;Rhodothermaeota:2;Candidatus Melainabacteria:1;Candidatus Fischerbacteria:1;…	K02491(kinA):8.827;none:58.101;K02482(flgS):5.81;K07675(uhpB):2.793;K10125(dctB):2.458;K07716(pleC):2.235;K14986(fixL):11.955;K00936(pdtaS):1.676;K07636(phoR):1.006;K01992(ABC-2.P):0.782;K13587(cckA):0.67;K13533(kinE):0.67;K07683(nreB)+++K07683(nreB)+++K07683(nreB):0.559;K02480:0.559;K11354(cph1):0.335;K07683(nreB)+++K07683(nreB):0.335;K07683(nreB):0.223;K07697(kinB):0.223;K07683(nreB)+++K07683(n…	158472	64313	26864
3.19	CL0304(CheY)-CL0183(PAS_Fold)-CL0183(PAS_Fold)-CL0161(GAF)-CL0183(PAS_Fold)-CL0183(PAS_Fold)-CL0183(PAS_Fold)-CL0161(GAF)-CL0025(His_Kinase_A)-CL0025(His_Kinase_A)	probable fission	TRUE	4599	502	Haloferacales:177;Halobacteriales:151;Natrialbales:73;Methanomicrobiales:41;Methanosarcinales:10;Methanobacteriales:9;Candidatus_Thorarchaeota:8;Archaeoglobales:7;Archaea:5;Methanomassiliicoccales:4;Halobacteria:3;Methanonatronarchaeales:2;Thermoplasmata:2;Candidatus_Methanofastidiosa:2;Methanomicrobia:1;Methanocellales:1;Euryarchaeota:1;Candidatus_Heimdallarchaeota:1;Crenarchaeota:1;Candidatus_M…	57	54	Halobacteriales:27;Haloferacales:21;Natrialbales:6	none:100.0	arCOG02329;arCOG02329;arCOG02333;arCOG02352;arCOG02352:64.912;arCOG02329;arCOG02329;arCOG06192:35.088	2	1	Haloferacales:1	K06930(bat):50.0;none:50.0	398	737	247	Haloferacales:73;Halobacteriales:64;Methanomicrobiales:30;Natrialbales:21;Methanosarcinales:21;Methanobacteriales:6;Archaea:4;Euryarchaeota:4;Candidatus_Thorarchaeota:3;Candidatus_Methanomethyliales:3;Candidatus_Methanofastidiosa:3;Candidatus_Bathyarchaeota:2;Thermoplasmata:2;Candidatus_Lokiarchaeota:2;Halobacteria:2;Methanomassiliicoccales:2;Thermoplasmatales:1;Methanomicrobia:1;Candidatus_Hydro…	20	10	Haloferacales:10	22	11	Haloferacales:1	8411	705	Haloferacales:73;Halobacteriales:64;Methanomicrobiales:30;Methanosarcinales:21;Natrialbales:21;Methanobacteriales:6;Thaumarchaeota:6;Crenarchaeota:5;Archaea:4;Euryarchaeota:4;Methanocellales:4;Methanophagales:3;Candidatus_Methanofastidiosa:3;Candidatus_Thorarchaeota:3;Candidatus_Woesearchaeota:3;Candidatus_Methanomethyliales:3;Nitrososphaerales:2;Methanomassiliicoccales:2;Candidatus_Lokiarchaeota…	0	0			158472	64313	26864
3.2	CL0304(CheY)-CL0183(PAS_Fold)-CL0183(PAS_Fold)-CL0161(GAF)-CL0161(GAF)-CL0025(His_Kinase_A)-CL0025(His_Kinase_A)	probable fission	TRUE	4599	502	Haloferacales:177;Halobacteriales:151;Natrialbales:73;Methanomicrobiales:41;Methanosarcinales:10;Methanobacteriales:9;Candidatus_Thorarchaeota:8;Archaeoglobales:7;Archaea:5;Methanomassiliicoccales:4;Halobacteria:3;Methanonatronarchaeales:2;Thermoplasmata:2;Candidatus_Methanofastidiosa:2;Methanomicrobia:1;Methanocellales:1;Euryarchaeota:1;Candidatus_Heimdallarchaeota:1;Crenarchaeota:1;Candidatus_M…	57	56	Haloferacales:50;Halobacteriales:6	none:100.0	arCOG02333;arCOG02387;arCOG02387:50.877;arCOG02333;arCOG02389;arCOG02389;arCOG06192:42.105;arCOG02333;arCOG02334;arCOG02387;arCOG02387:7.018	2	1	Halobacteriales:1	none:100.0	398	737	247	Haloferacales:73;Halobacteriales:64;Methanomicrobiales:30;Natrialbales:21;Methanosarcinales:21;Methanobacteriales:6;Archaea:4;Euryarchaeota:4;Candidatus_Thorarchaeota:3;Candidatus_Methanomethyliales:3;Candidatus_Methanofastidiosa:3;Candidatus_Bathyarchaeota:2;Thermoplasmata:2;Candidatus_Lokiarchaeota:2;Halobacteria:2;Methanomassiliicoccales:2;Thermoplasmatales:1;Methanomicrobia:1;Candidatus_Hydro…	9	5	Haloferacales:2;Halobacteriales:2;Natrialbales:1	11	5	Haloferacales:2;Halobacteriales:1;Natrialbales:1	8411	705	Haloferacales:73;Halobacteriales:64;Methanomicrobiales:30;Methanosarcinales:21;Natrialbales:21;Methanobacteriales:6;Thaumarchaeota:6;Crenarchaeota:5;Archaea:4;Euryarchaeota:4;Methanocellales:4;Methanophagales:3;Candidatus_Methanofastidiosa:3;Candidatus_Thorarchaeota:3;Candidatus_Woesearchaeota:3;Candidatus_Methanomethyliales:3;Nitrososphaerales:2;Methanomassiliicoccales:2;Candidatus_Lokiarchaeota…	2	2	Nitrospinae:1;Cyanobacteria:1	none:100.0	158472	64313	26864
3.21	CL0304(CheY)-CL0183(PAS_Fold)-CL0161(GAF)-CL0183(PAS_Fold)-CL0025(His_Kinase_A)-CL0025(His_Kinase_A)	probable fission	TRUE	4599	502	Haloferacales:177;Halobacteriales:151;Natrialbales:73;Methanomicrobiales:41;Methanosarcinales:10;Methanobacteriales:9;Candidatus_Thorarchaeota:8;Archaeoglobales:7;Archaea:5;Methanomassiliicoccales:4;Halobacteria:3;Methanonatronarchaeales:2;Thermoplasmata:2;Candidatus_Methanofastidiosa:2;Methanomicrobia:1;Methanocellales:1;Euryarchaeota:1;Candidatus_Heimdallarchaeota:1;Crenarchaeota:1;Candidatus_M…	48	48	Halobacteriales:25;Haloferacales:19;Natrialbales:4	none:100.0	arCOG02333:41.667;arCOG02334;arCOG02387;arCOG02387:22.917;arCOG02327;arCOG02330;arCOG02330;arCOG05183;arCOG05183:8.333;arCOG02369;arCOG02387;arCOG02387:6.25;arCOG02329;arCOG02329;arCOG02334;arCOG02364;arCOG02364;arCOG02388;arCOG06192:4.167;arCOG02387;arCOG02387:4.167;arCOG02327;arCOG02330;arCOG02330;arCOG02334;arCOG02364;arCOG02364;arCOG02389;arCOG02389:4.167;arCOG02333;arCOG02334;arCOG02387;arCO…	8	4	Haloferacales:2;Halobacteriales:2	none:100.0	398	737	247	Haloferacales:73;Halobacteriales:64;Methanomicrobiales:30;Natrialbales:21;Methanosarcinales:21;Methanobacteriales:6;Archaea:4;Euryarchaeota:4;Candidatus_Thorarchaeota:3;Candidatus_Methanomethyliales:3;Candidatus_Methanofastidiosa:3;Candidatus_Bathyarchaeota:2;Thermoplasmata:2;Candidatus_Lokiarchaeota:2;Halobacteria:2;Methanomassiliicoccales:2;Thermoplasmatales:1;Methanomicrobia:1;Candidatus_Hydro…	203	53	Haloferacales:38;Halobacteriales:10;Methanomicrobiales:2;Methanonatronarchaeales:1;Halobacteria:1;Methanonatronarchaeia:1	211	54	Haloferacales:2;Halobacteriales:2;Methanomicrobiales:2;Methanonatronarchaeales:1;Halobacteria:1;Methanonatronarchaeia:1	8411	705	Haloferacales:73;Halobacteriales:64;Methanomicrobiales:30;Methanosarcinales:21;Natrialbales:21;Methanobacteriales:6;Thaumarchaeota:6;Crenarchaeota:5;Archaea:4;Euryarchaeota:4;Methanocellales:4;Methanophagales:3;Candidatus_Methanofastidiosa:3;Candidatus_Thorarchaeota:3;Candidatus_Woesearchaeota:3;Candidatus_Methanomethyliales:3;Nitrososphaerales:2;Methanomassiliicoccales:2;Candidatus_Lokiarchaeota…	13	12	Proteobacteria:7;Cyanobacteria:2;Gemmatimonadetes:1;Bacteria:1;Bacteroidetes:1	none:92.308;K07716(pleC):7.692	158472	64313	26864
3.22	CL0304(CheY)-CL0161(GAF)-CL0025(His_Kinase_A)-CL0025(His_Kinase_A)	probable fission	TRUE	4599	502	Haloferacales:177;Halobacteriales:151;Natrialbales:73;Methanomicrobiales:41;Methanosarcinales:10;Methanobacteriales:9;Candidatus_Thorarchaeota:8;Archaeoglobales:7;Archaea:5;Methanomassiliicoccales:4;Halobacteria:3;Methanonatronarchaeales:2;Thermoplasmata:2;Candidatus_Methanofastidiosa:2;Methanomicrobia:1;Methanocellales:1;Euryarchaeota:1;Candidatus_Heimdallarchaeota:1;Crenarchaeota:1;Candidatus_M…	48	43	Haloferacales:20;Halobacteriales:17;Natrialbales:5;Archaea:1	none:95.833;K06930(bat):4.167	arCOG02333:18.75;arCOG02327;arCOG02387;arCOG02387:16.667;arCOG02369:14.583;arCOG02332;arCOG02332:10.417;arCOG02333;arCOG02385;arCOG02385:8.333;arCOG02389;arCOG02389:6.25;arCOG02369;arCOG02387;arCOG02387:6.25;arCOG02333;arCOG02369:6.25;arCOG02331;arCOG02331;arCOG02386:2.083;arCOG02333;arCOG02389;arCOG02389;arCOG06192:2.083;arCOG02329;arCOG02329;arCOG02369;arCOG02387;arCOG02387:2.083;arCOG02386;arC…	6	3	Haloferacales:2;Halobacteriales:1	none:100.0	398	737	247	Haloferacales:73;Halobacteriales:64;Methanomicrobiales:30;Natrialbales:21;Methanosarcinales:21;Methanobacteriales:6;Archaea:4;Euryarchaeota:4;Candidatus_Thorarchaeota:3;Candidatus_Methanomethyliales:3;Candidatus_Methanofastidiosa:3;Candidatus_Bathyarchaeota:2;Thermoplasmata:2;Candidatus_Lokiarchaeota:2;Halobacteria:2;Methanomassiliicoccales:2;Thermoplasmatales:1;Methanomicrobia:1;Candidatus_Hydro…	67	16	Halobacteriales:14;Haloferacales:2	73	18	Haloferacales:2;Halobacteriales:1	8411	705	Haloferacales:73;Halobacteriales:64;Methanomicrobiales:30;Methanosarcinales:21;Natrialbales:21;Methanobacteriales:6;Thaumarchaeota:6;Crenarchaeota:5;Archaea:4;Euryarchaeota:4;Methanocellales:4;Methanophagales:3;Candidatus_Methanofastidiosa:3;Candidatus_Thorarchaeota:3;Candidatus_Woesearchaeota:3;Candidatus_Methanomethyliales:3;Nitrososphaerales:2;Methanomassiliicoccales:2;Candidatus_Lokiarchaeota…	300	282	Proteobacteria:155;Actinobacteria:36;Cyanobacteria:26;Chloroflexi:21;Candidatus Rokubacteria:20;Bacteria:6;Elusimicrobia:4;candidate division Zixibacteria:4;Candidatus Tectomicrobia:2;Candidatus Eisenbacteria:2;Bacteroidetes:2;Candidatus Handelsmanbacteria:1;Planctomycetes:1;Lentisphaerae:1;Candidatus Latescibacteria:1	K07646(kdpD):8.333;none:75.667;K02482(flgS):7.0;K11354(cph1)+++K11354(cph1):3.0;K07636(phoR):2.0;K03413(cheY):1.333;K13589(cpdR):1.0;K03413(cheY)+++K02482(flgS):0.667;K13587(cckA):0.333;K07709(zraS, hydH):0.333;K02490(spo0F):0.333	158472	64313	26864
3.23	CL0304(CheY)-CL0025(His_Kinase_A)-CL0025(His_Kinase_A)	probable fission	TRUE	4599	502	Haloferacales:177;Halobacteriales:151;Natrialbales:73;Methanomicrobiales:41;Methanosarcinales:10;Methanobacteriales:9;Candidatus_Thorarchaeota:8;Archaeoglobales:7;Archaea:5;Methanomassiliicoccales:4;Halobacteria:3;Methanonatronarchaeales:2;Thermoplasmata:2;Candidatus_Methanofastidiosa:2;Methanomicrobia:1;Methanocellales:1;Euryarchaeota:1;Candidatus_Heimdallarchaeota:1;Crenarchaeota:1;Candidatus_M…	43	37	Haloferacales:17;Methanomicrobiales:12;Halobacteriales:7;Archaea:1	none:74.419;K03413(cheY):23.256;K22010(pdtaR):2.326	arCOG02333:44.186;arCOG02378:16.279;arCOG06219:13.953;arCOG02378;arCOG02592:9.302;arCOG02592;arCOG06193:6.977;arCOG02369:2.326;arCOG07605;arCOG07605:2.326;arCOG02386;arCOG06219:2.326;arCOG02330;arCOG02330;arCOG02389;arCOG02389:2.326	30	13	Halobacteriales:5;Methanomicrobiales:2;Methanobacteriales:2;Euryarchaeota:1;Thermoplasmata:1;Candidatus_Hydrothermarchaeota:1;Candidatus_Thorarchaeota:1	none:70.0;K11443(divK):6.667;K02490(spo0F):3.333;K22010(pdtaR):10.0;K11355(rcp1):10.0	398	737	247	Haloferacales:73;Halobacteriales:64;Methanomicrobiales:30;Natrialbales:21;Methanosarcinales:21;Methanobacteriales:6;Archaea:4;Euryarchaeota:4;Candidatus_Thorarchaeota:3;Candidatus_Methanomethyliales:3;Candidatus_Methanofastidiosa:3;Candidatus_Bathyarchaeota:2;Thermoplasmata:2;Candidatus_Lokiarchaeota:2;Halobacteria:2;Methanomassiliicoccales:2;Thermoplasmatales:1;Methanomicrobia:1;Candidatus_Hydro…	1831	380	Haloferacales:112;Halobacteriales:83;Natrialbales:53;Methanosarcinales:43;Methanobacteriales:24;Methanomicrobiales:13;Archaea:6;Candidatus_Thorarchaeota:6;Thermoplasmata:5;Thaumarchaeota:5;Crenarchaeota:4;Candidatus_Methanomethyliales:3;Halobacteria:3;Candidatus_Woesearchaeota:3;Euryarchaeota:2;Methanophagales:2;Candidatus_Lokiarchaeota:2;Candidatus_Heimdallarchaeota:2;Candidatus_Hydrothermarchae…	1861	381	Haloferacales:112;Natrialbales:53;Methanosarcinales:43;Archaea:6;Halobacteriales:5;Thaumarchaeota:5;Crenarchaeota:4;Candidatus_Methanomethyliales:3;Halobacteria:3;Candidatus_Woesearchaeota:3;Methanobacteriales:2;Methanomicrobiales:2;Methanophagales:2;Candidatus_Lokiarchaeota:2;Candidatus_Heimdallarchaeota:2;Candidatus_Hydrothermarchaeota:1;Euryarchaeota:1;Thermoplasmata:1;Archaeoglobales:1;Candid…	8411	705	Haloferacales:73;Halobacteriales:64;Methanomicrobiales:30;Methanosarcinales:21;Natrialbales:21;Methanobacteriales:6;Thaumarchaeota:6;Crenarchaeota:5;Archaea:4;Euryarchaeota:4;Methanocellales:4;Methanophagales:3;Candidatus_Methanofastidiosa:3;Candidatus_Thorarchaeota:3;Candidatus_Woesearchaeota:3;Candidatus_Methanomethyliales:3;Nitrososphaerales:2;Methanomassiliicoccales:2;Candidatus_Lokiarchaeota…	4049	2725	Proteobacteria:1420;Bacteroidetes:347;Cyanobacteria:343;Firmicutes:78;Chloroflexi:65;Planctomycetes:62;Spirochaetes:55;Elusimicrobia:45;Verrucomicrobia:37;Deinococcus-Thermus:37;Nitrospirae:32;Bacteria:29;Candidatus Omnitrophica:29;Actinobacteria:17;Lentisphaerae:12;Acidobacteria:12;Armatimonadetes:11;Ignavibacteriae:8;Candidatus Edwardsbacteria:7;Candidatus Raymondbacteria:7;Nitrospinae:6;Gemmat…	none:61.546;K03413(cheY):5.952;K00936(pdtaS):12.225;K02482(flgS):11.83;K11443(divK):1.729;K07675(uhpB):1.531;K03413(cheY)+++K02482(flgS):1.309;K22010(pdtaR):1.21;K07709(zraS, hydH):0.469;K19622(phcR):0.346;K11443(divK)+++K02482(flgS):0.198;K10125(dctB):0.173;K02490(spo0F):0.148;K19623(phcQ):0.148;K02480:0.148;K07716(pleC):0.148;K11354(cph1)+++K11354(cph1):0.148;K07646(kdpD):0.123;K03413(cheY)+++K…	158472	64313	26864
3.24	PF16926.5(HisKA_4TM)-CL0025(His_Kinase_A)	probable fission	TRUE	4599	502	Haloferacales:177;Halobacteriales:151;Natrialbales:73;Methanomicrobiales:41;Methanosarcinales:10;Methanobacteriales:9;Candidatus_Thorarchaeota:8;Archaeoglobales:7;Archaea:5;Methanomassiliicoccales:4;Halobacteria:3;Methanonatronarchaeales:2;Thermoplasmata:2;Candidatus_Methanofastidiosa:2;Methanomicrobia:1;Methanocellales:1;Euryarchaeota:1;Candidatus_Heimdallarchaeota:1;Crenarchaeota:1;Candidatus_M…	40	39	Halobacteriales:28;Haloferacales:8;Natrialbales:3	none:100.0	arCOG06219:60.0;arCOG02364;arCOG02364:15.0;arCOG09107;arCOG09107:12.5;arCOG06219;arCOG09107;arCOG09107:12.5	8	4	Halobacteriales:3;Haloferacales:1	none:100.0	398	737	247	Haloferacales:73;Halobacteriales:64;Methanomicrobiales:30;Natrialbales:21;Methanosarcinales:21;Methanobacteriales:6;Archaea:4;Euryarchaeota:4;Candidatus_Thorarchaeota:3;Candidatus_Methanomethyliales:3;Candidatus_Methanofastidiosa:3;Candidatus_Bathyarchaeota:2;Thermoplasmata:2;Candidatus_Lokiarchaeota:2;Halobacteria:2;Methanomassiliicoccales:2;Thermoplasmatales:1;Methanomicrobia:1;Candidatus_Hydro…	9	4	Halobacteriales:3;Haloferacales:1	17	7	Halobacteriales:3;Haloferacales:1	8411	705	Haloferacales:73;Halobacteriales:64;Methanomicrobiales:30;Methanosarcinales:21;Natrialbales:21;Methanobacteriales:6;Thaumarchaeota:6;Crenarchaeota:5;Archaea:4;Euryarchaeota:4;Methanocellales:4;Methanophagales:3;Candidatus_Methanofastidiosa:3;Candidatus_Thorarchaeota:3;Candidatus_Woesearchaeota:3;Candidatus_Methanomethyliales:3;Nitrososphaerales:2;Methanomassiliicoccales:2;Candidatus_Lokiarchaeota…	0	0			158472	64313	26864
3.25	PF16926.5(HisKA_4TM)-CL0025(His_Kinase_A)-CL0025(His_Kinase_A)	probable fission	TRUE	4599	502	Haloferacales:177;Halobacteriales:151;Natrialbales:73;Methanomicrobiales:41;Methanosarcinales:10;Methanobacteriales:9;Candidatus_Thorarchaeota:8;Archaeoglobales:7;Archaea:5;Methanomassiliicoccales:4;Halobacteria:3;Methanonatronarchaeales:2;Thermoplasmata:2;Candidatus_Methanofastidiosa:2;Methanomicrobia:1;Methanocellales:1;Euryarchaeota:1;Candidatus_Heimdallarchaeota:1;Crenarchaeota:1;Candidatus_M…	38	32	Natrialbales:21;Halobacteriales:11	none:68.421;K11354(cph1):31.579	arCOG02358:44.737;arCOG02333:39.474;arCOG02327:5.263;arCOG02369:5.263;arCOG02358;arCOG09107;arCOG09107:2.632;arCOG02331;arCOG02331;arCOG02387;arCOG02387:2.632	6	3	Natrialbales:3	none:100.0	398	737	247	Haloferacales:73;Halobacteriales:64;Methanomicrobiales:30;Natrialbales:21;Methanosarcinales:21;Methanobacteriales:6;Archaea:4;Euryarchaeota:4;Candidatus_Thorarchaeota:3;Candidatus_Methanomethyliales:3;Candidatus_Methanofastidiosa:3;Candidatus_Bathyarchaeota:2;Thermoplasmata:2;Candidatus_Lokiarchaeota:2;Halobacteria:2;Methanomassiliicoccales:2;Thermoplasmatales:1;Methanomicrobia:1;Candidatus_Hydro…	4	2	Natrialbales:1;Halobacteriales:1	10	4	Natrialbales:3;Halobacteriales:1	8411	705	Haloferacales:73;Halobacteriales:64;Methanomicrobiales:30;Methanosarcinales:21;Natrialbales:21;Methanobacteriales:6;Thaumarchaeota:6;Crenarchaeota:5;Archaea:4;Euryarchaeota:4;Methanocellales:4;Methanophagales:3;Candidatus_Methanofastidiosa:3;Candidatus_Thorarchaeota:3;Candidatus_Woesearchaeota:3;Candidatus_Methanomethyliales:3;Nitrososphaerales:2;Methanomassiliicoccales:2;Candidatus_Lokiarchaeota…	0	0			158472	64313	26864
3.26	CL0192(GPCR_A)-CL0183(PAS_Fold)-CL0183(PAS_Fold)-CL0183(PAS_Fold)-CL0025(His_Kinase_A)-CL0025(His_Kinase_A)	probable fission	TRUE	4599	502	Haloferacales:177;Halobacteriales:151;Natrialbales:73;Methanomicrobiales:41;Methanosarcinales:10;Methanobacteriales:9;Candidatus_Thorarchaeota:8;Archaeoglobales:7;Archaea:5;Methanomassiliicoccales:4;Halobacteria:3;Methanonatronarchaeales:2;Thermoplasmata:2;Candidatus_Methanofastidiosa:2;Methanomicrobia:1;Methanocellales:1;Euryarchaeota:1;Candidatus_Heimdallarchaeota:1;Crenarchaeota:1;Candidatus_M…	34	34	Halobacteriales:24;Natrialbales:6;Haloferacales:3;Halobacteria:1	none:100.0	arCOG02327;arCOG02329;arCOG02329:70.588;arCOG02327:20.588;arCOG02027;arCOG02333;arCOG06192:5.882;arCOG02329;arCOG02329;arCOG02333:2.941	2	1	Halobacteriales:1	none:100.0	398	737	247	Haloferacales:73;Halobacteriales:64;Methanomicrobiales:30;Natrialbales:21;Methanosarcinales:21;Methanobacteriales:6;Archaea:4;Euryarchaeota:4;Candidatus_Thorarchaeota:3;Candidatus_Methanomethyliales:3;Candidatus_Methanofastidiosa:3;Candidatus_Bathyarchaeota:2;Thermoplasmata:2;Candidatus_Lokiarchaeota:2;Halobacteria:2;Methanomassiliicoccales:2;Thermoplasmatales:1;Methanomicrobia:1;Candidatus_Hydro…	4	1	Archaea:1	6	2	Archaea:1;Halobacteriales:1	8411	705	Haloferacales:73;Halobacteriales:64;Methanomicrobiales:30;Methanosarcinales:21;Natrialbales:21;Methanobacteriales:6;Thaumarchaeota:6;Crenarchaeota:5;Archaea:4;Euryarchaeota:4;Methanocellales:4;Methanophagales:3;Candidatus_Methanofastidiosa:3;Candidatus_Thorarchaeota:3;Candidatus_Woesearchaeota:3;Candidatus_Methanomethyliales:3;Nitrososphaerales:2;Methanomassiliicoccales:2;Candidatus_Lokiarchaeota…	1	1	Spirochaetes:1	K02482(flgS):100.0	158472	64313	26864
3.27	CL0681(HAMP)-CL0025(His_Kinase_A)-CL0025(His_Kinase_A)	probable fission	TRUE	4599	502	Haloferacales:177;Halobacteriales:151;Natrialbales:73;Methanomicrobiales:41;Methanosarcinales:10;Methanobacteriales:9;Candidatus_Thorarchaeota:8;Archaeoglobales:7;Archaea:5;Methanomassiliicoccales:4;Halobacteria:3;Methanonatronarchaeales:2;Thermoplasmata:2;Candidatus_Methanofastidiosa:2;Methanomicrobia:1;Methanocellales:1;Euryarchaeota:1;Candidatus_Heimdallarchaeota:1;Crenarchaeota:1;Candidatus_M…	34	34	Halobacteriales:33;Natrialbales:1	none:100.0	arCOG02358:88.235;arCOG02333:11.765	2	1	Halobacteriales:1	none:100.0	398	737	247	Haloferacales:73;Halobacteriales:64;Methanomicrobiales:30;Natrialbales:21;Methanosarcinales:21;Methanobacteriales:6;Archaea:4;Euryarchaeota:4;Candidatus_Thorarchaeota:3;Candidatus_Methanomethyliales:3;Candidatus_Methanofastidiosa:3;Candidatus_Bathyarchaeota:2;Thermoplasmata:2;Candidatus_Lokiarchaeota:2;Halobacteria:2;Methanomassiliicoccales:2;Thermoplasmatales:1;Methanomicrobia:1;Candidatus_Hydro…	22	8	Halobacteriales:4;Haloferacales:4	24	8	Haloferacales:4;Halobacteriales:1	8411	705	Haloferacales:73;Halobacteriales:64;Methanomicrobiales:30;Methanosarcinales:21;Natrialbales:21;Methanobacteriales:6;Thaumarchaeota:6;Crenarchaeota:5;Archaea:4;Euryarchaeota:4;Methanocellales:4;Methanophagales:3;Candidatus_Methanofastidiosa:3;Candidatus_Thorarchaeota:3;Candidatus_Woesearchaeota:3;Candidatus_Methanomethyliales:3;Nitrososphaerales:2;Methanomassiliicoccales:2;Candidatus_Lokiarchaeota…	12379	6469	Proteobacteria:3288;Actinobacteria:1951;Firmicutes:695;Bacteroidetes:94;Chloroflexi:56;Bacteria:55;Cyanobacteria:43;Planctomycetes:40;Deinococcus-Thermus:39;Acidobacteria:37;Nitrospirae:28;Candidatus Rokubacteria:19;Gemmatimonadetes:15;Elusimicrobia:12;Spirochaetes:12;Candidatus Omnitrophica:10;Verrucomicrobia:8;Thermotogae:7;Ignavibacteriae:7;Candidatus Raymondbacteria:5;Candidatus Desantisbacte…	K07653(mprB):4.79;K18351(vanSAc):4.176;none:31.246;K07644(cusS, copS, silS):2.949;K07642(baeS, smeS):2.222;K07638(envZ):18.636;K02484:12.271;K07654(mtrB):10.34;K07639(rstB)+++K07639(rstB):1.81;K07640(cpxA):1.438;K18345(vanSB, vanS, vanSD):1.284;K20487(nisK, spaK):1.131;K14980(chvG):0.929;K13598(ntrY):0.759;K07709(zraS, hydH):0.735;K07643(basS):0.695;K10819(E2.7.13.3):0.638;K02482(flgS):0.622;K076…	158472	64313	26864
3.28	CL0304(CheY)-CL0161(GAF)-CL0183(PAS_Fold)-CL0183(PAS_Fold)-CL0161(GAF)-CL0025(His_Kinase_A)-CL0025(His_Kinase_A)	probable fission	TRUE	4599	502	Haloferacales:177;Halobacteriales:151;Natrialbales:73;Methanomicrobiales:41;Methanosarcinales:10;Methanobacteriales:9;Candidatus_Thorarchaeota:8;Archaeoglobales:7;Archaea:5;Methanomassiliicoccales:4;Halobacteria:3;Methanonatronarchaeales:2;Thermoplasmata:2;Candidatus_Methanofastidiosa:2;Methanomicrobia:1;Methanocellales:1;Euryarchaeota:1;Candidatus_Heimdallarchaeota:1;Crenarchaeota:1;Candidatus_M…	29	28	Haloferacales:22;Halobacteriales:3;Natrialbales:3	none:82.759;K06930(bat):17.241	arCOG02387;arCOG02387:55.172;arCOG02329;arCOG02329;arCOG02333:31.034;arCOG02333;arCOG02348;arCOG02348;arCOG02389;arCOG02389:6.897;arCOG02386;arCOG02387;arCOG02387:3.448;arCOG02333;arCOG02334;arCOG02348;arCOG02348;arCOG02387;arCOG02387:3.448	4	2	Haloferacales:2	none:75.0;K06930(bat):25.0	398	737	247	Haloferacales:73;Halobacteriales:64;Methanomicrobiales:30;Natrialbales:21;Methanosarcinales:21;Methanobacteriales:6;Archaea:4;Euryarchaeota:4;Candidatus_Thorarchaeota:3;Candidatus_Methanomethyliales:3;Candidatus_Methanofastidiosa:3;Candidatus_Bathyarchaeota:2;Thermoplasmata:2;Candidatus_Lokiarchaeota:2;Halobacteria:2;Methanomassiliicoccales:2;Thermoplasmatales:1;Methanomicrobia:1;Candidatus_Hydro…	8	4	Natrialbales:3;Haloferacales:1	12	5	Natrialbales:3;Haloferacales:2	8411	705	Haloferacales:73;Halobacteriales:64;Methanomicrobiales:30;Methanosarcinales:21;Natrialbales:21;Methanobacteriales:6;Thaumarchaeota:6;Crenarchaeota:5;Archaea:4;Euryarchaeota:4;Methanocellales:4;Methanophagales:3;Candidatus_Methanofastidiosa:3;Candidatus_Thorarchaeota:3;Candidatus_Woesearchaeota:3;Candidatus_Methanomethyliales:3;Nitrososphaerales:2;Methanomassiliicoccales:2;Candidatus_Lokiarchaeota…	1	1	Cyanobacteria:1	none:100.0	158472	64313	26864
3.29	CL0183(PAS_Fold)-CL0161(GAF)-CL0025(His_Kinase_A)-CL0025(His_Kinase_A)	probable fission	TRUE	4599	502	Haloferacales:177;Halobacteriales:151;Natrialbales:73;Methanomicrobiales:41;Methanosarcinales:10;Methanobacteriales:9;Candidatus_Thorarchaeota:8;Archaeoglobales:7;Archaea:5;Methanomassiliicoccales:4;Halobacteria:3;Methanonatronarchaeales:2;Thermoplasmata:2;Candidatus_Methanofastidiosa:2;Methanomicrobia:1;Methanocellales:1;Euryarchaeota:1;Candidatus_Heimdallarchaeota:1;Crenarchaeota:1;Candidatus_M…	25	25	Haloferacales:23;Halobacteria:1;Halobacteriales:1	none:100.0	arCOG02333:96.0;arCOG02333;arCOG02387;arCOG02387:4.0	2	1	Halobacteriales:1	none:100.0	398	737	247	Haloferacales:73;Halobacteriales:64;Methanomicrobiales:30;Natrialbales:21;Methanosarcinales:21;Methanobacteriales:6;Archaea:4;Euryarchaeota:4;Candidatus_Thorarchaeota:3;Candidatus_Methanomethyliales:3;Candidatus_Methanofastidiosa:3;Candidatus_Bathyarchaeota:2;Thermoplasmata:2;Candidatus_Lokiarchaeota:2;Halobacteria:2;Methanomassiliicoccales:2;Thermoplasmatales:1;Methanomicrobia:1;Candidatus_Hydro…	17	4	Haloferacales:3;Halobacteriales:1	19	5	Haloferacales:3;Halobacteriales:1	8411	705	Haloferacales:73;Halobacteriales:64;Methanomicrobiales:30;Methanosarcinales:21;Natrialbales:21;Methanobacteriales:6;Thaumarchaeota:6;Crenarchaeota:5;Archaea:4;Euryarchaeota:4;Methanocellales:4;Methanophagales:3;Candidatus_Methanofastidiosa:3;Candidatus_Thorarchaeota:3;Candidatus_Woesearchaeota:3;Candidatus_Methanomethyliales:3;Nitrososphaerales:2;Methanomassiliicoccales:2;Candidatus_Lokiarchaeota…	169	137	Proteobacteria:63;Actinobacteria:24;Cyanobacteria:13;Bacteria:5;Chloroflexi:5;Deinococcus-Thermus:5;Gemmatimonadetes:4;Bacteroidetes:4;Candidatus Melainabacteria:3;Candidatus Coatesbacteria:2;Firmicutes:2;Candidatus Cloacimonetes:1;Spirochaetes:1;Ignavibacteriae:1;Acidobacteria:1;Armatimonadetes:1;Verrucomicrobia:1;Planctomycetes:1	none:76.923;K07709(zraS, hydH):2.959;K07646(kdpD):15.976;K07716(pleC):1.183;K11354(cph1):1.183;K13587(cckA):1.183;K14986(fixL):0.592	158472	64313	26864
3.3	CL0304(CheY)-CL0183(PAS_Fold)-CL0025(His_Kinase_A)	probable fission	TRUE	4599	502	Haloferacales:177;Halobacteriales:151;Natrialbales:73;Methanomicrobiales:41;Methanosarcinales:10;Methanobacteriales:9;Candidatus_Thorarchaeota:8;Archaeoglobales:7;Archaea:5;Methanomassiliicoccales:4;Halobacteria:3;Methanonatronarchaeales:2;Thermoplasmata:2;Candidatus_Methanofastidiosa:2;Methanomicrobia:1;Methanocellales:1;Euryarchaeota:1;Candidatus_Heimdallarchaeota:1;Crenarchaeota:1;Candidatus_M…	16	13	Methanomicrobiales:10;Methanomicrobia:1;Natrialbales:1;Methanomassiliicoccales:1	none:93.75;K22010(pdtaR):6.25	arCOG06193:25.0;arCOG06192:12.5;arCOG02357;arCOG02385;arCOG02385;arCOG06192:12.5;arCOG02385;arCOG02385;arCOG06192:12.5;arCOG02385;arCOG02385;arCOG06192;arCOG06193:12.5;arCOG02333;arCOG02385;arCOG02385;arCOG06193;arCOG06918:6.25;arCOG02352;arCOG02352;arCOG06193;arCOG06537:6.25;arCOG02333:6.25;arCOG02348;arCOG02348;arCOG06192;arCOG06940;arCOG06940:6.25	24	12	Methanomicrobiales:12	none:95.833;K22010(pdtaR):4.167	398	737	247	Haloferacales:73;Halobacteriales:64;Methanomicrobiales:30;Natrialbales:21;Methanosarcinales:21;Methanobacteriales:6;Archaea:4;Euryarchaeota:4;Candidatus_Thorarchaeota:3;Candidatus_Methanomethyliales:3;Candidatus_Methanofastidiosa:3;Candidatus_Bathyarchaeota:2;Thermoplasmata:2;Candidatus_Lokiarchaeota:2;Halobacteria:2;Methanomassiliicoccales:2;Thermoplasmatales:1;Methanomicrobia:1;Candidatus_Hydro…	733	123	Methanomicrobiales:41;Haloferacales:39;Halobacteriales:20;Archaeoglobales:5;Methanocellales:4;Methanosarcinales:3;Archaea:2;Methanomassiliicoccales:2;Candidatus_Methanomethyliales:2;Methanomicrobia:1;Candidatus_Bathyarchaeota:1;Candidatus_Thorarchaeota:1;Candidatus_Verstraetearchaeota:1;Methanonatronarchaeales:1	757	123	Haloferacales:39;Halobacteriales:20;Methanomicrobiales:12;Archaeoglobales:5;Methanocellales:4;Methanosarcinales:3;Archaea:2;Methanomassiliicoccales:2;Candidatus_Methanomethyliales:2;Methanomicrobia:1;Candidatus_Bathyarchaeota:1;Candidatus_Thorarchaeota:1;Candidatus_Verstraetearchaeota:1;Methanonatronarchaeales:1	8411	705	Haloferacales:73;Halobacteriales:64;Methanomicrobiales:30;Methanosarcinales:21;Natrialbales:21;Methanobacteriales:6;Thaumarchaeota:6;Crenarchaeota:5;Archaea:4;Euryarchaeota:4;Methanocellales:4;Methanophagales:3;Candidatus_Methanofastidiosa:3;Candidatus_Thorarchaeota:3;Candidatus_Woesearchaeota:3;Candidatus_Methanomethyliales:3;Nitrososphaerales:2;Methanomassiliicoccales:2;Candidatus_Lokiarchaeota…	30	30	Bacteroidetes:9;Proteobacteria:8;Spirochaetes:2;Cyanobacteria:2;Candidatus Melainabacteria:2;Nitrospirae:2;Candidatus Tectomicrobia:1;Calditrichaeota:1;Bacteria:1;Candidatus Latescibacteria:1;Candidatus Omnitrophica:1	none:83.333;K02490(spo0F):6.667;K03413(cheY):3.333;K10125(dctB):3.333;K11443(divK):3.333	158472	64313	26864
3.31	CL0304(CheY)-CL0161(GAF)-CL0183(PAS_Fold)-CL0183(PAS_Fold)-CL0183(PAS_Fold)-CL0025(His_Kinase_A)-CL0025(His_Kinase_A)	probable fission	TRUE	4599	502	Haloferacales:177;Halobacteriales:151;Natrialbales:73;Methanomicrobiales:41;Methanosarcinales:10;Methanobacteriales:9;Candidatus_Thorarchaeota:8;Archaeoglobales:7;Archaea:5;Methanomassiliicoccales:4;Halobacteria:3;Methanonatronarchaeales:2;Thermoplasmata:2;Candidatus_Methanofastidiosa:2;Methanomicrobia:1;Methanocellales:1;Euryarchaeota:1;Candidatus_Heimdallarchaeota:1;Crenarchaeota:1;Candidatus_M…	16	14	Halobacteriales:8;Haloferacales:5;Natrialbales:1	none:62.5;K06930(bat):37.5	arCOG02386;arCOG02387;arCOG02387:25.0;arCOG02333;arCOG02386:25.0;arCOG02329;arCOG02329;arCOG02333:12.5;arCOG02333:12.5;arCOG02387;arCOG02387:12.5;arCOG02276;arCOG02333;arCOG02387;arCOG02387:6.25;arCOG02389;arCOG02389;arCOG06408:6.25	6	3	Halobacteriales:2;Methanosarcinales:1	none:83.333;K11354(cph1):16.667	398	737	247	Haloferacales:73;Halobacteriales:64;Methanomicrobiales:30;Natrialbales:21;Methanosarcinales:21;Methanobacteriales:6;Archaea:4;Euryarchaeota:4;Candidatus_Thorarchaeota:3;Candidatus_Methanomethyliales:3;Candidatus_Methanofastidiosa:3;Candidatus_Bathyarchaeota:2;Thermoplasmata:2;Candidatus_Lokiarchaeota:2;Halobacteria:2;Methanomassiliicoccales:2;Thermoplasmatales:1;Methanomicrobia:1;Candidatus_Hydro…	90	35	Halobacteriales:25;Haloferacales:7;Methanomicrobiales:1;Methanobacteriales:1;Candidatus_Thorarchaeota:1	96	38	Haloferacales:7;Halobacteriales:2;Methanomicrobiales:1;Methanobacteriales:1;Candidatus_Thorarchaeota:1;Methanosarcinales:1	8411	705	Haloferacales:73;Halobacteriales:64;Methanomicrobiales:30;Methanosarcinales:21;Natrialbales:21;Methanobacteriales:6;Thaumarchaeota:6;Crenarchaeota:5;Archaea:4;Euryarchaeota:4;Methanocellales:4;Methanophagales:3;Candidatus_Methanofastidiosa:3;Candidatus_Thorarchaeota:3;Candidatus_Woesearchaeota:3;Candidatus_Methanomethyliales:3;Nitrososphaerales:2;Methanomassiliicoccales:2;Candidatus_Lokiarchaeota…	0	0			158472	64313	26864
3.32	CL0304(CheY)-CL0183(PAS_Fold)-CL0183(PAS_Fold)-CL0183(PAS_Fold)-CL0183(PAS_Fold)-CL0183(PAS_Fold)-CL0183(PAS_Fold)-CL0183(PAS_Fold)-CL0025(His_Kinase_A)-CL0025(His_Kinase_A)	probable fission	TRUE	4599	502	Haloferacales:177;Halobacteriales:151;Natrialbales:73;Methanomicrobiales:41;Methanosarcinales:10;Methanobacteriales:9;Candidatus_Thorarchaeota:8;Archaeoglobales:7;Archaea:5;Methanomassiliicoccales:4;Halobacteria:3;Methanonatronarchaeales:2;Thermoplasmata:2;Candidatus_Methanofastidiosa:2;Methanomicrobia:1;Methanocellales:1;Euryarchaeota:1;Candidatus_Heimdallarchaeota:1;Crenarchaeota:1;Candidatus_M…	14	14	Halobacteriales:5;Methanomicrobiales:5;Haloferacales:3;Methanomicrobia:1	none:100.0	arCOG02333;arCOG02376;arCOG02376;arCOG02387;arCOG02387:28.571;arCOG02333;arCOG02348;arCOG02348;arCOG02387;arCOG02387:7.143;arCOG02333;arCOG06192:7.143;arCOG02348;arCOG02348;arCOG02385;arCOG02385;arCOG05183;arCOG05183;arCOG06192:7.143;arCOG02331;arCOG02331;arCOG02333:7.143;arCOG02378;arCOG02383:7.143;arCOG02352;arCOG02352;arCOG02385;arCOG02385;arCOG06192;arCOG06193;arCOG06712;arCOG06712:7.143;arCO…	9	4	Methanomicrobiales:3;Halobacteriales:1	none:88.889;K20276(bapA):11.111	398	737	247	Haloferacales:73;Halobacteriales:64;Methanomicrobiales:30;Natrialbales:21;Methanosarcinales:21;Methanobacteriales:6;Archaea:4;Euryarchaeota:4;Candidatus_Thorarchaeota:3;Candidatus_Methanomethyliales:3;Candidatus_Methanofastidiosa:3;Candidatus_Bathyarchaeota:2;Thermoplasmata:2;Candidatus_Lokiarchaeota:2;Halobacteria:2;Methanomassiliicoccales:2;Thermoplasmatales:1;Methanomicrobia:1;Candidatus_Hydro…	30	21	Halobacteriales:11;Methanomicrobiales:6;Haloferacales:1;Natrialbales:1;Methanomicrobia:1;Archaea:1	39	24	Methanomicrobiales:3;Halobacteriales:1;Haloferacales:1;Natrialbales:1;Methanomicrobia:1;Archaea:1	8411	705	Haloferacales:73;Halobacteriales:64;Methanomicrobiales:30;Methanosarcinales:21;Natrialbales:21;Methanobacteriales:6;Thaumarchaeota:6;Crenarchaeota:5;Archaea:4;Euryarchaeota:4;Methanocellales:4;Methanophagales:3;Candidatus_Methanofastidiosa:3;Candidatus_Thorarchaeota:3;Candidatus_Woesearchaeota:3;Candidatus_Methanomethyliales:3;Nitrososphaerales:2;Methanomassiliicoccales:2;Candidatus_Lokiarchaeota…	1	1	Bacteroidetes:1	none:100.0	158472	64313	26864
3.33	CL0183(PAS_Fold)-CL0183(PAS_Fold)-CL0183(PAS_Fold)-CL0183(PAS_Fold)-CL0183(PAS_Fold)-CL0183(PAS_Fold)-CL0183(PAS_Fold)-CL0183(PAS_Fold)-CL0025(His_Kinase_A)-CL0025(His_Kinase_A)	probable fission	TRUE	4599	502	Haloferacales:177;Halobacteriales:151;Natrialbales:73;Methanomicrobiales:41;Methanosarcinales:10;Methanobacteriales:9;Candidatus_Thorarchaeota:8;Archaeoglobales:7;Archaea:5;Methanomassiliicoccales:4;Halobacteria:3;Methanonatronarchaeales:2;Thermoplasmata:2;Candidatus_Methanofastidiosa:2;Methanomicrobia:1;Methanocellales:1;Euryarchaeota:1;Candidatus_Heimdallarchaeota:1;Crenarchaeota:1;Candidatus_M…	13	11	Natrialbales:8;Haloferacales:2;Halobacteriales:1	K11354(cph1):69.231;K11354(cph1)+++K11354(cph1):15.385;K11354(cph1)+++K11354(cph1)+++K11354(cph1):15.385	arCOG02329;arCOG02329;arCOG02348;arCOG02348;arCOG02352;arCOG02352;arCOG02358;arCOG06712;arCOG06712;arCOG06918:30.769;arCOG02348;arCOG02348;arCOG02350;arCOG02350;arCOG02352;arCOG02352;arCOG06712;arCOG06712;arCOG07605;arCOG07605:30.769;arCOG02350;arCOG02350;arCOG02352;arCOG02352;arCOG02358;arCOG02360;arCOG02360;arCOG08095;arCOG08095:7.692;arCOG02330;arCOG02330;arCOG02348;arCOG02348;arCOG02350;arCOG…	2	1	Halobacteriales:1	none:50.0;K11354(cph1):50.0	398	737	247	Haloferacales:73;Halobacteriales:64;Methanomicrobiales:30;Natrialbales:21;Methanosarcinales:21;Methanobacteriales:6;Archaea:4;Euryarchaeota:4;Candidatus_Thorarchaeota:3;Candidatus_Methanomethyliales:3;Candidatus_Methanofastidiosa:3;Candidatus_Bathyarchaeota:2;Thermoplasmata:2;Candidatus_Lokiarchaeota:2;Halobacteria:2;Methanomassiliicoccales:2;Thermoplasmatales:1;Methanomicrobia:1;Candidatus_Hydro…	17	8	Methanomicrobiales:5;Halobacteriales:1;Methanobacteriales:1;Archaea:1	19	9	Methanomicrobiales:5;Halobacteriales:1;Methanobacteriales:1;Archaea:1	8411	705	Haloferacales:73;Halobacteriales:64;Methanomicrobiales:30;Methanosarcinales:21;Natrialbales:21;Methanobacteriales:6;Thaumarchaeota:6;Crenarchaeota:5;Archaea:4;Euryarchaeota:4;Methanocellales:4;Methanophagales:3;Candidatus_Methanofastidiosa:3;Candidatus_Thorarchaeota:3;Candidatus_Woesearchaeota:3;Candidatus_Methanomethyliales:3;Nitrososphaerales:2;Methanomassiliicoccales:2;Candidatus_Lokiarchaeota…	19	19	Bacteroidetes:10;Proteobacteria:5;Balneolaeota:1;Chlorobi:1;Acidobacteria:1;Planctomycetes:1	K02480:5.263;K00936(pdtaS):5.263;none:47.368;K07683(nreB)+++K07683(nreB)+++K07683(nreB)+++K07683(nreB)+++K07683(nreB)+++K07683(nreB):21.053;K14986(fixL):21.053	158472	64313	26864
3.34	CL0304(CheY)-CL0183(PAS_Fold)-CL0183(PAS_Fold)-CL0025(His_Kinase_A)	probable fission	TRUE	4599	502	Haloferacales:177;Halobacteriales:151;Natrialbales:73;Methanomicrobiales:41;Methanosarcinales:10;Methanobacteriales:9;Candidatus_Thorarchaeota:8;Archaeoglobales:7;Archaea:5;Methanomassiliicoccales:4;Halobacteria:3;Methanonatronarchaeales:2;Thermoplasmata:2;Candidatus_Methanofastidiosa:2;Methanomicrobia:1;Methanocellales:1;Euryarchaeota:1;Candidatus_Heimdallarchaeota:1;Crenarchaeota:1;Candidatus_M…	11	11	Methanomicrobiales:7;Crenarchaeota:1;Candidatus_Bathyarchaeota:1;Natrialbales:1;Methanomassiliicoccales:1	none:100.0	arCOG02352;arCOG02352;arCOG02385;arCOG02385;arCOG06193:45.455;arCOG02385;arCOG02385;arCOG06192:36.364;arCOG02327;arCOG02387;arCOG02387:9.091;arCOG02385;arCOG02385;arCOG06193:9.091	11	5	Methanomicrobiales:4;Haloferacales:1	none:100.0	398	737	247	Haloferacales:73;Halobacteriales:64;Methanomicrobiales:30;Natrialbales:21;Methanosarcinales:21;Methanobacteriales:6;Archaea:4;Euryarchaeota:4;Candidatus_Thorarchaeota:3;Candidatus_Methanomethyliales:3;Candidatus_Methanofastidiosa:3;Candidatus_Bathyarchaeota:2;Thermoplasmata:2;Candidatus_Lokiarchaeota:2;Halobacteria:2;Methanomassiliicoccales:2;Thermoplasmatales:1;Methanomicrobia:1;Candidatus_Hydro…	239	43	Methanomicrobiales:18;Haloferacales:15;Halobacteriales:8;Methanomicrobia:1;Candidatus_Thorarchaeota:1	250	47	Halobacteriales:8;Methanomicrobiales:4;Haloferacales:1;Methanomicrobia:1;Candidatus_Thorarchaeota:1	8411	705	Haloferacales:73;Halobacteriales:64;Methanomicrobiales:30;Methanosarcinales:21;Natrialbales:21;Methanobacteriales:6;Thaumarchaeota:6;Crenarchaeota:5;Archaea:4;Euryarchaeota:4;Methanocellales:4;Methanophagales:3;Candidatus_Methanofastidiosa:3;Candidatus_Thorarchaeota:3;Candidatus_Woesearchaeota:3;Candidatus_Methanomethyliales:3;Nitrososphaerales:2;Methanomassiliicoccales:2;Candidatus_Lokiarchaeota…	2	2	Proteobacteria:2	none:100.0	158472	64313	26864
3.35	CL0161(GAF)-CL0183(PAS_Fold)-CL0183(PAS_Fold)-CL0183(PAS_Fold)-CL0183(PAS_Fold)-CL0183(PAS_Fold)-CL0183(PAS_Fold)-CL0183(PAS_Fold)-CL0025(His_Kinase_A)-CL0025(His_Kinase_A)	probable fission	TRUE	4599	502	Haloferacales:177;Halobacteriales:151;Natrialbales:73;Methanomicrobiales:41;Methanosarcinales:10;Methanobacteriales:9;Candidatus_Thorarchaeota:8;Archaeoglobales:7;Archaea:5;Methanomassiliicoccales:4;Halobacteria:3;Methanonatronarchaeales:2;Thermoplasmata:2;Candidatus_Methanofastidiosa:2;Methanomicrobia:1;Methanocellales:1;Euryarchaeota:1;Candidatus_Heimdallarchaeota:1;Crenarchaeota:1;Candidatus_M…	9	9	Natrialbales:8;Halobacteriales:1	K11354(cph1):77.778;none:11.111;K11354(cph1)+++K11354(cph1)+++K11354(cph1):11.111	arCOG02348;arCOG02348;arCOG02358;arCOG02360;arCOG02360;arCOG06712;arCOG06712;arCOG06796;arCOG06796;arCOG06918:22.222;arCOG02347;arCOG02347;arCOG02348;arCOG02348;arCOG02360;arCOG02360;arCOG06796;arCOG06796;arCOG07605;arCOG07605:22.222;arCOG02348;arCOG02348;arCOG02350;arCOG02350;arCOG02360;arCOG02360;arCOG07605;arCOG07605:22.222;arCOG02350;arCOG02350;arCOG02360;arCOG02360;arCOG06796;arCOG06796;arCO…	2	1	Natrialbales:1	none:50.0;K11354(cph1):50.0	398	737	247	Haloferacales:73;Halobacteriales:64;Methanomicrobiales:30;Natrialbales:21;Methanosarcinales:21;Methanobacteriales:6;Archaea:4;Euryarchaeota:4;Candidatus_Thorarchaeota:3;Candidatus_Methanomethyliales:3;Candidatus_Methanofastidiosa:3;Candidatus_Bathyarchaeota:2;Thermoplasmata:2;Candidatus_Lokiarchaeota:2;Halobacteria:2;Methanomassiliicoccales:2;Thermoplasmatales:1;Methanomicrobia:1;Candidatus_Hydro…	0	0		2	1	Natrialbales:1	8411	705	Haloferacales:73;Halobacteriales:64;Methanomicrobiales:30;Methanosarcinales:21;Natrialbales:21;Methanobacteriales:6;Thaumarchaeota:6;Crenarchaeota:5;Archaea:4;Euryarchaeota:4;Methanocellales:4;Methanophagales:3;Candidatus_Methanofastidiosa:3;Candidatus_Thorarchaeota:3;Candidatus_Woesearchaeota:3;Candidatus_Methanomethyliales:3;Nitrososphaerales:2;Methanomassiliicoccales:2;Candidatus_Lokiarchaeota…	2	2	Bacteroidetes:1;Proteobacteria:1	none:100.0	158472	64313	26864
3.36	CL0304(CheY)-CL0183(PAS_Fold)-CL0183(PAS_Fold)-CL0183(PAS_Fold)-CL0183(PAS_Fold)-CL0183(PAS_Fold)-CL0183(PAS_Fold)-CL0025(His_Kinase_A)-CL0025(His_Kinase_A)	probable fission	TRUE	4599	502	Haloferacales:177;Halobacteriales:151;Natrialbales:73;Methanomicrobiales:41;Methanosarcinales:10;Methanobacteriales:9;Candidatus_Thorarchaeota:8;Archaeoglobales:7;Archaea:5;Methanomassiliicoccales:4;Halobacteria:3;Methanonatronarchaeales:2;Thermoplasmata:2;Candidatus_Methanofastidiosa:2;Methanomicrobia:1;Methanocellales:1;Euryarchaeota:1;Candidatus_Heimdallarchaeota:1;Crenarchaeota:1;Candidatus_M…	9	9	Methanomicrobiales:8;Methanomassiliicoccales:1	none:100.0	arCOG02352;arCOG02352;arCOG02385;arCOG02385;arCOG06192;arCOG06193;arCOG06712;arCOG06712:22.222;arCOG02348;arCOG02348;arCOG02350;arCOG02350;arCOG02353;arCOG02353;arCOG02385;arCOG02385;arCOG06193:11.111;arCOG02378;arCOG02383:11.111;arCOG02348;arCOG02348;arCOG02350;arCOG02350;arCOG02385;arCOG02385;arCOG06193:11.111;arCOG02385;arCOG02385;arCOG04000;arCOG04000;arCOG06192:11.111;arCOG02385;arCOG02385;a…	4	2	Methanomicrobiales:2	none:100.0	398	737	247	Haloferacales:73;Halobacteriales:64;Methanomicrobiales:30;Natrialbales:21;Methanosarcinales:21;Methanobacteriales:6;Archaea:4;Euryarchaeota:4;Candidatus_Thorarchaeota:3;Candidatus_Methanomethyliales:3;Candidatus_Methanofastidiosa:3;Candidatus_Bathyarchaeota:2;Thermoplasmata:2;Candidatus_Lokiarchaeota:2;Halobacteria:2;Methanomassiliicoccales:2;Thermoplasmatales:1;Methanomicrobia:1;Candidatus_Hydro…	41	17	Haloferacales:10;Methanomicrobiales:4;Halobacteriales:1;Archaea:1;Candidatus_Thorarchaeota:1	45	19	Haloferacales:10;Methanomicrobiales:2;Halobacteriales:1;Archaea:1;Candidatus_Thorarchaeota:1	8411	705	Haloferacales:73;Halobacteriales:64;Methanomicrobiales:30;Methanosarcinales:21;Natrialbales:21;Methanobacteriales:6;Thaumarchaeota:6;Crenarchaeota:5;Archaea:4;Euryarchaeota:4;Methanocellales:4;Methanophagales:3;Candidatus_Methanofastidiosa:3;Candidatus_Thorarchaeota:3;Candidatus_Woesearchaeota:3;Candidatus_Methanomethyliales:3;Nitrososphaerales:2;Methanomassiliicoccales:2;Candidatus_Lokiarchaeota…	2	2	Proteobacteria:1;Bacteroidetes:1	K07683(nreB)+++K07683(nreB)+++K07683(nreB)+++K07683(nreB):100.0	158472	64313	26864
3.37	CL0304(CheY)-CL0183(PAS_Fold)-CL0183(PAS_Fold)-CL0183(PAS_Fold)-CL0183(PAS_Fold)	probable fission	TRUE	4599	502	Haloferacales:177;Halobacteriales:151;Natrialbales:73;Methanomicrobiales:41;Methanosarcinales:10;Methanobacteriales:9;Candidatus_Thorarchaeota:8;Archaeoglobales:7;Archaea:5;Methanomassiliicoccales:4;Halobacteria:3;Methanonatronarchaeales:2;Thermoplasmata:2;Candidatus_Methanofastidiosa:2;Methanomicrobia:1;Methanocellales:1;Euryarchaeota:1;Candidatus_Heimdallarchaeota:1;Crenarchaeota:1;Candidatus_M…	9	9	Haloferacales:6;Halobacteriales:2;Archaea:1	none:100.0	arCOG02387;arCOG02387:77.778;arCOG02333;arCOG02374:11.111;arCOG02329;arCOG02329;arCOG02333:11.111	2	1	Halobacteriales:1	none:100.0	398	737	247	Haloferacales:73;Halobacteriales:64;Methanomicrobiales:30;Natrialbales:21;Methanosarcinales:21;Methanobacteriales:6;Archaea:4;Euryarchaeota:4;Candidatus_Thorarchaeota:3;Candidatus_Methanomethyliales:3;Candidatus_Methanofastidiosa:3;Candidatus_Bathyarchaeota:2;Thermoplasmata:2;Candidatus_Lokiarchaeota:2;Halobacteria:2;Methanomassiliicoccales:2;Thermoplasmatales:1;Methanomicrobia:1;Candidatus_Hydro…	21	11	Haloferacales:8;Halobacteriales:3	23	11	Haloferacales:8;Halobacteriales:1	8411	705	Haloferacales:73;Halobacteriales:64;Methanomicrobiales:30;Methanosarcinales:21;Natrialbales:21;Methanobacteriales:6;Thaumarchaeota:6;Crenarchaeota:5;Archaea:4;Euryarchaeota:4;Methanocellales:4;Methanophagales:3;Candidatus_Methanofastidiosa:3;Candidatus_Thorarchaeota:3;Candidatus_Woesearchaeota:3;Candidatus_Methanomethyliales:3;Nitrososphaerales:2;Methanomassiliicoccales:2;Candidatus_Lokiarchaeota…	1	1	Candidatus Marinimicrobia:1	none:100.0	158472	64313	26864
3.38	CL0304(CheY)-CL0183(PAS_Fold)-CL0183(PAS_Fold)-CL0183(PAS_Fold)-CL0183(PAS_Fold)-PF14689.6(SPOB_a)-CL0025(His_Kinase_A)	probable fission	TRUE	4599	502	Haloferacales:177;Halobacteriales:151;Natrialbales:73;Methanomicrobiales:41;Methanosarcinales:10;Methanobacteriales:9;Candidatus_Thorarchaeota:8;Archaeoglobales:7;Archaea:5;Methanomassiliicoccales:4;Halobacteria:3;Methanonatronarchaeales:2;Thermoplasmata:2;Candidatus_Methanofastidiosa:2;Methanomicrobia:1;Methanocellales:1;Euryarchaeota:1;Candidatus_Heimdallarchaeota:1;Crenarchaeota:1;Candidatus_M…	8	6	Methanomicrobiales:6	none:87.5;K22010(pdtaR):12.5	arCOG02350;arCOG02350;arCOG06192;arCOG06940;arCOG06940:25.0;arCOG02333;arCOG02385;arCOG02385;arCOG06193;arCOG06918:12.5;arCOG02352;arCOG02352;arCOG02385;arCOG02385;arCOG05183;arCOG05183;arCOG06192:12.5;arCOG02385;arCOG02385;arCOG06193:12.5;arCOG02348;arCOG02348;arCOG02385;arCOG02385;arCOG06193;arCOG06219:12.5;arCOG02352;arCOG02352;arCOG02385;arCOG02385;arCOG06192;arCOG06193;arCOG06712;arCOG06712:…	4	2	Methanomicrobiales:2	none:100.0	398	737	247	Haloferacales:73;Halobacteriales:64;Methanomicrobiales:30;Natrialbales:21;Methanosarcinales:21;Methanobacteriales:6;Archaea:4;Euryarchaeota:4;Candidatus_Thorarchaeota:3;Candidatus_Methanomethyliales:3;Candidatus_Methanofastidiosa:3;Candidatus_Bathyarchaeota:2;Thermoplasmata:2;Candidatus_Lokiarchaeota:2;Halobacteria:2;Methanomassiliicoccales:2;Thermoplasmatales:1;Methanomicrobia:1;Candidatus_Hydro…	41	10	Methanomicrobiales:9;Methanosarcinales:1	45	11	Methanomicrobiales:2;Methanosarcinales:1	8411	705	Haloferacales:73;Halobacteriales:64;Methanomicrobiales:30;Methanosarcinales:21;Natrialbales:21;Methanobacteriales:6;Thaumarchaeota:6;Crenarchaeota:5;Archaea:4;Euryarchaeota:4;Methanocellales:4;Methanophagales:3;Candidatus_Methanofastidiosa:3;Candidatus_Thorarchaeota:3;Candidatus_Woesearchaeota:3;Candidatus_Methanomethyliales:3;Nitrososphaerales:2;Methanomassiliicoccales:2;Candidatus_Lokiarchaeota…	0	0			158472	64313	26864
3.39	CL0304(CheY)-CL0161(GAF)-CL0183(PAS_Fold)-CL0183(PAS_Fold)-CL0025(His_Kinase_A)-CL0025(His_Kinase_A)	probable fission	TRUE	4599	502	Haloferacales:177;Halobacteriales:151;Natrialbales:73;Methanomicrobiales:41;Methanosarcinales:10;Methanobacteriales:9;Candidatus_Thorarchaeota:8;Archaeoglobales:7;Archaea:5;Methanomassiliicoccales:4;Halobacteria:3;Methanonatronarchaeales:2;Thermoplasmata:2;Candidatus_Methanofastidiosa:2;Methanomicrobia:1;Methanocellales:1;Euryarchaeota:1;Candidatus_Heimdallarchaeota:1;Crenarchaeota:1;Candidatus_M…	8	8	Haloferacales:4;Natrialbales:3;Halobacteriales:1	none:62.5;K06930(bat):37.5	arCOG02389;arCOG02389;arCOG06408:50.0;arCOG02276;arCOG02330;arCOG02330;arCOG02333:12.5;arCOG02387;arCOG02387:12.5;arCOG02278;arCOG02333;arCOG02389;arCOG02389:12.5;arCOG02352;arCOG02352;arCOG02365;arCOG02365;arCOG02388:12.5	4	2	Halobacteriales:1;Halobacteria:1	none:75.0;K06930(bat):25.0	398	737	247	Haloferacales:73;Halobacteriales:64;Methanomicrobiales:30;Natrialbales:21;Methanosarcinales:21;Methanobacteriales:6;Archaea:4;Euryarchaeota:4;Candidatus_Thorarchaeota:3;Candidatus_Methanomethyliales:3;Candidatus_Methanofastidiosa:3;Candidatus_Bathyarchaeota:2;Thermoplasmata:2;Candidatus_Lokiarchaeota:2;Halobacteria:2;Methanomassiliicoccales:2;Thermoplasmatales:1;Methanomicrobia:1;Candidatus_Hydro…	65	35	Haloferacales:14;Natrialbales:13;Halobacteriales:7;Thermoplasmatales:1	69	37	Haloferacales:14;Natrialbales:13;Halobacteriales:1;Thermoplasmatales:1;Halobacteria:1	8411	705	Haloferacales:73;Halobacteriales:64;Methanomicrobiales:30;Methanosarcinales:21;Natrialbales:21;Methanobacteriales:6;Thaumarchaeota:6;Crenarchaeota:5;Archaea:4;Euryarchaeota:4;Methanocellales:4;Methanophagales:3;Candidatus_Methanofastidiosa:3;Candidatus_Thorarchaeota:3;Candidatus_Woesearchaeota:3;Candidatus_Methanomethyliales:3;Nitrososphaerales:2;Methanomassiliicoccales:2;Candidatus_Lokiarchaeota…	2	2	Candidatus Cloacimonetes:1;Lentisphaerae:1	none:50.0;K02482(flgS):50.0	158472	64313	26864
3.4	CL0161(GAF)-CL0183(PAS_Fold)-CL0183(PAS_Fold)-CL0183(PAS_Fold)-CL0025(His_Kinase_A)-CL0025(His_Kinase_A)	probable fission	TRUE	4599	502	Haloferacales:177;Halobacteriales:151;Natrialbales:73;Methanomicrobiales:41;Methanosarcinales:10;Methanobacteriales:9;Candidatus_Thorarchaeota:8;Archaeoglobales:7;Archaea:5;Methanomassiliicoccales:4;Halobacteria:3;Methanonatronarchaeales:2;Thermoplasmata:2;Candidatus_Methanofastidiosa:2;Methanomicrobia:1;Methanocellales:1;Euryarchaeota:1;Candidatus_Heimdallarchaeota:1;Crenarchaeota:1;Candidatus_M…	8	8	Halobacteriales:3;Natrialbales:3;Haloferacales:2	none:100.0	arCOG02364;arCOG02364;arCOG02369:75.0;arCOG02329;arCOG02329;arCOG02364;arCOG02364:25.0	2	1	Halobacteriales:1	none:100.0	398	737	247	Haloferacales:73;Halobacteriales:64;Methanomicrobiales:30;Natrialbales:21;Methanosarcinales:21;Methanobacteriales:6;Archaea:4;Euryarchaeota:4;Candidatus_Thorarchaeota:3;Candidatus_Methanomethyliales:3;Candidatus_Methanofastidiosa:3;Candidatus_Bathyarchaeota:2;Thermoplasmata:2;Candidatus_Lokiarchaeota:2;Halobacteria:2;Methanomassiliicoccales:2;Thermoplasmatales:1;Methanomicrobia:1;Candidatus_Hydro…	21	5	Haloferacales:3;Halobacteria:1;Halobacteriales:1	23	6	Haloferacales:3;Halobacteria:1;Halobacteriales:1	8411	705	Haloferacales:73;Halobacteriales:64;Methanomicrobiales:30;Methanosarcinales:21;Natrialbales:21;Methanobacteriales:6;Thaumarchaeota:6;Crenarchaeota:5;Archaea:4;Euryarchaeota:4;Methanocellales:4;Methanophagales:3;Candidatus_Methanofastidiosa:3;Candidatus_Thorarchaeota:3;Candidatus_Woesearchaeota:3;Candidatus_Methanomethyliales:3;Nitrososphaerales:2;Methanomassiliicoccales:2;Candidatus_Lokiarchaeota…	22	21	Proteobacteria:10;Gemmatimonadetes:4;Bacteroidetes:3;Firmicutes:2;Chloroflexi:1;Actinobacteria:1	K02482(flgS):9.091;none:68.182;K07683(nreB):4.545;K07675(uhpB):18.182	158472	64313	26864
3.41	CL0183(PAS_Fold)-CL0183(PAS_Fold)-CL0183(PAS_Fold)-CL0183(PAS_Fold)-CL0183(PAS_Fold)-CL0183(PAS_Fold)-CL0025(His_Kinase_A)-CL0025(His_Kinase_A)	probable fission	TRUE	4599	502	Haloferacales:177;Halobacteriales:151;Natrialbales:73;Methanomicrobiales:41;Methanosarcinales:10;Methanobacteriales:9;Candidatus_Thorarchaeota:8;Archaeoglobales:7;Archaea:5;Methanomassiliicoccales:4;Halobacteria:3;Methanonatronarchaeales:2;Thermoplasmata:2;Candidatus_Methanofastidiosa:2;Methanomicrobia:1;Methanocellales:1;Euryarchaeota:1;Candidatus_Heimdallarchaeota:1;Crenarchaeota:1;Candidatus_M…	7	7	Haloferacales:5;Methanobacteriales:2	none:100.0	arCOG02276;arCOG02333;arCOG02334;arCOG02359;arCOG02359;arCOG02387;arCOG02387:42.857;arCOG02333;arCOG02358:28.571;arCOG02352;arCOG02352;arCOG02354;arCOG02354;arCOG06408:14.286;COG2202|COG3829|COG4251|COG5002:14.286	4	2	Methanomicrobiales:1;Halobacteriales:1	none:100.0	398	737	247	Haloferacales:73;Halobacteriales:64;Methanomicrobiales:30;Natrialbales:21;Methanosarcinales:21;Methanobacteriales:6;Archaea:4;Euryarchaeota:4;Candidatus_Thorarchaeota:3;Candidatus_Methanomethyliales:3;Candidatus_Methanofastidiosa:3;Candidatus_Bathyarchaeota:2;Thermoplasmata:2;Candidatus_Lokiarchaeota:2;Halobacteria:2;Methanomassiliicoccales:2;Thermoplasmatales:1;Methanomicrobia:1;Candidatus_Hydro…	6	4	Methanomicrobiales:1;Methanosarcinales:1;Halobacteria:1;Archaea:1	10	6	Methanomicrobiales:1;Methanosarcinales:1;Halobacteria:1;Archaea:1;Halobacteriales:1	8411	705	Haloferacales:73;Halobacteriales:64;Methanomicrobiales:30;Methanosarcinales:21;Natrialbales:21;Methanobacteriales:6;Thaumarchaeota:6;Crenarchaeota:5;Archaea:4;Euryarchaeota:4;Methanocellales:4;Methanophagales:3;Candidatus_Methanofastidiosa:3;Candidatus_Thorarchaeota:3;Candidatus_Woesearchaeota:3;Candidatus_Methanomethyliales:3;Nitrososphaerales:2;Methanomassiliicoccales:2;Candidatus_Lokiarchaeota…	41	40	Proteobacteria:11;Bacteroidetes:8;Cyanobacteria:8;Firmicutes:5;Candidatus Margulisbacteria:4;Bacteria:1;Chloroflexi:1;Balneolaeota:1;Acidobacteria:1	K07675(uhpB):9.756;none:46.341;K14986(fixL):4.878;K07680(comP)+++K07680(comP):4.878;K02482(flgS):21.951;K13587(cckA):2.439;K07680(comP):2.439;K00936(pdtaS):2.439;K10125(dctB):2.439;K02491(kinA):2.439	158472	64313	26864
3.42	CL0023(P-loop_NTPase)-CL0183(PAS_Fold)-CL0025(His_Kinase_A)-CL0025(His_Kinase_A)	probable fission	TRUE	4599	502	Haloferacales:177;Halobacteriales:151;Natrialbales:73;Methanomicrobiales:41;Methanosarcinales:10;Methanobacteriales:9;Candidatus_Thorarchaeota:8;Archaeoglobales:7;Archaea:5;Methanomassiliicoccales:4;Halobacteria:3;Methanonatronarchaeales:2;Thermoplasmata:2;Candidatus_Methanofastidiosa:2;Methanomicrobia:1;Methanocellales:1;Euryarchaeota:1;Candidatus_Heimdallarchaeota:1;Crenarchaeota:1;Candidatus_M…	7	6	Natrialbales:6	K11354(cph1):100.0	arCOG02369;arCOG03567;arCOG03567;arCOG06712;arCOG06712:71.429;arCOG01171;arCOG02349;arCOG02349;arCOG02358:28.571	4	2	Methanosarcinales:1;Halobacteriales:1	none:75.0;K11354(cph1):25.0	398	737	247	Haloferacales:73;Halobacteriales:64;Methanomicrobiales:30;Natrialbales:21;Methanosarcinales:21;Methanobacteriales:6;Archaea:4;Euryarchaeota:4;Candidatus_Thorarchaeota:3;Candidatus_Methanomethyliales:3;Candidatus_Methanofastidiosa:3;Candidatus_Bathyarchaeota:2;Thermoplasmata:2;Candidatus_Lokiarchaeota:2;Halobacteria:2;Methanomassiliicoccales:2;Thermoplasmatales:1;Methanomicrobia:1;Candidatus_Hydro…	83	24	Halobacteriales:15;Methanobacteriales:4;Haloferacales:3;Natrialbales:1;Methanosarcinales:1	87	26	Methanobacteriales:4;Haloferacales:3;Halobacteriales:1;Natrialbales:1;Methanosarcinales:1	8411	705	Haloferacales:73;Halobacteriales:64;Methanomicrobiales:30;Methanosarcinales:21;Natrialbales:21;Methanobacteriales:6;Thaumarchaeota:6;Crenarchaeota:5;Archaea:4;Euryarchaeota:4;Methanocellales:4;Methanophagales:3;Candidatus_Methanofastidiosa:3;Candidatus_Thorarchaeota:3;Candidatus_Woesearchaeota:3;Candidatus_Methanomethyliales:3;Nitrososphaerales:2;Methanomassiliicoccales:2;Candidatus_Lokiarchaeota…	9	9	Spirochaetes:5;Proteobacteria:2;Firmicutes:2	K02482(flgS):22.222;K10822(E7.4.2.2):22.222;K14986(fixL):22.222;none:22.222;K07710(atoS):11.111	158472	64313	26864
3.43	CL0183(PAS_Fold)-CL0025(His_Kinase_A)	probable fission	TRUE	4599	502	Haloferacales:177;Halobacteriales:151;Natrialbales:73;Methanomicrobiales:41;Methanosarcinales:10;Methanobacteriales:9;Candidatus_Thorarchaeota:8;Archaeoglobales:7;Archaea:5;Methanomassiliicoccales:4;Halobacteria:3;Methanonatronarchaeales:2;Thermoplasmata:2;Candidatus_Methanofastidiosa:2;Methanomicrobia:1;Methanocellales:1;Euryarchaeota:1;Candidatus_Heimdallarchaeota:1;Crenarchaeota:1;Candidatus_M…	6	5	Candidatus_Thorarchaeota:3;Halobacteriales:2	none:100.0	arCOG02364;arCOG02364:33.333;arCOG02350;arCOG02350;arCOG02353;arCOG02353;arCOG03931;arCOG03931;arCOG06516;arCOG06516:16.667;arCOG05183;arCOG05183;arCOG06516;arCOG06516;arCOG06918:16.667;arCOG06192;arCOG06515;arCOG06918:16.667;arCOG02353;arCOG02353;arCOG06515;arCOG06940;arCOG06940:16.667	4	2	Archaea:1;Candidatus_Thorarchaeota:1	none:100.0	398	737	247	Haloferacales:73;Halobacteriales:64;Methanomicrobiales:30;Natrialbales:21;Methanosarcinales:21;Methanobacteriales:6;Archaea:4;Euryarchaeota:4;Candidatus_Thorarchaeota:3;Candidatus_Methanomethyliales:3;Candidatus_Methanofastidiosa:3;Candidatus_Bathyarchaeota:2;Thermoplasmata:2;Candidatus_Lokiarchaeota:2;Halobacteria:2;Methanomassiliicoccales:2;Thermoplasmatales:1;Methanomicrobia:1;Candidatus_Hydro…	43	19	Haloferacales:8;Halobacteriales:8;Archaea:2;Candidatus_Thorarchaeota:1	47	19	Haloferacales:8;Halobacteriales:8;Archaea:1;Candidatus_Thorarchaeota:1	8411	705	Haloferacales:73;Halobacteriales:64;Methanomicrobiales:30;Methanosarcinales:21;Natrialbales:21;Methanobacteriales:6;Thaumarchaeota:6;Crenarchaeota:5;Archaea:4;Euryarchaeota:4;Methanocellales:4;Methanophagales:3;Candidatus_Methanofastidiosa:3;Candidatus_Thorarchaeota:3;Candidatus_Woesearchaeota:3;Candidatus_Methanomethyliales:3;Nitrososphaerales:2;Methanomassiliicoccales:2;Candidatus_Lokiarchaeota…	72	71	Proteobacteria:44;Bacteroidetes:22;Candidatus Roizmanbacteria:2;Candidatus Falkowbacteria:1;Candidatus Peregrinibacteria:1;Bacteria:1	none:69.444;K00936(pdtaS):18.056;K23916(nifL):11.111;K10125(dctB):1.389	158472	64313	26864
3.44	CL0183(PAS_Fold)-CL0183(PAS_Fold)-CL0183(PAS_Fold)-CL0183(PAS_Fold)-CL0183(PAS_Fold)-CL0183(PAS_Fold)-CL0183(PAS_Fold)-CL0025(His_Kinase_A)-CL0025(His_Kinase_A)	probable fission	TRUE	4599	502	Haloferacales:177;Halobacteriales:151;Natrialbales:73;Methanomicrobiales:41;Methanosarcinales:10;Methanobacteriales:9;Candidatus_Thorarchaeota:8;Archaeoglobales:7;Archaea:5;Methanomassiliicoccales:4;Halobacteria:3;Methanonatronarchaeales:2;Thermoplasmata:2;Candidatus_Methanofastidiosa:2;Methanomicrobia:1;Methanocellales:1;Euryarchaeota:1;Candidatus_Heimdallarchaeota:1;Crenarchaeota:1;Candidatus_M…	5	5	Natrialbales:3;Methanocellales:1;Methanosarcinales:1	none:40.0;K11354(cph1):20.0;K11354(cph1)+++K11354(cph1)+++K11354(cph1):20.0;K11354(cph1)+++K11354(cph1):20.0	arCOG02348;arCOG02348;arCOG02350;arCOG02350;arCOG02358;arCOG06192:40.0;arCOG02350;arCOG02350;arCOG07605;arCOG07605:20.0;arCOG02349;arCOG02349;arCOG02350;arCOG02350;arCOG02352;arCOG02352;arCOG02358;arCOG06712;arCOG06712:20.0;arCOG02329;arCOG02329;arCOG02352;arCOG02352;arCOG02358;arCOG06712;arCOG06712:20.0	4	2	Archaea:1;Thermoplasmatales:1	none:100.0	398	737	247	Haloferacales:73;Halobacteriales:64;Methanomicrobiales:30;Natrialbales:21;Methanosarcinales:21;Methanobacteriales:6;Archaea:4;Euryarchaeota:4;Candidatus_Thorarchaeota:3;Candidatus_Methanomethyliales:3;Candidatus_Methanofastidiosa:3;Candidatus_Bathyarchaeota:2;Thermoplasmata:2;Candidatus_Lokiarchaeota:2;Halobacteria:2;Methanomassiliicoccales:2;Thermoplasmatales:1;Methanomicrobia:1;Candidatus_Hydro…	2	2	Natrialbales:1;Methanomicrobiales:1	6	4	Natrialbales:1;Methanomicrobiales:1;Archaea:1;Thermoplasmatales:1	8411	705	Haloferacales:73;Halobacteriales:64;Methanomicrobiales:30;Methanosarcinales:21;Natrialbales:21;Methanobacteriales:6;Thaumarchaeota:6;Crenarchaeota:5;Archaea:4;Euryarchaeota:4;Methanocellales:4;Methanophagales:3;Candidatus_Methanofastidiosa:3;Candidatus_Thorarchaeota:3;Candidatus_Woesearchaeota:3;Candidatus_Methanomethyliales:3;Nitrososphaerales:2;Methanomassiliicoccales:2;Candidatus_Lokiarchaeota…	21	20	Bacteroidetes:11;Proteobacteria:6;Firmicutes:2;Nitrospirae:1	none:57.143;K13587(cckA):4.762;K07683(nreB)+++K07683(nreB)+++K07683(nreB)+++K07683(nreB)+++K07675(uhpB):4.762;K07683(nreB)+++K07683(nreB)+++K07683(nreB)+++K07683(nreB)+++K07683(nreB)+++K07683(nreB):4.762;K07683(nreB)+++K07683(nreB)+++K07683(nreB)+++K07683(nreB)+++K07683(nreB):4.762;K07683(nreB)+++K07683(nreB)+++K07683(nreB)+++K07683(nreB):4.762;K02482(flgS):4.762;K02480:4.762;K07683(nreB)+++K0768…	158472	64313	26864
3.45	CL0304(CheY)-CL0161(GAF)-CL0183(PAS_Fold)-CL0183(PAS_Fold)-CL0183(PAS_Fold)-CL0161(GAF)-CL0025(His_Kinase_A)-CL0025(His_Kinase_A)	probable fission	TRUE	4599	502	Haloferacales:177;Halobacteriales:151;Natrialbales:73;Methanomicrobiales:41;Methanosarcinales:10;Methanobacteriales:9;Candidatus_Thorarchaeota:8;Archaeoglobales:7;Archaea:5;Methanomassiliicoccales:4;Halobacteria:3;Methanonatronarchaeales:2;Thermoplasmata:2;Candidatus_Methanofastidiosa:2;Methanomicrobia:1;Methanocellales:1;Euryarchaeota:1;Candidatus_Heimdallarchaeota:1;Crenarchaeota:1;Candidatus_M…	5	5	Haloferacales:5	none:100.0	arCOG02329;arCOG02329;arCOG02333:80.0;arCOG02387;arCOG02387:20.0	2	1	Haloferacales:1	K06930(bat):50.0;none:50.0	398	737	247	Haloferacales:73;Halobacteriales:64;Methanomicrobiales:30;Natrialbales:21;Methanosarcinales:21;Methanobacteriales:6;Archaea:4;Euryarchaeota:4;Candidatus_Thorarchaeota:3;Candidatus_Methanomethyliales:3;Candidatus_Methanofastidiosa:3;Candidatus_Bathyarchaeota:2;Thermoplasmata:2;Candidatus_Lokiarchaeota:2;Halobacteria:2;Methanomassiliicoccales:2;Thermoplasmatales:1;Methanomicrobia:1;Candidatus_Hydro…	0	0		2	1	Haloferacales:1	8411	705	Haloferacales:73;Halobacteriales:64;Methanomicrobiales:30;Methanosarcinales:21;Natrialbales:21;Methanobacteriales:6;Thaumarchaeota:6;Crenarchaeota:5;Archaea:4;Euryarchaeota:4;Methanocellales:4;Methanophagales:3;Candidatus_Methanofastidiosa:3;Candidatus_Thorarchaeota:3;Candidatus_Woesearchaeota:3;Candidatus_Methanomethyliales:3;Nitrososphaerales:2;Methanomassiliicoccales:2;Candidatus_Lokiarchaeota…	0	0			158472	64313	26864
3.46	CL0183(PAS_Fold)-CL0161(GAF)-CL0183(PAS_Fold)-CL0025(His_Kinase_A)-CL0025(His_Kinase_A)	probable fission	TRUE	4599	502	Haloferacales:177;Halobacteriales:151;Natrialbales:73;Methanomicrobiales:41;Methanosarcinales:10;Methanobacteriales:9;Candidatus_Thorarchaeota:8;Archaeoglobales:7;Archaea:5;Methanomassiliicoccales:4;Halobacteria:3;Methanonatronarchaeales:2;Thermoplasmata:2;Candidatus_Methanofastidiosa:2;Methanomicrobia:1;Methanocellales:1;Euryarchaeota:1;Candidatus_Heimdallarchaeota:1;Crenarchaeota:1;Candidatus_M…	5	5	Halobacteriales:5	none:100.0	arCOG02387;arCOG02387:60.0;arCOG02334;arCOG02348;arCOG02348;arCOG02369;arCOG02387;arCOG02387:20.0;arCOG02327;arCOG02348;arCOG02348;arCOG07605;arCOG07605:20.0	4	2	Haloferacales:1;Natrialbales:1	none:100.0	398	737	247	Haloferacales:73;Halobacteriales:64;Methanomicrobiales:30;Natrialbales:21;Methanosarcinales:21;Methanobacteriales:6;Archaea:4;Euryarchaeota:4;Candidatus_Thorarchaeota:3;Candidatus_Methanomethyliales:3;Candidatus_Methanofastidiosa:3;Candidatus_Bathyarchaeota:2;Thermoplasmata:2;Candidatus_Lokiarchaeota:2;Halobacteria:2;Methanomassiliicoccales:2;Thermoplasmatales:1;Methanomicrobia:1;Candidatus_Hydro…	155	45	Haloferacales:37;Halobacteriales:5;Natrialbales:3	159	45	Halobacteriales:5;Haloferacales:1;Natrialbales:1	8411	705	Haloferacales:73;Halobacteriales:64;Methanomicrobiales:30;Methanosarcinales:21;Natrialbales:21;Methanobacteriales:6;Thaumarchaeota:6;Crenarchaeota:5;Archaea:4;Euryarchaeota:4;Methanocellales:4;Methanophagales:3;Candidatus_Methanofastidiosa:3;Candidatus_Thorarchaeota:3;Candidatus_Woesearchaeota:3;Candidatus_Methanomethyliales:3;Nitrososphaerales:2;Methanomassiliicoccales:2;Candidatus_Lokiarchaeota…	28	28	Actinobacteria:10;Proteobacteria:9;Firmicutes:3;Gemmatimonadetes:2;Bacteroidetes:2;Armatimonadetes:1;Deinococcus-Thermus:1	none:89.286;K13533(kinE):10.714	158472	64313	26864
3.47	CL0192(GPCR_A)-CL0183(PAS_Fold)-CL0161(GAF)-CL0025(His_Kinase_A)	probable fission	TRUE	4599	502	Haloferacales:177;Halobacteriales:151;Natrialbales:73;Methanomicrobiales:41;Methanosarcinales:10;Methanobacteriales:9;Candidatus_Thorarchaeota:8;Archaeoglobales:7;Archaea:5;Methanomassiliicoccales:4;Halobacteria:3;Methanonatronarchaeales:2;Thermoplasmata:2;Candidatus_Methanofastidiosa:2;Methanomicrobia:1;Methanocellales:1;Euryarchaeota:1;Candidatus_Heimdallarchaeota:1;Crenarchaeota:1;Candidatus_M…	5	5	Halobacteriales:5	none:100.0	arCOG02327;arCOG02334;arCOG06219:60.0;arCOG02327;arCOG06219:40.0	2	1	Halobacteriales:1	none:100.0	398	737	247	Haloferacales:73;Halobacteriales:64;Methanomicrobiales:30;Natrialbales:21;Methanosarcinales:21;Methanobacteriales:6;Archaea:4;Euryarchaeota:4;Candidatus_Thorarchaeota:3;Candidatus_Methanomethyliales:3;Candidatus_Methanofastidiosa:3;Candidatus_Bathyarchaeota:2;Thermoplasmata:2;Candidatus_Lokiarchaeota:2;Halobacteria:2;Methanomassiliicoccales:2;Thermoplasmatales:1;Methanomicrobia:1;Candidatus_Hydro…	0	0		2	1	Halobacteriales:1	8411	705	Haloferacales:73;Halobacteriales:64;Methanomicrobiales:30;Methanosarcinales:21;Natrialbales:21;Methanobacteriales:6;Thaumarchaeota:6;Crenarchaeota:5;Archaea:4;Euryarchaeota:4;Methanocellales:4;Methanophagales:3;Candidatus_Methanofastidiosa:3;Candidatus_Thorarchaeota:3;Candidatus_Woesearchaeota:3;Candidatus_Methanomethyliales:3;Nitrososphaerales:2;Methanomassiliicoccales:2;Candidatus_Lokiarchaeota…	0	0			158472	64313	26864
3.48	CL0023(P-loop_NTPase)-CL0025(His_Kinase_A)	probable fission	TRUE	4599	502	Haloferacales:177;Halobacteriales:151;Natrialbales:73;Methanomicrobiales:41;Methanosarcinales:10;Methanobacteriales:9;Candidatus_Thorarchaeota:8;Archaeoglobales:7;Archaea:5;Methanomassiliicoccales:4;Halobacteria:3;Methanonatronarchaeales:2;Thermoplasmata:2;Candidatus_Methanofastidiosa:2;Methanomicrobia:1;Methanocellales:1;Euryarchaeota:1;Candidatus_Heimdallarchaeota:1;Crenarchaeota:1;Candidatus_M…	5	5	Halobacteriales:3;Natrialbales:1;Haloferacales:1	none:100.0	arCOG02364;arCOG02364;arCOG03567;arCOG03567:80.0;arCOG03567;arCOG03567:20.0	2	1	Haloferacales:1	none:100.0	398	737	247	Haloferacales:73;Halobacteriales:64;Methanomicrobiales:30;Natrialbales:21;Methanosarcinales:21;Methanobacteriales:6;Archaea:4;Euryarchaeota:4;Candidatus_Thorarchaeota:3;Candidatus_Methanomethyliales:3;Candidatus_Methanofastidiosa:3;Candidatus_Bathyarchaeota:2;Thermoplasmata:2;Candidatus_Lokiarchaeota:2;Halobacteria:2;Methanomassiliicoccales:2;Thermoplasmatales:1;Methanomicrobia:1;Candidatus_Hydro…	16	11	Halobacteriales:9;Haloferacales:2	18	11	Halobacteriales:9;Haloferacales:1	8411	705	Haloferacales:73;Halobacteriales:64;Methanomicrobiales:30;Methanosarcinales:21;Natrialbales:21;Methanobacteriales:6;Thaumarchaeota:6;Crenarchaeota:5;Archaea:4;Euryarchaeota:4;Methanocellales:4;Methanophagales:3;Candidatus_Methanofastidiosa:3;Candidatus_Thorarchaeota:3;Candidatus_Woesearchaeota:3;Candidatus_Methanomethyliales:3;Nitrososphaerales:2;Methanomassiliicoccales:2;Candidatus_Lokiarchaeota…	6	6	Actinobacteria:5;Acidobacteria:1	K04757(rsbW):83.333;none:16.667	158472	64313	26864
3.49	CL0183(PAS_Fold)-CL0183(PAS_Fold)-CL0161(GAF)-CL0183(PAS_Fold)-CL0183(PAS_Fold)-CL0183(PAS_Fold)-CL0183(PAS_Fold)-CL0025(His_Kinase_A)-CL0025(His_Kinase_A)	probable fission	TRUE	4599	502	Haloferacales:177;Halobacteriales:151;Natrialbales:73;Methanomicrobiales:41;Methanosarcinales:10;Methanobacteriales:9;Candidatus_Thorarchaeota:8;Archaeoglobales:7;Archaea:5;Methanomassiliicoccales:4;Halobacteria:3;Methanonatronarchaeales:2;Thermoplasmata:2;Candidatus_Methanofastidiosa:2;Methanomicrobia:1;Methanocellales:1;Euryarchaeota:1;Candidatus_Heimdallarchaeota:1;Crenarchaeota:1;Candidatus_M…	4	4	Natrialbales:4	K11354(cph1)+++K11354(cph1):75.0;K11354(cph1)+++K11354(cph1)+++K11354(cph1):25.0	arCOG02329;arCOG02329;arCOG02334;arCOG02358;arCOG06192;arCOG06712;arCOG06712;arCOG06918:25.0;arCOG02334;arCOG02348;arCOG02348;arCOG02352;arCOG02352;arCOG06796;arCOG06796;arCOG06918;arCOG07605;arCOG07605:25.0;arCOG02329;arCOG02329;arCOG02334;arCOG02352;arCOG02352;arCOG02358;arCOG06712;arCOG06712:25.0;arCOG02334;arCOG02358;arCOG06192;arCOG06712;arCOG06712;arCOG06918:25.0	2	1	Natrialbales:1	K06930(bat):50.0;K11354(cph1):50.0	398	737	247	Haloferacales:73;Halobacteriales:64;Methanomicrobiales:30;Natrialbales:21;Methanosarcinales:21;Methanobacteriales:6;Archaea:4;Euryarchaeota:4;Candidatus_Thorarchaeota:3;Candidatus_Methanomethyliales:3;Candidatus_Methanofastidiosa:3;Candidatus_Bathyarchaeota:2;Thermoplasmata:2;Candidatus_Lokiarchaeota:2;Halobacteria:2;Methanomassiliicoccales:2;Thermoplasmatales:1;Methanomicrobia:1;Candidatus_Hydro…	26	12	Natrialbales:9;Halobacteriales:3	28	12	Halobacteriales:3;Natrialbales:1	8411	705	Haloferacales:73;Halobacteriales:64;Methanomicrobiales:30;Methanosarcinales:21;Natrialbales:21;Methanobacteriales:6;Thaumarchaeota:6;Crenarchaeota:5;Archaea:4;Euryarchaeota:4;Methanocellales:4;Methanophagales:3;Candidatus_Methanofastidiosa:3;Candidatus_Thorarchaeota:3;Candidatus_Woesearchaeota:3;Candidatus_Methanomethyliales:3;Nitrososphaerales:2;Methanomassiliicoccales:2;Candidatus_Lokiarchaeota…	0	0			158472	64313	26864
3.5	CL0183(PAS_Fold)-CL0183(PAS_Fold)-CL0183(PAS_Fold)-CL0183(PAS_Fold)-CL0183(PAS_Fold)-CL0025(His_Kinase_A)-CL0025(His_Kinase_A)	probable fission	TRUE	4599	502	Haloferacales:177;Halobacteriales:151;Natrialbales:73;Methanomicrobiales:41;Methanosarcinales:10;Methanobacteriales:9;Candidatus_Thorarchaeota:8;Archaeoglobales:7;Archaea:5;Methanomassiliicoccales:4;Halobacteria:3;Methanonatronarchaeales:2;Thermoplasmata:2;Candidatus_Methanofastidiosa:2;Methanomicrobia:1;Methanocellales:1;Euryarchaeota:1;Candidatus_Heimdallarchaeota:1;Crenarchaeota:1;Candidatus_M…	4	4	Methanobacteriales:3;Methanomicrobiales:1	none:100.0	arCOG02377;arCOG02377;arCOG03931;arCOG03931;arCOG07605;arCOG07605:75.0;arCOG02354;arCOG02354;arCOG06192;arCOG06193;arCOG06712;arCOG06712;arCOG06940;arCOG06940:25.0	2	1	Methanobacteriales:1	none:100.0	398	737	247	Haloferacales:73;Halobacteriales:64;Methanomicrobiales:30;Natrialbales:21;Methanosarcinales:21;Methanobacteriales:6;Archaea:4;Euryarchaeota:4;Candidatus_Thorarchaeota:3;Candidatus_Methanomethyliales:3;Candidatus_Methanofastidiosa:3;Candidatus_Bathyarchaeota:2;Thermoplasmata:2;Candidatus_Lokiarchaeota:2;Halobacteria:2;Methanomassiliicoccales:2;Thermoplasmatales:1;Methanomicrobia:1;Candidatus_Hydro…	5	3	Methanomicrobiales:2;Methanosarcinales:1	7	4	Methanomicrobiales:2;Methanosarcinales:1;Methanobacteriales:1	8411	705	Haloferacales:73;Halobacteriales:64;Methanomicrobiales:30;Methanosarcinales:21;Natrialbales:21;Methanobacteriales:6;Thaumarchaeota:6;Crenarchaeota:5;Archaea:4;Euryarchaeota:4;Methanocellales:4;Methanophagales:3;Candidatus_Methanofastidiosa:3;Candidatus_Thorarchaeota:3;Candidatus_Woesearchaeota:3;Candidatus_Methanomethyliales:3;Nitrososphaerales:2;Methanomassiliicoccales:2;Candidatus_Lokiarchaeota…	98	92	Bacteroidetes:59;Proteobacteria:20;Cyanobacteria:3;Firmicutes:3;Acidobacteria:2;Planctomycetes:2;Nitrospirae:1;Candidatus Abyssubacteria:1;Spirochaetes:1	none:92.857;K02482(flgS):2.041;K00936(pdtaS):2.041;K07683(nreB)+++K07683(nreB)+++K07683(nreB)+++K07675(uhpB):1.02;K07680(comP):1.02;K01992(ABC-2.P):1.02	158472	64313	26864
3.51	CL0304(CheY)-CL0025(His_Kinase_A)	probable fission	TRUE	4599	502	Haloferacales:177;Halobacteriales:151;Natrialbales:73;Methanomicrobiales:41;Methanosarcinales:10;Methanobacteriales:9;Candidatus_Thorarchaeota:8;Archaeoglobales:7;Archaea:5;Methanomassiliicoccales:4;Halobacteria:3;Methanonatronarchaeales:2;Thermoplasmata:2;Candidatus_Methanofastidiosa:2;Methanomicrobia:1;Methanocellales:1;Euryarchaeota:1;Candidatus_Heimdallarchaeota:1;Crenarchaeota:1;Candidatus_M…	4	4	Methanomicrobiales:3;Methanosarcinales:1	none:100.0	arCOG02590;arCOG02590;arCOG07605;arCOG07605:50.0;arCOG02356;arCOG02378;arCOG02385;arCOG02385:25.0;arCOG02367;arCOG02367;arCOG06940;arCOG06940:25.0	8	3	Methanomicrobiales:2;Archaeoglobales:1	none:100.0	398	737	247	Haloferacales:73;Halobacteriales:64;Methanomicrobiales:30;Natrialbales:21;Methanosarcinales:21;Methanobacteriales:6;Archaea:4;Euryarchaeota:4;Candidatus_Thorarchaeota:3;Candidatus_Methanomethyliales:3;Candidatus_Methanofastidiosa:3;Candidatus_Bathyarchaeota:2;Thermoplasmata:2;Candidatus_Lokiarchaeota:2;Halobacteria:2;Methanomassiliicoccales:2;Thermoplasmatales:1;Methanomicrobia:1;Candidatus_Hydro…	486	106	Methanomicrobiales:39;Methanosarcinales:19;Halobacteriales:13;Archaeoglobales:7;Natrialbales:6;Candidatus_Lokiarchaeota:4;Methanomassiliicoccales:3;Haloferacales:2;Archaea:2;Candidatus_Thorarchaeota:2;Methanocellales:2;Euryarchaeota:2;Candidatus_Methanofastidiosa:1;Halobacteria:1;Methanomicrobia:1;Candidatus_Verstraetearchaeota:1;Candidatus_Heimdallarchaeota:1	494	106	Methanosarcinales:19;Halobacteriales:13;Natrialbales:6;Candidatus_Lokiarchaeota:4;Methanomassiliicoccales:3;Methanomicrobiales:2;Haloferacales:2;Archaea:2;Candidatus_Thorarchaeota:2;Methanocellales:2;Euryarchaeota:2;Archaeoglobales:1;Candidatus_Methanofastidiosa:1;Halobacteria:1;Methanomicrobia:1;Candidatus_Verstraetearchaeota:1;Candidatus_Heimdallarchaeota:1	8411	705	Haloferacales:73;Halobacteriales:64;Methanomicrobiales:30;Methanosarcinales:21;Natrialbales:21;Methanobacteriales:6;Thaumarchaeota:6;Crenarchaeota:5;Archaea:4;Euryarchaeota:4;Methanocellales:4;Methanophagales:3;Candidatus_Methanofastidiosa:3;Candidatus_Thorarchaeota:3;Candidatus_Woesearchaeota:3;Candidatus_Methanomethyliales:3;Nitrososphaerales:2;Methanomassiliicoccales:2;Candidatus_Lokiarchaeota…	288	271	Actinobacteria:112;Proteobacteria:82;Spirochaetes:17;Cyanobacteria:12;Planctomycetes:7;Bacteria:6;Bacteroidetes:5;Ignavibacteriae:5;Candidatus Riflebacteria:3;Elusimicrobia:2;Nitrospirae:2;candidate division NC10:2;Chloroflexi:2;Candidatus Tectomicrobia:2;Deferribacteres:2;Firmicutes:2;Lentisphaerae:1;Candidatus Melainabacteria:1;Candidatus Aureabacteria:1;Gemmatimonadetes:1;Candidatus Handelsman…	K04757(rsbW):9.028;none:82.639;K03413(cheY):3.472;K02490(spo0F):1.389;K22010(pdtaR):1.389;K03413(cheY)+++K04757(rsbW):1.389;K11443(divK):0.694	158472	64313	26864
3.52	CL0183(PAS_Fold)-CL0183(PAS_Fold)-CL0025(His_Kinase_A)	probable fission	TRUE	4599	502	Haloferacales:177;Halobacteriales:151;Natrialbales:73;Methanomicrobiales:41;Methanosarcinales:10;Methanobacteriales:9;Candidatus_Thorarchaeota:8;Archaeoglobales:7;Archaea:5;Methanomassiliicoccales:4;Halobacteria:3;Methanonatronarchaeales:2;Thermoplasmata:2;Candidatus_Methanofastidiosa:2;Methanomicrobia:1;Methanocellales:1;Euryarchaeota:1;Candidatus_Heimdallarchaeota:1;Crenarchaeota:1;Candidatus_M…	4	4	Haloferacales:2;Methanomicrobiales:1;Methanomicrobia:1	none:100.0	arCOG02364;arCOG02364:50.0;arCOG02350;arCOG02350;arCOG02353;arCOG02353;arCOG06193;arCOG06940;arCOG06940:25.0;arCOG03932;arCOG03932;arCOG06192:25.0	6	3	Methanomicrobiales:2;Haloferacales:1	none:100.0	398	737	247	Haloferacales:73;Halobacteriales:64;Methanomicrobiales:30;Natrialbales:21;Methanosarcinales:21;Methanobacteriales:6;Archaea:4;Euryarchaeota:4;Candidatus_Thorarchaeota:3;Candidatus_Methanomethyliales:3;Candidatus_Methanofastidiosa:3;Candidatus_Bathyarchaeota:2;Thermoplasmata:2;Candidatus_Lokiarchaeota:2;Halobacteria:2;Methanomassiliicoccales:2;Thermoplasmatales:1;Methanomicrobia:1;Candidatus_Hydro…	89	25	Methanomicrobiales:20;Haloferacales:5	95	27	Methanomicrobiales:2;Haloferacales:1	8411	705	Haloferacales:73;Halobacteriales:64;Methanomicrobiales:30;Methanosarcinales:21;Natrialbales:21;Methanobacteriales:6;Thaumarchaeota:6;Crenarchaeota:5;Archaea:4;Euryarchaeota:4;Methanocellales:4;Methanophagales:3;Candidatus_Methanofastidiosa:3;Candidatus_Thorarchaeota:3;Candidatus_Woesearchaeota:3;Candidatus_Methanomethyliales:3;Nitrososphaerales:2;Methanomassiliicoccales:2;Candidatus_Lokiarchaeota…	5	4	Proteobacteria:4	none:60.0;K14986(fixL):20.0;K13587(cckA):20.0	158472	64313	26864
3.53	CL0183(PAS_Fold)-CL0183(PAS_Fold)-CL0183(PAS_Fold)-PF14689.6(SPOB_a)-CL0025(His_Kinase_A)	probable fission	TRUE	4599	502	Haloferacales:177;Halobacteriales:151;Natrialbales:73;Methanomicrobiales:41;Methanosarcinales:10;Methanobacteriales:9;Candidatus_Thorarchaeota:8;Archaeoglobales:7;Archaea:5;Methanomassiliicoccales:4;Halobacteria:3;Methanonatronarchaeales:2;Thermoplasmata:2;Candidatus_Methanofastidiosa:2;Methanomicrobia:1;Methanocellales:1;Euryarchaeota:1;Candidatus_Heimdallarchaeota:1;Crenarchaeota:1;Candidatus_M…	4	4	Methanomicrobiales:4	none:100.0	arCOG02329;arCOG02329;arCOG06192:100.0	2	1	Methanomicrobiales:1	none:100.0	398	737	247	Haloferacales:73;Halobacteriales:64;Methanomicrobiales:30;Natrialbales:21;Methanosarcinales:21;Methanobacteriales:6;Archaea:4;Euryarchaeota:4;Candidatus_Thorarchaeota:3;Candidatus_Methanomethyliales:3;Candidatus_Methanofastidiosa:3;Candidatus_Bathyarchaeota:2;Thermoplasmata:2;Candidatus_Lokiarchaeota:2;Halobacteria:2;Methanomassiliicoccales:2;Thermoplasmatales:1;Methanomicrobia:1;Candidatus_Hydro…	0	0		2	1	Methanomicrobiales:1	8411	705	Haloferacales:73;Halobacteriales:64;Methanomicrobiales:30;Methanosarcinales:21;Natrialbales:21;Methanobacteriales:6;Thaumarchaeota:6;Crenarchaeota:5;Archaea:4;Euryarchaeota:4;Methanocellales:4;Methanophagales:3;Candidatus_Methanofastidiosa:3;Candidatus_Thorarchaeota:3;Candidatus_Woesearchaeota:3;Candidatus_Methanomethyliales:3;Nitrososphaerales:2;Methanomassiliicoccales:2;Candidatus_Lokiarchaeota…	0	0			158472	64313	26864
3.54	CL0304(CheY)-CL0183(PAS_Fold)-CL0183(PAS_Fold)-CL0183(PAS_Fold)-CL0161(GAF)-CL0183(PAS_Fold)-CL0025(His_Kinase_A)-CL0025(His_Kinase_A)	probable fission	TRUE	4599	502	Haloferacales:177;Halobacteriales:151;Natrialbales:73;Methanomicrobiales:41;Methanosarcinales:10;Methanobacteriales:9;Candidatus_Thorarchaeota:8;Archaeoglobales:7;Archaea:5;Methanomassiliicoccales:4;Halobacteria:3;Methanonatronarchaeales:2;Thermoplasmata:2;Candidatus_Methanofastidiosa:2;Methanomicrobia:1;Methanocellales:1;Euryarchaeota:1;Candidatus_Heimdallarchaeota:1;Crenarchaeota:1;Candidatus_M…	3	3	Halobacteriales:3	none:100.0	arCOG02369;arCOG02387;arCOG02387:33.333;arCOG02333:33.333;arCOG02333;arCOG02387;arCOG02387:33.333	2	1	Halobacteriales:1	none:100.0	398	737	247	Haloferacales:73;Halobacteriales:64;Methanomicrobiales:30;Natrialbales:21;Methanosarcinales:21;Methanobacteriales:6;Archaea:4;Euryarchaeota:4;Candidatus_Thorarchaeota:3;Candidatus_Methanomethyliales:3;Candidatus_Methanofastidiosa:3;Candidatus_Bathyarchaeota:2;Thermoplasmata:2;Candidatus_Lokiarchaeota:2;Halobacteria:2;Methanomassiliicoccales:2;Thermoplasmatales:1;Methanomicrobia:1;Candidatus_Hydro…	6	2	Halobacteriales:1;Haloferacales:1	8	2	Halobacteriales:1;Haloferacales:1	8411	705	Haloferacales:73;Halobacteriales:64;Methanomicrobiales:30;Methanosarcinales:21;Natrialbales:21;Methanobacteriales:6;Thaumarchaeota:6;Crenarchaeota:5;Archaea:4;Euryarchaeota:4;Methanocellales:4;Methanophagales:3;Candidatus_Methanofastidiosa:3;Candidatus_Thorarchaeota:3;Candidatus_Woesearchaeota:3;Candidatus_Methanomethyliales:3;Nitrososphaerales:2;Methanomassiliicoccales:2;Candidatus_Lokiarchaeota…	0	0			158472	64313	26864
3.55	CL0304(CheY)-CL0183(PAS_Fold)-CL0183(PAS_Fold)-CL0183(PAS_Fold)-CL0183(PAS_Fold)-CL0183(PAS_Fold)-CL0183(PAS_Fold)-CL0025(His_Kinase_A)	probable fission	TRUE	4599	502	Haloferacales:177;Halobacteriales:151;Natrialbales:73;Methanomicrobiales:41;Methanosarcinales:10;Methanobacteriales:9;Candidatus_Thorarchaeota:8;Archaeoglobales:7;Archaea:5;Methanomassiliicoccales:4;Halobacteria:3;Methanonatronarchaeales:2;Thermoplasmata:2;Candidatus_Methanofastidiosa:2;Methanomicrobia:1;Methanocellales:1;Euryarchaeota:1;Candidatus_Heimdallarchaeota:1;Crenarchaeota:1;Candidatus_M…	3	3	Methanosarcinales:2;Methanomicrobiales:1	none:100.0	arCOG02385;arCOG02385;arCOG06192;arCOG06193;arCOG06712;arCOG06712:66.667;arCOG02352;arCOG02352;arCOG02385;arCOG02385;arCOG06192;arCOG06536;arCOG06536;arCOG06721;arCOG06721:33.333	2	1	Methanomicrobiales:1	none:100.0	398	737	247	Haloferacales:73;Halobacteriales:64;Methanomicrobiales:30;Natrialbales:21;Methanosarcinales:21;Methanobacteriales:6;Archaea:4;Euryarchaeota:4;Candidatus_Thorarchaeota:3;Candidatus_Methanomethyliales:3;Candidatus_Methanofastidiosa:3;Candidatus_Bathyarchaeota:2;Thermoplasmata:2;Candidatus_Lokiarchaeota:2;Halobacteria:2;Methanomassiliicoccales:2;Thermoplasmatales:1;Methanomicrobia:1;Candidatus_Hydro…	14	3	Methanomicrobiales:3	16	3	Methanomicrobiales:1	8411	705	Haloferacales:73;Halobacteriales:64;Methanomicrobiales:30;Methanosarcinales:21;Natrialbales:21;Methanobacteriales:6;Thaumarchaeota:6;Crenarchaeota:5;Archaea:4;Euryarchaeota:4;Methanocellales:4;Methanophagales:3;Candidatus_Methanofastidiosa:3;Candidatus_Thorarchaeota:3;Candidatus_Woesearchaeota:3;Candidatus_Methanomethyliales:3;Nitrososphaerales:2;Methanomassiliicoccales:2;Candidatus_Lokiarchaeota…	0	0			158472	64313	26864
3.56	CL0304(CheY)-CL0183(PAS_Fold)-CL0183(PAS_Fold)-CL0183(PAS_Fold)	probable fission	TRUE	4599	502	Haloferacales:177;Halobacteriales:151;Natrialbales:73;Methanomicrobiales:41;Methanosarcinales:10;Methanobacteriales:9;Candidatus_Thorarchaeota:8;Archaeoglobales:7;Archaea:5;Methanomassiliicoccales:4;Halobacteria:3;Methanonatronarchaeales:2;Thermoplasmata:2;Candidatus_Methanofastidiosa:2;Methanomicrobia:1;Methanocellales:1;Euryarchaeota:1;Candidatus_Heimdallarchaeota:1;Crenarchaeota:1;Candidatus_M…	3	3	Methanomicrobiales:2;Haloferacales:1	none:100.0	arCOG02348;arCOG02348;arCOG02385;arCOG02385;arCOG06193;arCOG06219:33.333;arCOG02333;arCOG02387;arCOG02387:33.333;arCOG02348;arCOG02348;arCOG02385;arCOG02385;arCOG06193;arCOG06918:33.333	5	2	Methanomicrobiales:1;Haloferacales:1	none:100.0	398	737	247	Haloferacales:73;Halobacteriales:64;Methanomicrobiales:30;Natrialbales:21;Methanosarcinales:21;Methanobacteriales:6;Archaea:4;Euryarchaeota:4;Candidatus_Thorarchaeota:3;Candidatus_Methanomethyliales:3;Candidatus_Methanofastidiosa:3;Candidatus_Bathyarchaeota:2;Thermoplasmata:2;Candidatus_Lokiarchaeota:2;Halobacteria:2;Methanomassiliicoccales:2;Thermoplasmatales:1;Methanomicrobia:1;Candidatus_Hydro…	27	9	Methanomicrobiales:7;Haloferacales:2	32	10	Methanomicrobiales:1;Haloferacales:1	8411	705	Haloferacales:73;Halobacteriales:64;Methanomicrobiales:30;Methanosarcinales:21;Natrialbales:21;Methanobacteriales:6;Thaumarchaeota:6;Crenarchaeota:5;Archaea:4;Euryarchaeota:4;Methanocellales:4;Methanophagales:3;Candidatus_Methanofastidiosa:3;Candidatus_Thorarchaeota:3;Candidatus_Woesearchaeota:3;Candidatus_Methanomethyliales:3;Nitrososphaerales:2;Methanomassiliicoccales:2;Candidatus_Lokiarchaeota…	5	5	Proteobacteria:3;Cyanobacteria:1;Firmicutes:1	none:100.0	158472	64313	26864
3.57	CL0183(PAS_Fold)-CL0183(PAS_Fold)-CL0183(PAS_Fold)-CL0025(His_Kinase_A)	probable fission	TRUE	4599	502	Haloferacales:177;Halobacteriales:151;Natrialbales:73;Methanomicrobiales:41;Methanosarcinales:10;Methanobacteriales:9;Candidatus_Thorarchaeota:8;Archaeoglobales:7;Archaea:5;Methanomassiliicoccales:4;Halobacteria:3;Methanonatronarchaeales:2;Thermoplasmata:2;Candidatus_Methanofastidiosa:2;Methanomicrobia:1;Methanocellales:1;Euryarchaeota:1;Candidatus_Heimdallarchaeota:1;Crenarchaeota:1;Candidatus_M…	3	3	Haloferacales:3	none:100.0	arCOG02388:66.667;arCOG02335;arCOG02367;arCOG02367:33.333	2	1	Halobacteriales:1	none:100.0	398	737	247	Haloferacales:73;Halobacteriales:64;Methanomicrobiales:30;Natrialbales:21;Methanosarcinales:21;Methanobacteriales:6;Archaea:4;Euryarchaeota:4;Candidatus_Thorarchaeota:3;Candidatus_Methanomethyliales:3;Candidatus_Methanofastidiosa:3;Candidatus_Bathyarchaeota:2;Thermoplasmata:2;Candidatus_Lokiarchaeota:2;Halobacteria:2;Methanomassiliicoccales:2;Thermoplasmatales:1;Methanomicrobia:1;Candidatus_Hydro…	16	4	Haloferacales:3;Archaea:1	18	5	Haloferacales:3;Archaea:1;Halobacteriales:1	8411	705	Haloferacales:73;Halobacteriales:64;Methanomicrobiales:30;Methanosarcinales:21;Natrialbales:21;Methanobacteriales:6;Thaumarchaeota:6;Crenarchaeota:5;Archaea:4;Euryarchaeota:4;Methanocellales:4;Methanophagales:3;Candidatus_Methanofastidiosa:3;Candidatus_Thorarchaeota:3;Candidatus_Woesearchaeota:3;Candidatus_Methanomethyliales:3;Nitrososphaerales:2;Methanomassiliicoccales:2;Candidatus_Lokiarchaeota…	8	8	Proteobacteria:4;Bacteroidetes:2;Cyanobacteria:1;Armatimonadetes:1	none:87.5;K00936(pdtaS):12.5	158472	64313	26864
3.58	CL0183(PAS_Fold)-CL0161(GAF)-CL0183(PAS_Fold)-CL0183(PAS_Fold)-CL0025(His_Kinase_A)-CL0025(His_Kinase_A)	probable fission	TRUE	4599	502	Haloferacales:177;Halobacteriales:151;Natrialbales:73;Methanomicrobiales:41;Methanosarcinales:10;Methanobacteriales:9;Candidatus_Thorarchaeota:8;Archaeoglobales:7;Archaea:5;Methanomassiliicoccales:4;Halobacteria:3;Methanonatronarchaeales:2;Thermoplasmata:2;Candidatus_Methanofastidiosa:2;Methanomicrobia:1;Methanocellales:1;Euryarchaeota:1;Candidatus_Heimdallarchaeota:1;Crenarchaeota:1;Candidatus_M…	2	2	Haloferacales:1;Halobacteriales:1	none:100.0	arCOG02333;arCOG02352;arCOG02352;arCOG02369;arCOG02388;arCOG02389;arCOG02389;arCOG07443;arCOG07443:50.0;arCOG02329;arCOG02329;arCOG02364;arCOG02364;arCOG02369;arCOG06796;arCOG06796:50.0	26	13	Haloferacales:13	none:100.0	398	737	247	Haloferacales:73;Halobacteriales:64;Methanomicrobiales:30;Natrialbales:21;Methanosarcinales:21;Methanobacteriales:6;Archaea:4;Euryarchaeota:4;Candidatus_Thorarchaeota:3;Candidatus_Methanomethyliales:3;Candidatus_Methanofastidiosa:3;Candidatus_Bathyarchaeota:2;Thermoplasmata:2;Candidatus_Lokiarchaeota:2;Halobacteria:2;Methanomassiliicoccales:2;Thermoplasmatales:1;Methanomicrobia:1;Candidatus_Hydro…	102	38	Haloferacales:34;Halobacteriales:4	128	38	Haloferacales:13;Halobacteriales:4	8411	705	Haloferacales:73;Halobacteriales:64;Methanomicrobiales:30;Methanosarcinales:21;Natrialbales:21;Methanobacteriales:6;Thaumarchaeota:6;Crenarchaeota:5;Archaea:4;Euryarchaeota:4;Methanocellales:4;Methanophagales:3;Candidatus_Methanofastidiosa:3;Candidatus_Thorarchaeota:3;Candidatus_Woesearchaeota:3;Candidatus_Methanomethyliales:3;Nitrososphaerales:2;Methanomassiliicoccales:2;Candidatus_Lokiarchaeota…	2	2	Elusimicrobia:1;Proteobacteria:1	none:100.0	158472	64313	26864
3.59	CL0304(CheY)-CL0183(PAS_Fold)-CL0183(PAS_Fold)	probable fission	TRUE	4599	502	Haloferacales:177;Halobacteriales:151;Natrialbales:73;Methanomicrobiales:41;Methanosarcinales:10;Methanobacteriales:9;Candidatus_Thorarchaeota:8;Archaeoglobales:7;Archaea:5;Methanomassiliicoccales:4;Halobacteria:3;Methanonatronarchaeales:2;Thermoplasmata:2;Candidatus_Methanofastidiosa:2;Methanomicrobia:1;Methanocellales:1;Euryarchaeota:1;Candidatus_Heimdallarchaeota:1;Crenarchaeota:1;Candidatus_M…	2	2	Methanomicrobiales:2	none:100.0	arCOG02356;arCOG02385;arCOG02385;arCOG06192:50.0;arCOG02385;arCOG02385;arCOG06193;arCOG06712;arCOG06712:50.0	2	1	Methanomicrobiales:1	none:100.0	398	737	247	Haloferacales:73;Halobacteriales:64;Methanomicrobiales:30;Natrialbales:21;Methanosarcinales:21;Methanobacteriales:6;Archaea:4;Euryarchaeota:4;Candidatus_Thorarchaeota:3;Candidatus_Methanomethyliales:3;Candidatus_Methanofastidiosa:3;Candidatus_Bathyarchaeota:2;Thermoplasmata:2;Candidatus_Lokiarchaeota:2;Halobacteria:2;Methanomassiliicoccales:2;Thermoplasmatales:1;Methanomicrobia:1;Candidatus_Hydro…	28	9	Methanomicrobiales:5;Halobacteriales:2;Haloferacales:1;Methanosarcinales:1	30	9	Halobacteriales:2;Haloferacales:1;Methanomicrobiales:1;Methanosarcinales:1	8411	705	Haloferacales:73;Halobacteriales:64;Methanomicrobiales:30;Methanosarcinales:21;Natrialbales:21;Methanobacteriales:6;Thaumarchaeota:6;Crenarchaeota:5;Archaea:4;Euryarchaeota:4;Methanocellales:4;Methanophagales:3;Candidatus_Methanofastidiosa:3;Candidatus_Thorarchaeota:3;Candidatus_Woesearchaeota:3;Candidatus_Methanomethyliales:3;Nitrososphaerales:2;Methanomassiliicoccales:2;Candidatus_Lokiarchaeota…	13	13	Proteobacteria:4;Lentisphaerae:2;Bacteroidetes:2;Elusimicrobia:1;Verrucomicrobia:1;Ignavibacteriae:1;Nitrospirae:1;Candidatus Aminicenantes:1	none:100.0	158472	64313	26864
3.6	CL0304(CheY)-CL0183(PAS_Fold)-CL0183(PAS_Fold)-CL0183(PAS_Fold)-CL0183(PAS_Fold)-CL0025(His_Kinase_A)	probable fission	TRUE	4599	502	Haloferacales:177;Halobacteriales:151;Natrialbales:73;Methanomicrobiales:41;Methanosarcinales:10;Methanobacteriales:9;Candidatus_Thorarchaeota:8;Archaeoglobales:7;Archaea:5;Methanomassiliicoccales:4;Halobacteria:3;Methanonatronarchaeales:2;Thermoplasmata:2;Candidatus_Methanofastidiosa:2;Methanomicrobia:1;Methanocellales:1;Euryarchaeota:1;Candidatus_Heimdallarchaeota:1;Crenarchaeota:1;Candidatus_M…	2	2	Methanomicrobiales:2	none:100.0	arCOG02348;arCOG02348;arCOG02385;arCOG02385;arCOG06193;arCOG06918:50.0;arCOG02348;arCOG02348;arCOG02385;arCOG02385;arCOG06193;arCOG06219:50.0	2	1	Methanomicrobiales:1	none:100.0	398	737	247	Haloferacales:73;Halobacteriales:64;Methanomicrobiales:30;Natrialbales:21;Methanosarcinales:21;Methanobacteriales:6;Archaea:4;Euryarchaeota:4;Candidatus_Thorarchaeota:3;Candidatus_Methanomethyliales:3;Candidatus_Methanofastidiosa:3;Candidatus_Bathyarchaeota:2;Thermoplasmata:2;Candidatus_Lokiarchaeota:2;Halobacteria:2;Methanomassiliicoccales:2;Thermoplasmatales:1;Methanomicrobia:1;Candidatus_Hydro…	16	6	Methanomicrobiales:3;Haloferacales:2;Methanobacteriales:1	18	6	Haloferacales:2;Methanomicrobiales:1;Methanobacteriales:1	8411	705	Haloferacales:73;Halobacteriales:64;Methanomicrobiales:30;Methanosarcinales:21;Natrialbales:21;Methanobacteriales:6;Thaumarchaeota:6;Crenarchaeota:5;Archaea:4;Euryarchaeota:4;Methanocellales:4;Methanophagales:3;Candidatus_Methanofastidiosa:3;Candidatus_Thorarchaeota:3;Candidatus_Woesearchaeota:3;Candidatus_Methanomethyliales:3;Nitrososphaerales:2;Methanomassiliicoccales:2;Candidatus_Lokiarchaeota…	1	1	Bacteroidetes:1	none:100.0	158472	64313	26864
3.61	CL0165(Cache)-CL0183(PAS_Fold)-CL0183(PAS_Fold)-CL0183(PAS_Fold)-CL0025(His_Kinase_A)-CL0025(His_Kinase_A)	probable fission	TRUE	4599	502	Haloferacales:177;Halobacteriales:151;Natrialbales:73;Methanomicrobiales:41;Methanosarcinales:10;Methanobacteriales:9;Candidatus_Thorarchaeota:8;Archaeoglobales:7;Archaea:5;Methanomassiliicoccales:4;Halobacteria:3;Methanonatronarchaeales:2;Thermoplasmata:2;Candidatus_Methanofastidiosa:2;Methanomicrobia:1;Methanocellales:1;Euryarchaeota:1;Candidatus_Heimdallarchaeota:1;Crenarchaeota:1;Candidatus_M…	2	2	Methanomicrobiales:2	none:100.0	arCOG04446;arCOG06193:100.0	2	1	Methanomicrobiales:1	none:100.0	398	737	247	Haloferacales:73;Halobacteriales:64;Methanomicrobiales:30;Natrialbales:21;Methanosarcinales:21;Methanobacteriales:6;Archaea:4;Euryarchaeota:4;Candidatus_Thorarchaeota:3;Candidatus_Methanomethyliales:3;Candidatus_Methanofastidiosa:3;Candidatus_Bathyarchaeota:2;Thermoplasmata:2;Candidatus_Lokiarchaeota:2;Halobacteria:2;Methanomassiliicoccales:2;Thermoplasmatales:1;Methanomicrobia:1;Candidatus_Hydro…	0	0		2	1	Methanomicrobiales:1	8411	705	Haloferacales:73;Halobacteriales:64;Methanomicrobiales:30;Methanosarcinales:21;Natrialbales:21;Methanobacteriales:6;Thaumarchaeota:6;Crenarchaeota:5;Archaea:4;Euryarchaeota:4;Methanocellales:4;Methanophagales:3;Candidatus_Methanofastidiosa:3;Candidatus_Thorarchaeota:3;Candidatus_Woesearchaeota:3;Candidatus_Methanomethyliales:3;Nitrososphaerales:2;Methanomassiliicoccales:2;Candidatus_Lokiarchaeota…	0	0			158472	64313	26864
3.62	CL0304(CheY)-CL0183(PAS_Fold)-CL0183(PAS_Fold)-CL0183(PAS_Fold)-CL0183(PAS_Fold)-CL0183(PAS_Fold)-CL0183(PAS_Fold)-CL0183(PAS_Fold)-CL0183(PAS_Fold)-CL0183(PAS_Fold)-CL0183(PAS_Fold)-PF14689.6(SPOB_a)-CL0025(His_Kinase_A)	probable fission	TRUE	4599	502	Haloferacales:177;Halobacteriales:151;Natrialbales:73;Methanomicrobiales:41;Methanosarcinales:10;Methanobacteriales:9;Candidatus_Thorarchaeota:8;Archaeoglobales:7;Archaea:5;Methanomassiliicoccales:4;Halobacteria:3;Methanonatronarchaeales:2;Thermoplasmata:2;Candidatus_Methanofastidiosa:2;Methanomicrobia:1;Methanocellales:1;Euryarchaeota:1;Candidatus_Heimdallarchaeota:1;Crenarchaeota:1;Candidatus_M…	1	1	Methanomicrobiales:1	none:100.0	arCOG02333;arCOG02336;arCOG02336;arCOG02338;arCOG02338;arCOG06712;arCOG06712:100.0	2	1	Methanomicrobiales:1	none:100.0	398	737	247	Haloferacales:73;Halobacteriales:64;Methanomicrobiales:30;Natrialbales:21;Methanosarcinales:21;Methanobacteriales:6;Archaea:4;Euryarchaeota:4;Candidatus_Thorarchaeota:3;Candidatus_Methanomethyliales:3;Candidatus_Methanofastidiosa:3;Candidatus_Bathyarchaeota:2;Thermoplasmata:2;Candidatus_Lokiarchaeota:2;Halobacteria:2;Methanomassiliicoccales:2;Thermoplasmatales:1;Methanomicrobia:1;Candidatus_Hydro…	1	1	Methanomicrobiales:1	3	1	Methanomicrobiales:1	8411	705	Haloferacales:73;Halobacteriales:64;Methanomicrobiales:30;Methanosarcinales:21;Natrialbales:21;Methanobacteriales:6;Thaumarchaeota:6;Crenarchaeota:5;Archaea:4;Euryarchaeota:4;Methanocellales:4;Methanophagales:3;Candidatus_Methanofastidiosa:3;Candidatus_Thorarchaeota:3;Candidatus_Woesearchaeota:3;Candidatus_Methanomethyliales:3;Nitrososphaerales:2;Methanomassiliicoccales:2;Candidatus_Lokiarchaeota…	0	0			158472	64313	26864
3.63	CL0304(CheY)-CL0183(PAS_Fold)-CL0183(PAS_Fold)-CL0183(PAS_Fold)-CL0183(PAS_Fold)-CL0183(PAS_Fold)-CL0161(GAF)-CL0183(PAS_Fold)-CL0183(PAS_Fold)-CL0183(PAS_Fold)-PF14689.6(SPOB_a)-CL0025(His_Kinase_A)	probable fission	TRUE	4599	502	Haloferacales:177;Halobacteriales:151;Natrialbales:73;Methanomicrobiales:41;Methanosarcinales:10;Methanobacteriales:9;Candidatus_Thorarchaeota:8;Archaeoglobales:7;Archaea:5;Methanomassiliicoccales:4;Halobacteria:3;Methanonatronarchaeales:2;Thermoplasmata:2;Candidatus_Methanofastidiosa:2;Methanomicrobia:1;Methanocellales:1;Euryarchaeota:1;Candidatus_Heimdallarchaeota:1;Crenarchaeota:1;Candidatus_M…	1	1	Methanomicrobiales:1	none:100.0	arCOG02348;arCOG02348;arCOG02353;arCOG02353;arCOG02357;arCOG02385;arCOG02385;arCOG06193:100.0	2	1	Methanomicrobiales:1	none:100.0	398	737	247	Haloferacales:73;Halobacteriales:64;Methanomicrobiales:30;Natrialbales:21;Methanosarcinales:21;Methanobacteriales:6;Archaea:4;Euryarchaeota:4;Candidatus_Thorarchaeota:3;Candidatus_Methanomethyliales:3;Candidatus_Methanofastidiosa:3;Candidatus_Bathyarchaeota:2;Thermoplasmata:2;Candidatus_Lokiarchaeota:2;Halobacteria:2;Methanomassiliicoccales:2;Thermoplasmatales:1;Methanomicrobia:1;Candidatus_Hydro…	5	1	Methanomicrobiales:1	7	1	Methanomicrobiales:1	8411	705	Haloferacales:73;Halobacteriales:64;Methanomicrobiales:30;Methanosarcinales:21;Natrialbales:21;Methanobacteriales:6;Thaumarchaeota:6;Crenarchaeota:5;Archaea:4;Euryarchaeota:4;Methanocellales:4;Methanophagales:3;Candidatus_Methanofastidiosa:3;Candidatus_Thorarchaeota:3;Candidatus_Woesearchaeota:3;Candidatus_Methanomethyliales:3;Nitrososphaerales:2;Methanomassiliicoccales:2;Candidatus_Lokiarchaeota…	0	0			158472	64313	26864
3.64	CL0304(CheY)-CL0183(PAS_Fold)-CL0183(PAS_Fold)-CL0183(PAS_Fold)-CL0183(PAS_Fold)-CL0183(PAS_Fold)-CL0183(PAS_Fold)-CL0183(PAS_Fold)-CL0161(GAF)-CL0183(PAS_Fold)-PF14689.6(SPOB_a)-CL0025(His_Kinase_A)	probable fission	TRUE	4599	502	Haloferacales:177;Halobacteriales:151;Natrialbales:73;Methanomicrobiales:41;Methanosarcinales:10;Methanobacteriales:9;Candidatus_Thorarchaeota:8;Archaeoglobales:7;Archaea:5;Methanomassiliicoccales:4;Halobacteria:3;Methanonatronarchaeales:2;Thermoplasmata:2;Candidatus_Methanofastidiosa:2;Methanomicrobia:1;Methanocellales:1;Euryarchaeota:1;Candidatus_Heimdallarchaeota:1;Crenarchaeota:1;Candidatus_M…	1	1	Methanomicrobiales:1	none:100.0	arCOG02348;arCOG02348;arCOG02353;arCOG02353;arCOG02369;arCOG02385;arCOG02385;arCOG06193;arCOG06918:100.0	2	1	Methanomicrobiales:1	none:100.0	398	737	247	Haloferacales:73;Halobacteriales:64;Methanomicrobiales:30;Natrialbales:21;Methanosarcinales:21;Methanobacteriales:6;Archaea:4;Euryarchaeota:4;Candidatus_Thorarchaeota:3;Candidatus_Methanomethyliales:3;Candidatus_Methanofastidiosa:3;Candidatus_Bathyarchaeota:2;Thermoplasmata:2;Candidatus_Lokiarchaeota:2;Halobacteria:2;Methanomassiliicoccales:2;Thermoplasmatales:1;Methanomicrobia:1;Candidatus_Hydro…	6	1	Methanomicrobiales:1	8	1	Methanomicrobiales:1	8411	705	Haloferacales:73;Halobacteriales:64;Methanomicrobiales:30;Methanosarcinales:21;Natrialbales:21;Methanobacteriales:6;Thaumarchaeota:6;Crenarchaeota:5;Archaea:4;Euryarchaeota:4;Methanocellales:4;Methanophagales:3;Candidatus_Methanofastidiosa:3;Candidatus_Thorarchaeota:3;Candidatus_Woesearchaeota:3;Candidatus_Methanomethyliales:3;Nitrososphaerales:2;Methanomassiliicoccales:2;Candidatus_Lokiarchaeota…	0	0			158472	64313	26864
3.65	CL0304(CheY)-CL0183(PAS_Fold)-CL0183(PAS_Fold)-CL0183(PAS_Fold)-CL0183(PAS_Fold)-CL0183(PAS_Fold)-CL0161(GAF)-CL0183(PAS_Fold)-CL0161(GAF)-CL0025(His_Kinase_A)-CL0025(His_Kinase_A)	probable fission	TRUE	4599	502	Haloferacales:177;Halobacteriales:151;Natrialbales:73;Methanomicrobiales:41;Methanosarcinales:10;Methanobacteriales:9;Candidatus_Thorarchaeota:8;Archaeoglobales:7;Archaea:5;Methanomassiliicoccales:4;Halobacteria:3;Methanonatronarchaeales:2;Thermoplasmata:2;Candidatus_Methanofastidiosa:2;Methanomicrobia:1;Methanocellales:1;Euryarchaeota:1;Candidatus_Heimdallarchaeota:1;Crenarchaeota:1;Candidatus_M…	1	1	Halobacteriales:1	none:100.0	arCOG02334;arCOG02352;arCOG02352;arCOG02369;arCOG02387;arCOG02387;arCOG06192:100.0	2	1	Halobacteriales:1	none:100.0	398	737	247	Haloferacales:73;Halobacteriales:64;Methanomicrobiales:30;Natrialbales:21;Methanosarcinales:21;Methanobacteriales:6;Archaea:4;Euryarchaeota:4;Candidatus_Thorarchaeota:3;Candidatus_Methanomethyliales:3;Candidatus_Methanofastidiosa:3;Candidatus_Bathyarchaeota:2;Thermoplasmata:2;Candidatus_Lokiarchaeota:2;Halobacteria:2;Methanomassiliicoccales:2;Thermoplasmatales:1;Methanomicrobia:1;Candidatus_Hydro…	0	0		2	1	Halobacteriales:1	8411	705	Haloferacales:73;Halobacteriales:64;Methanomicrobiales:30;Methanosarcinales:21;Natrialbales:21;Methanobacteriales:6;Thaumarchaeota:6;Crenarchaeota:5;Archaea:4;Euryarchaeota:4;Methanocellales:4;Methanophagales:3;Candidatus_Methanofastidiosa:3;Candidatus_Thorarchaeota:3;Candidatus_Woesearchaeota:3;Candidatus_Methanomethyliales:3;Nitrososphaerales:2;Methanomassiliicoccales:2;Candidatus_Lokiarchaeota…	0	0			158472	64313	26864
3.66	CL0304(CheY)-CL0183(PAS_Fold)-CL0183(PAS_Fold)-CL0183(PAS_Fold)-CL0183(PAS_Fold)-CL0183(PAS_Fold)-CL0183(PAS_Fold)-CL0183(PAS_Fold)-CL0183(PAS_Fold)-CL0025(His_Kinase_A)	probable fission	TRUE	4599	502	Haloferacales:177;Halobacteriales:151;Natrialbales:73;Methanomicrobiales:41;Methanosarcinales:10;Methanobacteriales:9;Candidatus_Thorarchaeota:8;Archaeoglobales:7;Archaea:5;Methanomassiliicoccales:4;Halobacteria:3;Methanonatronarchaeales:2;Thermoplasmata:2;Candidatus_Methanofastidiosa:2;Methanomicrobia:1;Methanocellales:1;Euryarchaeota:1;Candidatus_Heimdallarchaeota:1;Crenarchaeota:1;Candidatus_M…	1	1	Methanomicrobiales:1	none:100.0	arCOG02333;arCOG06192;arCOG06536;arCOG06536:100.0	3	1	Methanomicrobiales:1	none:100.0	398	737	247	Haloferacales:73;Halobacteriales:64;Methanomicrobiales:30;Natrialbales:21;Methanosarcinales:21;Methanobacteriales:6;Archaea:4;Euryarchaeota:4;Candidatus_Thorarchaeota:3;Candidatus_Methanomethyliales:3;Candidatus_Methanofastidiosa:3;Candidatus_Bathyarchaeota:2;Thermoplasmata:2;Candidatus_Lokiarchaeota:2;Halobacteria:2;Methanomassiliicoccales:2;Thermoplasmatales:1;Methanomicrobia:1;Candidatus_Hydro…	4	2	Methanomicrobiales:2	7	2	Methanomicrobiales:1	8411	705	Haloferacales:73;Halobacteriales:64;Methanomicrobiales:30;Methanosarcinales:21;Natrialbales:21;Methanobacteriales:6;Thaumarchaeota:6;Crenarchaeota:5;Archaea:4;Euryarchaeota:4;Methanocellales:4;Methanophagales:3;Candidatus_Methanofastidiosa:3;Candidatus_Thorarchaeota:3;Candidatus_Woesearchaeota:3;Candidatus_Methanomethyliales:3;Nitrososphaerales:2;Methanomassiliicoccales:2;Candidatus_Lokiarchaeota…	0	0			158472	64313	26864
3.67	CL0304(CheY)-CL0161(GAF)-CL0183(PAS_Fold)-CL0183(PAS_Fold)-CL0161(GAF)-CL0183(PAS_Fold)-CL0183(PAS_Fold)-CL0183(PAS_Fold)-CL0025(His_Kinase_A)-CL0025(His_Kinase_A)	probable fission	TRUE	4599	502	Haloferacales:177;Halobacteriales:151;Natrialbales:73;Methanomicrobiales:41;Methanosarcinales:10;Methanobacteriales:9;Candidatus_Thorarchaeota:8;Archaeoglobales:7;Archaea:5;Methanomassiliicoccales:4;Halobacteria:3;Methanonatronarchaeales:2;Thermoplasmata:2;Candidatus_Methanofastidiosa:2;Methanomicrobia:1;Methanocellales:1;Euryarchaeota:1;Candidatus_Heimdallarchaeota:1;Crenarchaeota:1;Candidatus_M…	1	1	Halobacteriales:1	none:100.0	arCOG02388;arCOG06192:100.0	2	1	Halobacteriales:1	none:100.0	398	737	247	Haloferacales:73;Halobacteriales:64;Methanomicrobiales:30;Natrialbales:21;Methanosarcinales:21;Methanobacteriales:6;Archaea:4;Euryarchaeota:4;Candidatus_Thorarchaeota:3;Candidatus_Methanomethyliales:3;Candidatus_Methanofastidiosa:3;Candidatus_Bathyarchaeota:2;Thermoplasmata:2;Candidatus_Lokiarchaeota:2;Halobacteria:2;Methanomassiliicoccales:2;Thermoplasmatales:1;Methanomicrobia:1;Candidatus_Hydro…	1	1	Halobacteriales:1	3	1	Halobacteriales:1	8411	705	Haloferacales:73;Halobacteriales:64;Methanomicrobiales:30;Methanosarcinales:21;Natrialbales:21;Methanobacteriales:6;Thaumarchaeota:6;Crenarchaeota:5;Archaea:4;Euryarchaeota:4;Methanocellales:4;Methanophagales:3;Candidatus_Methanofastidiosa:3;Candidatus_Thorarchaeota:3;Candidatus_Woesearchaeota:3;Candidatus_Methanomethyliales:3;Nitrososphaerales:2;Methanomassiliicoccales:2;Candidatus_Lokiarchaeota…	0	0			158472	64313	26864
3.68	CL0304(CheY)-CL0183(PAS_Fold)-CL0183(PAS_Fold)-CL0183(PAS_Fold)-CL0183(PAS_Fold)-CL0183(PAS_Fold)-CL0161(GAF)-CL0183(PAS_Fold)-CL0025(His_Kinase_A)-CL0025(His_Kinase_A)	probable fission	TRUE	4599	502	Haloferacales:177;Halobacteriales:151;Natrialbales:73;Methanomicrobiales:41;Methanosarcinales:10;Methanobacteriales:9;Candidatus_Thorarchaeota:8;Archaeoglobales:7;Archaea:5;Methanomassiliicoccales:4;Halobacteria:3;Methanonatronarchaeales:2;Thermoplasmata:2;Candidatus_Methanofastidiosa:2;Methanomicrobia:1;Methanocellales:1;Euryarchaeota:1;Candidatus_Heimdallarchaeota:1;Crenarchaeota:1;Candidatus_M…	1	1	Methanomicrobiales:1	none:100.0	arCOG02348;arCOG02348;arCOG02385;arCOG02385;arCOG05183;arCOG05183;arCOG06192:100.0	2	1	Candidatus_Bathyarchaeota:1	none:100.0	398	737	247	Haloferacales:73;Halobacteriales:64;Methanomicrobiales:30;Natrialbales:21;Methanosarcinales:21;Methanobacteriales:6;Archaea:4;Euryarchaeota:4;Candidatus_Thorarchaeota:3;Candidatus_Methanomethyliales:3;Candidatus_Methanofastidiosa:3;Candidatus_Bathyarchaeota:2;Thermoplasmata:2;Candidatus_Lokiarchaeota:2;Halobacteria:2;Methanomassiliicoccales:2;Thermoplasmatales:1;Methanomicrobia:1;Candidatus_Hydro…	4	2	Methanomicrobiales:2	6	3	Methanomicrobiales:2;Candidatus_Bathyarchaeota:1	8411	705	Haloferacales:73;Halobacteriales:64;Methanomicrobiales:30;Methanosarcinales:21;Natrialbales:21;Methanobacteriales:6;Thaumarchaeota:6;Crenarchaeota:5;Archaea:4;Euryarchaeota:4;Methanocellales:4;Methanophagales:3;Candidatus_Methanofastidiosa:3;Candidatus_Thorarchaeota:3;Candidatus_Woesearchaeota:3;Candidatus_Methanomethyliales:3;Nitrososphaerales:2;Methanomassiliicoccales:2;Candidatus_Lokiarchaeota…	0	0			158472	64313	26864
3.69	CL0304(CheY)-CL0161(GAF)-CL0183(PAS_Fold)-CL0183(PAS_Fold)-CL0183(PAS_Fold)-CL0183(PAS_Fold)-CL0183(PAS_Fold)-CL0183(PAS_Fold)-PF14689.6(SPOB_a)-CL0025(His_Kinase_A)	probable fission	TRUE	4599	502	Haloferacales:177;Halobacteriales:151;Natrialbales:73;Methanomicrobiales:41;Methanosarcinales:10;Methanobacteriales:9;Candidatus_Thorarchaeota:8;Archaeoglobales:7;Archaea:5;Methanomassiliicoccales:4;Halobacteria:3;Methanonatronarchaeales:2;Thermoplasmata:2;Candidatus_Methanofastidiosa:2;Methanomicrobia:1;Methanocellales:1;Euryarchaeota:1;Candidatus_Heimdallarchaeota:1;Crenarchaeota:1;Candidatus_M…	1	1	Methanomicrobiales:1	none:100.0	arCOG02276;arCOG02348;arCOG02348;arCOG02350;arCOG02350;arCOG02385;arCOG02385;arCOG06193:100.0	4	2	Methanomicrobiales:2	none:100.0	398	737	247	Haloferacales:73;Halobacteriales:64;Methanomicrobiales:30;Natrialbales:21;Methanosarcinales:21;Methanobacteriales:6;Archaea:4;Euryarchaeota:4;Candidatus_Thorarchaeota:3;Candidatus_Methanomethyliales:3;Candidatus_Methanofastidiosa:3;Candidatus_Bathyarchaeota:2;Thermoplasmata:2;Candidatus_Lokiarchaeota:2;Halobacteria:2;Methanomassiliicoccales:2;Thermoplasmatales:1;Methanomicrobia:1;Candidatus_Hydro…	2	1	Methanomicrobiales:1	6	3	Methanomicrobiales:2	8411	705	Haloferacales:73;Halobacteriales:64;Methanomicrobiales:30;Methanosarcinales:21;Natrialbales:21;Methanobacteriales:6;Thaumarchaeota:6;Crenarchaeota:5;Archaea:4;Euryarchaeota:4;Methanocellales:4;Methanophagales:3;Candidatus_Methanofastidiosa:3;Candidatus_Thorarchaeota:3;Candidatus_Woesearchaeota:3;Candidatus_Methanomethyliales:3;Nitrososphaerales:2;Methanomassiliicoccales:2;Candidatus_Lokiarchaeota…	0	0			158472	64313	26864
3.7	CL0304(CheY)-CL0183(PAS_Fold)-CL0183(PAS_Fold)-CL0183(PAS_Fold)-CL0183(PAS_Fold)-CL0183(PAS_Fold)-CL0183(PAS_Fold)-CL0183(PAS_Fold)-CL0025(His_Kinase_A)	probable fission	TRUE	4599	502	Haloferacales:177;Halobacteriales:151;Natrialbales:73;Methanomicrobiales:41;Methanosarcinales:10;Methanobacteriales:9;Candidatus_Thorarchaeota:8;Archaeoglobales:7;Archaea:5;Methanomassiliicoccales:4;Halobacteria:3;Methanonatronarchaeales:2;Thermoplasmata:2;Candidatus_Methanofastidiosa:2;Methanomicrobia:1;Methanocellales:1;Euryarchaeota:1;Candidatus_Heimdallarchaeota:1;Crenarchaeota:1;Candidatus_M…	1	1	Methanomicrobiales:1	none:100.0	arCOG02348;arCOG02348;arCOG02350;arCOG02350;arCOG02385;arCOG02385;arCOG06193:100.0	4	2	Methanomicrobiales:2	none:100.0	398	737	247	Haloferacales:73;Halobacteriales:64;Methanomicrobiales:30;Natrialbales:21;Methanosarcinales:21;Methanobacteriales:6;Archaea:4;Euryarchaeota:4;Candidatus_Thorarchaeota:3;Candidatus_Methanomethyliales:3;Candidatus_Methanofastidiosa:3;Candidatus_Bathyarchaeota:2;Thermoplasmata:2;Candidatus_Lokiarchaeota:2;Halobacteria:2;Methanomassiliicoccales:2;Thermoplasmatales:1;Methanomicrobia:1;Candidatus_Hydro…	14	2	Methanomicrobiales:2	18	2	Methanomicrobiales:2	8411	705	Haloferacales:73;Halobacteriales:64;Methanomicrobiales:30;Methanosarcinales:21;Natrialbales:21;Methanobacteriales:6;Thaumarchaeota:6;Crenarchaeota:5;Archaea:4;Euryarchaeota:4;Methanocellales:4;Methanophagales:3;Candidatus_Methanofastidiosa:3;Candidatus_Thorarchaeota:3;Candidatus_Woesearchaeota:3;Candidatus_Methanomethyliales:3;Nitrososphaerales:2;Methanomassiliicoccales:2;Candidatus_Lokiarchaeota…	0	0			158472	64313	26864
3.71	CL0183(PAS_Fold)-CL0183(PAS_Fold)-CL0183(PAS_Fold)-CL0183(PAS_Fold)-CL0183(PAS_Fold)-CL0161(GAF)-CL0025(His_Kinase_A)-CL0025(His_Kinase_A)	probable fission	TRUE	4599	502	Haloferacales:177;Halobacteriales:151;Natrialbales:73;Methanomicrobiales:41;Methanosarcinales:10;Methanobacteriales:9;Candidatus_Thorarchaeota:8;Archaeoglobales:7;Archaea:5;Methanomassiliicoccales:4;Halobacteria:3;Methanonatronarchaeales:2;Thermoplasmata:2;Candidatus_Methanofastidiosa:2;Methanomicrobia:1;Methanocellales:1;Euryarchaeota:1;Candidatus_Heimdallarchaeota:1;Crenarchaeota:1;Candidatus_M…	1	1	Natrialbales:1	none:100.0	arCOG02333;arCOG02358;arCOG06193:100.0	2	1	Haloferacales:1	none:100.0	398	737	247	Haloferacales:73;Halobacteriales:64;Methanomicrobiales:30;Natrialbales:21;Methanosarcinales:21;Methanobacteriales:6;Archaea:4;Euryarchaeota:4;Candidatus_Thorarchaeota:3;Candidatus_Methanomethyliales:3;Candidatus_Methanofastidiosa:3;Candidatus_Bathyarchaeota:2;Thermoplasmata:2;Candidatus_Lokiarchaeota:2;Halobacteria:2;Methanomassiliicoccales:2;Thermoplasmatales:1;Methanomicrobia:1;Candidatus_Hydro…	17	9	Haloferacales:9	19	9	Haloferacales:1	8411	705	Haloferacales:73;Halobacteriales:64;Methanomicrobiales:30;Methanosarcinales:21;Natrialbales:21;Methanobacteriales:6;Thaumarchaeota:6;Crenarchaeota:5;Archaea:4;Euryarchaeota:4;Methanocellales:4;Methanophagales:3;Candidatus_Methanofastidiosa:3;Candidatus_Thorarchaeota:3;Candidatus_Woesearchaeota:3;Candidatus_Methanomethyliales:3;Nitrososphaerales:2;Methanomassiliicoccales:2;Candidatus_Lokiarchaeota…	0	0			158472	64313	26864
3.72	CL0183(PAS_Fold)-CL0183(PAS_Fold)-CL0183(PAS_Fold)-CL0183(PAS_Fold)-CL0161(GAF)-CL0161(GAF)-CL0025(His_Kinase_A)-CL0025(His_Kinase_A)	probable fission	TRUE	4599	502	Haloferacales:177;Halobacteriales:151;Natrialbales:73;Methanomicrobiales:41;Methanosarcinales:10;Methanobacteriales:9;Candidatus_Thorarchaeota:8;Archaeoglobales:7;Archaea:5;Methanomassiliicoccales:4;Halobacteria:3;Methanonatronarchaeales:2;Thermoplasmata:2;Candidatus_Methanofastidiosa:2;Methanomicrobia:1;Methanocellales:1;Euryarchaeota:1;Candidatus_Heimdallarchaeota:1;Crenarchaeota:1;Candidatus_M…	1	1	Archaea:1	none:100.0	arCOG02329;arCOG02329;arCOG02348;arCOG02348;arCOG02360;arCOG02360;arCOG07605;arCOG07605:100.0	2	1	Archaea:1	none:100.0	398	737	247	Haloferacales:73;Halobacteriales:64;Methanomicrobiales:30;Natrialbales:21;Methanosarcinales:21;Methanobacteriales:6;Archaea:4;Euryarchaeota:4;Candidatus_Thorarchaeota:3;Candidatus_Methanomethyliales:3;Candidatus_Methanofastidiosa:3;Candidatus_Bathyarchaeota:2;Thermoplasmata:2;Candidatus_Lokiarchaeota:2;Halobacteria:2;Methanomassiliicoccales:2;Thermoplasmatales:1;Methanomicrobia:1;Candidatus_Hydro…	2	1	Methanocellales:1	4	2	Methanocellales:1;Archaea:1	8411	705	Haloferacales:73;Halobacteriales:64;Methanomicrobiales:30;Methanosarcinales:21;Natrialbales:21;Methanobacteriales:6;Thaumarchaeota:6;Crenarchaeota:5;Archaea:4;Euryarchaeota:4;Methanocellales:4;Methanophagales:3;Candidatus_Methanofastidiosa:3;Candidatus_Thorarchaeota:3;Candidatus_Woesearchaeota:3;Candidatus_Methanomethyliales:3;Nitrososphaerales:2;Methanomassiliicoccales:2;Candidatus_Lokiarchaeota…	0	0			158472	64313	26864
3.73	CL0304(CheY)-CL0183(PAS_Fold)	probable fission	TRUE	4599	502	Haloferacales:177;Halobacteriales:151;Natrialbales:73;Methanomicrobiales:41;Methanosarcinales:10;Methanobacteriales:9;Candidatus_Thorarchaeota:8;Archaeoglobales:7;Archaea:5;Methanomassiliicoccales:4;Halobacteria:3;Methanonatronarchaeales:2;Thermoplasmata:2;Candidatus_Methanofastidiosa:2;Methanomicrobia:1;Methanocellales:1;Euryarchaeota:1;Candidatus_Heimdallarchaeota:1;Crenarchaeota:1;Candidatus_M…	1	1	Methanosarcinales:1	K03413(cheY):100.0	COG0745|COG4191:100.0	8	4	Methanosarcinales:4	none:100.0	398	737	247	Haloferacales:73;Halobacteriales:64;Methanomicrobiales:30;Natrialbales:21;Methanosarcinales:21;Methanobacteriales:6;Archaea:4;Euryarchaeota:4;Candidatus_Thorarchaeota:3;Candidatus_Methanomethyliales:3;Candidatus_Methanofastidiosa:3;Candidatus_Bathyarchaeota:2;Thermoplasmata:2;Candidatus_Lokiarchaeota:2;Halobacteria:2;Methanomassiliicoccales:2;Thermoplasmatales:1;Methanomicrobia:1;Candidatus_Hydro…	74	10	Methanosarcinales:6;Euryarchaeota:1;Methanophagales:1;Methanobacteriales:1;Archaea:1	82	10	Methanosarcinales:4;Euryarchaeota:1;Methanophagales:1;Methanobacteriales:1;Archaea:1	8411	705	Haloferacales:73;Halobacteriales:64;Methanomicrobiales:30;Methanosarcinales:21;Natrialbales:21;Methanobacteriales:6;Thaumarchaeota:6;Crenarchaeota:5;Archaea:4;Euryarchaeota:4;Methanocellales:4;Methanophagales:3;Candidatus_Methanofastidiosa:3;Candidatus_Thorarchaeota:3;Candidatus_Woesearchaeota:3;Candidatus_Methanomethyliales:3;Nitrososphaerales:2;Methanomassiliicoccales:2;Candidatus_Lokiarchaeota…	60	60	Proteobacteria:29;Cyanobacteria:13;Planctomycetes:6;Nitrospirae:5;Bacteria:2;Elusimicrobia:1;Candidatus Firestonebacteria:1;Firmicutes:1;Candidatus Riflebacteria:1;Spirochaetes:1	none:81.667;K11443(divK):8.333;K19623(phcQ):6.667;K22010(pdtaR):3.333	158472	64313	26864
3.74	CL0183(PAS_Fold)-CL0183(PAS_Fold)-CL0161(GAF)-CL0183(PAS_Fold)-CL0025(His_Kinase_A)-CL0025(His_Kinase_A)	probable fission	TRUE	4599	502	Haloferacales:177;Halobacteriales:151;Natrialbales:73;Methanomicrobiales:41;Methanosarcinales:10;Methanobacteriales:9;Candidatus_Thorarchaeota:8;Archaeoglobales:7;Archaea:5;Methanomassiliicoccales:4;Halobacteria:3;Methanonatronarchaeales:2;Thermoplasmata:2;Candidatus_Methanofastidiosa:2;Methanomicrobia:1;Methanocellales:1;Euryarchaeota:1;Candidatus_Heimdallarchaeota:1;Crenarchaeota:1;Candidatus_M…	1	1	Haloferacales:1	none:100.0	arCOG02333:100.0	2	1	Haloferacales:1	none:100.0	398	737	247	Haloferacales:73;Halobacteriales:64;Methanomicrobiales:30;Natrialbales:21;Methanosarcinales:21;Methanobacteriales:6;Archaea:4;Euryarchaeota:4;Candidatus_Thorarchaeota:3;Candidatus_Methanomethyliales:3;Candidatus_Methanofastidiosa:3;Candidatus_Bathyarchaeota:2;Thermoplasmata:2;Candidatus_Lokiarchaeota:2;Halobacteria:2;Methanomassiliicoccales:2;Thermoplasmatales:1;Methanomicrobia:1;Candidatus_Hydro…	0	0		2	1	Haloferacales:1	8411	705	Haloferacales:73;Halobacteriales:64;Methanomicrobiales:30;Methanosarcinales:21;Natrialbales:21;Methanobacteriales:6;Thaumarchaeota:6;Crenarchaeota:5;Archaea:4;Euryarchaeota:4;Methanocellales:4;Methanophagales:3;Candidatus_Methanofastidiosa:3;Candidatus_Thorarchaeota:3;Candidatus_Woesearchaeota:3;Candidatus_Methanomethyliales:3;Nitrososphaerales:2;Methanomassiliicoccales:2;Candidatus_Lokiarchaeota…	3	3	Chloroflexi:1;Nitrospirae:1;Firmicutes:1	none:100.0	158472	64313	26864
3.75	CL0183(PAS_Fold)-CL0183(PAS_Fold)-CL0183(PAS_Fold)-CL0183(PAS_Fold)-CL0183(PAS_Fold)-CL0025(His_Kinase_A)	probable fission	TRUE	4599	502	Haloferacales:177;Halobacteriales:151;Natrialbales:73;Methanomicrobiales:41;Methanosarcinales:10;Methanobacteriales:9;Candidatus_Thorarchaeota:8;Archaeoglobales:7;Archaea:5;Methanomassiliicoccales:4;Halobacteria:3;Methanonatronarchaeales:2;Thermoplasmata:2;Candidatus_Methanofastidiosa:2;Methanomicrobia:1;Methanocellales:1;Euryarchaeota:1;Candidatus_Heimdallarchaeota:1;Crenarchaeota:1;Candidatus_M…	1	1	Haloferacales:1	none:100.0	arCOG02365;arCOG02365;arCOG06712;arCOG06712:100.0	2	1	Haloferacales:1	none:100.0	398	737	247	Haloferacales:73;Halobacteriales:64;Methanomicrobiales:30;Natrialbales:21;Methanosarcinales:21;Methanobacteriales:6;Archaea:4;Euryarchaeota:4;Candidatus_Thorarchaeota:3;Candidatus_Methanomethyliales:3;Candidatus_Methanofastidiosa:3;Candidatus_Bathyarchaeota:2;Thermoplasmata:2;Candidatus_Lokiarchaeota:2;Halobacteria:2;Methanomassiliicoccales:2;Thermoplasmatales:1;Methanomicrobia:1;Candidatus_Hydro…	7	3	Haloferacales:3	9	3	Haloferacales:1	8411	705	Haloferacales:73;Halobacteriales:64;Methanomicrobiales:30;Methanosarcinales:21;Natrialbales:21;Methanobacteriales:6;Thaumarchaeota:6;Crenarchaeota:5;Archaea:4;Euryarchaeota:4;Methanocellales:4;Methanophagales:3;Candidatus_Methanofastidiosa:3;Candidatus_Thorarchaeota:3;Candidatus_Woesearchaeota:3;Candidatus_Methanomethyliales:3;Nitrososphaerales:2;Methanomassiliicoccales:2;Candidatus_Lokiarchaeota…	1	1	Bacteroidetes:1	none:100.0	158472	64313	26864
3.76	CL0304(CheY)-CL0161(GAF)-CL0183(PAS_Fold)	probable fission	TRUE	4599	502	Haloferacales:177;Halobacteriales:151;Natrialbales:73;Methanomicrobiales:41;Methanosarcinales:10;Methanobacteriales:9;Candidatus_Thorarchaeota:8;Archaeoglobales:7;Archaea:5;Methanomassiliicoccales:4;Halobacteria:3;Methanonatronarchaeales:2;Thermoplasmata:2;Candidatus_Methanofastidiosa:2;Methanomicrobia:1;Methanocellales:1;Euryarchaeota:1;Candidatus_Heimdallarchaeota:1;Crenarchaeota:1;Candidatus_M…	1	1	Halobacteria:1	none:100.0	arCOG02329;arCOG02329;arCOG02333:100.0	2	1	Halobacteriales:1	none:100.0	398	737	247	Haloferacales:73;Halobacteriales:64;Methanomicrobiales:30;Natrialbales:21;Methanosarcinales:21;Methanobacteriales:6;Archaea:4;Euryarchaeota:4;Candidatus_Thorarchaeota:3;Candidatus_Methanomethyliales:3;Candidatus_Methanofastidiosa:3;Candidatus_Bathyarchaeota:2;Thermoplasmata:2;Candidatus_Lokiarchaeota:2;Halobacteria:2;Methanomassiliicoccales:2;Thermoplasmatales:1;Methanomicrobia:1;Candidatus_Hydro…	5	2	Halobacteriales:2	7	2	Halobacteriales:1	8411	705	Haloferacales:73;Halobacteriales:64;Methanomicrobiales:30;Methanosarcinales:21;Natrialbales:21;Methanobacteriales:6;Thaumarchaeota:6;Crenarchaeota:5;Archaea:4;Euryarchaeota:4;Methanocellales:4;Methanophagales:3;Candidatus_Methanofastidiosa:3;Candidatus_Thorarchaeota:3;Candidatus_Woesearchaeota:3;Candidatus_Methanomethyliales:3;Nitrososphaerales:2;Methanomassiliicoccales:2;Candidatus_Lokiarchaeota…	0	0			158472	64313	26864
3.77	CL0304(CheY)-CL0161(GAF)-CL0183(PAS_Fold)-CL0025(His_Kinase_A)-CL0025(His_Kinase_A)	probable fission	TRUE	4599	502	Haloferacales:177;Halobacteriales:151;Natrialbales:73;Methanomicrobiales:41;Methanosarcinales:10;Methanobacteriales:9;Candidatus_Thorarchaeota:8;Archaeoglobales:7;Archaea:5;Methanomassiliicoccales:4;Halobacteria:3;Methanonatronarchaeales:2;Thermoplasmata:2;Candidatus_Methanofastidiosa:2;Methanomicrobia:1;Methanocellales:1;Euryarchaeota:1;Candidatus_Heimdallarchaeota:1;Crenarchaeota:1;Candidatus_M…	1	1	Halobacteriales:1	none:100.0	arCOG02329;arCOG02329;arCOG02333:100.0	2	1	Halobacteriales:1	none:100.0	398	737	247	Haloferacales:73;Halobacteriales:64;Methanomicrobiales:30;Natrialbales:21;Methanosarcinales:21;Methanobacteriales:6;Archaea:4;Euryarchaeota:4;Candidatus_Thorarchaeota:3;Candidatus_Methanomethyliales:3;Candidatus_Methanofastidiosa:3;Candidatus_Bathyarchaeota:2;Thermoplasmata:2;Candidatus_Lokiarchaeota:2;Halobacteria:2;Methanomassiliicoccales:2;Thermoplasmatales:1;Methanomicrobia:1;Candidatus_Hydro…	65	38	Halobacteriales:19;Natrialbales:15;Haloferacales:4	67	39	Natrialbales:15;Haloferacales:4;Halobacteriales:1	8411	705	Haloferacales:73;Halobacteriales:64;Methanomicrobiales:30;Methanosarcinales:21;Natrialbales:21;Methanobacteriales:6;Thaumarchaeota:6;Crenarchaeota:5;Archaea:4;Euryarchaeota:4;Methanocellales:4;Methanophagales:3;Candidatus_Methanofastidiosa:3;Candidatus_Thorarchaeota:3;Candidatus_Woesearchaeota:3;Candidatus_Methanomethyliales:3;Nitrososphaerales:2;Methanomassiliicoccales:2;Candidatus_Lokiarchaeota…	17	17	Proteobacteria:6;Acidobacteria:4;Chloroflexi:2;Candidatus Kryptonia:1;Candidatus Melainabacteria:1;Bacteroidetes:1;Candidatus Abyssubacteria:1;Calditrichaeota:1	K02482(flgS):58.824;K03413(cheY):5.882;none:35.294	158472	64313	26864
3.78	CL0172(Thioredoxin)-CL0183(PAS_Fold)-CL0183(PAS_Fold)-CL0025(His_Kinase_A)-CL0025(His_Kinase_A)	probable fission	TRUE	4599	502	Haloferacales:177;Halobacteriales:151;Natrialbales:73;Methanomicrobiales:41;Methanosarcinales:10;Methanobacteriales:9;Candidatus_Thorarchaeota:8;Archaeoglobales:7;Archaea:5;Methanomassiliicoccales:4;Halobacteria:3;Methanonatronarchaeales:2;Thermoplasmata:2;Candidatus_Methanofastidiosa:2;Methanomicrobia:1;Methanocellales:1;Euryarchaeota:1;Candidatus_Heimdallarchaeota:1;Crenarchaeota:1;Candidatus_M…	1	1	Methanomicrobiales:1	K08481(kaiB):100.0	arCOG02358;arCOG06712;arCOG06712;arCOG07612:100.0	5	1	Methanosarcinales:1	K08481(kaiB):60.0;none:20.0;K01992(ABC-2.P):20.0	398	737	247	Haloferacales:73;Halobacteriales:64;Methanomicrobiales:30;Natrialbales:21;Methanosarcinales:21;Methanobacteriales:6;Archaea:4;Euryarchaeota:4;Candidatus_Thorarchaeota:3;Candidatus_Methanomethyliales:3;Candidatus_Methanofastidiosa:3;Candidatus_Bathyarchaeota:2;Thermoplasmata:2;Candidatus_Lokiarchaeota:2;Halobacteria:2;Methanomassiliicoccales:2;Thermoplasmatales:1;Methanomicrobia:1;Candidatus_Hydro…	45	12	Methanobacteriales:4;Methanosarcinales:3;Methanomicrobiales:3;Archaea:2	50	12	Methanobacteriales:4;Methanomicrobiales:3;Archaea:2;Methanosarcinales:1	8411	705	Haloferacales:73;Halobacteriales:64;Methanomicrobiales:30;Methanosarcinales:21;Natrialbales:21;Methanobacteriales:6;Thaumarchaeota:6;Crenarchaeota:5;Archaea:4;Euryarchaeota:4;Methanocellales:4;Methanophagales:3;Candidatus_Methanofastidiosa:3;Candidatus_Thorarchaeota:3;Candidatus_Woesearchaeota:3;Candidatus_Methanomethyliales:3;Nitrososphaerales:2;Methanomassiliicoccales:2;Candidatus_Lokiarchaeota…	0	0			158472	64313	26864
3.79	CL0183(PAS_Fold)-CL0183(PAS_Fold)-CL0161(GAF)-CL0025(His_Kinase_A)-CL0025(His_Kinase_A)	probable fission	TRUE	4599	502	Haloferacales:177;Halobacteriales:151;Natrialbales:73;Methanomicrobiales:41;Methanosarcinales:10;Methanobacteriales:9;Candidatus_Thorarchaeota:8;Archaeoglobales:7;Archaea:5;Methanomassiliicoccales:4;Halobacteria:3;Methanonatronarchaeales:2;Thermoplasmata:2;Candidatus_Methanofastidiosa:2;Methanomicrobia:1;Methanocellales:1;Euryarchaeota:1;Candidatus_Heimdallarchaeota:1;Crenarchaeota:1;Candidatus_M…	1	1	Haloferacales:1	none:100.0	arCOG02358;arCOG06796;arCOG06796:100.0	2	1	Natrialbales:1	K06930(bat):50.0;none:50.0	398	737	247	Haloferacales:73;Halobacteriales:64;Methanomicrobiales:30;Natrialbales:21;Methanosarcinales:21;Methanobacteriales:6;Archaea:4;Euryarchaeota:4;Candidatus_Thorarchaeota:3;Candidatus_Methanomethyliales:3;Candidatus_Methanofastidiosa:3;Candidatus_Bathyarchaeota:2;Thermoplasmata:2;Candidatus_Lokiarchaeota:2;Halobacteria:2;Methanomassiliicoccales:2;Thermoplasmatales:1;Methanomicrobia:1;Candidatus_Hydro…	0	0		2	1	Natrialbales:1	8411	705	Haloferacales:73;Halobacteriales:64;Methanomicrobiales:30;Methanosarcinales:21;Natrialbales:21;Methanobacteriales:6;Thaumarchaeota:6;Crenarchaeota:5;Archaea:4;Euryarchaeota:4;Methanocellales:4;Methanophagales:3;Candidatus_Methanofastidiosa:3;Candidatus_Thorarchaeota:3;Candidatus_Woesearchaeota:3;Candidatus_Methanomethyliales:3;Nitrososphaerales:2;Methanomassiliicoccales:2;Candidatus_Lokiarchaeota…	0	0			158472	64313	26864
3.8	CL0123(HTH)-CL0183(PAS_Fold)-CL0183(PAS_Fold)-CL0183(PAS_Fold)-CL0025(His_Kinase_A)	probable fission	TRUE	4599	502	Haloferacales:177;Halobacteriales:151;Natrialbales:73;Methanomicrobiales:41;Methanosarcinales:10;Methanobacteriales:9;Candidatus_Thorarchaeota:8;Archaeoglobales:7;Archaea:5;Methanomassiliicoccales:4;Halobacteria:3;Methanonatronarchaeales:2;Thermoplasmata:2;Candidatus_Methanofastidiosa:2;Methanomicrobia:1;Methanocellales:1;Euryarchaeota:1;Candidatus_Heimdallarchaeota:1;Crenarchaeota:1;Candidatus_M…	1	1	Methanomicrobiales:1	none:100.0	arCOG02350;arCOG02350;arCOG03931;arCOG03931;arCOG06193:100.0	2	1	Methanomicrobiales:1	none:100.0	398	737	247	Haloferacales:73;Halobacteriales:64;Methanomicrobiales:30;Natrialbales:21;Methanosarcinales:21;Methanobacteriales:6;Archaea:4;Euryarchaeota:4;Candidatus_Thorarchaeota:3;Candidatus_Methanomethyliales:3;Candidatus_Methanofastidiosa:3;Candidatus_Bathyarchaeota:2;Thermoplasmata:2;Candidatus_Lokiarchaeota:2;Halobacteria:2;Methanomassiliicoccales:2;Thermoplasmatales:1;Methanomicrobia:1;Candidatus_Hydro…	49	12	Methanomicrobiales:11;Methanosarcinales:1	51	12	Methanomicrobiales:1;Methanosarcinales:1	8411	705	Haloferacales:73;Halobacteriales:64;Methanomicrobiales:30;Methanosarcinales:21;Natrialbales:21;Methanobacteriales:6;Thaumarchaeota:6;Crenarchaeota:5;Archaea:4;Euryarchaeota:4;Methanocellales:4;Methanophagales:3;Candidatus_Methanofastidiosa:3;Candidatus_Thorarchaeota:3;Candidatus_Woesearchaeota:3;Candidatus_Methanomethyliales:3;Nitrososphaerales:2;Methanomassiliicoccales:2;Candidatus_Lokiarchaeota…	0	0			158472	64313	26864
3.81	CL0192(GPCR_A)-CL0183(PAS_Fold)-CL0025(His_Kinase_A)-PF17647.1(DUF5518)	probable fission	TRUE	4599	502	Haloferacales:177;Halobacteriales:151;Natrialbales:73;Methanomicrobiales:41;Methanosarcinales:10;Methanobacteriales:9;Candidatus_Thorarchaeota:8;Archaeoglobales:7;Archaea:5;Methanomassiliicoccales:4;Halobacteria:3;Methanonatronarchaeales:2;Thermoplasmata:2;Candidatus_Methanofastidiosa:2;Methanomicrobia:1;Methanocellales:1;Euryarchaeota:1;Candidatus_Heimdallarchaeota:1;Crenarchaeota:1;Candidatus_M…	1	1	Haloferacales:1	none:100.0	arCOG02327:100.0	8	4	Haloferacales:3;Halobacteriales:1	none:100.0	398	737	247	Haloferacales:73;Halobacteriales:64;Methanomicrobiales:30;Natrialbales:21;Methanosarcinales:21;Methanobacteriales:6;Archaea:4;Euryarchaeota:4;Candidatus_Thorarchaeota:3;Candidatus_Methanomethyliales:3;Candidatus_Methanofastidiosa:3;Candidatus_Bathyarchaeota:2;Thermoplasmata:2;Candidatus_Lokiarchaeota:2;Halobacteria:2;Methanomassiliicoccales:2;Thermoplasmatales:1;Methanomicrobia:1;Candidatus_Hydro…	137	59	Haloferacales:31;Halobacteriales:23;Natrialbales:5	145	59	Natrialbales:5;Haloferacales:3;Halobacteriales:1	8411	705	Haloferacales:73;Halobacteriales:64;Methanomicrobiales:30;Methanosarcinales:21;Natrialbales:21;Methanobacteriales:6;Thaumarchaeota:6;Crenarchaeota:5;Archaea:4;Euryarchaeota:4;Methanocellales:4;Methanophagales:3;Candidatus_Methanofastidiosa:3;Candidatus_Thorarchaeota:3;Candidatus_Woesearchaeota:3;Candidatus_Methanomethyliales:3;Nitrososphaerales:2;Methanomassiliicoccales:2;Candidatus_Lokiarchaeota…	0	0			158472	64313	26864
3.82	PF17159.4(MASE3)-CL0183(PAS_Fold)-CL0025(His_Kinase_A)	probable fission	TRUE	4599	502	Haloferacales:177;Halobacteriales:151;Natrialbales:73;Methanomicrobiales:41;Methanosarcinales:10;Methanobacteriales:9;Candidatus_Thorarchaeota:8;Archaeoglobales:7;Archaea:5;Methanomassiliicoccales:4;Halobacteria:3;Methanonatronarchaeales:2;Thermoplasmata:2;Candidatus_Methanofastidiosa:2;Methanomicrobia:1;Methanocellales:1;Euryarchaeota:1;Candidatus_Heimdallarchaeota:1;Crenarchaeota:1;Candidatus_M…	1	1	Methanomicrobiales:1	none:100.0	arCOG02335;arCOG02378:100.0	2	1	Methanomicrobiales:1	none:100.0	398	737	247	Haloferacales:73;Halobacteriales:64;Methanomicrobiales:30;Natrialbales:21;Methanosarcinales:21;Methanobacteriales:6;Archaea:4;Euryarchaeota:4;Candidatus_Thorarchaeota:3;Candidatus_Methanomethyliales:3;Candidatus_Methanofastidiosa:3;Candidatus_Bathyarchaeota:2;Thermoplasmata:2;Candidatus_Lokiarchaeota:2;Halobacteria:2;Methanomassiliicoccales:2;Thermoplasmatales:1;Methanomicrobia:1;Candidatus_Hydro…	5	2	Methanomicrobiales:2	7	2	Methanomicrobiales:1	8411	705	Haloferacales:73;Halobacteriales:64;Methanomicrobiales:30;Methanosarcinales:21;Natrialbales:21;Methanobacteriales:6;Thaumarchaeota:6;Crenarchaeota:5;Archaea:4;Euryarchaeota:4;Methanocellales:4;Methanophagales:3;Candidatus_Methanofastidiosa:3;Candidatus_Thorarchaeota:3;Candidatus_Woesearchaeota:3;Candidatus_Methanomethyliales:3;Nitrososphaerales:2;Methanomassiliicoccales:2;Candidatus_Lokiarchaeota…	0	0			158472	64313	26864
4.1	CL0378(ANL)-CL0531(AMP-binding_C)	fission	TRUE	6718	1350	Haloferacales:179;Methanosarcinales:178;Halobacteriales:155;Sulfolobales:127;Methanobacteriales:97;Natrialbales:75;Methanomicrobiales:53;Thaumarchaeota:46;Candidatus_Bathyarchaeota:40;Euryarchaeota:37;Nitrosopumilales:35;Thermoproteales:34;Thermoplasmatales:27;Archaea:25;Candidatus_Thorarchaeota:18;Thermoplasmata:18;Crenarchaeota:16;Archaeoglobales:15;Methanococcales:13;Candidatus_Altiarchaeales:…	3987	1099	Haloferacales:170;Methanosarcinales:147;Halobacteriales:146;Sulfolobales:126;Methanobacteriales:93;Natrialbales:74;Methanomicrobiales:53;Thermoplasmatales:27;Thermoproteales:26;Euryarchaeota:24;Candidatus_Bathyarchaeota:21;Candidatus_Thorarchaeota:18;Thermoplasmata:16;Archaeoglobales:14;Archaea:14;Desulfurococcales:13;Thaumarchaeota:11;Methanococcales:11;Candidatus_Lokiarchaeota:10;Acidilobales:8…	K00666:48.182;K01911(menE):4.364;none:29.947;K01897(ACSL, fadD):13.644;K14466:1.279;K08295(abmG):1.053;K01904(4CL):0.928;K02182(caiC):0.376;K01895(ACSS1):0.125;K16876(hmfD):0.1	arCOG00856:75.27;arCOG04201:10.509;COG0318:8.804;arCOG00857:4.189;COG0365:0.778;arCOG06122:0.301;arCOG00856;arCOG07780;arCOG07780:0.1;arCOG00856;arCOG03859:0.025;COG1021:0.025	16	6	Thermoproteales:2;Sulfolobales:1;Haloferacales:1;Candidatus_Lokiarchaeota:1;Candidatus_Methanoliparales:1	none:100.0	249	486	221	Methanosarcinales:116;Methanobacteriales:44;Methanomassiliicoccales:7;Halobacteriales:6;Thermoplasmatales:5;Candidatus_Lokiarchaeota:5;Archaeoglobales:4;Sulfolobales:4;Haloferacales:4;Thermoproteales:3;Methanococcales:3;Thermoplasmata:3;Candidatus_Methanoliparales:3;Euryarchaeota:2;Acidilobales:2;Archaea:2;Natrialbales:1;Hadesarchaea:1;Methanomicrobiales:1;Candidatus_Methanomethyliales:1;Nitrosop…	76	25	Archaeoglobales:4;Haloferacales:3;Methanomicrobiales:3;Halobacteriales:3;Natrialbales:3;Thermoplasmatales:2;Sulfolobales:2;Thermoproteales:1;Candidatus_Lokiarchaeota:1;Archaeoglobi:1;Candidatus_Methanoliparales:1;Halobacteria:1	92	27	Archaeoglobales:4;Methanomicrobiales:3;Halobacteriales:3;Natrialbales:3;Thermoplasmatales:2;Thermoproteales:2;Haloferacales:1;Candidatus_Lokiarchaeota:1;Sulfolobales:1;Archaeoglobi:1;Candidatus_Methanoliparales:1;Halobacteria:1	8037	1039	Methanosarcinales:116;Methanobacteriales:44;Thaumarchaeota:14;Desulfurococcales:11;Methanomassiliicoccales:7;Crenarchaeota:7;Halobacteriales:6;Candidatus_Marsarchaeota:6;Candidatus_Micrarchaeota:6;Thermoplasmatales:5;Candidatus_Heimdallarchaeota:5;Candidatus_Lokiarchaeota:5;Haloferacales:4;Sulfolobales:4;Archaeoglobales:4;Candidatus_Verstraetearchaeota:4;Methanocellales:4;Thermoproteales:3;Methan…	238899	27451	Proteobacteria:12415;Actinobacteria:5376;Firmicutes:4648;Bacteroidetes:2260;Cyanobacteria:482;Bacteria:232;Chloroflexi:229;Planctomycetes:201;Spirochaetes:166;Verrucomicrobia:153;Acidobacteria:108;Deinococcus-Thermus:92;Nitrospirae:73;Candidatus Omnitrophica:61;Elusimicrobia:56;Ignavibacteriae:54;Fibrobacteres:43;Candidatus Rokubacteria:42;Gemmatimonadetes:42;Chlorobi:34;Candidatus Melainabacteri…	none:33.79;K01911(menE):3.262;K00666:21.37;K02182(caiC):2.061;K01897(ACSL, fadD):15.999;K01912(paaK):1.914;K20034(dmdB):1.91;K02363(entE, dhbE, vibE, mxcE):1.746;K08295(abmG):1.71;K18688(fadD19):1.693;K18661(matB):1.549;K18687(fadD3):1.242;K04116(aliA):1.208;K03367(dltA):1.027;K01904(4CL):0.999;K13776(atuH):0.943;K01895(ACSS1):0.876;K15868(baiB):0.758;K12429(fadD36):0.571;K22133(AAE3):0.56;K12507…	281377	280827	28612
4.2	CL0378(ANL)-CL0378(ANL)-CL0531(AMP-binding_C)	fission	TRUE	6718	1350	Haloferacales:179;Methanosarcinales:178;Halobacteriales:155;Sulfolobales:127;Methanobacteriales:97;Natrialbales:75;Methanomicrobiales:53;Thaumarchaeota:46;Candidatus_Bathyarchaeota:40;Euryarchaeota:37;Nitrosopumilales:35;Thermoproteales:34;Thermoplasmatales:27;Archaea:25;Candidatus_Thorarchaeota:18;Thermoplasmata:18;Crenarchaeota:16;Archaeoglobales:15;Methanococcales:13;Candidatus_Altiarchaeales:…	2691	1107	Haloferacales:179;Halobacteriales:154;Sulfolobales:127;Natrialbales:75;Methanosarcinales:71;Methanomicrobiales:47;Thaumarchaeota:43;Methanobacteriales:41;Nitrosopumilales:34;Candidatus_Bathyarchaeota:32;Thermoproteales:31;Euryarchaeota:29;Thermoplasmatales:25;Archaea:22;Crenarchaeota:15;Candidatus_Thorarchaeota:15;Archaeoglobales:14;Candidatus_Altiarchaeales:13;Thermoplasmata:12;Desulfurococcales…	K01895(ACSS1):75.288;K15018:4.311;K01907(AACS, acsA):2.564;none:15.979;K01908(ACSS3, prpE):0.966;K14467(4hbl):0.743;K00666:0.149	arCOG01529:67.15;arCOG04201:22.036;COG0365:9.55;arCOG06112:0.52;arCOG00856:0.372;arCOG06060:0.223;COG0318:0.149	69	24	Archaeoglobales:3;Thermoproteales:2;Candidatus_Lokiarchaeota:2;Thermoplasmatales:2;Sulfolobales:2;Candidatus_Methanoliparales:2;Haloferacales:2;Thermoplasmata:1;Candidatus_Methanomethyliales:1;Nitrosopumilales:1;Methanosarcinales:1;Candidatus_Bathyarchaeota:1;Archaea:1;Methanobacteriales:1;Nitrososphaerales:1;Halobacteriales:1	none:97.101;K01895(ACSS1):1.449;K01907(AACS, acsA):1.449	249	486	221	Methanosarcinales:116;Methanobacteriales:44;Methanomassiliicoccales:7;Halobacteriales:6;Thermoplasmatales:5;Candidatus_Lokiarchaeota:5;Archaeoglobales:4;Sulfolobales:4;Haloferacales:4;Thermoproteales:3;Methanococcales:3;Thermoplasmata:3;Candidatus_Methanoliparales:3;Euryarchaeota:2;Acidilobales:2;Archaea:2;Natrialbales:1;Hadesarchaea:1;Methanomicrobiales:1;Candidatus_Methanomethyliales:1;Nitrosop…	1069	287	Haloferacales:91;Sulfolobales:55;Halobacteriales:37;Natrialbales:31;Thermoplasmatales:7;Archaeoglobales:7;Thermoproteales:6;Candidatus_Lokiarchaeota:5;Thermoplasmata:5;Acidilobales:4;Candidatus_Marsarchaeota:4;Methanomicrobiales:4;Candidatus_Thorarchaeota:3;Candidatus_Methanoliparales:3;Halobacteria:3;Archaeoglobi:3;Candidatus_Bathyarchaeota:3;Hadesarchaea:2;Euryarchaeota:2;Methanosarcinales:2;De…	1138	293	Natrialbales:31;Acidilobales:4;Candidatus_Marsarchaeota:4;Methanomicrobiales:4;Archaeoglobales:3;Candidatus_Thorarchaeota:3;Halobacteria:3;Archaeoglobi:3;Sulfolobales:2;Haloferacales:2;Thermoplasmatales:2;Thermoproteales:2;Candidatus_Lokiarchaeota:2;Candidatus_Methanoliparales:2;Hadesarchaea:2;Euryarchaeota:2;Desulfurococcales:2;Methanomassiliicoccales:2;Halobacteriales:1;Crenarchaeota:1;Methanom…	8037	1039	Methanosarcinales:116;Methanobacteriales:44;Thaumarchaeota:14;Desulfurococcales:11;Methanomassiliicoccales:7;Crenarchaeota:7;Halobacteriales:6;Candidatus_Marsarchaeota:6;Candidatus_Micrarchaeota:6;Thermoplasmatales:5;Candidatus_Heimdallarchaeota:5;Candidatus_Lokiarchaeota:5;Haloferacales:4;Sulfolobales:4;Archaeoglobales:4;Candidatus_Verstraetearchaeota:4;Methanocellales:4;Thermoproteales:3;Methan…	41448	20922	Proteobacteria:11672;Actinobacteria:4579;Bacteroidetes:1873;Firmicutes:889;Cyanobacteria:481;Planctomycetes:153;Chloroflexi:143;Bacteria:140;Acidobacteria:91;Deinococcus-Thermus:91;Nitrospirae:89;Spirochaetes:86;Verrucomicrobia:74;Ignavibacteriae:44;Aquificae:37;Candidatus Roizmanbacteria:34;Chlorobi:33;Candidatus Rokubacteria:31;Candidatus Nealsonbacteria:30;Gemmatimonadetes:26;Candidatus Falkow…	K01895(ACSS1):56.62;K01907(AACS, acsA):21.186;K01908(ACSS3, prpE):20.073;none:2.111;K01897(ACSL, fadD):0.002;K18662(matB):0.002;K18688(fadD19):0.002;K00666:0.002	281377	280827	28612
4.3	CL0378(ANL)-CL0531(AMP-binding_C)-CL0344(4Fe-4S)	fission	TRUE	6718	1350	Haloferacales:179;Methanosarcinales:178;Halobacteriales:155;Sulfolobales:127;Methanobacteriales:97;Natrialbales:75;Methanomicrobiales:53;Thaumarchaeota:46;Candidatus_Bathyarchaeota:40;Euryarchaeota:37;Nitrosopumilales:35;Thermoproteales:34;Thermoplasmatales:27;Archaea:25;Candidatus_Thorarchaeota:18;Thermoplasmata:18;Crenarchaeota:16;Archaeoglobales:15;Methanococcales:13;Candidatus_Altiarchaeales:…	16	16	Methanosarcinales:16	K00188(vorD):100.0	arCOG04201:100.0	332	165	Methanosarcinales:116;Methanobacteriales:43;Methanomassiliicoccales:3;Methanococcales:2;Euryarchaeota:1	K00188(vorD):49.699;none:48.494;K00666:1.807	249	486	221	Methanosarcinales:116;Methanobacteriales:44;Methanomassiliicoccales:7;Halobacteriales:6;Thermoplasmatales:5;Candidatus_Lokiarchaeota:5;Archaeoglobales:4;Sulfolobales:4;Haloferacales:4;Thermoproteales:3;Methanococcales:3;Thermoplasmata:3;Candidatus_Methanoliparales:3;Euryarchaeota:2;Acidilobales:2;Archaea:2;Natrialbales:1;Hadesarchaea:1;Methanomicrobiales:1;Candidatus_Methanomethyliales:1;Nitrosop…	331	165	Methanosarcinales:117;Methanobacteriales:41;Methanomassiliicoccales:4;Methanococcales:3	663	173	Methanosarcinales:116;Methanobacteriales:43;Methanomassiliicoccales:3;Methanococcales:2;Euryarchaeota:1	8037	1039	Methanosarcinales:116;Methanobacteriales:44;Thaumarchaeota:14;Desulfurococcales:11;Methanomassiliicoccales:7;Crenarchaeota:7;Halobacteriales:6;Candidatus_Marsarchaeota:6;Candidatus_Micrarchaeota:6;Thermoplasmatales:5;Candidatus_Heimdallarchaeota:5;Candidatus_Lokiarchaeota:5;Haloferacales:4;Sulfolobales:4;Archaeoglobales:4;Candidatus_Verstraetearchaeota:4;Methanocellales:4;Thermoproteales:3;Methan…	3	3	Firmicutes:2;Proteobacteria:1	K22133(AAE3)+++K00176(korD, oorD):66.667;K00666+++K00176(korD, oorD):33.333	281377	280827	28612
4.4	CL0378(ANL)-CL0378(ANL)	fission	TRUE	6718	1350	Haloferacales:179;Methanosarcinales:178;Halobacteriales:155;Sulfolobales:127;Methanobacteriales:97;Natrialbales:75;Methanomicrobiales:53;Thaumarchaeota:46;Candidatus_Bathyarchaeota:40;Euryarchaeota:37;Nitrosopumilales:35;Thermoproteales:34;Thermoplasmatales:27;Archaea:25;Candidatus_Thorarchaeota:18;Thermoplasmata:18;Crenarchaeota:16;Archaeoglobales:15;Methanococcales:13;Candidatus_Altiarchaeales:…	8	8	Sulfolobales:4;Thermoplasmata:1;Nitrosopumilales:1;Halobacteriales:1;Euryarchaeota:1	none:62.5;K01895(ACSS1):37.5	arCOG01529:50.0;arCOG04201:25.0;COG0365:12.5;arCOG00856:12.5	4	1	Thermoproteales:1	none:100.0	249	486	221	Methanosarcinales:116;Methanobacteriales:44;Methanomassiliicoccales:7;Halobacteriales:6;Thermoplasmatales:5;Candidatus_Lokiarchaeota:5;Archaeoglobales:4;Sulfolobales:4;Haloferacales:4;Thermoproteales:3;Methanococcales:3;Thermoplasmata:3;Candidatus_Methanoliparales:3;Euryarchaeota:2;Acidilobales:2;Archaea:2;Natrialbales:1;Hadesarchaea:1;Methanomicrobiales:1;Candidatus_Methanomethyliales:1;Nitrosop…	23	9	Archaeoglobales:3;Thermoplasmatales:2;Haloferacales:1;Thermoproteales:1;Candidatus_Lokiarchaeota:1;Candidatus_Methanoliparales:1	27	9	Archaeoglobales:3;Thermoplasmatales:2;Haloferacales:1;Thermoproteales:1;Candidatus_Lokiarchaeota:1;Candidatus_Methanoliparales:1	8037	1039	Methanosarcinales:116;Methanobacteriales:44;Thaumarchaeota:14;Desulfurococcales:11;Methanomassiliicoccales:7;Crenarchaeota:7;Halobacteriales:6;Candidatus_Marsarchaeota:6;Candidatus_Micrarchaeota:6;Thermoplasmatales:5;Candidatus_Heimdallarchaeota:5;Candidatus_Lokiarchaeota:5;Haloferacales:4;Sulfolobales:4;Archaeoglobales:4;Candidatus_Verstraetearchaeota:4;Methanocellales:4;Thermoproteales:3;Methan…	462	400	Proteobacteria:248;Actinobacteria:52;Bacteroidetes:20;Cyanobacteria:15;Chloroflexi:9;Nitrospirae:7;Candidatus Nealsonbacteria:6;Firmicutes:5;Candidatus Roizmanbacteria:5;Planctomycetes:5;Bacteria:4;Acidobacteria:3;Candidatus Tectomicrobia:3;Armatimonadetes:3;Gemmatimonadetes:2;Kiritimatiellaeota:2;Candidatus Omnitrophica:2;Chlorobi:1;Calditrichaeota:1;Spirochaetes:1;Candidatus Falkowbacteria:1;Ve…	K01908(ACSS3, prpE):6.277;none:55.411;K01895(ACSS1):22.944;K01907(AACS, acsA):15.368	281377	280827	28612
4.5	CL0378(ANL)-CL0378(ANL)-CL0378(ANL)-CL0531(AMP-binding_C)	fission	TRUE	6718	1350	Haloferacales:179;Methanosarcinales:178;Halobacteriales:155;Sulfolobales:127;Methanobacteriales:97;Natrialbales:75;Methanomicrobiales:53;Thaumarchaeota:46;Candidatus_Bathyarchaeota:40;Euryarchaeota:37;Nitrosopumilales:35;Thermoproteales:34;Thermoplasmatales:27;Archaea:25;Candidatus_Thorarchaeota:18;Thermoplasmata:18;Crenarchaeota:16;Archaeoglobales:15;Methanococcales:13;Candidatus_Altiarchaeales:…	7	6	Haloferacales:3;Natrialbales:2;Methanophagales:1	K01895(ACSS1):85.714;none:14.286	arCOG01529:85.714;COG0365:14.286	28	14	Thermoplasmatales:2;Acidilobales:2;Candidatus_Lokiarchaeota:2;Archaeoglobales:2;Sulfolobales:1;Euryarchaeota:1;Methanomicrobiales:1;Haloferacales:1;Thermoproteales:1;Methanococcales:1	none:92.857;K01895(ACSS1):7.143	249	486	221	Methanosarcinales:116;Methanobacteriales:44;Methanomassiliicoccales:7;Halobacteriales:6;Thermoplasmatales:5;Candidatus_Lokiarchaeota:5;Archaeoglobales:4;Sulfolobales:4;Haloferacales:4;Thermoproteales:3;Methanococcales:3;Thermoplasmata:3;Candidatus_Methanoliparales:3;Euryarchaeota:2;Acidilobales:2;Archaea:2;Natrialbales:1;Hadesarchaea:1;Methanomicrobiales:1;Candidatus_Methanomethyliales:1;Nitrosop…	184	48	Candidatus_Lokiarchaeota:5;Thermoplasmatales:4;Haloferacales:4;Sulfolobales:4;Halobacteriales:4;Euryarchaeota:4;Candidatus_Bathyarchaeota:3;Methanomicrobiales:3;Acidilobales:3;Archaeoglobales:2;Candidatus_Thorarchaeota:2;Thermoproteales:2;Candidatus_Altiarchaeales:1;Candidatus_Methanoliparales:1;Crenarchaeota:1;Thermoplasmata:1;Halobacteria:1;Candidatus_Geoarchaeota:1;Archaeoglobi:1;Methanomassil…	212	51	Halobacteriales:4;Candidatus_Bathyarchaeota:3;Thermoplasmatales:2;Candidatus_Lokiarchaeota:2;Archaeoglobales:2;Candidatus_Thorarchaeota:2;Acidilobales:2;Haloferacales:1;Candidatus_Altiarchaeales:1;Candidatus_Methanoliparales:1;Methanomicrobiales:1;Sulfolobales:1;Crenarchaeota:1;Thermoproteales:1;Euryarchaeota:1;Thermoplasmata:1;Halobacteria:1;Candidatus_Geoarchaeota:1;Archaeoglobi:1;Methanomassil…	8037	1039	Methanosarcinales:116;Methanobacteriales:44;Thaumarchaeota:14;Desulfurococcales:11;Methanomassiliicoccales:7;Crenarchaeota:7;Halobacteriales:6;Candidatus_Marsarchaeota:6;Candidatus_Micrarchaeota:6;Thermoplasmatales:5;Candidatus_Heimdallarchaeota:5;Candidatus_Lokiarchaeota:5;Haloferacales:4;Sulfolobales:4;Archaeoglobales:4;Candidatus_Verstraetearchaeota:4;Methanocellales:4;Thermoproteales:3;Methan…	8	8	Proteobacteria:4;Actinobacteria:3;Firmicutes:1	K01907(AACS, acsA):37.5;K01895(ACSS1):37.5;K01907(AACS, acsA)+++K01907(AACS, acsA):12.5;none:12.5	281377	280827	28612
4.6	CL0378(ANL)-CL0531(AMP-binding_C)-PF00571.28(CBS)-PF00571.28(CBS)	fission	TRUE	6718	1350	Haloferacales:179;Methanosarcinales:178;Halobacteriales:155;Sulfolobales:127;Methanobacteriales:97;Natrialbales:75;Methanomicrobiales:53;Thaumarchaeota:46;Candidatus_Bathyarchaeota:40;Euryarchaeota:37;Nitrosopumilales:35;Thermoproteales:34;Thermoplasmatales:27;Archaea:25;Candidatus_Thorarchaeota:18;Thermoplasmata:18;Crenarchaeota:16;Archaeoglobales:15;Methanococcales:13;Candidatus_Altiarchaeales:…	6	6	Candidatus_Methanomethyliales:5;Candidatus_Verstraetearchaeota:1	K00666:100.0	COG0318:100.0	22	11	Methanomassiliicoccales:4;Halobacteriales:2;Archaeoglobales:1;Natrialbales:1;Thermoplasmatales:1;Hadesarchaea:1;Sulfolobales:1	K01897(ACSL, fadD):9.091;none:54.545;K01911(menE):4.545;K01895(ACSS1):18.182;K00666:13.636	249	486	221	Methanosarcinales:116;Methanobacteriales:44;Methanomassiliicoccales:7;Halobacteriales:6;Thermoplasmatales:5;Candidatus_Lokiarchaeota:5;Archaeoglobales:4;Sulfolobales:4;Haloferacales:4;Thermoproteales:3;Methanococcales:3;Thermoplasmata:3;Candidatus_Methanoliparales:3;Euryarchaeota:2;Acidilobales:2;Archaea:2;Natrialbales:1;Hadesarchaea:1;Methanomicrobiales:1;Candidatus_Methanomethyliales:1;Nitrosop…	6019	878	Methanosarcinales:138;Haloferacales:136;Sulfolobales:123;Halobacteriales:83;Natrialbales:50;Methanomicrobiales:48;Methanobacteriales:42;Thermoproteales:23;Thermoplasmatales:21;Euryarchaeota:21;Candidatus_Bathyarchaeota:21;Candidatus_Thorarchaeota:18;Archaeoglobales:15;Thaumarchaeota:14;Methanococcales:12;Archaea:12;Desulfurococcales:11;Thermoplasmata:10;Methanomassiliicoccales:9;Crenarchaeota:7;C…	6041	878	Methanosarcinales:138;Haloferacales:136;Methanomicrobiales:48;Methanobacteriales:42;Thermoproteales:23;Euryarchaeota:21;Candidatus_Bathyarchaeota:21;Candidatus_Thorarchaeota:18;Thaumarchaeota:14;Methanococcales:12;Archaea:12;Desulfurococcales:11;Thermoplasmata:10;Crenarchaeota:7;Candidatus_Marsarchaeota:6;Candidatus_Micrarchaeota:6;Nitrosopumilales:5;Methanomassiliicoccales:4;Candidatus_Verstraet…	8037	1039	Methanosarcinales:116;Methanobacteriales:44;Thaumarchaeota:14;Desulfurococcales:11;Methanomassiliicoccales:7;Crenarchaeota:7;Halobacteriales:6;Candidatus_Marsarchaeota:6;Candidatus_Micrarchaeota:6;Thermoplasmatales:5;Candidatus_Heimdallarchaeota:5;Candidatus_Lokiarchaeota:5;Haloferacales:4;Sulfolobales:4;Archaeoglobales:4;Candidatus_Verstraetearchaeota:4;Methanocellales:4;Thermoproteales:3;Methan…	0	0			281377	280827	28612
4.7	CL0378(ANL)-CL0378(ANL)-CL0378(ANL)	fission	TRUE	6718	1350	Haloferacales:179;Methanosarcinales:178;Halobacteriales:155;Sulfolobales:127;Methanobacteriales:97;Natrialbales:75;Methanomicrobiales:53;Thaumarchaeota:46;Candidatus_Bathyarchaeota:40;Euryarchaeota:37;Nitrosopumilales:35;Thermoproteales:34;Thermoplasmatales:27;Archaea:25;Candidatus_Thorarchaeota:18;Thermoplasmata:18;Crenarchaeota:16;Archaeoglobales:15;Methanococcales:13;Candidatus_Altiarchaeales:…	1	1	Methanophagales:1	none:100.0	COG0365:100.0	2	1	Candidatus_Lokiarchaeota:1	none:100.0	249	486	221	Methanosarcinales:116;Methanobacteriales:44;Methanomassiliicoccales:7;Halobacteriales:6;Thermoplasmatales:5;Candidatus_Lokiarchaeota:5;Archaeoglobales:4;Sulfolobales:4;Haloferacales:4;Thermoproteales:3;Methanococcales:3;Thermoplasmata:3;Candidatus_Methanoliparales:3;Euryarchaeota:2;Acidilobales:2;Archaea:2;Natrialbales:1;Hadesarchaea:1;Methanomicrobiales:1;Candidatus_Methanomethyliales:1;Nitrosop…	4	2	Methanomicrobiales:1;Candidatus_Bathyarchaeota:1	6	3	Methanomicrobiales:1;Candidatus_Bathyarchaeota:1;Candidatus_Lokiarchaeota:1	8037	1039	Methanosarcinales:116;Methanobacteriales:44;Thaumarchaeota:14;Desulfurococcales:11;Methanomassiliicoccales:7;Crenarchaeota:7;Halobacteriales:6;Candidatus_Marsarchaeota:6;Candidatus_Micrarchaeota:6;Thermoplasmatales:5;Candidatus_Heimdallarchaeota:5;Candidatus_Lokiarchaeota:5;Haloferacales:4;Sulfolobales:4;Archaeoglobales:4;Candidatus_Verstraetearchaeota:4;Methanocellales:4;Thermoproteales:3;Methan…	0	0			281377	280827	28612
4.8	CL0028(AB_hydrolase)-CL0378(ANL)-CL0531(AMP-binding_C)	fission	TRUE	6718	1350	Haloferacales:179;Methanosarcinales:178;Halobacteriales:155;Sulfolobales:127;Methanobacteriales:97;Natrialbales:75;Methanomicrobiales:53;Thaumarchaeota:46;Candidatus_Bathyarchaeota:40;Euryarchaeota:37;Nitrosopumilales:35;Thermoproteales:34;Thermoplasmatales:27;Archaea:25;Candidatus_Thorarchaeota:18;Thermoplasmata:18;Crenarchaeota:16;Archaeoglobales:15;Methanococcales:13;Candidatus_Altiarchaeales:…	1	1	Candidatus_Lokiarchaeota:1	K01897(ACSL, fadD):100.0	COG0318:100.0	18	9	Halobacteriales:3;Thermoplasmata:2;Candidatus_Lokiarchaeota:2;Archaea:1;Candidatus_Thorarchaeota:1	K01904(4CL):5.556;K15357(nicD):5.556;K01055(pcaD):44.444;K00666:22.222;K01897(ACSL, fadD):11.111;none:11.111	249	486	221	Methanosarcinales:116;Methanobacteriales:44;Methanomassiliicoccales:7;Halobacteriales:6;Thermoplasmatales:5;Candidatus_Lokiarchaeota:5;Archaeoglobales:4;Sulfolobales:4;Haloferacales:4;Thermoproteales:3;Methanococcales:3;Thermoplasmata:3;Candidatus_Methanoliparales:3;Euryarchaeota:2;Acidilobales:2;Archaea:2;Natrialbales:1;Hadesarchaea:1;Methanomicrobiales:1;Candidatus_Methanomethyliales:1;Nitrosop…	2528	376	Sulfolobales:111;Natrialbales:60;Haloferacales:60;Halobacteriales:45;Methanobacteriales:12;Candidatus_Thorarchaeota:12;Thermoplasmatales:10;Archaeoglobales:9;Candidatus_Lokiarchaeota:9;Methanosarcinales:7;Methanomassiliicoccales:5;Candidatus_Heimdallarchaeota:4;Euryarchaeota:4;Archaea:4;Thermoproteales:3;Thermoplasmata:3;Thaumarchaeota:3;Candidatus_Nitrosocaldales:2;Hadesarchaea:2;Candidatus_Meth…	2546	376	Sulfolobales:111;Natrialbales:60;Haloferacales:60;Methanobacteriales:12;Thermoplasmatales:10;Archaeoglobales:9;Methanosarcinales:7;Methanomassiliicoccales:5;Candidatus_Heimdallarchaeota:4;Euryarchaeota:4;Halobacteriales:3;Thermoproteales:3;Thaumarchaeota:3;Candidatus_Nitrosocaldales:2;Hadesarchaea:2;Candidatus_Lokiarchaeota:2;Candidatus_Methanoliparales:2;Candidatus_Marsarchaeota:2;Thermoplasmata…	8037	1039	Methanosarcinales:116;Methanobacteriales:44;Thaumarchaeota:14;Desulfurococcales:11;Methanomassiliicoccales:7;Crenarchaeota:7;Halobacteriales:6;Candidatus_Marsarchaeota:6;Candidatus_Micrarchaeota:6;Thermoplasmatales:5;Candidatus_Heimdallarchaeota:5;Candidatus_Lokiarchaeota:5;Haloferacales:4;Sulfolobales:4;Archaeoglobales:4;Candidatus_Verstraetearchaeota:4;Methanocellales:4;Thermoproteales:3;Methan…	7	7	Chloroflexi:7	K01897(ACSL, fadD):100.0	281377	280827	28612
4.9	CL0378(ANL)-CL0531(AMP-binding_C)-CL0531(AMP-binding_C)	fission	TRUE	6718	1350	Haloferacales:179;Methanosarcinales:178;Halobacteriales:155;Sulfolobales:127;Methanobacteriales:97;Natrialbales:75;Methanomicrobiales:53;Thaumarchaeota:46;Candidatus_Bathyarchaeota:40;Euryarchaeota:37;Nitrosopumilales:35;Thermoproteales:34;Thermoplasmatales:27;Archaea:25;Candidatus_Thorarchaeota:18;Thermoplasmata:18;Crenarchaeota:16;Archaeoglobales:15;Methanococcales:13;Candidatus_Altiarchaeales:…	1	1	Sulfolobales:1	K00666:100.0	arCOG00856:100.0	4	2	Sulfolobales:2	K00666:50.0;none:50.0	249	486	221	Methanosarcinales:116;Methanobacteriales:44;Methanomassiliicoccales:7;Halobacteriales:6;Thermoplasmatales:5;Candidatus_Lokiarchaeota:5;Archaeoglobales:4;Sulfolobales:4;Haloferacales:4;Thermoproteales:3;Methanococcales:3;Thermoplasmata:3;Candidatus_Methanoliparales:3;Euryarchaeota:2;Acidilobales:2;Archaea:2;Natrialbales:1;Hadesarchaea:1;Methanomicrobiales:1;Candidatus_Methanomethyliales:1;Nitrosop…	279	58	Sulfolobales:56;Halobacteriales:1;Thermoproteales:1	283	58	Sulfolobales:2;Halobacteriales:1;Thermoproteales:1	8037	1039	Methanosarcinales:116;Methanobacteriales:44;Thaumarchaeota:14;Desulfurococcales:11;Methanomassiliicoccales:7;Crenarchaeota:7;Halobacteriales:6;Candidatus_Marsarchaeota:6;Candidatus_Micrarchaeota:6;Thermoplasmatales:5;Candidatus_Heimdallarchaeota:5;Candidatus_Lokiarchaeota:5;Haloferacales:4;Sulfolobales:4;Archaeoglobales:4;Candidatus_Verstraetearchaeota:4;Methanocellales:4;Thermoproteales:3;Methan…	0	0			281377	280827	28612
5.1	CL0023(P-loop_NTPase)-CL0023(P-loop_NTPase)	fusion and fission	TRUE	4295	1349	Haloferacales:179;Methanosarcinales:175;Halobacteriales:150;Methanobacteriales:87;Natrialbales:75;Euryarchaeota:57;Methanomicrobiales:49;Thermococcales:47;Thaumarchaeota:46;Sulfolobales:45;Candidatus_Bathyarchaeota:38;Archaea:36;Thermoproteales:34;Nitrosopumilales:32;Desulfurococcales:29;Crenarchaeota:23;Candidatus_Thorarchaeota:18;Thermoprotei:16;Archaeoglobales:15;Methanococcales:15;Candidatus_…	4232	1348	Haloferacales:179;Methanosarcinales:175;Halobacteriales:150;Methanobacteriales:87;Natrialbales:75;Euryarchaeota:57;Methanomicrobiales:49;Thermococcales:46;Thaumarchaeota:46;Sulfolobales:45;Candidatus_Bathyarchaeota:38;Archaea:36;Thermoproteales:34;Nitrosopumilales:32;Desulfurococcales:29;Crenarchaeota:23;Candidatus_Thorarchaeota:18;Thermoprotei:16;Archaeoglobales:15;Methanococcales:15;Candidatus_…	K11957(natA):8.01;none:7.892;K10822(E7.4.2.2):7.703;K02006(cbiO):5.506;K02036(pstB):4.891;K09013(sufC):4.277;K01995(livG):31.9;K06857(tupC, vupC):3.757;K01996(livF):2.741;K02013(ABC.FEV.A):2.363;K01990(ABC-2.A):2.174;K02003(ABC.CD.A):11.46;K02049(ABC.SN.A):1.89;K02028(ABC.PA.A):1.678;K09817(znuC):1.418;K16786(ecfA1):1.063;K02074(ABC.ZM.A):0.307;K02193(ccmA):0.236;K16787(ecfA2):0.165;K25028(btuD):…	arCOG00925:21.456;arCOG00926:20.274;arCOG00922:9.003;arCOG00231:6.238;arCOG00202:6.144;arCOG04236:4.088;COG1136:3.048;arCOG00201:2.647;arCOG00924:2.623;arCOG00923:2.528;arCOG00927:2.363;COG0411:2.316;arCOG00204:2.127;arCOG00194:1.961;arCOG00193:1.938;arCOG00198:1.489;arCOG05270:1.489;arCOG00203:1.347;arCOG00175:1.205;COG1121:0.827;COG1120:0.638;COG1117:0.496;COG0410:0.402;arCOG00199:0.378;COG1122…	218	96	Methanosarcinales:17;Halobacteriales:9;Thermoproteales:6;Candidatus_Bathyarchaeota:6;Haloferacales:6;Sulfolobales:6;Methanomassiliicoccales:4;Desulfurococcales:4;Euryarchaeota:4;Crenarchaeota:3;Methanomicrobiales:3;Candidatus_Heimdallarchaeota:3;Candidatus_Korarchaeota:3;Acidilobales:3;Candidatus_Poseidoniales:2;Natrialbales:2;Thaumarchaeota:2;Thermococcales:2;Candidatus_Thorarchaeota:2;Fervidico…	K02013(ABC.FEV.A):8.257;K01990(ABC-2.A):6.881;none:58.716;K01996(livF):5.046;K02003(ABC.CD.A):5.046;K02036(pstB):3.67;K10822(E7.4.2.2):3.211;K02006(cbiO):1.835;K02049(ABC.SN.A):1.835;K16786(ecfA1):0.917;K09013(sufC):0.917;K09817(znuC):0.917;K05780(phnL):0.459;K02028(ABC.PA.A):0.459;K25028(btuD):0.459;K06857(tupC, vupC):0.459;K01995(livG):0.459;K11963(urtE):0.459	2119	4190	763	Haloferacales:177;Halobacteriales:143;Natrialbales:70;Methanosarcinales:48;Euryarchaeota:38;Thermoproteales:26;Candidatus_Bathyarchaeota:23;Desulfurococcales:20;Methanomicrobiales:20;Archaea:18;Thaumarchaeota:16;Sulfolobales:16;Crenarchaeota:15;Candidatus_Thorarchaeota:14;Archaeoglobales:13;Candidatus_Poseidoniales:12;Thermoprotei:9;Candidatus_Korarchaeota:9;Methanomassiliicoccales:6;Thermococcal…	17201	1501	Methanosarcinales:186;Haloferacales:179;Halobacteriales:155;Sulfolobales:127;Methanobacteriales:94;Euryarchaeota:76;Natrialbales:75;Methanomicrobiales:54;Thermococcales:51;Candidatus_Bathyarchaeota:48;Thermoproteales:35;Archaea:35;Thaumarchaeota:32;Desulfurococcales:30;Nitrosopumilales:28;Methanococcales:22;Crenarchaeota:21;Methanomassiliicoccales:20;Candidatus_Thorarchaeota:18;Thermoprotei:17;Th…	17419	1502	Nitrosopumilales:28;Methanococcales:22;Methanosarcinales:17;Thermoprotei:17;Thermoplasmata:16;Archaeoglobales:14;Thermoplasmatales:14;Candidatus_Altiarchaeales:11;Candidatus_Lokiarchaeota:10;Halobacteriales:9;Nitrososphaerales:9;Thermococci:7;Haloferacales:6;Thermoproteales:6;Sulfolobales:6;Candidatus_Bathyarchaeota:6;Candidatus_Marsarchaeota:6;Candidatus_Woesearchaeota:6;Methanophagales:5;Methan…	30103	1596	Haloferacales:177;Halobacteriales:143;Natrialbales:70;Methanosarcinales:48;Euryarchaeota:38;Thermoproteales:26;Candidatus_Bathyarchaeota:23;Methanomicrobiales:20;Desulfurococcales:20;Archaea:18;Sulfolobales:16;Thaumarchaeota:16;Crenarchaeota:15;Candidatus_Thorarchaeota:14;Archaeoglobales:13;Candidatus_Poseidoniales:12;Candidatus_Korarchaeota:9;Thermoprotei:9;Nitrososphaerales:9;Thermococci:7;Ther…	184108	30043	Proteobacteria:12458;Actinobacteria:5347;Firmicutes:5176;Bacteroidetes:2580;Cyanobacteria:539;Bacteria:456;Chloroflexi:225;Planctomycetes:218;Spirochaetes:178;Tenericutes:162;Verrucomicrobia:155;Acidobacteria:122;Candidatus Nomurabacteria:117;Nitrospirae:116;Candidatus Omnitrophica:98;Candidatus Roizmanbacteria:96;Deinococcus-Thermus:92;Thermotogae:90;Elusimicrobia:74;Ignavibacteriae:64;Fusobacte…	K01996(livF):9.497;none:8.471;K02028(ABC.PA.A):5.455;K02003(ABC.CD.A):5.3;K09812(ftsE):5.14;K10822(E7.4.2.2):4.648;K06861(lptB):4.526;K02065(mlaF, linL, mkl):3.938;K11962(urtD):3.747;K02013(ABC.FEV.A):3.046;K02036(pstB):2.182;K02049(ABC.SN.A):2.099;K01995(livG):19.431;K01990(ABC-2.A):10.401;K09817(znuC):1.364;K11957(natA):0.639;K09013(sufC):0.526;K09814(hrtA):0.505;K09972(aapP, bztD):0.48;K05833:…	282379	187322	31350
5.2	CL0023(P-loop_NTPase)-CL0023(P-loop_NTPase)-CL0023(P-loop_NTPase)	fusion and fission	TRUE	4295	1349	Haloferacales:179;Methanosarcinales:175;Halobacteriales:150;Methanobacteriales:87;Natrialbales:75;Euryarchaeota:57;Methanomicrobiales:49;Thermococcales:47;Thaumarchaeota:46;Sulfolobales:45;Candidatus_Bathyarchaeota:38;Archaea:36;Thermoproteales:34;Nitrosopumilales:32;Desulfurococcales:29;Crenarchaeota:23;Candidatus_Thorarchaeota:18;Thermoprotei:16;Archaeoglobales:15;Methanococcales:15;Candidatus_…	56	53	Halobacteriales:14;Thermococcales:7;Haloferacales:5;Archaeoglobales:5;Methanomicrobiales:4;Archaea:3;Candidatus_Bathyarchaeota:3;Candidatus_Korarchaeota:2;Thaumarchaeota:2;Methanomicrobia:1;Desulfurococcales:1;Candidatus_Thorarchaeota:1;Methanosarcinales:1;Natrialbales:1;Crenarchaeota:1;Candidatus_Marsarchaeota:1;Hadesarchaea:1	none:7.143;K01995(livG):62.5;K02074(ABC.ZM.A):5.357;K02028(ABC.PA.A):5.357;K10822(E7.4.2.2):14.286;K01996(livF):1.786;K02006(cbiO):1.786;K11957(natA)+++K01996(livF):1.786	arCOG00925:42.857;arCOG00926:25.0;arCOG00201:12.5;COG0411:8.929;arCOG00923:5.357;arCOG00924:1.786;arCOG00203:1.786;arCOG00924;arCOG00925:1.786	3977	720	Haloferacales:177;Halobacteriales:142;Natrialbales:70;Euryarchaeota:37;Methanosarcinales:33;Thermoproteales:24;Candidatus_Bathyarchaeota:21;Desulfurococcales:19;Archaea:18;Methanomicrobiales:16;Crenarchaeota:15;Thaumarchaeota:15;Archaeoglobales:13;Sulfolobales:13;Candidatus_Thorarchaeota:12;Candidatus_Poseidoniales:12;Thermoprotei:9;Candidatus_Korarchaeota:9;Acidilobales:5;Methanococcales:5;Nitro…	K11957(natA):8.449;K01996(livF):36.837;K01995(livG):29.419;none:2.439;K10822(E7.4.2.2):16.394;K02036(pstB):1.157;K02003(ABC.CD.A):1.106;K01990(ABC-2.A):0.905;K02049(ABC.SN.A):0.754;K02006(cbiO):0.729;K16786(ecfA1):0.578;K11963(urtE):0.427;K02013(ABC.FEV.A):0.277;K09817(znuC):0.101;K16787(ecfA2):0.075;K09013(sufC):0.075;K02041(phnC):0.05;K02068(STAR1, fetA):0.05;K09695(nodI):0.05;K05781(phnK):0.02…	2119	4190	763	Haloferacales:177;Halobacteriales:143;Natrialbales:70;Methanosarcinales:48;Euryarchaeota:38;Thermoproteales:26;Candidatus_Bathyarchaeota:23;Desulfurococcales:20;Methanomicrobiales:20;Archaea:18;Thaumarchaeota:16;Sulfolobales:16;Crenarchaeota:15;Candidatus_Thorarchaeota:14;Archaeoglobales:13;Candidatus_Poseidoniales:12;Thermoprotei:9;Candidatus_Korarchaeota:9;Methanomassiliicoccales:6;Thermococcal…	19656	1500	Methanosarcinales:185;Haloferacales:178;Halobacteriales:152;Sulfolobales:125;Methanobacteriales:94;Natrialbales:75;Euryarchaeota:74;Methanomicrobiales:55;Thermococcales:53;Candidatus_Bathyarchaeota:46;Archaea:37;Thermoproteales:35;Thaumarchaeota:35;Desulfurococcales:30;Crenarchaeota:25;Thermoplasmatales:24;Methanococcales:22;Methanomassiliicoccales:21;Nitrosopumilales:21;Candidatus_Thorarchaeota:…	23633	1503	Haloferacales:177;Halobacteriales:142;Natrialbales:70;Euryarchaeota:37;Methanosarcinales:33;Thermoproteales:24;Candidatus_Bathyarchaeota:21;Desulfurococcales:19;Archaea:18;Methanomicrobiales:16;Thaumarchaeota:15;Crenarchaeota:15;Sulfolobales:13;Archaeoglobales:13;Candidatus_Poseidoniales:12;Candidatus_Thorarchaeota:12;Candidatus_Korarchaeota:9;Thermoprotei:9;Thermococci:7;Nitrososphaerales:7;Meth…	30103	1596	Haloferacales:177;Halobacteriales:143;Natrialbales:70;Methanosarcinales:48;Euryarchaeota:38;Thermoproteales:26;Candidatus_Bathyarchaeota:23;Methanomicrobiales:20;Desulfurococcales:20;Archaea:18;Sulfolobales:16;Thaumarchaeota:16;Crenarchaeota:15;Candidatus_Thorarchaeota:14;Archaeoglobales:13;Candidatus_Poseidoniales:12;Candidatus_Korarchaeota:9;Thermoprotei:9;Nitrososphaerales:9;Thermococci:7;Ther…	3185	2935	Proteobacteria:1488;Actinobacteria:591;Firmicutes:515;Deinococcus-Thermus:37;Thermotogae:36;Bacteroidetes:30;Bacteria:27;Planctomycetes:26;Spirochaetes:23;Chloroflexi:23;Cyanobacteria:20;Candidatus Rokubacteria:12;Nitrospirae:9;Synergistetes:9;Verrucomicrobia:8;Ignavibacteriae:8;Candidatus Wolfebacteria:7;Tenericutes:7;Candidatus Campbellbacteria:6;Armatimonadetes:5;Candidatus Kaiserbacteria:4;Ch…	K06861(lptB):7.002;K02028(ABC.PA.A):6.688;K01995(livG):5.338;K10822(E7.4.2.2):4.678;K23537(nupA):4.647;K10441(rbsA):4.333;K02013(ABC.FEV.A):3.799;K10017(hisP):3.673;K01996(livF):16.515;K01990(ABC-2.A):14.976;K02065(mlaF, linL, mkl):11.397;K01552(ecfA):1.884;none:1.821;K10820(ytfR):1.193;K02006(cbiO):1.193;K10542(mglA):1.099;K10548(ABC.GGU.A, gguA):1.099;K17204(eryE):1.005;K09817(znuC):0.911;K0577…	282379	187322	31350
5.3	CL0023(P-loop_NTPase)-CL0397(TusA-like)	fusion and fission	TRUE	4295	1349	Haloferacales:179;Methanosarcinales:175;Halobacteriales:150;Methanobacteriales:87;Natrialbales:75;Euryarchaeota:57;Methanomicrobiales:49;Thermococcales:47;Thaumarchaeota:46;Sulfolobales:45;Candidatus_Bathyarchaeota:38;Archaea:36;Thermoproteales:34;Nitrosopumilales:32;Desulfurococcales:29;Crenarchaeota:23;Candidatus_Thorarchaeota:18;Thermoprotei:16;Archaeoglobales:15;Methanococcales:15;Candidatus_…	5	5	Archaea:3;Methanosarcinales:2	K02036(pstB)+++K04085(tusA, sirA):100.0	COG1117:100.0	8	4	Methanosarcinales:3;Methanomicrobiales:1	K04085(tusA, sirA):50.0;K02049(ABC.SN.A):25.0;K02036(pstB):12.5;K02003(ABC.CD.A):12.5	2119	4190	763	Haloferacales:177;Halobacteriales:143;Natrialbales:70;Methanosarcinales:48;Euryarchaeota:38;Thermoproteales:26;Candidatus_Bathyarchaeota:23;Desulfurococcales:20;Methanomicrobiales:20;Archaea:18;Thaumarchaeota:16;Sulfolobales:16;Crenarchaeota:15;Candidatus_Thorarchaeota:14;Archaeoglobales:13;Candidatus_Poseidoniales:12;Thermoprotei:9;Candidatus_Korarchaeota:9;Methanomassiliicoccales:6;Thermococcal…	772	57	Methanosarcinales:18;Thermoproteales:9;Archaeoglobales:8;Archaea:6;Candidatus_Lokiarchaeota:4;Thaumarchaeota:3;Candidatus_Bathyarchaeota:2;Hadesarchaea:2;Thermococcales:1;Euryarchaeota:1;Crenarchaeota:1;Desulfurococcales:1;Methanomicrobiales:1	780	57	Thermoproteales:9;Archaeoglobales:8;Archaea:6;Candidatus_Lokiarchaeota:4;Methanosarcinales:3;Thaumarchaeota:3;Candidatus_Bathyarchaeota:2;Hadesarchaea:2;Thermococcales:1;Euryarchaeota:1;Crenarchaeota:1;Desulfurococcales:1;Methanomicrobiales:1	30103	1596	Haloferacales:177;Halobacteriales:143;Natrialbales:70;Methanosarcinales:48;Euryarchaeota:38;Thermoproteales:26;Candidatus_Bathyarchaeota:23;Methanomicrobiales:20;Desulfurococcales:20;Archaea:18;Sulfolobales:16;Thaumarchaeota:16;Crenarchaeota:15;Candidatus_Thorarchaeota:14;Archaeoglobales:13;Candidatus_Poseidoniales:12;Candidatus_Korarchaeota:9;Thermoprotei:9;Nitrososphaerales:9;Thermococci:7;Ther…	0	0			282379	187322	31350
5.4	PF00296.20(Bac_luciferase)-CL0023(P-loop_NTPase)	fusion and fission	TRUE	4295	1349	Haloferacales:179;Methanosarcinales:175;Halobacteriales:150;Methanobacteriales:87;Natrialbales:75;Euryarchaeota:57;Methanomicrobiales:49;Thermococcales:47;Thaumarchaeota:46;Sulfolobales:45;Candidatus_Bathyarchaeota:38;Archaea:36;Thermoproteales:34;Nitrosopumilales:32;Desulfurococcales:29;Crenarchaeota:23;Candidatus_Thorarchaeota:18;Thermoprotei:16;Archaeoglobales:15;Methanococcales:15;Candidatus_…	1	1	Candidatus_Marsarchaeota:1	K10822(E7.4.2.2):100.0	COG0410:100.0	2	1	Methanosarcinales:1	K00320(mer):50.0;K01990(ABC-2.A):50.0	2119	4190	763	Haloferacales:177;Halobacteriales:143;Natrialbales:70;Methanosarcinales:48;Euryarchaeota:38;Thermoproteales:26;Candidatus_Bathyarchaeota:23;Desulfurococcales:20;Methanomicrobiales:20;Archaea:18;Thaumarchaeota:16;Sulfolobales:16;Crenarchaeota:15;Candidatus_Thorarchaeota:14;Archaeoglobales:13;Candidatus_Poseidoniales:12;Thermoprotei:9;Candidatus_Korarchaeota:9;Methanomassiliicoccales:6;Thermococcal…	12452	845	Methanosarcinales:170;Halobacteriales:130;Methanobacteriales:102;Haloferacales:95;Natrialbales:75;Methanomicrobiales:49;Thaumarchaeota:39;Nitrosopumilales:33;Methanococcales:25;Candidatus_Bathyarchaeota:20;Candidatus_Thorarchaeota:16;Archaeoglobales:15;Nitrososphaerales:9;Archaea:8;Hadesarchaea:7;Candidatus_Marsarchaeota:6;Candidatus_Methanoliparales:4;Crenarchaeota:4;Methanocellales:4;Candidatus…	12454	845	Halobacteriales:130;Methanobacteriales:102;Haloferacales:95;Natrialbales:75;Methanomicrobiales:49;Thaumarchaeota:39;Nitrosopumilales:33;Methanococcales:25;Candidatus_Bathyarchaeota:20;Candidatus_Thorarchaeota:16;Archaeoglobales:15;Nitrososphaerales:9;Archaea:8;Hadesarchaea:7;Candidatus_Marsarchaeota:6;Candidatus_Methanoliparales:4;Crenarchaeota:4;Methanocellales:4;Candidatus_Heimdallarchaeota:3;A…	30103	1596	Haloferacales:177;Halobacteriales:143;Natrialbales:70;Methanosarcinales:48;Euryarchaeota:38;Thermoproteales:26;Candidatus_Bathyarchaeota:23;Methanomicrobiales:20;Desulfurococcales:20;Archaea:18;Sulfolobales:16;Thaumarchaeota:16;Crenarchaeota:15;Candidatus_Thorarchaeota:14;Archaeoglobales:13;Candidatus_Poseidoniales:12;Candidatus_Korarchaeota:9;Thermoprotei:9;Nitrososphaerales:9;Thermococci:7;Ther…	0	0			282379	187322	31350
5.5	CL0023(P-loop_NTPase)-CL0023(P-loop_NTPase)-PF08352.12(oligo_HPY)	fusion and fission	TRUE	4295	1349	Haloferacales:179;Methanosarcinales:175;Halobacteriales:150;Methanobacteriales:87;Natrialbales:75;Euryarchaeota:57;Methanomicrobiales:49;Thermococcales:47;Thaumarchaeota:46;Sulfolobales:45;Candidatus_Bathyarchaeota:38;Archaea:36;Thermoproteales:34;Nitrosopumilales:32;Desulfurococcales:29;Crenarchaeota:23;Candidatus_Thorarchaeota:18;Thermoprotei:16;Archaeoglobales:15;Methanococcales:15;Candidatus_…	1	1	Natrialbales:1	K05781(phnK):100.0	arCOG00181:100.0	2	1	Halobacteriales:1	K02031(ddpD):50.0;none:50.0	2119	4190	763	Haloferacales:177;Halobacteriales:143;Natrialbales:70;Methanosarcinales:48;Euryarchaeota:38;Thermoproteales:26;Candidatus_Bathyarchaeota:23;Desulfurococcales:20;Methanomicrobiales:20;Archaea:18;Thaumarchaeota:16;Sulfolobales:16;Crenarchaeota:15;Candidatus_Thorarchaeota:14;Archaeoglobales:13;Candidatus_Poseidoniales:12;Thermoprotei:9;Candidatus_Korarchaeota:9;Methanomassiliicoccales:6;Thermococcal…	780	241	Sulfolobales:69;Methanosarcinales:65;Euryarchaeota:23;Haloferacales:16;Halobacteriales:13;Natrialbales:10;Candidatus_Thorarchaeota:5;Candidatus_Poseidoniales:5;Candidatus_Bathyarchaeota:4;Acidilobales:3;Desulfurococcales:3;Thermoprotei:3;Thermoproteales:3;Thermococcales:2;Candidatus_Lokiarchaeota:2;Candidatus_Marsarchaeota:2;Methanomassiliicoccales:2;Archaeoglobales:2;Thermoplasmatota:1;Candidatu…	782	241	Sulfolobales:69;Methanosarcinales:65;Euryarchaeota:23;Haloferacales:16;Natrialbales:10;Candidatus_Thorarchaeota:5;Candidatus_Poseidoniales:5;Candidatus_Bathyarchaeota:4;Acidilobales:3;Desulfurococcales:3;Thermoprotei:3;Thermoproteales:3;Thermococcales:2;Candidatus_Lokiarchaeota:2;Candidatus_Marsarchaeota:2;Methanomassiliicoccales:2;Archaeoglobales:2;Halobacteriales:1;Thermoplasmatota:1;Candidatus…	30103	1596	Haloferacales:177;Halobacteriales:143;Natrialbales:70;Methanosarcinales:48;Euryarchaeota:38;Thermoproteales:26;Candidatus_Bathyarchaeota:23;Methanomicrobiales:20;Desulfurococcales:20;Archaea:18;Sulfolobales:16;Thaumarchaeota:16;Crenarchaeota:15;Candidatus_Thorarchaeota:14;Archaeoglobales:13;Candidatus_Poseidoniales:12;Candidatus_Korarchaeota:9;Thermoprotei:9;Nitrososphaerales:9;Thermococci:7;Ther…	29	29	Proteobacteria:13;Thermotogae:11;Tenericutes:3;Actinobacteria:2	K10823(oppF):41.379;none:34.483;K02032(ddpF):3.448;K19229(sapD):3.448;K02031(ddpD):17.241	282379	187322	31350
6.1	CL0023(P-loop_NTPase)-CL0021(OB)-CL0021(OB)	fission		4307	1093	Haloferacales:179;Halobacteriales:154;Methanosarcinales:144;Sulfolobales:76;Natrialbales:75;Thermococcales:53;Methanomicrobiales:51;Methanobacteriales:44;Candidatus_Bathyarchaeota:32;Thermoproteales:31;Euryarchaeota:26;Desulfurococcales:23;Archaea:19;Methanococcales:18;Methanomassiliicoccales:17;Thermoplasmatales:13;Thermoprotei:12;Candidatus_Thorarchaeota:12;Crenarchaeota:12;Archaeoglobales:10;T…	2845	815	Haloferacales:176;Halobacteriales:144;Methanosarcinales:86;Natrialbales:75;Sulfolobales:75;Thermococcales:52;Thermoproteales:28;Candidatus_Bathyarchaeota:23;Desulfurococcales:21;Euryarchaeota:18;Archaea:11;Thermoprotei:11;Thermoplasmatales:11;Crenarchaeota:10;Methanococcales:9;Thaumarchaeota:8;Acidilobales:8;Thermococci:6;Methanomassiliicoccales:5;Nitrososphaerales:4;Methanomicrobiales:4;Thermopl…	K10112(msmX, msmK, malK, sugC, ggtA, msiK):69.069;none:5.308;K02052(ABC.SP.A):4.323;K02017(modC):3.163;K02010(afuC, fbpC):2.144;K10822(E7.4.2.2):10.475;K10199(ABC.GLC.A):1.336;K17240(inoK):1.301;K11072(potA):1.125;K15497(wtpC):1.09;K02062(thiQ):0.211;K06857(tupC, vupC):0.176;K01990(ABC-2.A):0.141;K17324(glpS):0.035;K10111(malK, mtlK, thuK)+++K10111(malK, mtlK, thuK):0.035;K17314(treV):0.035;K0581…	arCOG00177:67.733;arCOG00175:30.545;COG3842:1.476;arCOG00177;arCOG00228:0.141;arCOG00175;arCOG00228:0.07;arCOG00228:0.035	17	8	Halobacteriales:2;Haloferacales:2;Thaumarchaeota:2;Thermoproteales:1;Methanomicrobiales:1	none:82.353;K02019(modE):5.882;K10822(E7.4.2.2):5.882;K15497(wtpC):5.882	105	196	89	Haloferacales:11;Halobacteriales:9;Archaeoglobales:9;Sulfolobales:7;Methanosarcinales:6;Thermoproteales:6;Methanobacteriales:6;Thaumarchaeota:4;Candidatus_Bathyarchaeota:3;Methanomicrobiales:3;Candidatus_Korarchaeota:3;Archaeoglobi:3;Methanophagales:2;Candidatus_Heimdallarchaeota:2;Acidilobales:2;Euryarchaeota:1;Methanomassiliicoccales:1;Fervidicoccales:1;Halobacteria:1;Crenarchaeota:1;Candidatus…	696	68	Haloferacales:32;Halobacteriales:11;Sulfolobales:5;Natrialbales:4;Thermoprotei:3;Archaea:3;Thaumarchaeota:2;Halobacteria:1;Crenarchaeota:1;Methanobacteriales:1;Thermoproteales:1;Candidatus_Lokiarchaeota:1;Methanomicrobiales:1;Thermococci:1;Hadesarchaea:1	713	69	Sulfolobales:5;Natrialbales:4;Thermoprotei:3;Archaea:3;Haloferacales:2;Halobacteriales:2;Thaumarchaeota:2;Halobacteria:1;Crenarchaeota:1;Methanobacteriales:1;Thermoproteales:1;Candidatus_Lokiarchaeota:1;Methanomicrobiales:1;Thermococci:1;Hadesarchaea:1	19060	1161	Thermococcales:30;Nitrosopumilales:28;Methanococcales:25;Archaea:25;Desulfurococcales:23;Thermoprotei:12;Haloferacales:11;Thermoplasmata:11;Halobacteriales:9;Archaeoglobales:9;Sulfolobales:7;Candidatus_Lokiarchaeota:7;Thermoproteales:6;Methanobacteriales:6;Methanosarcinales:6;Nitrososphaerales:5;Thaumarchaeota:4;Candidatus_Methanomethyliales:4;Thermococci:4;Candidatus_Marsarchaeota:4;Methanomicro…	2452	2251	Proteobacteria:1435;Actinobacteria:307;Firmicutes:276;Bacteroidetes:57;Thermotogae:29;Cyanobacteria:23;Deinococcus-Thermus:22;Spirochaetes:19;Chloroflexi:18;Bacteria:9;Nitrospirae:6;Tenericutes:6;Planctomycetes:5;Candidatus Marinimicrobia:4;Candidatus Rokubacteria:3;candidate division Zixibacteria:3;Lentisphaerae:3;Verrucomicrobia:3;Candidatus Cryosericota:3;Dictyoglomi:2;Armatimonadetes:2;Candid…	K17324(glpS):9.258;K02010(afuC, fbpC):7.423;none:6.485;K10822(E7.4.2.2):6.199;K10111(malK, mtlK, thuK):6.158;K11072(potA):4.731;K11076(potG):4.201;K02045(cysA):4.078;K02017(modC):3.507;K17325(K17325, glpT):3.426;K02052(ABC.SP.A):24.674;K11072(potA)+++K11072(potA):2.08;K10112(msmX, msmK, malK, sugC, ggtA, msiK):15.131;K10191(lacK):0.979;K11084(phnT):0.775;K17240(inoK):0.326;K06857(tupC, vupC):0.20…	70795	27687	23202
6.2	CL0023(P-loop_NTPase)-CL0021(OB)	fission		4307	1093	Haloferacales:179;Halobacteriales:154;Methanosarcinales:144;Sulfolobales:76;Natrialbales:75;Thermococcales:53;Methanomicrobiales:51;Methanobacteriales:44;Candidatus_Bathyarchaeota:32;Thermoproteales:31;Euryarchaeota:26;Desulfurococcales:23;Archaea:19;Methanococcales:18;Methanomassiliicoccales:17;Thermoplasmatales:13;Thermoprotei:12;Candidatus_Thorarchaeota:12;Crenarchaeota:12;Archaeoglobales:10;T…	1356	790	Haloferacales:172;Halobacteriales:136;Methanosarcinales:126;Natrialbales:67;Methanomicrobiales:50;Methanobacteriales:39;Thermococcales:34;Candidatus_Bathyarchaeota:23;Archaea:15;Methanomassiliicoccales:14;Methanococcales:13;Euryarchaeota:11;Thermoproteales:9;Archaeoglobales:8;Candidatus_Altiarchaeales:7;Crenarchaeota:6;Desulfurococcales:6;Candidatus_Thorarchaeota:5;Thermoplasmata:5;Candidatus_Mar…	K11072(potA):4.499;K02010(afuC, fbpC):31.342;none:3.761;K15497(wtpC):23.083;K06857(tupC, vupC):12.021;K02052(ABC.SP.A):10.546;K10822(E7.4.2.2):10.546;K02062(thiQ):1.401;K02017(modC):1.106;K10112(msmX, msmK, malK, sugC, ggtA, msiK):0.885;K01990(ABC-2.A):0.811	arCOG00177:56.563;arCOG00175:35.546;arCOG00228:4.425;COG3842:2.065;arCOG00175;arCOG00228:1.327;COG3585|COG3842:0.074	38	17	Halobacteriales:5;Methanobacteriales:5;Methanomicrobiales:2;Thermoproteales:1;Candidatus_Altiarchaeales:1;Natrialbales:1;Thermoplasmatales:1;Methanosarcinales:1	K02003(ABC.CD.A):7.895;K06857(tupC, vupC):7.895;K02013(ABC.FEV.A):7.895;none:60.526;K01990(ABC-2.A):2.632;K02019(modE):13.158	105	196	89	Haloferacales:11;Halobacteriales:9;Archaeoglobales:9;Sulfolobales:7;Methanosarcinales:6;Thermoproteales:6;Methanobacteriales:6;Thaumarchaeota:4;Candidatus_Bathyarchaeota:3;Methanomicrobiales:3;Candidatus_Korarchaeota:3;Archaeoglobi:3;Methanophagales:2;Candidatus_Heimdallarchaeota:2;Acidilobales:2;Euryarchaeota:1;Methanomassiliicoccales:1;Fervidicoccales:1;Halobacteria:1;Crenarchaeota:1;Candidatus…	2033	146	Methanobacteriales:63;Halobacteriales:20;Natrialbales:19;Haloferacales:16;Methanosarcinales:5;Thermococci:3;Methanomicrobiales:3;Thermoproteales:3;Archaea:2;Candidatus_Bathyarchaeota:2;Methanophagales:2;Candidatus_Altiarchaeales:1;Candidatus_Korarchaeota:1;Thermoplasmatales:1;Candidatus_Methanoliparales:1;Candidatus_Lokiarchaeota:1;Halobacteria:1;Thermoprotei:1;Hadesarchaea:1	2071	146	Haloferacales:16;Methanobacteriales:5;Halobacteriales:5;Thermococci:3;Archaea:2;Methanomicrobiales:2;Candidatus_Bathyarchaeota:2;Methanophagales:2;Natrialbales:1;Methanosarcinales:1;Candidatus_Altiarchaeales:1;Candidatus_Korarchaeota:1;Thermoplasmatales:1;Thermoproteales:1;Candidatus_Methanoliparales:1;Candidatus_Lokiarchaeota:1;Halobacteria:1;Thermoprotei:1;Hadesarchaea:1	19060	1161	Thermococcales:30;Nitrosopumilales:28;Methanococcales:25;Archaea:25;Desulfurococcales:23;Thermoprotei:12;Haloferacales:11;Thermoplasmata:11;Halobacteriales:9;Archaeoglobales:9;Sulfolobales:7;Candidatus_Lokiarchaeota:7;Thermoproteales:6;Methanobacteriales:6;Methanosarcinales:6;Nitrososphaerales:5;Thaumarchaeota:4;Candidatus_Methanomethyliales:4;Thermococci:4;Candidatus_Marsarchaeota:4;Methanomicro…	23919	14394	Proteobacteria:8760;Firmicutes:2474;Actinobacteria:1871;Bacteroidetes:356;Cyanobacteria:207;Tenericutes:137;Bacteria:83;Thermotogae:57;Chloroflexi:49;Spirochaetes:44;Fusobacteria:44;Planctomycetes:40;Candidatus Rokubacteria:30;Verrucomicrobia:25;Synergistetes:24;Gemmatimonadetes:21;Chlorobi:19;Elusimicrobia:16;Deinococcus-Thermus:15;Nitrospirae:13;Acidobacteria:12;Deferribacteres:10;Candidatus At…	K10822(E7.4.2.2):8.817;K02045(cysA):8.019;none:7.275;K02010(afuC, fbpC):6.054;K11076(potG):5.443;K17324(glpS):4.565;K02017(modC):31.72;K11072(potA):13.178;K02052(ABC.SP.A):13.002;K06857(tupC, vupC):0.941;K01990(ABC-2.A):0.184;K10112(msmX, msmK, malK, sugC, ggtA, msiK):0.176;K17325(K17325, glpT):0.138;K15497(wtpC):0.109;K02062(thiQ):0.075;K10111(malK, mtlK, thuK):0.071;K09695(nodI):0.071;K11084(ph…	70795	27687	23202
6.3	CL0023(P-loop_NTPase)-CL0023(P-loop_NTPase)	fission		4307	1093	Haloferacales:179;Halobacteriales:154;Methanosarcinales:144;Sulfolobales:76;Natrialbales:75;Thermococcales:53;Methanomicrobiales:51;Methanobacteriales:44;Candidatus_Bathyarchaeota:32;Thermoproteales:31;Euryarchaeota:26;Desulfurococcales:23;Archaea:19;Methanococcales:18;Methanomassiliicoccales:17;Thermoplasmatales:13;Thermoprotei:12;Candidatus_Thorarchaeota:12;Crenarchaeota:12;Archaeoglobales:10;T…	92	90	Methanosarcinales:27;Thermococcales:12;Methanomicrobiales:10;Candidatus_Thorarchaeota:7;Methanomassiliicoccales:4;Methanobacteriales:4;Euryarchaeota:4;Acidilobales:3;Archaea:3;Methanococcales:3;Thermoprotei:2;Desulfurococcales:2;Candidatus_Marsarchaeota:2;Halobacteriales:1;Candidatus_Heimdallarchaeota:1;Methanomicrobia:1;Thermoplasmata:1;Sulfolobales:1;Thermoplasmatales:1;Candidatus_Diapherotrite…	none:7.609;K02006(cbiO):45.652;K02003(ABC.CD.A):4.348;K01552(ecfA):3.261;K15497(wtpC):3.261;K02013(ABC.FEV.A):3.261;K25028(btuD):2.174;K02010(afuC, fbpC):2.174;K10822(E7.4.2.2):14.13;K02052(ABC.SP.A):11.957;K06857(tupC, vupC):1.087;K02017(modC):1.087	arCOG00203:45.652;arCOG00175:16.304;COG3842:10.87;arCOG00177:10.87;arCOG00199:4.348;arCOG00922:4.348;arCOG00188:3.261;arCOG00175;arCOG00228:1.087;COG0488:1.087;COG1118:1.087;COG1120:1.087	59	27	Methanosarcinales:3;Candidatus_Korarchaeota:3;Thermoproteales:3;Sulfolobales:2;Candidatus_Heimdallarchaeota:2;Candidatus_Bathyarchaeota:2;Acidilobales:2;Methanomassiliicoccales:1;Fervidicoccales:1;Crenarchaeota:1;Candidatus_Poseidoniales:1;Methanobacteriales:1;Halobacteriales:1;Methanomicrobiales:1;Candidatus_Methanofastidiosa:1;Thaumarchaeota:1;Candidatus_Thorarchaeota:1	none:83.051;K10822(E7.4.2.2):3.39;K02041(phnC):3.39;K02013(ABC.FEV.A):1.695;K01996(livF):1.695;K01990(ABC-2.A):1.695;K02003(ABC.CD.A):1.695;K02006(cbiO):1.695;K16786(ecfA1):1.695	105	196	89	Haloferacales:11;Halobacteriales:9;Archaeoglobales:9;Sulfolobales:7;Methanosarcinales:6;Thermoproteales:6;Methanobacteriales:6;Thaumarchaeota:4;Candidatus_Bathyarchaeota:3;Methanomicrobiales:3;Candidatus_Korarchaeota:3;Archaeoglobi:3;Methanophagales:2;Candidatus_Heimdallarchaeota:2;Acidilobales:2;Euryarchaeota:1;Methanomassiliicoccales:1;Fervidicoccales:1;Halobacteria:1;Crenarchaeota:1;Candidatus…	7822	663	Methanosarcinales:134;Haloferacales:86;Halobacteriales:51;Sulfolobales:38;Euryarchaeota:37;Thermococcales:27;Methanomicrobiales:25;Desulfurococcales:23;Candidatus_Bathyarchaeota:20;Archaea:19;Thermoproteales:17;Thaumarchaeota:14;Crenarchaeota:13;Methanomassiliicoccales:12;Thermoplasmatales:11;Thermoplasmata:11;Candidatus_Thorarchaeota:11;Methanobacteriales:10;Thermoprotei:10;Candidatus_Altiarchae…	7881	664	Haloferacales:86;Euryarchaeota:37;Thermococcales:27;Desulfurococcales:23;Archaea:19;Thermoplasmatales:11;Thermoplasmata:11;Thermoprotei:10;Candidatus_Altiarchaeales:8;Natrialbales:7;Candidatus_Lokiarchaeota:6;Archaeoglobales:6;Candidatus_Methanomethyliales:4;Candidatus_Marsarchaeota:4;Methanosarcinales:3;Candidatus_Korarchaeota:3;Thermoproteales:3;Thermococci:3;Candidatus_Micrarchaeota:3;Archaeog…	19060	1161	Thermococcales:30;Nitrosopumilales:28;Methanococcales:25;Archaea:25;Desulfurococcales:23;Thermoprotei:12;Haloferacales:11;Thermoplasmata:11;Halobacteriales:9;Archaeoglobales:9;Sulfolobales:7;Candidatus_Lokiarchaeota:7;Thermoproteales:6;Methanobacteriales:6;Methanosarcinales:6;Nitrososphaerales:5;Thaumarchaeota:4;Candidatus_Methanomethyliales:4;Thermococci:4;Candidatus_Marsarchaeota:4;Methanomicro…	1288	1241	Proteobacteria:624;Actinobacteria:281;Firmicutes:217;Bacteroidetes:41;Cyanobacteria:9;Candidatus Rokubacteria:8;Chloroflexi:8;Bacteria:7;Thermotogae:7;Spirochaetes:7;Fusobacteria:5;Verrucomicrobia:5;Nitrospirae:4;Acidobacteria:3;Synergistetes:3;Deinococcus-Thermus:3;Ignavibacteriae:2;Candidatus Cloacimonetes:1;Candidatus Delongbacteria:1;Candidatus Omnitrophica:1;Candidatus Poribacteria:1;Thermod…	K02065(mlaF, linL, mkl):9.161;K02036(pstB):5.668;none:5.512;K02000(proV):5.202;K06861(lptB):4.969;K23537(nupA):4.891;K10822(E7.4.2.2):4.658;K01996(livF):3.261;K11962(urtD):3.183;K01995(livG):25.466;K02013(ABC.FEV.A):2.562;K01990(ABC-2.A):11.568;K02010(afuC, fbpC):1.63;K16786(ecfA1):1.32;K10548(ABC.GGU.A, gguA):1.242;K11957(natA):1.242;K10441(rbsA):1.165;K10820(ytfR):1.087;K01552(ecfA):0.932;K0584…	70795	27687	23202
6.4	CL0023(P-loop_NTPase)-CL0023(P-loop_NTPase)-CL0021(OB)	fission		4307	1093	Haloferacales:179;Halobacteriales:154;Methanosarcinales:144;Sulfolobales:76;Natrialbales:75;Thermococcales:53;Methanomicrobiales:51;Methanobacteriales:44;Candidatus_Bathyarchaeota:32;Thermoproteales:31;Euryarchaeota:26;Desulfurococcales:23;Archaea:19;Methanococcales:18;Methanomassiliicoccales:17;Thermoplasmatales:13;Thermoprotei:12;Candidatus_Thorarchaeota:12;Crenarchaeota:12;Archaeoglobales:10;T…	5	5	Desulfurococcales:2;Natrialbales:1;Haloferacales:1;Halobacteria:1	K10822(E7.4.2.2):100.0	arCOG00177:100.0	2	1	Thaumarchaeota:1	none:100.0	105	196	89	Haloferacales:11;Halobacteriales:9;Archaeoglobales:9;Sulfolobales:7;Methanosarcinales:6;Thermoproteales:6;Methanobacteriales:6;Thaumarchaeota:4;Candidatus_Bathyarchaeota:3;Methanomicrobiales:3;Candidatus_Korarchaeota:3;Archaeoglobi:3;Methanophagales:2;Candidatus_Heimdallarchaeota:2;Acidilobales:2;Euryarchaeota:1;Methanomassiliicoccales:1;Fervidicoccales:1;Halobacteria:1;Crenarchaeota:1;Candidatus…	157	26	Methanosarcinales:4;Haloferacales:3;Candidatus_Bathyarchaeota:3;Sulfolobales:2;Candidatus_Korarchaeota:2;Candidatus_Thorarchaeota:2;Halobacteria:1;Thermococci:1;Thaumarchaeota:1;Desulfurococcales:1;Halobacteriales:1;Thermoprotei:1;Archaeoglobales:1;Archaea:1;Euryarchaeota:1;Thermoproteales:1	159	27	Methanosarcinales:4;Haloferacales:3;Candidatus_Bathyarchaeota:3;Sulfolobales:2;Candidatus_Korarchaeota:2;Candidatus_Thorarchaeota:2;Halobacteria:1;Thermococci:1;Thaumarchaeota:1;Desulfurococcales:1;Halobacteriales:1;Thermoprotei:1;Archaeoglobales:1;Archaea:1;Euryarchaeota:1;Thermoproteales:1	19060	1161	Thermococcales:30;Nitrosopumilales:28;Methanococcales:25;Archaea:25;Desulfurococcales:23;Thermoprotei:12;Haloferacales:11;Thermoplasmata:11;Halobacteriales:9;Archaeoglobales:9;Sulfolobales:7;Candidatus_Lokiarchaeota:7;Thermoproteales:6;Methanobacteriales:6;Methanosarcinales:6;Nitrososphaerales:5;Thaumarchaeota:4;Candidatus_Methanomethyliales:4;Thermococci:4;Candidatus_Marsarchaeota:4;Methanomicro…	3	3	Tenericutes:2;Proteobacteria:1	K10112(msmX, msmK, malK, sugC, ggtA, msiK):66.667;none:33.333	70795	27687	23202
6.5	CL0023(P-loop_NTPase)-CL0063(NADP_Rossmann)	fission		4307	1093	Haloferacales:179;Halobacteriales:154;Methanosarcinales:144;Sulfolobales:76;Natrialbales:75;Thermococcales:53;Methanomicrobiales:51;Methanobacteriales:44;Candidatus_Bathyarchaeota:32;Thermoproteales:31;Euryarchaeota:26;Desulfurococcales:23;Archaea:19;Methanococcales:18;Methanomassiliicoccales:17;Thermoplasmatales:13;Thermoprotei:12;Candidatus_Thorarchaeota:12;Crenarchaeota:12;Archaeoglobales:10;T…	3	3	Archaeoglobi:2;Archaeoglobales:1	none:66.667;K02006(cbiO):33.333	arCOG00203;arCOG00977:100.0	54	27	Archaeoglobales:7;Sulfolobales:5;Thermoproteales:3;Haloferacales:3;Archaeoglobi:3;Halobacteriales:2;Methanobacteriales:1;Methanonatronarchaeales:1;Methanosarcinales:1;Methanophagales:1	none:53.704;K02006(cbiO):25.926;K02191(cbiT):14.815;K02013(ABC.FEV.A):1.852;K02036(pstB):1.852;K02003(ABC.CD.A):1.852	105	196	89	Haloferacales:11;Halobacteriales:9;Archaeoglobales:9;Sulfolobales:7;Methanosarcinales:6;Thermoproteales:6;Methanobacteriales:6;Thaumarchaeota:4;Candidatus_Bathyarchaeota:3;Methanomicrobiales:3;Candidatus_Korarchaeota:3;Archaeoglobi:3;Methanophagales:2;Candidatus_Heimdallarchaeota:2;Acidilobales:2;Euryarchaeota:1;Methanomassiliicoccales:1;Fervidicoccales:1;Halobacteria:1;Crenarchaeota:1;Candidatus…	10173	676	Methanosarcinales:168;Sulfolobales:116;Methanobacteriales:93;Haloferacales:65;Methanomicrobiales:49;Halobacteriales:39;Nitrosopumilales:27;Thaumarchaeota:26;Methanococcales:24;Archaeoglobales:12;Thermoproteales:12;Natrialbales:11;Crenarchaeota:7;Nitrososphaerales:5;Archaea:4;Archaeoglobi:3;Methanophagales:3;Methanomassiliicoccales:2;Methanonatronarchaeales:2;Candidatus_Bathyarchaeota:2;Candidatus…	10227	676	Methanomicrobiales:49;Nitrosopumilales:27;Thaumarchaeota:26;Methanococcales:24;Natrialbales:11;Archaeoglobales:7;Crenarchaeota:7;Sulfolobales:5;Nitrososphaerales:5;Archaea:4;Haloferacales:3;Thermoproteales:3;Archaeoglobi:3;Halobacteriales:2;Methanomassiliicoccales:2;Candidatus_Bathyarchaeota:2;Methanobacteriales:1;Methanosarcinales:1;Methanonatronarchaeales:1;Candidatus_Methanoliparales:1;Euryarc…	19060	1161	Thermococcales:30;Nitrosopumilales:28;Methanococcales:25;Archaea:25;Desulfurococcales:23;Thermoprotei:12;Haloferacales:11;Thermoplasmata:11;Halobacteriales:9;Archaeoglobales:9;Sulfolobales:7;Candidatus_Lokiarchaeota:7;Thermoproteales:6;Methanobacteriales:6;Methanosarcinales:6;Nitrososphaerales:5;Thaumarchaeota:4;Candidatus_Methanomethyliales:4;Thermococci:4;Candidatus_Marsarchaeota:4;Methanomicro…	0	0			70795	27687	23202
6.6	CL0023(P-loop_NTPase)-CL0023(P-loop_NTPase)-CL0023(P-loop_NTPase)	fission		4307	1093	Haloferacales:179;Halobacteriales:154;Methanosarcinales:144;Sulfolobales:76;Natrialbales:75;Thermococcales:53;Methanomicrobiales:51;Methanobacteriales:44;Candidatus_Bathyarchaeota:32;Thermoproteales:31;Euryarchaeota:26;Desulfurococcales:23;Archaea:19;Methanococcales:18;Methanomassiliicoccales:17;Thermoplasmatales:13;Thermoprotei:12;Candidatus_Thorarchaeota:12;Crenarchaeota:12;Archaeoglobales:10;T…	2	2	Methanobacteriales:1;Methanosarcinales:1	K01552(ecfA):50.0;K02006(cbiO):50.0	COG1123|COG4172:50.0;arCOG00203:50.0	6	3	Methanosarcinales:1;Candidatus_Bathyarchaeota:1;Halobacteria:1	none:50.0;K01995(livG):16.667;K01996(livF):16.667;K02003(ABC.CD.A):16.667	105	196	89	Haloferacales:11;Halobacteriales:9;Archaeoglobales:9;Sulfolobales:7;Methanosarcinales:6;Thermoproteales:6;Methanobacteriales:6;Thaumarchaeota:4;Candidatus_Bathyarchaeota:3;Methanomicrobiales:3;Candidatus_Korarchaeota:3;Archaeoglobi:3;Methanophagales:2;Candidatus_Heimdallarchaeota:2;Acidilobales:2;Euryarchaeota:1;Methanomassiliicoccales:1;Fervidicoccales:1;Halobacteria:1;Crenarchaeota:1;Candidatus…	638	157	Methanosarcinales:38;Halobacteriales:36;Haloferacales:18;Methanomicrobiales:8;Thermococcales:5;Crenarchaeota:5;Candidatus_Bathyarchaeota:5;Euryarchaeota:5;Archaea:4;Methanomassiliicoccales:3;Natrialbales:3;Acidilobales:3;Thermoplasmatales:3;Thaumarchaeota:3;Candidatus_Methanoliparales:2;Candidatus_Korarchaeota:2;Candidatus_Thorarchaeota:2;Candidatus_Altiarchaeales:1;Desulfurococcales:1;Candidatus…	644	158	Halobacteriales:36;Haloferacales:18;Methanomicrobiales:8;Thermococcales:5;Crenarchaeota:5;Euryarchaeota:5;Archaea:4;Methanomassiliicoccales:3;Natrialbales:3;Acidilobales:3;Thermoplasmatales:3;Thaumarchaeota:3;Candidatus_Methanoliparales:2;Candidatus_Korarchaeota:2;Candidatus_Thorarchaeota:2;Methanosarcinales:1;Candidatus_Bathyarchaeota:1;Candidatus_Altiarchaeales:1;Desulfurococcales:1;Candidatus_…	19060	1161	Thermococcales:30;Nitrosopumilales:28;Methanococcales:25;Archaea:25;Desulfurococcales:23;Thermoprotei:12;Haloferacales:11;Thermoplasmata:11;Halobacteriales:9;Archaeoglobales:9;Sulfolobales:7;Candidatus_Lokiarchaeota:7;Thermoproteales:6;Methanobacteriales:6;Methanosarcinales:6;Nitrososphaerales:5;Thaumarchaeota:4;Candidatus_Methanomethyliales:4;Thermococci:4;Candidatus_Marsarchaeota:4;Methanomicro…	25	25	Firmicutes:19;Proteobacteria:4;Bacteroidetes:1;Actinobacteria:1	none:8.0;K10562(rhaT):8.0;K10822(E7.4.2.2):8.0;K19350(lsa):64.0;K01990(ABC-2.A)+++K01990(ABC-2.A):4.0;K06158(ABCF3):4.0;K01552(ecfA):4.0	70795	27687	23202
6.7	CL0023(P-loop_NTPase)-CL0021(OB)-CL0021(OB)-CL0021(OB)	fission		4307	1093	Haloferacales:179;Halobacteriales:154;Methanosarcinales:144;Sulfolobales:76;Natrialbales:75;Thermococcales:53;Methanomicrobiales:51;Methanobacteriales:44;Candidatus_Bathyarchaeota:32;Thermoproteales:31;Euryarchaeota:26;Desulfurococcales:23;Archaea:19;Methanococcales:18;Methanomassiliicoccales:17;Thermoplasmatales:13;Thermoprotei:12;Candidatus_Thorarchaeota:12;Crenarchaeota:12;Archaeoglobales:10;T…	1	1	Halobacteriales:1	K10112(msmX, msmK, malK, sugC, ggtA, msiK):100.0	arCOG00177:100.0	2	1	Halobacteriales:1	K10822(E7.4.2.2):50.0;none:50.0	105	196	89	Haloferacales:11;Halobacteriales:9;Archaeoglobales:9;Sulfolobales:7;Methanosarcinales:6;Thermoproteales:6;Methanobacteriales:6;Thaumarchaeota:4;Candidatus_Bathyarchaeota:3;Methanomicrobiales:3;Candidatus_Korarchaeota:3;Archaeoglobi:3;Methanophagales:2;Candidatus_Heimdallarchaeota:2;Acidilobales:2;Euryarchaeota:1;Methanomassiliicoccales:1;Fervidicoccales:1;Halobacteria:1;Crenarchaeota:1;Candidatus…	2	1	Halobacteria:1	4	2	Halobacteria:1;Halobacteriales:1	19060	1161	Thermococcales:30;Nitrosopumilales:28;Methanococcales:25;Archaea:25;Desulfurococcales:23;Thermoprotei:12;Haloferacales:11;Thermoplasmata:11;Halobacteriales:9;Archaeoglobales:9;Sulfolobales:7;Candidatus_Lokiarchaeota:7;Thermoproteales:6;Methanobacteriales:6;Methanosarcinales:6;Nitrososphaerales:5;Thaumarchaeota:4;Candidatus_Methanomethyliales:4;Thermococci:4;Candidatus_Marsarchaeota:4;Methanomicro…	0	0			70795	27687	23202
6.8	CL0023(P-loop_NTPase)-CL0023(P-loop_NTPase)-CL0021(OB)-CL0021(OB)	fission		4307	1093	Haloferacales:179;Halobacteriales:154;Methanosarcinales:144;Sulfolobales:76;Natrialbales:75;Thermococcales:53;Methanomicrobiales:51;Methanobacteriales:44;Candidatus_Bathyarchaeota:32;Thermoproteales:31;Euryarchaeota:26;Desulfurococcales:23;Archaea:19;Methanococcales:18;Methanomassiliicoccales:17;Thermoplasmatales:13;Thermoprotei:12;Candidatus_Thorarchaeota:12;Crenarchaeota:12;Archaeoglobales:10;T…	1	1	Haloferacales:1	K05816(ugpC)+++K05816(ugpC)+++K05816(ugpC):100.0	arCOG00177:100.0	2	1	Euryarchaeota:1	none:100.0	105	196	89	Haloferacales:11;Halobacteriales:9;Archaeoglobales:9;Sulfolobales:7;Methanosarcinales:6;Thermoproteales:6;Methanobacteriales:6;Thaumarchaeota:4;Candidatus_Bathyarchaeota:3;Methanomicrobiales:3;Candidatus_Korarchaeota:3;Archaeoglobi:3;Methanophagales:2;Candidatus_Heimdallarchaeota:2;Acidilobales:2;Euryarchaeota:1;Methanomassiliicoccales:1;Fervidicoccales:1;Halobacteria:1;Crenarchaeota:1;Candidatus…	285	118	Methanosarcinales:68;Haloferacales:34;Halobacteriales:5;Euryarchaeota:2;Crenarchaeota:2;Natrialbales:1;Sulfolobales:1;Desulfurococcales:1;Thermoprotei:1;Halobacteria:1;Candidatus_Methanomethyliales:1;Archaea:1	287	118	Methanosarcinales:68;Haloferacales:34;Halobacteriales:5;Crenarchaeota:2;Natrialbales:1;Sulfolobales:1;Euryarchaeota:1;Desulfurococcales:1;Thermoprotei:1;Halobacteria:1;Candidatus_Methanomethyliales:1;Archaea:1	19060	1161	Thermococcales:30;Nitrosopumilales:28;Methanococcales:25;Archaea:25;Desulfurococcales:23;Thermoprotei:12;Haloferacales:11;Thermoplasmata:11;Halobacteriales:9;Archaeoglobales:9;Sulfolobales:7;Candidatus_Lokiarchaeota:7;Thermoproteales:6;Methanobacteriales:6;Methanosarcinales:6;Nitrososphaerales:5;Thaumarchaeota:4;Candidatus_Methanomethyliales:4;Thermococci:4;Candidatus_Marsarchaeota:4;Methanomicro…	0	0			70795	27687	23202
6.9	CL0023(P-loop_NTPase)-CL0023(P-loop_NTPase)-CL0063(NADP_Rossmann)	fission		4307	1093	Haloferacales:179;Halobacteriales:154;Methanosarcinales:144;Sulfolobales:76;Natrialbales:75;Thermococcales:53;Methanomicrobiales:51;Methanobacteriales:44;Candidatus_Bathyarchaeota:32;Thermoproteales:31;Euryarchaeota:26;Desulfurococcales:23;Archaea:19;Methanococcales:18;Methanomassiliicoccales:17;Thermoplasmatales:13;Thermoprotei:12;Candidatus_Thorarchaeota:12;Crenarchaeota:12;Archaeoglobales:10;T…	1	1	Archaeoglobales:1	none:100.0	arCOG00203;arCOG00977:100.0	18	9	Haloferacales:6;Archaeoglobales:2;Methanophagales:1	K02006(cbiO):38.889;K02191(cbiT):33.333;none:27.778	105	196	89	Haloferacales:11;Halobacteriales:9;Archaeoglobales:9;Sulfolobales:7;Methanosarcinales:6;Thermoproteales:6;Methanobacteriales:6;Thaumarchaeota:4;Candidatus_Bathyarchaeota:3;Methanomicrobiales:3;Candidatus_Korarchaeota:3;Archaeoglobi:3;Methanophagales:2;Candidatus_Heimdallarchaeota:2;Acidilobales:2;Euryarchaeota:1;Methanomassiliicoccales:1;Fervidicoccales:1;Halobacteria:1;Crenarchaeota:1;Candidatus…	3595	502	Methanosarcinales:166;Sulfolobales:64;Haloferacales:60;Methanobacteriales:48;Methanomicrobiales:48;Halobacteriales:37;Methanococcales:23;Archaeoglobales:12;Natrialbales:11;Archaea:6;Candidatus_Altiarchaeales:4;Archaeoglobi:3;Methanomassiliicoccales:2;Crenarchaeota:2;Methanonatronarchaeales:2;Thaumarchaeota:2;Thermoproteales:2;Methanophagales:2;Candidatus_Methanoliparales:1;Euryarchaeota:1;Halobac…	3613	502	Methanosarcinales:166;Sulfolobales:64;Methanobacteriales:48;Methanomicrobiales:48;Halobacteriales:37;Methanococcales:23;Natrialbales:11;Haloferacales:6;Archaea:6;Candidatus_Altiarchaeales:4;Archaeoglobi:3;Archaeoglobales:2;Methanomassiliicoccales:2;Crenarchaeota:2;Methanonatronarchaeales:2;Thaumarchaeota:2;Thermoproteales:2;Candidatus_Methanoliparales:1;Euryarchaeota:1;Halobacteria:1;Methanomicro…	19060	1161	Thermococcales:30;Nitrosopumilales:28;Methanococcales:25;Archaea:25;Desulfurococcales:23;Thermoprotei:12;Haloferacales:11;Thermoplasmata:11;Halobacteriales:9;Archaeoglobales:9;Sulfolobales:7;Candidatus_Lokiarchaeota:7;Thermoproteales:6;Methanobacteriales:6;Methanosarcinales:6;Nitrososphaerales:5;Thaumarchaeota:4;Candidatus_Methanomethyliales:4;Thermococci:4;Candidatus_Marsarchaeota:4;Methanomicro…	0	0			70795	27687	23202
6.1	CL0257(Acetyltrans)-CL0063(NADP_Rossmann)	fission		4307	1093	Haloferacales:179;Halobacteriales:154;Methanosarcinales:144;Sulfolobales:76;Natrialbales:75;Thermococcales:53;Methanomicrobiales:51;Methanobacteriales:44;Candidatus_Bathyarchaeota:32;Thermoproteales:31;Euryarchaeota:26;Desulfurococcales:23;Archaea:19;Methanococcales:18;Methanomassiliicoccales:17;Thermoplasmatales:13;Thermoprotei:12;Candidatus_Thorarchaeota:12;Crenarchaeota:12;Archaeoglobales:10;T…	1	1	Candidatus_Methanoliparales:1	none:100.0	arCOG00203;arCOG00977:100.0	2	1	Candidatus_Methanoliparales:1	none:100.0	105	196	89	Haloferacales:11;Halobacteriales:9;Archaeoglobales:9;Sulfolobales:7;Methanosarcinales:6;Thermoproteales:6;Methanobacteriales:6;Thaumarchaeota:4;Candidatus_Bathyarchaeota:3;Methanomicrobiales:3;Candidatus_Korarchaeota:3;Archaeoglobi:3;Methanophagales:2;Candidatus_Heimdallarchaeota:2;Acidilobales:2;Euryarchaeota:1;Methanomassiliicoccales:1;Fervidicoccales:1;Halobacteria:1;Crenarchaeota:1;Candidatus…	0	0		2	1	Candidatus_Methanoliparales:1	19060	1161	Thermococcales:30;Nitrosopumilales:28;Methanococcales:25;Archaea:25;Desulfurococcales:23;Thermoprotei:12;Haloferacales:11;Thermoplasmata:11;Halobacteriales:9;Archaeoglobales:9;Sulfolobales:7;Candidatus_Lokiarchaeota:7;Thermoproteales:6;Methanobacteriales:6;Methanosarcinales:6;Nitrososphaerales:5;Thaumarchaeota:4;Candidatus_Methanomethyliales:4;Thermococci:4;Candidatus_Marsarchaeota:4;Methanomicro…	0	0			70795	27687	23202
7.1	CL0544(AcylCoA_ox_dh_N)-PF02770.19(Acyl-CoA_dh_M)-CL0087(Acyl-CoA_dh)	fission	TRUE	5130	888	Haloferacales:173;Halobacteriales:144;Sulfolobales:127;Euryarchaeota:77;Natrialbales:75;Candidatus_Bathyarchaeota:32;Thermoproteales:27;Thermoplasmatales:26;Thaumarchaeota:19;Candidatus_Thorarchaeota:18;Candidatus_Poseidoniales:17;Archaea:15;Crenarchaeota:15;Archaeoglobales:14;Thermoplasmata:12;Candidatus_Lokiarchaeota:10;Methanosarcinales:10;Desulfurococcales:10;Candidatus_Korarchaeota:9;Acidilo…	5079	887	Haloferacales:173;Halobacteriales:144;Sulfolobales:127;Euryarchaeota:77;Natrialbales:75;Candidatus_Bathyarchaeota:32;Thermoproteales:27;Thermoplasmatales:26;Thaumarchaeota:19;Candidatus_Thorarchaeota:18;Candidatus_Poseidoniales:17;Archaea:15;Crenarchaeota:15;Archaeoglobales:14;Thermoplasmata:12;Candidatus_Lokiarchaeota:10;Methanosarcinales:10;Desulfurococcales:10;Acidilobales:8;Candidatus_Korarch…	none:9.746;K00252(GCDH, gcdH):9.352;K00249(ACADM, acd):78.775;K00248(ACADS, bcd):1.398;K00253(IVD, ivd):0.315;K04117(aliB):0.217;K16173(acd):0.098;K22819(fadE27):0.059;K11410(acdH):0.039	arCOG01707:65.407;COG1960:13.723;arCOG04350:6.734;arCOG01709:6.517;arCOG01708:4.43;arCOG04310:3.19	18	6	Natrialbales:1;Thermoproteales:1;Candidatus_Thorarchaeota:1;Acidilobales:1;Archaea:1;Candidatus_Methanomethyliales:1	none:88.889;K00249(ACADM, acd):11.111	22	42	17	Candidatus_Lokiarchaeota:3;Archaea:2;Halobacteriales:1;Candidatus_Heimdallarchaeota:1;Archaeoglobi:1;Archaeoglobales:1;Thermoproteales:1;Natrialbales:1;Candidatus_Thorarchaeota:1;Acidilobales:1;Candidatus_Methanomethyliales:1;Candidatus_Bathyarchaeota:1;Methanosarcinales:1;Thermoplasmatales:1	32	13	Candidatus_Thorarchaeota:2;Thermoproteales:2;Candidatus_Bathyarchaeota:2;Hadesarchaea:2;Acidilobales:1;Euryarchaeota:1;Candidatus_Poseidoniales:1;Desulfurococcales:1;Archaeoglobales:1	50	16	Candidatus_Bathyarchaeota:2;Hadesarchaea:2;Candidatus_Thorarchaeota:1;Acidilobales:1;Thermoproteales:1;Euryarchaeota:1;Candidatus_Poseidoniales:1;Desulfurococcales:1;Archaeoglobales:1;Natrialbales:1;Archaea:1;Candidatus_Methanomethyliales:1	547	105	Candidatus_Korarchaeota:6;Euryarchaeota:5;Thermoplasmata:4;Candidatus_Lokiarchaeota:3;Methanophagales:3;Crenarchaeota:2;Archaea:2;Hadesarchaea:2;Archaeoglobales:1;Sulfolobales:1;Thermococci:1;Candidatus_Thorarchaeota:1;Acidilobales:1;Thermoproteales:1;Candidatus_Bathyarchaeota:1;Candidatus_Poseidoniales:1;Desulfurococcales:1;Halobacteriales:1;Archaeoglobi:1;Thermoplasmatota:1;Methanosarcinales:1;…	234457	23199	Proteobacteria:10851;Actinobacteria:4927;Firmicutes:3426;Bacteroidetes:2077;Cyanobacteria:244;Chloroflexi:218;Bacteria:203;Acidobacteria:121;Spirochaetes:111;Planctomycetes:103;Deinococcus-Thermus:92;Elusimicrobia:73;Candidatus Omnitrophica:68;Ignavibacteriae:67;Nitrospirae:59;Fusobacteria:44;Gemmatimonadetes:43;Candidatus Rokubacteria:42;Candidatus Giovannonibacteria:22;Candidatus Yanofskybacter…	K00252(GCDH, gcdH):7.551;K00248(ACADS, bcd):5.054;K00249(ACADM, acd):40.748;none:30.148;K00253(IVD, ivd):3.639;K09456(aidB):1.883;K11410(acdH):1.809;K06446(DCAA):1.787;K22818(fadE26):1.261;K11731(atuD):0.998;K22819(fadE27):0.945;K14448(mcd):0.722;K18244(mmgC):0.441;K16173(acd):0.387;K22822(fadE29):0.386;K04117(aliB):0.375;K16026(asm15):0.212;K11538(ACAD8):0.21;K22821(fadE28):0.208;K14586(nmoAB):0…	253862	236086	23443
7.2	CL0544(AcylCoA_ox_dh_N)-CL0087(Acyl-CoA_dh)	fission	TRUE	5130	888	Haloferacales:173;Halobacteriales:144;Sulfolobales:127;Euryarchaeota:77;Natrialbales:75;Candidatus_Bathyarchaeota:32;Thermoproteales:27;Thermoplasmatales:26;Thaumarchaeota:19;Candidatus_Thorarchaeota:18;Candidatus_Poseidoniales:17;Archaea:15;Crenarchaeota:15;Archaeoglobales:14;Thermoplasmata:12;Candidatus_Lokiarchaeota:10;Methanosarcinales:10;Desulfurococcales:10;Candidatus_Korarchaeota:9;Acidilo…	25	24	Thermoplasmatales:20;Thermoplasmatota:1;Sulfolobales:1;Euryarchaeota:1;Archaea:1	none:100.0	arCOG01707:100.0	2	1	Thermoplasmatales:1	none:100.0	22	42	17	Candidatus_Lokiarchaeota:3;Archaea:2;Halobacteriales:1;Candidatus_Heimdallarchaeota:1;Archaeoglobi:1;Archaeoglobales:1;Thermoproteales:1;Natrialbales:1;Candidatus_Thorarchaeota:1;Acidilobales:1;Candidatus_Methanomethyliales:1;Candidatus_Bathyarchaeota:1;Methanosarcinales:1;Thermoplasmatales:1	0	0		2	1	Thermoplasmatales:1	547	105	Candidatus_Korarchaeota:6;Euryarchaeota:5;Thermoplasmata:4;Candidatus_Lokiarchaeota:3;Methanophagales:3;Crenarchaeota:2;Archaea:2;Hadesarchaea:2;Archaeoglobales:1;Sulfolobales:1;Thermococci:1;Candidatus_Thorarchaeota:1;Acidilobales:1;Thermoproteales:1;Candidatus_Bathyarchaeota:1;Candidatus_Poseidoniales:1;Desulfurococcales:1;Halobacteriales:1;Archaeoglobi:1;Thermoplasmatota:1;Methanosarcinales:1;…	395	383	Actinobacteria:217;Proteobacteria:144;Firmicutes:18;Bacteria:2;candidate division WOR-3:1;Candidatus Cloacimonetes:1	K22819(fadE27):9.114;none:89.114;K22821(fadE28):1.772	253862	236086	23443
7.3	PF02770.19(Acyl-CoA_dh_M)-CL0087(Acyl-CoA_dh)	fission	TRUE	5130	888	Haloferacales:173;Halobacteriales:144;Sulfolobales:127;Euryarchaeota:77;Natrialbales:75;Candidatus_Bathyarchaeota:32;Thermoproteales:27;Thermoplasmatales:26;Thaumarchaeota:19;Candidatus_Thorarchaeota:18;Candidatus_Poseidoniales:17;Archaea:15;Crenarchaeota:15;Archaeoglobales:14;Thermoplasmata:12;Candidatus_Lokiarchaeota:10;Methanosarcinales:10;Desulfurococcales:10;Candidatus_Korarchaeota:9;Acidilo…	16	12	Halobacteriales:2;Candidatus_Thorarchaeota:2;Acidilobales:1;Natrialbales:1;Sulfolobales:1;Archaeoglobales:1;Hadesarchaea:1;Euryarchaeota:1;Candidatus_Korarchaeota:1;Candidatus_Bathyarchaeota:1	K00252(GCDH, gcdH):6.25;K00249(ACADM, acd):56.25;none:37.5	arCOG01707:56.25;COG1960:25.0;arCOG04310:12.5;arCOG04350:6.25	2	1	Methanosarcinales:1	none:100.0	22	42	17	Candidatus_Lokiarchaeota:3;Archaea:2;Halobacteriales:1;Candidatus_Heimdallarchaeota:1;Archaeoglobi:1;Archaeoglobales:1;Thermoproteales:1;Natrialbales:1;Candidatus_Thorarchaeota:1;Acidilobales:1;Candidatus_Methanomethyliales:1;Candidatus_Bathyarchaeota:1;Methanosarcinales:1;Thermoplasmatales:1	0	0		2	1	Methanosarcinales:1	547	105	Candidatus_Korarchaeota:6;Euryarchaeota:5;Thermoplasmata:4;Candidatus_Lokiarchaeota:3;Methanophagales:3;Crenarchaeota:2;Archaea:2;Hadesarchaea:2;Archaeoglobales:1;Sulfolobales:1;Thermococci:1;Candidatus_Thorarchaeota:1;Acidilobales:1;Thermoproteales:1;Candidatus_Bathyarchaeota:1;Candidatus_Poseidoniales:1;Desulfurococcales:1;Halobacteriales:1;Archaeoglobi:1;Thermoplasmatota:1;Methanosarcinales:1;…	916	810	Actinobacteria:411;Proteobacteria:292;Firmicutes:24;Chloroflexi:17;Bacteria:14;Bacteroidetes:7;Candidatus Rokubacteria:6;Ignavibacteriae:5;Spirochaetes:4;Candidatus Tectomicrobia:4;Elusimicrobia:4;Acidobacteria:4;Cyanobacteria:3;Nitrospirae:3;Nitrospinae:2;Armatimonadetes:2;Candidatus Omnitrophica:2;Planctomycetes:2;Candidatus Cloacimonetes:1;Candidatus Schekmanbacteria:1;candidate division NC10:…	none:75.328;K00249(ACADM, acd):18.996;K09456(aidB):1.965;K00252(GCDH, gcdH):1.747;K00253(IVD, ivd):0.655;K11731(atuD):0.437;K11410(acdH):0.328;K22819(fadE27):0.218;K14448(mcd):0.109;K14586(nmoAB):0.109;K00257(mbtN, fadE14):0.109	253862	236086	23443
7.4	CL0544(AcylCoA_ox_dh_N)-PF02770.19(Acyl-CoA_dh_M)	fission	TRUE	5130	888	Haloferacales:173;Halobacteriales:144;Sulfolobales:127;Euryarchaeota:77;Natrialbales:75;Candidatus_Bathyarchaeota:32;Thermoproteales:27;Thermoplasmatales:26;Thaumarchaeota:19;Candidatus_Thorarchaeota:18;Candidatus_Poseidoniales:17;Archaea:15;Crenarchaeota:15;Archaeoglobales:14;Thermoplasmata:12;Candidatus_Lokiarchaeota:10;Methanosarcinales:10;Desulfurococcales:10;Candidatus_Korarchaeota:9;Acidilo…	4	4	Halobacteriales:2;Archaeoglobi:1;Natrialbales:1	none:100.0	arCOG01707:100.0	2	1	Candidatus_Bathyarchaeota:1	none:100.0	22	42	17	Candidatus_Lokiarchaeota:3;Archaea:2;Halobacteriales:1;Candidatus_Heimdallarchaeota:1;Archaeoglobi:1;Archaeoglobales:1;Thermoproteales:1;Natrialbales:1;Candidatus_Thorarchaeota:1;Acidilobales:1;Candidatus_Methanomethyliales:1;Candidatus_Bathyarchaeota:1;Methanosarcinales:1;Thermoplasmatales:1	0	0		2	1	Candidatus_Bathyarchaeota:1	547	105	Candidatus_Korarchaeota:6;Euryarchaeota:5;Thermoplasmata:4;Candidatus_Lokiarchaeota:3;Methanophagales:3;Crenarchaeota:2;Archaea:2;Hadesarchaea:2;Archaeoglobales:1;Sulfolobales:1;Thermococci:1;Candidatus_Thorarchaeota:1;Acidilobales:1;Thermoproteales:1;Candidatus_Bathyarchaeota:1;Candidatus_Poseidoniales:1;Desulfurococcales:1;Halobacteriales:1;Archaeoglobi:1;Thermoplasmatota:1;Methanosarcinales:1;…	201	148	Proteobacteria:89;Actinobacteria:25;Chloroflexi:8;Bacteroidetes:8;Firmicutes:6;Bacteria:4;Candidatus Tectomicrobia:3;Gemmatimonadetes:1;Cyanobacteria:1;Candidatus Rokubacteria:1;Planctomycetes:1;Spirochaetes:1	none:92.537;K06445(fadE):4.478;K21281(vlmH):1.99;K00249(ACADM, acd):0.995	253862	236086	23443
7.5	CL0544(AcylCoA_ox_dh_N)-PF02770.19(Acyl-CoA_dh_M)-CL0087(Acyl-CoA_dh)-CL0045(Rubredoxin)	fission	TRUE	5130	888	Haloferacales:173;Halobacteriales:144;Sulfolobales:127;Euryarchaeota:77;Natrialbales:75;Candidatus_Bathyarchaeota:32;Thermoproteales:27;Thermoplasmatales:26;Thaumarchaeota:19;Candidatus_Thorarchaeota:18;Candidatus_Poseidoniales:17;Archaea:15;Crenarchaeota:15;Archaeoglobales:14;Thermoplasmata:12;Candidatus_Lokiarchaeota:10;Methanosarcinales:10;Desulfurococcales:10;Candidatus_Korarchaeota:9;Acidilo…	3	3	Candidatus_Lokiarchaeota:3	K00249(ACADM, acd):100.0	COG1960:100.0	14	7	Candidatus_Lokiarchaeota:3;Candidatus_Heimdallarchaeota:1;Archaeoglobi:1;Archaeoglobales:1;Archaea:1	K00249(ACADM, acd):50.0;none:50.0	22	42	17	Candidatus_Lokiarchaeota:3;Archaea:2;Halobacteriales:1;Candidatus_Heimdallarchaeota:1;Archaeoglobi:1;Archaeoglobales:1;Thermoproteales:1;Natrialbales:1;Candidatus_Thorarchaeota:1;Acidilobales:1;Candidatus_Methanomethyliales:1;Candidatus_Bathyarchaeota:1;Methanosarcinales:1;Thermoplasmatales:1	458	84	Candidatus_Thorarchaeota:16;Archaeoglobales:13;Candidatus_Bathyarchaeota:12;Methanosarcinales:7;Candidatus_Lokiarchaeota:6;Candidatus_Korarchaeota:6;Thermoplasmata:4;Euryarchaeota:4;Methanophagales:3;Archaeoglobi:3;Archaea:3;Candidatus_Heimdallarchaeota:2;Thermococci:1;Crenarchaeota:1;Thermoplasmatota:1;Methanomassiliicoccales:1;Theionarchaea:1	472	86	Candidatus_Thorarchaeota:16;Candidatus_Bathyarchaeota:12;Methanosarcinales:7;Candidatus_Korarchaeota:6;Thermoplasmata:4;Euryarchaeota:4;Candidatus_Lokiarchaeota:3;Methanophagales:3;Archaeoglobales:1;Thermococci:1;Crenarchaeota:1;Archaeoglobi:1;Thermoplasmatota:1;Candidatus_Heimdallarchaeota:1;Archaea:1;Methanomassiliicoccales:1;Theionarchaea:1	547	105	Candidatus_Korarchaeota:6;Euryarchaeota:5;Thermoplasmata:4;Candidatus_Lokiarchaeota:3;Methanophagales:3;Crenarchaeota:2;Archaea:2;Hadesarchaea:2;Archaeoglobales:1;Sulfolobales:1;Thermococci:1;Candidatus_Thorarchaeota:1;Acidilobales:1;Thermoproteales:1;Candidatus_Bathyarchaeota:1;Candidatus_Poseidoniales:1;Desulfurococcales:1;Halobacteriales:1;Archaeoglobi:1;Thermoplasmatota:1;Methanosarcinales:1;…	0	0			253862	236086	23443
7.6	CL0544(AcylCoA_ox_dh_N)-PF02770.19(Acyl-CoA_dh_M)-PF02770.19(Acyl-CoA_dh_M)-CL0087(Acyl-CoA_dh)	fission	TRUE	5130	888	Haloferacales:173;Halobacteriales:144;Sulfolobales:127;Euryarchaeota:77;Natrialbales:75;Candidatus_Bathyarchaeota:32;Thermoproteales:27;Thermoplasmatales:26;Thaumarchaeota:19;Candidatus_Thorarchaeota:18;Candidatus_Poseidoniales:17;Archaea:15;Crenarchaeota:15;Archaeoglobales:14;Thermoplasmata:12;Candidatus_Lokiarchaeota:10;Methanosarcinales:10;Desulfurococcales:10;Candidatus_Korarchaeota:9;Acidilo…	2	2	Halobacteriales:1;Haloferacales:1	K00249(ACADM, acd):100.0	arCOG01707:100.0	2	1	Halobacteriales:1	none:50.0;K00249(ACADM, acd):50.0	22	42	17	Candidatus_Lokiarchaeota:3;Archaea:2;Halobacteriales:1;Candidatus_Heimdallarchaeota:1;Archaeoglobi:1;Archaeoglobales:1;Thermoproteales:1;Natrialbales:1;Candidatus_Thorarchaeota:1;Acidilobales:1;Candidatus_Methanomethyliales:1;Candidatus_Bathyarchaeota:1;Methanosarcinales:1;Thermoplasmatales:1	11	4	Halobacteriales:1;Crenarchaeota:1;Thermoproteales:1;Hadesarchaea:1	13	5	Halobacteriales:1;Crenarchaeota:1;Thermoproteales:1;Hadesarchaea:1	547	105	Candidatus_Korarchaeota:6;Euryarchaeota:5;Thermoplasmata:4;Candidatus_Lokiarchaeota:3;Methanophagales:3;Crenarchaeota:2;Archaea:2;Hadesarchaea:2;Archaeoglobales:1;Sulfolobales:1;Thermococci:1;Candidatus_Thorarchaeota:1;Acidilobales:1;Thermoproteales:1;Candidatus_Bathyarchaeota:1;Candidatus_Poseidoniales:1;Desulfurococcales:1;Halobacteriales:1;Archaeoglobi:1;Thermoplasmatota:1;Methanosarcinales:1;…	32	32	Actinobacteria:31;Proteobacteria:1	K00249(ACADM, acd):93.75;K22818(fadE26):3.125;none:3.125	253862	236086	23443
7.7	CL0544(AcylCoA_ox_dh_N)-PF02770.19(Acyl-CoA_dh_M)-CL0087(Acyl-CoA_dh)-CL0087(Acyl-CoA_dh)	fission	TRUE	5130	888	Haloferacales:173;Halobacteriales:144;Sulfolobales:127;Euryarchaeota:77;Natrialbales:75;Candidatus_Bathyarchaeota:32;Thermoproteales:27;Thermoplasmatales:26;Thaumarchaeota:19;Candidatus_Thorarchaeota:18;Candidatus_Poseidoniales:17;Archaea:15;Crenarchaeota:15;Archaeoglobales:14;Thermoplasmata:12;Candidatus_Lokiarchaeota:10;Methanosarcinales:10;Desulfurococcales:10;Candidatus_Korarchaeota:9;Acidilo…	1	1	Thermoplasmata:1	K00249(ACADM, acd):100.0	COG1960:100.0	2	1	Thermoproteales:1	none:100.0	22	42	17	Candidatus_Lokiarchaeota:3;Archaea:2;Halobacteriales:1;Candidatus_Heimdallarchaeota:1;Archaeoglobi:1;Archaeoglobales:1;Thermoproteales:1;Natrialbales:1;Candidatus_Thorarchaeota:1;Acidilobales:1;Candidatus_Methanomethyliales:1;Candidatus_Bathyarchaeota:1;Methanosarcinales:1;Thermoplasmatales:1	15	5	Archaeoglobi:2;Sulfolobales:1;Archaeoglobales:1;Candidatus_Bathyarchaeota:1	17	6	Archaeoglobi:2;Sulfolobales:1;Archaeoglobales:1;Candidatus_Bathyarchaeota:1;Thermoproteales:1	547	105	Candidatus_Korarchaeota:6;Euryarchaeota:5;Thermoplasmata:4;Candidatus_Lokiarchaeota:3;Methanophagales:3;Crenarchaeota:2;Archaea:2;Hadesarchaea:2;Archaeoglobales:1;Sulfolobales:1;Thermococci:1;Candidatus_Thorarchaeota:1;Acidilobales:1;Thermoproteales:1;Candidatus_Bathyarchaeota:1;Candidatus_Poseidoniales:1;Desulfurococcales:1;Halobacteriales:1;Archaeoglobi:1;Thermoplasmatota:1;Methanosarcinales:1;…	85	85	Actinobacteria:51;Bacteroidetes:21;Proteobacteria:7;Acidobacteria:3;Gemmatimonadetes:1;Calditrichaeota:1;Elusimicrobia:1	K00232(E1.3.3.6, ACOX1, ACOX3):91.765;K00249(ACADM, acd):8.235	253862	236086	23443
8.1	PF02878.16(PGM_PMM_I)-PF02879.16(PGM_PMM_II)-PF02880.16(PGM_PMM_III)-PF00408.20(PGM_PMM_IV)	fission	TRUE	3559	1575	Methanosarcinales:181;Haloferacales:177;Halobacteriales:155;Sulfolobales:123;Methanobacteriales:104;Natrialbales:75;Euryarchaeota:72;Thermococcales:53;Methanomicrobiales:52;Candidatus_Bathyarchaeota:50;Thaumarchaeota:45;Archaea:43;Nitrosopumilales:36;Thermoproteales:31;Desulfurococcales:29;Thermoplasmatales:26;Crenarchaeota:25;Methanococcales:25;Methanomassiliicoccales:20;Candidatus_Thorarchaeota…	3551	1570	Methanosarcinales:181;Haloferacales:177;Halobacteriales:155;Sulfolobales:123;Methanobacteriales:104;Natrialbales:75;Euryarchaeota:71;Thermococcales:53;Methanomicrobiales:52;Candidatus_Bathyarchaeota:50;Thaumarchaeota:45;Archaea:42;Nitrosopumilales:36;Thermoproteales:31;Desulfurococcales:29;Thermoplasmatales:26;Crenarchaeota:25;Methanococcales:25;Methanomassiliicoccales:20;Candidatus_Thorarchaeota…	K15778(pmm-pgm):9.744;none:49.817;K03431(glmM):26.133;K22199(ppm):13.714;K01840(manB):0.591	arCOG00767:94.903;COG1109:5.041;COG1109|COG4191:0.056	23	11	Nanohaloarchaea:2;Thermoproteales:2;Methanophagales:1;Archaeoglobales:1;Acidilobales:1;Euryarchaeota:1;Halobacteriales:1;Candidatus_Altiarchaeales:1;Thaumarchaeota:1	none:100.0	14	27	13	Nanohaloarchaea:2;Thermoproteales:2;Methanococcales:1;Methanophagales:1;Archaeoglobales:1;Acidilobales:1;Euryarchaeota:1;Halobacteriales:1;Candidatus_Altiarchaeales:1;Thaumarchaeota:1;Methanomassiliicoccales:1	0	0		23	11	Nanohaloarchaea:2;Thermoproteales:2;Methanophagales:1;Archaeoglobales:1;Acidilobales:1;Euryarchaeota:1;Halobacteriales:1;Candidatus_Altiarchaeales:1;Thaumarchaeota:1	890	305	Methanosarcinales:130;Thermococcales:52;Candidatus_Bathyarchaeota:16;Methanomicrobiales:9;Thermoplasmata:9;Thermoplasmatales:7;Crenarchaeota:4;Archaea:3;Thermococci:2;Methanocellales:2;Candidatus_Woesearchaeota:2;Archaeoglobi:2;Thermoplasmatota:2;Nanohaloarchaea:2;Thermoproteales:2;Candidatus_Altiarchaeales:1;Methanomassiliicoccales:1;Archaeoglobales:1;Euryarchaeota:1;Methanococcales:1;Candidatus…	77995	31092	Proteobacteria:12833;Actinobacteria:5477;Firmicutes:5402;Bacteroidetes:2691;Cyanobacteria:552;Bacteria:448;Planctomycetes:217;Spirochaetes:199;Chloroflexi:193;Verrucomicrobia:160;Tenericutes:130;Acidobacteria:116;Nitrospirae:112;Candidatus Woesebacteria:106;Candidatus Roizmanbacteria:96;Deinococcus-Thermus:92;Thermotogae:91;candidate division WWE3:88;Candidatus Omnitrophica:84;Elusimicrobia:79;Ca…	none:9.552;K03431(glmM):32.105;K01835(pgm):27.175;K00971(manC, cpsB):2.636;K01840(manB):16.57;K15778(pmm-pgm):11.943;K01840(manB)+++K09791:0.012;K07482+++K01840(manB):0.005;K22199(ppm):0.001;K01809(manA, MPI):0.001	79329	78599	31238
8.2	PF02878.16(PGM_PMM_I)-PF02879.16(PGM_PMM_II)-PF02880.16(PGM_PMM_III)	fission	TRUE	3559	1575	Methanosarcinales:181;Haloferacales:177;Halobacteriales:155;Sulfolobales:123;Methanobacteriales:104;Natrialbales:75;Euryarchaeota:72;Thermococcales:53;Methanomicrobiales:52;Candidatus_Bathyarchaeota:50;Thaumarchaeota:45;Archaea:43;Nitrosopumilales:36;Thermoproteales:31;Desulfurococcales:29;Thermoplasmatales:26;Crenarchaeota:25;Methanococcales:25;Methanomassiliicoccales:20;Candidatus_Thorarchaeota…	7	7	Archaea:2;Hadesarchaea:2;Euryarchaeota:1;Candidatus_Bathyarchaeota:1;Methanomassiliicoccales:1	none:85.714;K03431(glmM):14.286	arCOG00767:57.143;COG1109:42.857	4	2	Archaeoglobales:1;Methanomassiliicoccales:1	none:100.0	14	27	13	Nanohaloarchaea:2;Thermoproteales:2;Methanococcales:1;Methanophagales:1;Archaeoglobales:1;Acidilobales:1;Euryarchaeota:1;Halobacteriales:1;Candidatus_Altiarchaeales:1;Thaumarchaeota:1;Methanomassiliicoccales:1	0	0		4	2	Archaeoglobales:1;Methanomassiliicoccales:1	890	305	Methanosarcinales:130;Thermococcales:52;Candidatus_Bathyarchaeota:16;Methanomicrobiales:9;Thermoplasmata:9;Thermoplasmatales:7;Crenarchaeota:4;Archaea:3;Thermococci:2;Methanocellales:2;Candidatus_Woesearchaeota:2;Archaeoglobi:2;Thermoplasmatota:2;Nanohaloarchaea:2;Thermoproteales:2;Candidatus_Altiarchaeales:1;Methanomassiliicoccales:1;Archaeoglobales:1;Euryarchaeota:1;Methanococcales:1;Candidatus…	604	591	Proteobacteria:190;Firmicutes:124;Cyanobacteria:65;Bacteroidetes:41;Actinobacteria:34;Planctomycetes:14;Candidatus Woesebacteria:13;Bacteria:11;Chloroflexi:8;Spirochaetes:6;Candidatus Omnitrophica:6;Candidatus Magasanikbacteria:6;Candidatus Wolfebacteria:4;Nitrospirae:4;Candidatus Roizmanbacteria:4;Acidobacteria:3;Candidatus Collierbacteria:3;Candidatus Berkelbacteria:3;Candidatus Pacebacteria:3;…	K01840(manB):7.45;none:61.589;K00971(manC, cpsB):3.311;K03431(glmM):15.563;K15778(pmm-pgm):10.762;K01835(pgm):1.325	79329	78599	31238
8.3	CL0039(HUP)-PF02878.16(PGM_PMM_I)-PF02879.16(PGM_PMM_II)-PF02880.16(PGM_PMM_III)-PF00408.20(PGM_PMM_IV)	fission	TRUE	3559	1575	Methanosarcinales:181;Haloferacales:177;Halobacteriales:155;Sulfolobales:123;Methanobacteriales:104;Natrialbales:75;Euryarchaeota:72;Thermococcales:53;Methanomicrobiales:52;Candidatus_Bathyarchaeota:50;Thaumarchaeota:45;Archaea:43;Nitrosopumilales:36;Thermoproteales:31;Desulfurococcales:29;Thermoplasmatales:26;Crenarchaeota:25;Methanococcales:25;Methanomassiliicoccales:20;Candidatus_Thorarchaeota…	1	1	Candidatus_Woesearchaeota:1	K15778(pmm-pgm):100.0	COG1109:100.0	2	1	Methanococcales:1	K21345(rfaE2):50.0;K03431(glmM):50.0	14	27	13	Nanohaloarchaea:2;Thermoproteales:2;Methanococcales:1;Methanophagales:1;Archaeoglobales:1;Acidilobales:1;Euryarchaeota:1;Halobacteriales:1;Candidatus_Altiarchaeales:1;Thaumarchaeota:1;Methanomassiliicoccales:1	863	295	Methanosarcinales:130;Thermococcales:52;Candidatus_Bathyarchaeota:16;Archaeoglobales:13;Candidatus_Altiarchaeales:11;Methanomassiliicoccales:11;Methanomicrobiales:9;Thermoplasmata:9;Euryarchaeota:9;Thermoplasmatales:7;Crenarchaeota:4;Archaea:3;Thermococci:2;Methanococcales:2;Methanocellales:2;Candidatus_Woesearchaeota:2;Methanophagales:2;Archaeoglobi:2;Thermoplasmatota:2;Candidatus_Verstraetearch…	865	295	Methanosarcinales:130;Thermococcales:52;Candidatus_Bathyarchaeota:16;Archaeoglobales:13;Candidatus_Altiarchaeales:11;Methanomassiliicoccales:11;Methanomicrobiales:9;Thermoplasmata:9;Euryarchaeota:9;Thermoplasmatales:7;Crenarchaeota:4;Archaea:3;Thermococci:2;Methanocellales:2;Candidatus_Woesearchaeota:2;Methanophagales:2;Archaeoglobi:2;Thermoplasmatota:2;Methanococcales:1;Candidatus_Verstraetearch…	890	305	Methanosarcinales:130;Thermococcales:52;Candidatus_Bathyarchaeota:16;Methanomicrobiales:9;Thermoplasmata:9;Thermoplasmatales:7;Crenarchaeota:4;Archaea:3;Thermococci:2;Methanocellales:2;Candidatus_Woesearchaeota:2;Archaeoglobi:2;Thermoplasmatota:2;Nanohaloarchaea:2;Thermoproteales:2;Candidatus_Altiarchaeales:1;Methanomassiliicoccales:1;Archaeoglobales:1;Euryarchaeota:1;Methanococcales:1;Candidatus…	0	0			79329	78599	31238
9.1	CL0296(GroES)-CL0063(NADP_Rossmann)	fission	TRUE	3999	1086	Haloferacales:173;Halobacteriales:150;Sulfolobales:127;Natrialbales:75;Euryarchaeota:67;Thermococcales:52;Thaumarchaeota:49;Candidatus_Bathyarchaeota:45;Methanosarcinales:41;Nitrosopumilales:36;Thermoproteales:35;Thermoplasmatales:26;Archaea:21;Candidatus_Thorarchaeota:18;Crenarchaeota:16;Desulfurococcales:16;Candidatus_Poseidoniales:13;Thermoplasmata:12;Thermoprotei:11;Candidatus_Lokiarchaeota:1…	3944	1085	Haloferacales:173;Halobacteriales:150;Sulfolobales:127;Natrialbales:75;Euryarchaeota:67;Thermococcales:52;Thaumarchaeota:49;Candidatus_Bathyarchaeota:45;Methanosarcinales:41;Nitrosopumilales:36;Thermoproteales:35;Thermoplasmatales:26;Archaea:21;Candidatus_Thorarchaeota:18;Crenarchaeota:16;Desulfurococcales:16;Candidatus_Poseidoniales:13;Thermoplasmata:12;Thermoprotei:11;Candidatus_Lokiarchaeota:1…	K13953(adhP):9.838;K15020:7.074;K00008(SORD, gutB):5.147;K00344(qor, CRYZ):32.708;none:32.53;K14465:3.651;K00060(tdh):3.093;K00004(BDH, butB):2.434;K23167(VAT1):1.242;K18382(adh1):0.532;K22969(gdh):0.507;K13955(yogA):0.355;K17818(ARD1):0.203;K19590(araDH):0.152;K00055(E1.1.1.90):0.152;K08322(rspB):0.101;K13979(yahK):0.076;K23259(adh):0.076;K18369(adh2):0.051;K23271(eltD):0.051;K00001(E1.1.1.1, ad…	arCOG01458:32.733;arCOG01455:26.826;arCOG01459:22.236;COG1063:7.581;COG0604:5.527;arCOG01456:3.727;COG1064:0.659;COG1062:0.406;arCOG01457:0.304	39	16	Natrialbales:3;Candidatus_Thorarchaeota:2;Thermoproteales:2;Haloferacales:2;Candidatus_Bathyarchaeota:2;Nitrososphaerales:1;Nitrosopumilales:1;Candidatus_Geoarchaeota:1;Sulfolobales:1;Candidatus_Poseidoniales:1	none:100.0	46	87	40	Haloferacales:20;Halobacteriales:4;Natrialbales:3;Acidilobales:2;Candidatus_Thorarchaeota:2;Thermoproteales:2;Candidatus_Bathyarchaeota:2;Nitrososphaerales:1;Nitrosopumilales:1;Candidatus_Geoarchaeota:1;Sulfolobales:1;Candidatus_Poseidoniales:1	64	26	Haloferacales:3;Candidatus_Thorarchaeota:3;Candidatus_Bathyarchaeota:3;Euryarchaeota:3;Archaea:2;Thaumarchaeota:2;Nitrosopumilales:2;Sulfolobales:2;Natrialbales:1;Thermoproteales:1;Methanobacteriales:1;Hadesarchaea:1;Candidatus_Geoarchaeota:1;Halobacteriales:1	103	33	Natrialbales:3;Euryarchaeota:3;Haloferacales:2;Candidatus_Thorarchaeota:2;Candidatus_Bathyarchaeota:2;Archaea:2;Thermoproteales:2;Thaumarchaeota:2;Nitrosopumilales:1;Methanobacteriales:1;Hadesarchaea:1;Sulfolobales:1;Candidatus_Geoarchaeota:1;Halobacteriales:1;Nitrososphaerales:1;Candidatus_Poseidoniales:1	807	137	Methanosarcinales:21;Haloferacales:20;Euryarchaeota:16;Archaea:7;Halobacteriales:4;Thaumarchaeota:4;Natrialbales:3;Thermoplasmatales:3;Crenarchaeota:3;Candidatus_Thorarchaeota:2;Thermoproteales:2;Candidatus_Bathyarchaeota:2;Acidilobales:2;Sulfolobales:1;Nitrososphaerales:1;Nitrosopumilales:1;Methanobacteriales:1;Hadesarchaea:1;Candidatus_Geoarchaeota:1;Candidatus_Poseidoniia:1;Candidatus_Poseidon…	299520	27931	Proteobacteria:12485;Actinobacteria:5350;Firmicutes:4774;Bacteroidetes:2266;Cyanobacteria:451;Bacteria:251;Chloroflexi:229;Planctomycetes:226;Spirochaetes:168;Verrucomicrobia:164;Acidobacteria:126;Nitrospirae:109;Deinococcus-Thermus:92;Thermotogae:89;Tenericutes:73;Candidatus Omnitrophica:65;Elusimicrobia:62;Ignavibacteriae:59;Gemmatimonadetes:45;Candidatus Rokubacteria:42;Fusobacteria:41;Chlamyd…	K13953(adhP):5.181;K13979(yahK):4.27;K00121(frmA, ADH5, adhC):3.99;K23256(curA):3.464;K19745(acuI):3.319;K00344(qor, CRYZ):26.596;none:26.089;K00060(tdh):2.981;K00153(E1.1.1.306):2.349;K00004(BDH, butB):1.831;K00008(SORD, gutB):1.536;K00148(fdhA):1.536;K18369(adh2):1.511;K00055(E1.1.1.90):1.476;K09760(rmuC):1.462;K00098(idnD):1.378;K00001(E1.1.1.1, adh):0.89;K17829(ccrA):0.826;K12957(ahr):0.753;K…	323797	317843	28052
9.2	CL0296(GroES)-CL0063(NADP_Rossmann)-CL0063(NADP_Rossmann)	fission	TRUE	3999	1086	Haloferacales:173;Halobacteriales:150;Sulfolobales:127;Natrialbales:75;Euryarchaeota:67;Thermococcales:52;Thaumarchaeota:49;Candidatus_Bathyarchaeota:45;Methanosarcinales:41;Nitrosopumilales:36;Thermoproteales:35;Thermoplasmatales:26;Archaea:21;Candidatus_Thorarchaeota:18;Crenarchaeota:16;Desulfurococcales:16;Candidatus_Poseidoniales:13;Thermoplasmata:12;Thermoprotei:11;Candidatus_Lokiarchaeota:1…	54	48	Sulfolobales:16;Candidatus_Bathyarchaeota:6;Methanosarcinales:5;Candidatus_Lokiarchaeota:4;Candidatus_Thorarchaeota:4;Thermoproteales:3;Haloferacales:2;Archaea:2;Methanobacteriales:1;Halobacteriales:1;Candidatus_Heimdallarchaeota:1;Crenarchaeota:1;Thaumarchaeota:1;Theionarchaea:1	K00344(qor, CRYZ):51.852;none:48.148	COG0604:55.556;arCOG01455:35.185;arCOG01458:9.259	51	25	Haloferacales:18;Halobacteriales:4;Acidilobales:2;Candidatus_Thorarchaeota:1	K00008(SORD, gutB):9.804;K00344(qor, CRYZ):9.804;none:39.216;K00059(fabG, OAR1):33.333;K18009(budC):3.922;K17742(SOU1):1.961;K13953(adhP):1.961	46	87	40	Haloferacales:20;Halobacteriales:4;Natrialbales:3;Acidilobales:2;Candidatus_Thorarchaeota:2;Thermoproteales:2;Candidatus_Bathyarchaeota:2;Nitrososphaerales:1;Nitrosopumilales:1;Candidatus_Geoarchaeota:1;Sulfolobales:1;Candidatus_Poseidoniales:1	665	107	Methanosarcinales:21;Sulfolobales:18;Euryarchaeota:16;Haloferacales:8;Halobacteriales:6;Archaea:5;Natrialbales:4;Candidatus_Thorarchaeota:4;Nitrososphaerales:4;Thaumarchaeota:4;Thermoplasmatales:3;Thermoproteales:3;Crenarchaeota:3;Nitrosopumilales:3;Candidatus_Bathyarchaeota:3;Candidatus_Geoarchaeota:1;Candidatus_Poseidoniia:1	716	130	Methanosarcinales:21;Sulfolobales:18;Haloferacales:18;Euryarchaeota:16;Archaea:5;Natrialbales:4;Nitrososphaerales:4;Halobacteriales:4;Thaumarchaeota:4;Thermoplasmatales:3;Thermoproteales:3;Crenarchaeota:3;Nitrosopumilales:3;Candidatus_Bathyarchaeota:3;Acidilobales:2;Candidatus_Thorarchaeota:1;Candidatus_Geoarchaeota:1;Candidatus_Poseidoniia:1	807	137	Methanosarcinales:21;Haloferacales:20;Euryarchaeota:16;Archaea:7;Halobacteriales:4;Thaumarchaeota:4;Natrialbales:3;Thermoplasmatales:3;Crenarchaeota:3;Candidatus_Thorarchaeota:2;Thermoproteales:2;Candidatus_Bathyarchaeota:2;Acidilobales:2;Sulfolobales:1;Nitrososphaerales:1;Nitrosopumilales:1;Methanobacteriales:1;Hadesarchaea:1;Candidatus_Geoarchaeota:1;Candidatus_Poseidoniia:1;Candidatus_Poseidon…	18315	10564	Proteobacteria:4423;Actinobacteria:3897;Firmicutes:1221;Bacteroidetes:524;Cyanobacteria:110;Chloroflexi:56;Spirochaetes:53;Acidobacteria:31;Bacteria:31;Thermotogae:28;Deinococcus-Thermus:21;Nitrospirae:19;Planctomycetes:19;Verrucomicrobia:14;Candidatus Melainabacteria:12;Candidatus Rokubacteria:9;Candidatus Daviesbacteria:8;Candidatus Gottesmanbacteria:8;Ignavibacteriae:7;Candidatus Levybacteria:…	K09760(rmuC):5.695;K00344(qor, CRYZ):48.665;none:37.144;K19745(acuI):3.942;K13953(adhP):2.129;K14629(actVI4):1.147;K23164(RTN4IP1):0.715;K15020:0.251;K23167(VAT1):0.06;K00004(BDH, butB):0.049;K23005(lgaC):0.033;K18536(thnD):0.027;K00148(fdhA):0.022;K00098(idnD):0.022;K00060(tdh):0.011;K23007(lgoD):0.011;K10133(TP53I3):0.011;K17829(ccrA):0.011;K00008(SORD, gutB):0.011;K01433(purU):0.011;K13955(yog…	323797	317843	28052
9.3	CL0063(NADP_Rossmann)-CL0063(NADP_Rossmann)	fission	TRUE	3999	1086	Haloferacales:173;Halobacteriales:150;Sulfolobales:127;Natrialbales:75;Euryarchaeota:67;Thermococcales:52;Thaumarchaeota:49;Candidatus_Bathyarchaeota:45;Methanosarcinales:41;Nitrosopumilales:36;Thermoproteales:35;Thermoplasmatales:26;Archaea:21;Candidatus_Thorarchaeota:18;Crenarchaeota:16;Desulfurococcales:16;Candidatus_Poseidoniales:13;Thermoplasmata:12;Thermoprotei:11;Candidatus_Lokiarchaeota:1…	1	1	Candidatus_Lokiarchaeota:1	none:100.0	COG0604:100.0	2	1	Candidatus_Thorarchaeota:1	none:100.0	46	87	40	Haloferacales:20;Halobacteriales:4;Natrialbales:3;Acidilobales:2;Candidatus_Thorarchaeota:2;Thermoproteales:2;Candidatus_Bathyarchaeota:2;Nitrososphaerales:1;Nitrosopumilales:1;Candidatus_Geoarchaeota:1;Sulfolobales:1;Candidatus_Poseidoniales:1	0	0		2	1	Candidatus_Thorarchaeota:1	807	137	Methanosarcinales:21;Haloferacales:20;Euryarchaeota:16;Archaea:7;Halobacteriales:4;Thaumarchaeota:4;Natrialbales:3;Thermoplasmatales:3;Crenarchaeota:3;Candidatus_Thorarchaeota:2;Thermoproteales:2;Candidatus_Bathyarchaeota:2;Acidilobales:2;Sulfolobales:1;Nitrososphaerales:1;Nitrosopumilales:1;Methanobacteriales:1;Hadesarchaea:1;Candidatus_Geoarchaeota:1;Candidatus_Poseidoniia:1;Candidatus_Poseidon…	8	8	Actinobacteria:6;Firmicutes:1;Bacteroidetes:1	none:100.0	323797	317843	28052
10.1	PF00403.26(HMA)-PF00122.20(E1-E2_ATPase)-CL0137(HAD)-CL0137(HAD)	fusion and fission	TRUE	3365	1253	Haloferacales:179;Methanosarcinales:158;Halobacteriales:155;Sulfolobales:126;Methanobacteriales:98;Natrialbales:75;Euryarchaeota:53;Methanomicrobiales:52;Thermococcales:34;Archaea:32;Thermoproteales:21;Candidatus_Bathyarchaeota:21;Methanomassiliicoccales:19;Desulfurococcales:19;Candidatus_Micrarchaeota:16;Candidatus_Poseidoniales:15;Methanococcales:14;Candidatus_Thorarchaeota:14;Thaumarchaeota:12…	917	518	Haloferacales:154;Halobacteriales:117;Natrialbales:73;Sulfolobales:63;Euryarchaeota:40;Candidatus_Poseidoniales:13;Thermococcales:11;Archaea:9;Candidatus_Woesearchaeota:5;Thermoproteales:5;Desulfurococcales:4;Candidatus_Micrarchaeota:4;Crenarchaeota:3;Halobacteria:3;Methanococcales:3;Thermoplasmata:2;Archaeoglobales:2;Methanobacteriales:1;Methanomassiliicoccales:1;Thermoplasmatales:1;Candidatus_L…	K01533(copB):51.145;none:26.39;K17686(copA, ctpA, ATP7):11.341;K01534(zntA):11.014;K17686(copA, ctpA, ATP7)+++K17686(copA, ctpA, ATP7):0.109	arCOG01576:44.275;arCOG01576;arCOG02764;arCOG02764:27.699;arCOG01576;arCOG02763;arCOG02763:8.615;COG2217:7.743;arCOG02763;arCOG02763:6.652;arCOG02764;arCOG02764:4.798;arCOG02763;arCOG02763;arCOG04507:0.218	16	7	Desulfurococcales:1;Archaea:1;Thermococcales:1;Candidatus_Marsarchaeota:1;Candidatus_Poseidoniales:1;Methanosarcinales:1;Halobacteriales:1	none:87.5;K07213(ATOX1, ATX1, copZ, golB):6.25;K01533(copB):6.25	884	1490	625	Haloferacales:139;Sulfolobales:114;Halobacteriales:91;Natrialbales:69;Methanobacteriales:59;Methanomicrobiales:22;Methanosarcinales:18;Thermoproteales:11;Candidatus_Bathyarchaeota:10;Desulfurococcales:9;Archaea:8;Thermoplasmatales:8;Thaumarchaeota:6;Candidatus_Methanomethyliales:5;Candidatus_Marsarchaeota:5;Crenarchaeota:5;Euryarchaeota:5;Acidilobales:5;Candidatus_Methanofastidiosa:4;Methanomassi…	42	26	Haloferacales:7;Methanosarcinales:7;Halobacteriales:4;Natrialbales:3;Methanobacteriales:2;Methanocellales:2;Desulfurococcales:1	58	33	Haloferacales:7;Natrialbales:3;Methanobacteriales:2;Methanocellales:2;Halobacteriales:1;Methanosarcinales:1;Desulfurococcales:1;Archaea:1;Thermococcales:1;Candidatus_Marsarchaeota:1;Candidatus_Poseidoniales:1	2823	774	Haloferacales:139;Sulfolobales:114;Halobacteriales:91;Natrialbales:69;Methanobacteriales:59;Methanomicrobiales:22;Methanosarcinales:18;Thermoproteales:11;Candidatus_Bathyarchaeota:10;Desulfurococcales:9;Thermoplasmatales:8;Archaea:8;Thaumarchaeota:6;Candidatus_Marsarchaeota:5;Candidatus_Methanomethyliales:5;Euryarchaeota:5;Crenarchaeota:5;Acidilobales:5;Candidatus_Methanofastidiosa:4;Thermococcal…	12274	10319	Proteobacteria:5171;Actinobacteria:1618;Bacteroidetes:1133;Firmicutes:1006;Cyanobacteria:425;Verrucomicrobia:83;Deinococcus-Thermus:71;Spirochaetes:56;Bacteria:56;Candidatus Woesebacteria:49;Planctomycetes:42;Ignavibacteriae:39;Chloroflexi:32;Candidatus Roizmanbacteria:30;Candidatus Yanofskybacteria:30;Candidatus Daviesbacteria:30;Candidatus Levybacteria:29;Thermotogae:29;Acidobacteria:27;Candida…	K17686(copA, ctpA, ATP7):48.908;K01534(zntA):33.241;none:2.86;K01533(copB):14.453;K12956(ctpV):0.163;K12949(ctpB):0.122;K17686(copA, ctpA, ATP7)+++K17686(copA, ctpA, ATP7):0.081;K19597(golT):0.073;K12950(ctpC):0.057;K07213(ATOX1, ATX1, copZ, golB):0.024;K08364(merP)+++K17686(copA, ctpA, ATP7):0.008;K07213(ATOX1, ATX1, copZ, golB)+++K17686(copA, ctpA, ATP7):0.008	80877	79733	29484
10.2	PF00403.26(HMA)-PF00403.26(HMA)-PF00122.20(E1-E2_ATPase)-CL0137(HAD)	fusion and fission	TRUE	3365	1253	Haloferacales:179;Methanosarcinales:158;Halobacteriales:155;Sulfolobales:126;Methanobacteriales:98;Natrialbales:75;Euryarchaeota:53;Methanomicrobiales:52;Thermococcales:34;Archaea:32;Thermoproteales:21;Candidatus_Bathyarchaeota:21;Methanomassiliicoccales:19;Desulfurococcales:19;Candidatus_Micrarchaeota:16;Candidatus_Poseidoniales:15;Methanococcales:14;Candidatus_Thorarchaeota:14;Thaumarchaeota:12…	636	529	Haloferacales:141;Halobacteriales:124;Natrialbales:67;Methanobacteriales:56;Sulfolobales:35;Methanosarcinales:15;Thermococcales:12;Methanomicrobiales:9;Desulfurococcales:6;Acidilobales:5;Methanomassiliicoccales:5;Thaumarchaeota:5;Archaeoglobales:5;Candidatus_Heimdallarchaeota:5;Archaea:4;Candidatus_Methanofastidiosa:4;Candidatus_Bathyarchaeota:3;Thermoproteales:2;Nitrosopumilales:2;Candidatus_Ver…	none:7.233;K17686(copA, ctpA, ATP7):68.396;K01534(zntA):21.384;K17686(copA, ctpA, ATP7)+++K17686(copA, ctpA, ATP7):2.673;K17686(copA, ctpA, ATP7)+++K01534(zntA):0.314	arCOG01576;arCOG02763;arCOG02763:40.723;arCOG01576:23.113;arCOG02763;arCOG02763:15.094;arCOG01576;arCOG02764;arCOG02764:10.063;COG2217:5.66;arCOG01576;arCOG02763;arCOG02763;arCOG02764;arCOG02764:3.145;arCOG02763;arCOG02763;arCOG02764;arCOG02764:2.044;arCOG02763;arCOG02763;arCOG04507:0.157	65	45	Halobacteriales:18;Methanobacteriales:7;Haloferacales:6;Natrialbales:4;Candidatus_Woesearchaeota:2;Archaea:2;Methanosarcinales:2;Candidatus_Methanomethyliales:1;Candidatus_Marsarchaeota:1;Methanococcales:1;Methanomicrobiales:1	K01534(zntA):9.231;none:69.231;K17686(copA, ctpA, ATP7):18.462;K08364(merP):1.538;K07213(ATOX1, ATX1, copZ, golB):1.538	884	1490	625	Haloferacales:139;Sulfolobales:114;Halobacteriales:91;Natrialbales:69;Methanobacteriales:59;Methanomicrobiales:22;Methanosarcinales:18;Thermoproteales:11;Candidatus_Bathyarchaeota:10;Desulfurococcales:9;Archaea:8;Thermoplasmatales:8;Thaumarchaeota:6;Candidatus_Methanomethyliales:5;Candidatus_Marsarchaeota:5;Crenarchaeota:5;Euryarchaeota:5;Acidilobales:5;Candidatus_Methanofastidiosa:4;Methanomassi…	19	9	Haloferacales:2;Methanobacteriales:1;Thermoplasmata:1;Thaumarchaeota:1;Candidatus_Heimdallarchaeota:1;Methanomicrobiales:1;Methanosarcinales:1;Halobacteria:1	84	53	Halobacteriales:18;Methanobacteriales:7;Haloferacales:6;Natrialbales:4;Methanosarcinales:2;Candidatus_Woesearchaeota:2;Archaea:2;Thermoplasmata:1;Thaumarchaeota:1;Candidatus_Heimdallarchaeota:1;Methanomicrobiales:1;Halobacteria:1;Candidatus_Methanomethyliales:1;Candidatus_Marsarchaeota:1;Methanococcales:1	2823	774	Haloferacales:139;Sulfolobales:114;Halobacteriales:91;Natrialbales:69;Methanobacteriales:59;Methanomicrobiales:22;Methanosarcinales:18;Thermoproteales:11;Candidatus_Bathyarchaeota:10;Desulfurococcales:9;Thermoplasmatales:8;Archaea:8;Thaumarchaeota:6;Candidatus_Marsarchaeota:5;Candidatus_Methanomethyliales:5;Euryarchaeota:5;Crenarchaeota:5;Acidilobales:5;Candidatus_Methanofastidiosa:4;Thermococcal…	5185	4527	Proteobacteria:2093;Firmicutes:1773;Bacteroidetes:247;Bacteria:48;Chloroflexi:36;Cyanobacteria:22;Candidatus Nomurabacteria:20;Candidatus Woesebacteria:19;candidate division WWE3:18;Actinobacteria:17;Thermotogae:14;Nitrospirae:12;Gemmatimonadetes:12;Spirochaetes:12;Candidatus Peregrinibacteria:11;Candidatus Gottesmanbacteria:10;Fusobacteria:9;Candidatus Uhrbacteria:8;Candidatus Portnoybacteria:8;…	K17686(copA, ctpA, ATP7):68.717;K01534(zntA):17.551;K17686(copA, ctpA, ATP7)+++K17686(copA, ctpA, ATP7):11.958;none:0.771;K17686(copA, ctpA, ATP7)+++K01533(copB):0.366;K07213(ATOX1, ATX1, copZ, golB):0.231;K07213(ATOX1, ATX1, copZ, golB)+++K01534(zntA):0.135;K07213(ATOX1, ATX1, copZ, golB)+++K07213(ATOX1, ATX1, copZ, golB):0.077;K07213(ATOX1, ATX1, copZ, golB)+++K01533(copB):0.077;K17686(copA, ct…	80877	79733	29484
10.3	PF00122.20(E1-E2_ATPase)-CL0137(HAD)-CL0137(HAD)	fusion and fission	TRUE	3365	1253	Haloferacales:179;Methanosarcinales:158;Halobacteriales:155;Sulfolobales:126;Methanobacteriales:98;Natrialbales:75;Euryarchaeota:53;Methanomicrobiales:52;Thermococcales:34;Archaea:32;Thermoproteales:21;Candidatus_Bathyarchaeota:21;Methanomassiliicoccales:19;Desulfurococcales:19;Candidatus_Micrarchaeota:16;Candidatus_Poseidoniales:15;Methanococcales:14;Candidatus_Thorarchaeota:14;Thaumarchaeota:12…	503	434	Methanosarcinales:134;Haloferacales:67;Halobacteriales:50;Natrialbales:41;Methanobacteriales:36;Methanomicrobiales:22;Thermococcales:14;Archaeoglobales:10;Archaea:7;Candidatus_Lokiarchaeota:5;Methanomassiliicoccales:5;Candidatus_Bathyarchaeota:5;Candidatus_Thorarchaeota:4;Methanocellales:4;Candidatus_Micrarchaeota:4;Nanohaloarchaea:4;Desulfurococcales:3;Candidatus_Poseidoniales:2;Euryarchaeota:2;…	K01533(copB):83.3;K01534(zntA):8.549;none:4.175;K17686(copA, ctpA, ATP7):3.976	arCOG01576:80.318;COG2217:11.332;arCOG02763;arCOG02763:6.163;arCOG01576;arCOG02763;arCOG02763:1.59;arCOG01576;arCOG02764;arCOG02764:0.398;arCOG01576;arCOG02763;arCOG02763;arCOG02764;arCOG02764:0.199	15	7	Desulfurococcales:1;Thermoplasmatales:1;Halobacteriales:1;Haloferacales:1;Thaumarchaeota:1;Nitrosopumilales:1;Candidatus_Bathyarchaeota:1	none:93.333;K01547(kdpB):6.667	884	1490	625	Haloferacales:139;Sulfolobales:114;Halobacteriales:91;Natrialbales:69;Methanobacteriales:59;Methanomicrobiales:22;Methanosarcinales:18;Thermoproteales:11;Candidatus_Bathyarchaeota:10;Desulfurococcales:9;Archaea:8;Thermoplasmatales:8;Thaumarchaeota:6;Candidatus_Methanomethyliales:5;Candidatus_Marsarchaeota:5;Crenarchaeota:5;Euryarchaeota:5;Acidilobales:5;Candidatus_Methanofastidiosa:4;Methanomassi…	16	7	Methanosarcinales:2;Haloferacales:1;Methanomicrobiales:1;Candidatus_Bathyarchaeota:1;Nitrosopumilales:1;Euryarchaeota:1	31	14	Methanosarcinales:2;Haloferacales:1;Methanomicrobiales:1;Candidatus_Bathyarchaeota:1;Nitrosopumilales:1;Euryarchaeota:1;Desulfurococcales:1;Thermoplasmatales:1;Halobacteriales:1;Thaumarchaeota:1	2823	774	Haloferacales:139;Sulfolobales:114;Halobacteriales:91;Natrialbales:69;Methanobacteriales:59;Methanomicrobiales:22;Methanosarcinales:18;Thermoproteales:11;Candidatus_Bathyarchaeota:10;Desulfurococcales:9;Thermoplasmatales:8;Archaea:8;Thaumarchaeota:6;Candidatus_Marsarchaeota:5;Candidatus_Methanomethyliales:5;Euryarchaeota:5;Crenarchaeota:5;Acidilobales:5;Candidatus_Methanofastidiosa:4;Thermococcal…	13324	10010	Actinobacteria:2822;Firmicutes:2520;Proteobacteria:2084;Bacteroidetes:1315;Cyanobacteria:214;Verrucomicrobia:124;Planctomycetes:112;Bacteria:80;Spirochaetes:78;Chloroflexi:57;Deinococcus-Thermus:51;Chlamydiae:45;Candidatus Saccharibacteria:32;Acidobacteria:29;Tenericutes:23;Candidatus Levybacteria:20;Nitrospirae:18;Balneolaeota:16;Aquificae:16;Thermotogae:16;Fusobacteria:16;Candidatus Woesebacter…	K21887(ctpJ, nmtA):4.03;K01534(zntA):30.239;K12954(ctpG):3.91;K01533(copB):26.696;none:20.699;K17686(copA, ctpA, ATP7):11.888;K12950(ctpC):1.111;K12952(ctpE):0.893;K12956(ctpV):0.458;K17686(copA, ctpA, ATP7)+++K17686(copA, ctpA, ATP7):0.038;K01535(PMA1, PMA2):0.015;K01547(kdpB):0.015;K01531(mgtA, mgtB):0.008	80877	79733	29484
10.4	PF00403.26(HMA)-PF00403.26(HMA)-PF00122.20(E1-E2_ATPase)-CL0137(HAD)-CL0137(HAD)	fusion and fission	TRUE	3365	1253	Haloferacales:179;Methanosarcinales:158;Halobacteriales:155;Sulfolobales:126;Methanobacteriales:98;Natrialbales:75;Euryarchaeota:53;Methanomicrobiales:52;Thermococcales:34;Archaea:32;Thermoproteales:21;Candidatus_Bathyarchaeota:21;Methanomassiliicoccales:19;Desulfurococcales:19;Candidatus_Micrarchaeota:16;Candidatus_Poseidoniales:15;Methanococcales:14;Candidatus_Thorarchaeota:14;Thaumarchaeota:12…	412	358	Haloferacales:95;Halobacteriales:71;Sulfolobales:29;Natrialbales:28;Methanobacteriales:27;Methanomicrobiales:22;Thermococcales:15;Methanosarcinales:12;Thermoproteales:10;Archaea:6;Candidatus_Marsarchaeota:5;Methanomassiliicoccales:4;Thaumarchaeota:4;Candidatus_Methanofastidiosa:3;Euryarchaeota:3;Methanocellales:3;Candidatus_Methanomethyliales:2;Candidatus_Bathyarchaeota:2;Desulfurococcales:2;Nitr…	none:7.039;K17686(copA, ctpA, ATP7):58.738;K17686(copA, ctpA, ATP7)+++K17686(copA, ctpA, ATP7):4.854;K01534(zntA):28.883;K17686(copA, ctpA, ATP7)+++K01533(copB):0.485	arCOG01576;arCOG02763;arCOG02763:46.845;arCOG01576;arCOG02764;arCOG02764:22.816;arCOG02763;arCOG02763:12.864;arCOG01576:9.951;arCOG01576;arCOG02763;arCOG02763;arCOG02764;arCOG02764:4.126;COG2217:2.913;arCOG02763;arCOG02763;arCOG04507:0.485	16	9	Halobacteriales:2;Natrialbales:2;Haloferacales:2;Thermoproteales:1;Candidatus_Woesearchaeota:1;Thaumarchaeota:1	none:68.75;K17686(copA, ctpA, ATP7):6.25;K07213(ATOX1, ATX1, copZ, golB):6.25;K01534(zntA):18.75	884	1490	625	Haloferacales:139;Sulfolobales:114;Halobacteriales:91;Natrialbales:69;Methanobacteriales:59;Methanomicrobiales:22;Methanosarcinales:18;Thermoproteales:11;Candidatus_Bathyarchaeota:10;Desulfurococcales:9;Archaea:8;Thermoplasmatales:8;Thaumarchaeota:6;Candidatus_Methanomethyliales:5;Candidatus_Marsarchaeota:5;Crenarchaeota:5;Euryarchaeota:5;Acidilobales:5;Candidatus_Methanofastidiosa:4;Methanomassi…	331	99	Natrialbales:37;Haloferacales:32;Halobacteriales:28;Candidatus_Lokiarchaeota:1;Methanocellales:1	347	103	Haloferacales:2;Natrialbales:2;Halobacteriales:2;Candidatus_Lokiarchaeota:1;Methanocellales:1;Thermoproteales:1;Candidatus_Woesearchaeota:1;Thaumarchaeota:1	2823	774	Haloferacales:139;Sulfolobales:114;Halobacteriales:91;Natrialbales:69;Methanobacteriales:59;Methanomicrobiales:22;Methanosarcinales:18;Thermoproteales:11;Candidatus_Bathyarchaeota:10;Desulfurococcales:9;Thermoplasmatales:8;Archaea:8;Thaumarchaeota:6;Candidatus_Marsarchaeota:5;Candidatus_Methanomethyliales:5;Euryarchaeota:5;Crenarchaeota:5;Acidilobales:5;Candidatus_Methanofastidiosa:4;Thermococcal…	6944	5916	Proteobacteria:3981;Firmicutes:1453;Chloroflexi:89;Bacteroidetes:86;Deinococcus-Thermus:78;Bacteria:35;Actinobacteria:22;Thermotogae:19;Candidatus Roizmanbacteria:18;Nitrospirae:15;Candidatus Collierbacteria:12;Gemmatimonadetes:11;Candidatus Gottesmanbacteria:7;Candidatus Tectomicrobia:6;Fusobacteria:6;Candidatus Rokubacteria:5;Candidatus Amesbacteria:5;Tenericutes:5;Spirochaetes:5;Chlorobi:5;Can…	K17686(copA, ctpA, ATP7)+++K17686(copA, ctpA, ATP7):8.396;K17686(copA, ctpA, ATP7):72.653;K19597(golT):5.631;K01534(zntA):12.846;K17686(copA, ctpA, ATP7)+++K01533(copB):0.446;K17686(copA, ctpA, ATP7)+++K12956(ctpV):0.014;K19597(golT)+++K19597(golT):0.014	80877	79733	29484
10.5	PF00403.26(HMA)-PF00122.20(E1-E2_ATPase)-CL0137(HAD)	fusion and fission	TRUE	3365	1253	Haloferacales:179;Methanosarcinales:158;Halobacteriales:155;Sulfolobales:126;Methanobacteriales:98;Natrialbales:75;Euryarchaeota:53;Methanomicrobiales:52;Thermococcales:34;Archaea:32;Thermoproteales:21;Candidatus_Bathyarchaeota:21;Methanomassiliicoccales:19;Desulfurococcales:19;Candidatus_Micrarchaeota:16;Candidatus_Poseidoniales:15;Methanococcales:14;Candidatus_Thorarchaeota:14;Thaumarchaeota:12…	400	332	Haloferacales:109;Halobacteriales:96;Natrialbales:31;Sulfolobales:12;Archaea:11;Thermococcales:11;Methanococcales:9;Methanomassiliicoccales:9;Candidatus_Micrarchaeota:6;Methanosarcinales:5;Desulfurococcales:5;Archaeoglobales:5;Crenarchaeota:3;Thermococci:3;Halobacteria:2;Candidatus_Heimdallarchaeota:2;Methanomicrobiales:2;Thermoproteales:2;Candidatus_Verstraetearchaeota:2;Candidatus_Marsarchaeota…	K01534(zntA):82.5;none:6.0;K17686(copA, ctpA, ATP7):11.0;K17686(copA, ctpA, ATP7)+++K17686(copA, ctpA, ATP7):0.5	arCOG01576:59.0;arCOG01576;arCOG02764;arCOG02764:25.75;arCOG01576;arCOG02763;arCOG02763:7.5;COG2217:3.5;arCOG02763;arCOG02763:3.25;COG2217|COG2608:0.5;arCOG02763;arCOG02763;arCOG04507:0.25;arCOG02764;arCOG02764:0.25	229	100	Methanobacteriales:28;Haloferacales:26;Halobacteriales:25;Natrialbales:15;Methanosarcinales:3;Thermoproteales:1;Candidatus_Lokiarchaeota:1;Desulfurococcales:1	none:50.218;K01534(zntA):34.934;K07213(ATOX1, ATX1, copZ, golB):13.974;K17686(copA, ctpA, ATP7):0.437;K01533(copB):0.437	884	1490	625	Haloferacales:139;Sulfolobales:114;Halobacteriales:91;Natrialbales:69;Methanobacteriales:59;Methanomicrobiales:22;Methanosarcinales:18;Thermoproteales:11;Candidatus_Bathyarchaeota:10;Desulfurococcales:9;Archaea:8;Thermoplasmatales:8;Thaumarchaeota:6;Candidatus_Methanomethyliales:5;Candidatus_Marsarchaeota:5;Crenarchaeota:5;Euryarchaeota:5;Acidilobales:5;Candidatus_Methanofastidiosa:4;Methanomassi…	266	114	Methanosarcinales:46;Methanobacteriales:38;Haloferacales:13;Halobacteriales:5;Natrialbales:5;Desulfurococcales:1;Candidatus_Heimdallarchaeota:1;Candidatus_Methanofastidiosa:1;Candidatus_Bathyarchaeota:1;Thaumarchaeota:1;Methanocellales:1;Candidatus_Lokiarchaeota:1	495	166	Methanobacteriales:28;Haloferacales:26;Halobacteriales:25;Natrialbales:15;Methanosarcinales:3;Desulfurococcales:1;Candidatus_Heimdallarchaeota:1;Candidatus_Methanofastidiosa:1;Candidatus_Bathyarchaeota:1;Thaumarchaeota:1;Methanocellales:1;Candidatus_Lokiarchaeota:1;Thermoproteales:1	2823	774	Haloferacales:139;Sulfolobales:114;Halobacteriales:91;Natrialbales:69;Methanobacteriales:59;Methanomicrobiales:22;Methanosarcinales:18;Thermoproteales:11;Candidatus_Bathyarchaeota:10;Desulfurococcales:9;Thermoplasmatales:8;Archaea:8;Thaumarchaeota:6;Candidatus_Marsarchaeota:5;Candidatus_Methanomethyliales:5;Euryarchaeota:5;Crenarchaeota:5;Acidilobales:5;Candidatus_Methanofastidiosa:4;Thermococcal…	18789	14417	Proteobacteria:5417;Actinobacteria:4047;Firmicutes:2089;Bacteroidetes:898;Cyanobacteria:333;Bacteria:204;Candidatus Nomurabacteria:90;Spirochaetes:88;Planctomycetes:85;Chloroflexi:77;Thermotogae:61;Fusobacteria:45;candidate division WWE3:43;Candidatus Peregrinibacteria:41;Candidatus Uhrbacteria:39;Candidatus Magasanikbacteria:31;Candidatus Falkowbacteria:30;Candidatus Woesebacteria:29;Acidobacter…	K17686(copA, ctpA, ATP7):53.797;none:3.284;K01534(zntA):26.526;K01533(copB):15.828;K12950(ctpC):0.17;K07213(ATOX1, ATX1, copZ, golB):0.165;K12949(ctpB):0.128;K17686(copA, ctpA, ATP7)+++K17686(copA, ctpA, ATP7):0.09;K08364(merP):0.005;K12956(ctpV):0.005	80877	79733	29484
10.6	PF00122.20(E1-E2_ATPase)-CL0137(HAD)	fusion and fission	TRUE	3365	1253	Haloferacales:179;Methanosarcinales:158;Halobacteriales:155;Sulfolobales:126;Methanobacteriales:98;Natrialbales:75;Euryarchaeota:53;Methanomicrobiales:52;Thermococcales:34;Archaea:32;Thermoproteales:21;Candidatus_Bathyarchaeota:21;Methanomassiliicoccales:19;Desulfurococcales:19;Candidatus_Micrarchaeota:16;Candidatus_Poseidoniales:15;Methanococcales:14;Candidatus_Thorarchaeota:14;Thaumarchaeota:12…	291	251	Methanobacteriales:71;Natrialbales:32;Haloferacales:30;Halobacteriales:30;Methanomicrobiales:21;Methanosarcinales:10;Candidatus_Bathyarchaeota:9;Desulfurococcales:8;Candidatus_Thorarchaeota:8;Methanomassiliicoccales:6;Archaea:4;Euryarchaeota:4;Thermoplasmata:3;Thermococci:3;Thermococcales:3;Thermoprotei:2;Thaumarchaeota:2;Candidatus_Lokiarchaeota:1;Candidatus_Heimdallarchaeota:1;Candidatus_Hydrot…	K01534(zntA):81.787;K01533(copB):3.78;none:14.089;K17686(copA, ctpA, ATP7):0.344	arCOG01576:89.003;COG2217:9.278;arCOG02763;arCOG02763:0.687;arCOG01576;arCOG02764;arCOG02764:0.344;arCOG01576;arCOG04507:0.344;COG2217|COG2608:0.344	4	2	Methanosarcinales:1;Desulfurococcales:1	K01547(kdpB):50.0;none:50.0	884	1490	625	Haloferacales:139;Sulfolobales:114;Halobacteriales:91;Natrialbales:69;Methanobacteriales:59;Methanomicrobiales:22;Methanosarcinales:18;Thermoproteales:11;Candidatus_Bathyarchaeota:10;Desulfurococcales:9;Archaea:8;Thermoplasmatales:8;Thaumarchaeota:6;Candidatus_Methanomethyliales:5;Candidatus_Marsarchaeota:5;Crenarchaeota:5;Euryarchaeota:5;Acidilobales:5;Candidatus_Methanofastidiosa:4;Methanomassi…	12	6	Candidatus_Bathyarchaeota:2;Thermoplasmatales:1;Methanomicrobiales:1;Thermoplasmata:1;Methanocellales:1	16	8	Candidatus_Bathyarchaeota:2;Thermoplasmatales:1;Methanomicrobiales:1;Thermoplasmata:1;Methanocellales:1;Methanosarcinales:1;Desulfurococcales:1	2823	774	Haloferacales:139;Sulfolobales:114;Halobacteriales:91;Natrialbales:69;Methanobacteriales:59;Methanomicrobiales:22;Methanosarcinales:18;Thermoproteales:11;Candidatus_Bathyarchaeota:10;Desulfurococcales:9;Thermoplasmatales:8;Archaea:8;Thaumarchaeota:6;Candidatus_Marsarchaeota:5;Candidatus_Methanomethyliales:5;Euryarchaeota:5;Crenarchaeota:5;Acidilobales:5;Candidatus_Methanofastidiosa:4;Thermococcal…	15391	11113	Firmicutes:3044;Proteobacteria:2956;Actinobacteria:2453;Bacteroidetes:876;Cyanobacteria:284;Bacteria:172;Verrucomicrobia:120;Planctomycetes:100;Tenericutes:63;Chloroflexi:58;Spirochaetes:39;Candidatus Giovannonibacteria:36;Chlamydiae:35;Fibrobacteres:35;Candidatus Kaiserbacteria:34;Candidatus Woesebacteria:32;candidate division WWE3:31;Candidatus Melainabacteria:28;Fusobacteria:27;Candidatus Roiz…	K17686(copA, ctpA, ATP7):6.491;K12954(ctpG):6.315;K21887(ctpJ, nmtA):4.347;K01534(zntA):37.899;K12950(ctpC):3.561;none:29.231;K01533(copB):10.643;K12952(ctpE):0.786;K01992(ABC-2.P):0.617;K21449(ata, sadA, emaA):0.052;K17686(copA, ctpA, ATP7)+++K17686(copA, ctpA, ATP7):0.019;K01547(kdpB):0.019;K23254(silP):0.013;K12955(ctpI):0.006	80877	79733	29484
10.7	PF00403.26(HMA)-PF00403.26(HMA)-PF00403.26(HMA)-PF00122.20(E1-E2_ATPase)-CL0137(HAD)-CL0137(HAD)	fusion and fission	TRUE	3365	1253	Haloferacales:179;Methanosarcinales:158;Halobacteriales:155;Sulfolobales:126;Methanobacteriales:98;Natrialbales:75;Euryarchaeota:53;Methanomicrobiales:52;Thermococcales:34;Archaea:32;Thermoproteales:21;Candidatus_Bathyarchaeota:21;Methanomassiliicoccales:19;Desulfurococcales:19;Candidatus_Micrarchaeota:16;Candidatus_Poseidoniales:15;Methanococcales:14;Candidatus_Thorarchaeota:14;Thaumarchaeota:12…	134	134	Methanosarcinales:130;Archaea:4	K17686(copA, ctpA, ATP7)+++K17686(copA, ctpA, ATP7):98.507;K17686(copA, ctpA, ATP7):1.493	arCOG01576;arCOG02763;arCOG02763:100.0	15	7	Methanobacteriales:4;Methanosarcinales:3	K17686(copA, ctpA, ATP7):26.667;K17686(copA, ctpA, ATP7)+++K17686(copA, ctpA, ATP7):20.0;K08364(merP):20.0;K07213(ATOX1, ATX1, copZ, golB):20.0;none:13.333	884	1490	625	Haloferacales:139;Sulfolobales:114;Halobacteriales:91;Natrialbales:69;Methanobacteriales:59;Methanomicrobiales:22;Methanosarcinales:18;Thermoproteales:11;Candidatus_Bathyarchaeota:10;Desulfurococcales:9;Archaea:8;Thermoplasmatales:8;Thaumarchaeota:6;Candidatus_Methanomethyliales:5;Candidatus_Marsarchaeota:5;Crenarchaeota:5;Euryarchaeota:5;Acidilobales:5;Candidatus_Methanofastidiosa:4;Methanomassi…	53	25	Thermococcales:7;Methanosarcinales:6;Candidatus_Marsarchaeota:4;Natrialbales:3;Haloferacales:2;Methanocellales:2;Thermococci:1	68	31	Thermococcales:7;Candidatus_Marsarchaeota:4;Methanobacteriales:4;Methanosarcinales:3;Natrialbales:3;Haloferacales:2;Methanocellales:2;Thermococci:1	2823	774	Haloferacales:139;Sulfolobales:114;Halobacteriales:91;Natrialbales:69;Methanobacteriales:59;Methanomicrobiales:22;Methanosarcinales:18;Thermoproteales:11;Candidatus_Bathyarchaeota:10;Desulfurococcales:9;Thermoplasmatales:8;Archaea:8;Thaumarchaeota:6;Candidatus_Marsarchaeota:5;Candidatus_Methanomethyliales:5;Euryarchaeota:5;Crenarchaeota:5;Acidilobales:5;Candidatus_Methanofastidiosa:4;Thermococcal…	567	561	Proteobacteria:469;Firmicutes:64;Bacteroidetes:16;Fusobacteria:5;Actinobacteria:3;Cyanobacteria:3;Chloroflexi:1	K17686(copA, ctpA, ATP7)+++K17686(copA, ctpA, ATP7):86.772;K01534(zntA):5.115;K17686(copA, ctpA, ATP7):4.938;K19597(golT)+++K19597(golT):1.764;K17686(copA, ctpA, ATP7)+++K01534(zntA):0.529;K17686(copA, ctpA, ATP7)+++K17686(copA, ctpA, ATP7)+++K17686(copA, ctpA, ATP7):0.353;K19597(golT)+++K07213(ATOX1, ATX1, copZ, golB)+++K19597(golT):0.353;K19597(golT):0.176	80877	79733	29484
10.8	CL0175(TRASH)-PF00122.20(E1-E2_ATPase)-CL0137(HAD)-CL0137(HAD)	fusion and fission	TRUE	3365	1253	Haloferacales:179;Methanosarcinales:158;Halobacteriales:155;Sulfolobales:126;Methanobacteriales:98;Natrialbales:75;Euryarchaeota:53;Methanomicrobiales:52;Thermococcales:34;Archaea:32;Thermoproteales:21;Candidatus_Bathyarchaeota:21;Methanomassiliicoccales:19;Desulfurococcales:19;Candidatus_Micrarchaeota:16;Candidatus_Poseidoniales:15;Methanococcales:14;Candidatus_Thorarchaeota:14;Thaumarchaeota:12…	23	23	Thermoplasmatales:6;Candidatus_Korarchaeota:4;Candidatus_Micrarchaeota:2;Thermoplasmata:2;Euryarchaeota:2;Thaumarchaeota:2;Archaea:2;Nitrososphaerales:2;Candidatus_Bathyarchaeota:1	K17686(copA, ctpA, ATP7):47.826;none:34.783;K01533(copB):17.391	arCOG01576;arCOG04507:65.217;arCOG01576:34.783	8	4	Methanosarcinales:2;Methanophagales:1;Thermoplasmatales:1	none:75.0;K01533(copB):12.5;K17686(copA, ctpA, ATP7):12.5	884	1490	625	Haloferacales:139;Sulfolobales:114;Halobacteriales:91;Natrialbales:69;Methanobacteriales:59;Methanomicrobiales:22;Methanosarcinales:18;Thermoproteales:11;Candidatus_Bathyarchaeota:10;Desulfurococcales:9;Archaea:8;Thermoplasmatales:8;Thaumarchaeota:6;Candidatus_Methanomethyliales:5;Candidatus_Marsarchaeota:5;Crenarchaeota:5;Euryarchaeota:5;Acidilobales:5;Candidatus_Methanofastidiosa:4;Methanomassi…	51	21	Methanosarcinales:6;Archaea:3;Desulfurococcales:2;Haloferacales:1;Halobacteriales:1;Thermoprotei:1;Candidatus_Geothermarchaeota:1;Methanocellales:1;Crenarchaeota:1;Acidilobales:1;Methanomicrobiales:1;Thermococcales:1;Archaeoglobales:1	59	25	Archaea:3;Desulfurococcales:2;Methanosarcinales:2;Haloferacales:1;Halobacteriales:1;Thermoprotei:1;Candidatus_Geothermarchaeota:1;Methanocellales:1;Crenarchaeota:1;Acidilobales:1;Methanomicrobiales:1;Thermococcales:1;Archaeoglobales:1;Methanophagales:1;Thermoplasmatales:1	2823	774	Haloferacales:139;Sulfolobales:114;Halobacteriales:91;Natrialbales:69;Methanobacteriales:59;Methanomicrobiales:22;Methanosarcinales:18;Thermoproteales:11;Candidatus_Bathyarchaeota:10;Desulfurococcales:9;Thermoplasmatales:8;Archaea:8;Thaumarchaeota:6;Candidatus_Marsarchaeota:5;Candidatus_Methanomethyliales:5;Euryarchaeota:5;Crenarchaeota:5;Acidilobales:5;Candidatus_Methanofastidiosa:4;Thermococcal…	1850	1632	Proteobacteria:1421;Planctomycetes:63;Actinobacteria:50;Acidobacteria:20;Bacteria:15;Nitrospirae:10;Bacteroidetes:9;Chlamydiae:8;Cyanobacteria:7;Elusimicrobia:4;Armatimonadetes:4;Verrucomicrobia:4;Candidatus Bipolaricaulota:2;Candidatus Eisenbacteria:2;Chloroflexi:2;Spirochaetes:2;Candidatus Melainabacteria:1;Candidatus Saccharibacteria:1;Lentisphaerae:1;Nitrospinae:1;candidate division Zixibacte…	K17686(copA, ctpA, ATP7):99.189;none:0.378;K01533(copB):0.324;K21310(mddA)+++K17686(copA, ctpA, ATP7):0.108	80877	79733	29484
10.9	CL0137(HAD)-CL0137(HAD)	fusion and fission	TRUE	3365	1253	Haloferacales:179;Methanosarcinales:158;Halobacteriales:155;Sulfolobales:126;Methanobacteriales:98;Natrialbales:75;Euryarchaeota:53;Methanomicrobiales:52;Thermococcales:34;Archaea:32;Thermoproteales:21;Candidatus_Bathyarchaeota:21;Methanomassiliicoccales:19;Desulfurococcales:19;Candidatus_Micrarchaeota:16;Candidatus_Poseidoniales:15;Methanococcales:14;Candidatus_Thorarchaeota:14;Thaumarchaeota:12…	13	13	Methanomicrobiales:2;Methanosarcinales:2;Crenarchaeota:2;Thermoproteales:1;Thaumarchaeota:1;Desulfurococcales:1;Haloferacales:1;Methanobacteriales:1;Halobacteriales:1;Euryarchaeota:1	none:100.0	arCOG01576:30.769;arCOG01576;arCOG02763;arCOG02763:23.077;arCOG02763;arCOG02763:23.077;arCOG01576;arCOG02764;arCOG02764:7.692;COG2217:7.692;arCOG02763;arCOG02763;arCOG04507:7.692	2	1	Methanosarcinales:1	none:100.0	884	1490	625	Haloferacales:139;Sulfolobales:114;Halobacteriales:91;Natrialbales:69;Methanobacteriales:59;Methanomicrobiales:22;Methanosarcinales:18;Thermoproteales:11;Candidatus_Bathyarchaeota:10;Desulfurococcales:9;Archaea:8;Thermoplasmatales:8;Thaumarchaeota:6;Candidatus_Methanomethyliales:5;Candidatus_Marsarchaeota:5;Crenarchaeota:5;Euryarchaeota:5;Acidilobales:5;Candidatus_Methanofastidiosa:4;Methanomassi…	5	2	Haloferacales:1;Candidatus_Methanomethyliales:1	7	3	Haloferacales:1;Candidatus_Methanomethyliales:1;Methanosarcinales:1	2823	774	Haloferacales:139;Sulfolobales:114;Halobacteriales:91;Natrialbales:69;Methanobacteriales:59;Methanomicrobiales:22;Methanosarcinales:18;Thermoproteales:11;Candidatus_Bathyarchaeota:10;Desulfurococcales:9;Thermoplasmatales:8;Archaea:8;Thaumarchaeota:6;Candidatus_Marsarchaeota:5;Candidatus_Methanomethyliales:5;Euryarchaeota:5;Crenarchaeota:5;Acidilobales:5;Candidatus_Methanofastidiosa:4;Thermococcal…	315	297	Proteobacteria:124;Actinobacteria:36;Firmicutes:25;Bacteroidetes:15;Cyanobacteria:11;Bacteria:11;Chloroflexi:10;Ignavibacteriae:10;Deinococcus-Thermus:4;Candidatus Azambacteria:4;Nitrospirae:3;Acidobacteria:3;Nitrospinae:3;Candidatus Marinimicrobia:2;Candidatus Saccharibacteria:2;Armatimonadetes:2;Candidatus Rokubacteria:2;Candidatus Roizmanbacteria:2;Candidatus Moranbacteria:2;Spirochaetes:2;Ver…	none:91.746;K01547(kdpB):8.254	80877	79733	29484
10.1	PF00403.26(HMA)-PF00403.26(HMA)-PF00122.20(E1-E2_ATPase)-CL0137(HAD)-CL0175(TRASH)	fusion and fission	TRUE	3365	1253	Haloferacales:179;Methanosarcinales:158;Halobacteriales:155;Sulfolobales:126;Methanobacteriales:98;Natrialbales:75;Euryarchaeota:53;Methanomicrobiales:52;Thermococcales:34;Archaea:32;Thermoproteales:21;Candidatus_Bathyarchaeota:21;Methanomassiliicoccales:19;Desulfurococcales:19;Candidatus_Micrarchaeota:16;Candidatus_Poseidoniales:15;Methanococcales:14;Candidatus_Thorarchaeota:14;Thaumarchaeota:12…	9	9	Candidatus_Thorarchaeota:5;Methanomicrobiales:4	K17686(copA, ctpA, ATP7):88.889;K17686(copA, ctpA, ATP7)+++K17686(copA, ctpA, ATP7):11.111	arCOG02763;arCOG02763:44.444;arCOG01576;arCOG02763;arCOG02763:22.222;COG2217:22.222;arCOG01576;arCOG02763;arCOG02763;arCOG04508;arCOG04508:11.111	131	65	Sulfolobales:29;Acidilobales:5;Methanosarcinales:4;Candidatus_Methanomethyliales:3;Methanobacteriales:3;Methanomicrobiales:3;Methanomassiliicoccales:2;Thaumarchaeota:2;Candidatus_Verstraetearchaeota:2;Thermoplasmata:2;Thermoproteales:1;Nitrosopumilales:1;Haloferacales:1;Desulfurococcales:1;Archaea:1;Candidatus_Methanofastidiosa:1;Hadesarchaea:1;Crenarchaeota:1;Candidatus_Geothermarchaeota:1;Archa…	none:78.626;K17686(copA, ctpA, ATP7)+++K17686(copA, ctpA, ATP7):4.58;K17686(copA, ctpA, ATP7):16.794	884	1490	625	Haloferacales:139;Sulfolobales:114;Halobacteriales:91;Natrialbales:69;Methanobacteriales:59;Methanomicrobiales:22;Methanosarcinales:18;Thermoproteales:11;Candidatus_Bathyarchaeota:10;Desulfurococcales:9;Archaea:8;Thermoplasmatales:8;Thaumarchaeota:6;Candidatus_Methanomethyliales:5;Candidatus_Marsarchaeota:5;Crenarchaeota:5;Euryarchaeota:5;Acidilobales:5;Candidatus_Methanofastidiosa:4;Methanomassi…	53	26	Thermococcales:6;Desulfurococcales:3;Haloferacales:2;Methanomicrobiales:2;Euryarchaeota:2;Halobacteriales:1;Candidatus_Hydrothermarchaeota:1;Candidatus_Bathyarchaeota:1;Methanobacteriales:1;Sulfolobales:1;Candidatus_Methanoliparales:1;Archaeoglobales:1;Methanosarcinales:1;Candidatus_Geothermarchaeota:1;Thermoplasmata:1;Thermoproteales:1	184	87	Sulfolobales:29;Thermococcales:6;Acidilobales:5;Methanosarcinales:4;Methanomicrobiales:3;Methanobacteriales:3;Candidatus_Methanomethyliales:3;Euryarchaeota:2;Thermoplasmata:2;Methanomassiliicoccales:2;Thaumarchaeota:2;Candidatus_Verstraetearchaeota:2;Halobacteriales:1;Haloferacales:1;Desulfurococcales:1;Candidatus_Hydrothermarchaeota:1;Candidatus_Bathyarchaeota:1;Candidatus_Methanoliparales:1;Arc…	2823	774	Haloferacales:139;Sulfolobales:114;Halobacteriales:91;Natrialbales:69;Methanobacteriales:59;Methanomicrobiales:22;Methanosarcinales:18;Thermoproteales:11;Candidatus_Bathyarchaeota:10;Desulfurococcales:9;Thermoplasmatales:8;Archaea:8;Thaumarchaeota:6;Candidatus_Marsarchaeota:5;Candidatus_Methanomethyliales:5;Euryarchaeota:5;Crenarchaeota:5;Acidilobales:5;Candidatus_Methanofastidiosa:4;Thermococcal…	0	0			80877	79733	29484
10.11	PF00403.26(HMA)-PF00403.26(HMA)-PF00122.20(E1-E2_ATPase)-PF00122.20(E1-E2_ATPase)-CL0137(HAD)-CL0137(HAD)	fusion and fission	TRUE	3365	1253	Haloferacales:179;Methanosarcinales:158;Halobacteriales:155;Sulfolobales:126;Methanobacteriales:98;Natrialbales:75;Euryarchaeota:53;Methanomicrobiales:52;Thermococcales:34;Archaea:32;Thermoproteales:21;Candidatus_Bathyarchaeota:21;Methanomassiliicoccales:19;Desulfurococcales:19;Candidatus_Micrarchaeota:16;Candidatus_Poseidoniales:15;Methanococcales:14;Candidatus_Thorarchaeota:14;Thaumarchaeota:12…	5	5	Methanomicrobiales:5	K17686(copA, ctpA, ATP7):100.0	arCOG01576;arCOG02763;arCOG02763:100.0	2	1	Methanosarcinales:1	none:100.0	884	1490	625	Haloferacales:139;Sulfolobales:114;Halobacteriales:91;Natrialbales:69;Methanobacteriales:59;Methanomicrobiales:22;Methanosarcinales:18;Thermoproteales:11;Candidatus_Bathyarchaeota:10;Desulfurococcales:9;Archaea:8;Thermoplasmatales:8;Thaumarchaeota:6;Candidatus_Methanomethyliales:5;Candidatus_Marsarchaeota:5;Crenarchaeota:5;Euryarchaeota:5;Acidilobales:5;Candidatus_Methanofastidiosa:4;Methanomassi…	4	1	Sulfolobales:1	6	2	Sulfolobales:1;Methanosarcinales:1	2823	774	Haloferacales:139;Sulfolobales:114;Halobacteriales:91;Natrialbales:69;Methanobacteriales:59;Methanomicrobiales:22;Methanosarcinales:18;Thermoproteales:11;Candidatus_Bathyarchaeota:10;Desulfurococcales:9;Thermoplasmatales:8;Archaea:8;Thaumarchaeota:6;Candidatus_Marsarchaeota:5;Candidatus_Methanomethyliales:5;Euryarchaeota:5;Crenarchaeota:5;Acidilobales:5;Candidatus_Methanofastidiosa:4;Thermococcal…	0	0			80877	79733	29484
10.12	PF00403.26(HMA)-PF00403.26(HMA)-PF00122.20(E1-E2_ATPase)-CL0137(HAD)-CL0137(HAD)-CL0175(TRASH)	fusion and fission	TRUE	3365	1253	Haloferacales:179;Methanosarcinales:158;Halobacteriales:155;Sulfolobales:126;Methanobacteriales:98;Natrialbales:75;Euryarchaeota:53;Methanomicrobiales:52;Thermococcales:34;Archaea:32;Thermoproteales:21;Candidatus_Bathyarchaeota:21;Methanomassiliicoccales:19;Desulfurococcales:19;Candidatus_Micrarchaeota:16;Candidatus_Poseidoniales:15;Methanococcales:14;Candidatus_Thorarchaeota:14;Thaumarchaeota:12…	4	4	Methanosarcinales:2;Methanomicrobiales:2	K17686(copA, ctpA, ATP7):100.0	arCOG02763;arCOG02763:75.0;arCOG01576;arCOG02763;arCOG02763;arCOG04508;arCOG04508:25.0	186	92	Sulfolobales:23;Methanobacteriales:20;Methanomicrobiales:18;Thermoproteales:5;Methanosarcinales:4;Candidatus_Marsarchaeota:4;Candidatus_Methanofastidiosa:3;Archaea:2;Candidatus_Methanomethyliales:2;Candidatus_Bathyarchaeota:2;Halobacteriales:2;Candidatus_Hydrothermarchaeota:1;Methanomassiliicoccales:1;Crenarchaeota:1;Euryarchaeota:1;Desulfurococcales:1;Thermoprotei:1;Methanomicrobia:1	K17686(copA, ctpA, ATP7)+++K17686(copA, ctpA, ATP7):7.527;none:63.441;K17686(copA, ctpA, ATP7):29.032	884	1490	625	Haloferacales:139;Sulfolobales:114;Halobacteriales:91;Natrialbales:69;Methanobacteriales:59;Methanomicrobiales:22;Methanosarcinales:18;Thermoproteales:11;Candidatus_Bathyarchaeota:10;Desulfurococcales:9;Archaea:8;Thermoplasmatales:8;Thaumarchaeota:6;Candidatus_Methanomethyliales:5;Candidatus_Marsarchaeota:5;Crenarchaeota:5;Euryarchaeota:5;Acidilobales:5;Candidatus_Methanofastidiosa:4;Methanomassi…	17	17	Halobacteriales:14;Haloferacales:3	203	109	Sulfolobales:23;Methanobacteriales:20;Methanomicrobiales:18;Thermoproteales:5;Methanosarcinales:4;Candidatus_Marsarchaeota:4;Haloferacales:3;Candidatus_Methanofastidiosa:3;Halobacteriales:2;Archaea:2;Candidatus_Methanomethyliales:2;Candidatus_Bathyarchaeota:2;Candidatus_Hydrothermarchaeota:1;Methanomassiliicoccales:1;Crenarchaeota:1;Euryarchaeota:1;Desulfurococcales:1;Thermoprotei:1;Methanomicrob…	2823	774	Haloferacales:139;Sulfolobales:114;Halobacteriales:91;Natrialbales:69;Methanobacteriales:59;Methanomicrobiales:22;Methanosarcinales:18;Thermoproteales:11;Candidatus_Bathyarchaeota:10;Desulfurococcales:9;Thermoplasmatales:8;Archaea:8;Thaumarchaeota:6;Candidatus_Marsarchaeota:5;Candidatus_Methanomethyliales:5;Euryarchaeota:5;Crenarchaeota:5;Acidilobales:5;Candidatus_Methanofastidiosa:4;Thermococcal…	1	1	Chloroflexi:1	K17686(copA, ctpA, ATP7):100.0	80877	79733	29484
10.13	CL0175(TRASH)-PF00122.20(E1-E2_ATPase)-CL0137(HAD)	fusion and fission	TRUE	3365	1253	Haloferacales:179;Methanosarcinales:158;Halobacteriales:155;Sulfolobales:126;Methanobacteriales:98;Natrialbales:75;Euryarchaeota:53;Methanomicrobiales:52;Thermococcales:34;Archaea:32;Thermoproteales:21;Candidatus_Bathyarchaeota:21;Methanomassiliicoccales:19;Desulfurococcales:19;Candidatus_Micrarchaeota:16;Candidatus_Poseidoniales:15;Methanococcales:14;Candidatus_Thorarchaeota:14;Thaumarchaeota:12…	3	3	Candidatus_Bathyarchaeota:1;Candidatus_Korarchaeota:1;Thermoplasmatales:1	K17686(copA, ctpA, ATP7):66.667;none:33.333	arCOG01576;arCOG04507:66.667;arCOG01576:33.333	4	2	Thermoproteales:1;Candidatus_Bathyarchaeota:1	none:75.0;K17686(copA, ctpA, ATP7):25.0	884	1490	625	Haloferacales:139;Sulfolobales:114;Halobacteriales:91;Natrialbales:69;Methanobacteriales:59;Methanomicrobiales:22;Methanosarcinales:18;Thermoproteales:11;Candidatus_Bathyarchaeota:10;Desulfurococcales:9;Archaea:8;Thermoplasmatales:8;Thaumarchaeota:6;Candidatus_Methanomethyliales:5;Candidatus_Marsarchaeota:5;Crenarchaeota:5;Euryarchaeota:5;Acidilobales:5;Candidatus_Methanofastidiosa:4;Methanomassi…	66	29	Methanomicrobiales:9;Thermococcales:6;Desulfurococcales:4;Methanosarcinales:3;Haloferacales:2;Archaea:2;Candidatus_Hydrothermarchaeota:1;Nitrosopumilales:1;Candidatus_Bathyarchaeota:1	70	31	Methanomicrobiales:9;Thermococcales:6;Desulfurococcales:4;Methanosarcinales:3;Haloferacales:2;Archaea:2;Candidatus_Hydrothermarchaeota:1;Nitrosopumilales:1;Candidatus_Bathyarchaeota:1;Thermoproteales:1	2823	774	Haloferacales:139;Sulfolobales:114;Halobacteriales:91;Natrialbales:69;Methanobacteriales:59;Methanomicrobiales:22;Methanosarcinales:18;Thermoproteales:11;Candidatus_Bathyarchaeota:10;Desulfurococcales:9;Thermoplasmatales:8;Archaea:8;Thaumarchaeota:6;Candidatus_Marsarchaeota:5;Candidatus_Methanomethyliales:5;Euryarchaeota:5;Crenarchaeota:5;Acidilobales:5;Candidatus_Methanofastidiosa:4;Thermococcal…	2187	1944	Proteobacteria:1780;Planctomycetes:47;Bacteroidetes:28;Acidobacteria:25;Actinobacteria:18;Cyanobacteria:15;Nitrospirae:10;Bacteria:4;Verrucomicrobia:3;Candidatus Wildermuthbacteria:3;Ignavibacteriae:2;Firmicutes:2;Candidatus Omnitrophica:1;Candidatus Marinimicrobia:1;Candidatus Melainabacteria:1;Candidatus Dadabacteria:1;Fibrobacteres:1;Candidatus Kryptonia:1;Spirochaetes:1	K17686(copA, ctpA, ATP7):88.569;K23254(silP):8.276;none:3.155	80877	79733	29484
10.14	PF00122.20(E1-E2_ATPase)-CL0137(HAD)-CL0137(HAD)-CL0175(TRASH)	fusion and fission	TRUE	3365	1253	Haloferacales:179;Methanosarcinales:158;Halobacteriales:155;Sulfolobales:126;Methanobacteriales:98;Natrialbales:75;Euryarchaeota:53;Methanomicrobiales:52;Thermococcales:34;Archaea:32;Thermoproteales:21;Candidatus_Bathyarchaeota:21;Methanomassiliicoccales:19;Desulfurococcales:19;Candidatus_Micrarchaeota:16;Candidatus_Poseidoniales:15;Methanococcales:14;Candidatus_Thorarchaeota:14;Thaumarchaeota:12…	2	2	Candidatus_Bathyarchaeota:1;Thaumarchaeota:1	K01533(copB):100.0	COG2217:100.0	4	2	Methanosarcinales:1;Euryarchaeota:1	none:50.0;K01533(copB):25.0;K17686(copA, ctpA, ATP7):25.0	884	1490	625	Haloferacales:139;Sulfolobales:114;Halobacteriales:91;Natrialbales:69;Methanobacteriales:59;Methanomicrobiales:22;Methanosarcinales:18;Thermoproteales:11;Candidatus_Bathyarchaeota:10;Desulfurococcales:9;Archaea:8;Thermoplasmatales:8;Thaumarchaeota:6;Candidatus_Methanomethyliales:5;Candidatus_Marsarchaeota:5;Crenarchaeota:5;Euryarchaeota:5;Acidilobales:5;Candidatus_Methanofastidiosa:4;Methanomassi…	8	4	Archaeoglobales:1;Candidatus_Geothermarchaeota:1;Euryarchaeota:1;Methanosarcinales:1	12	5	Archaeoglobales:1;Candidatus_Geothermarchaeota:1;Euryarchaeota:1;Methanosarcinales:1	2823	774	Haloferacales:139;Sulfolobales:114;Halobacteriales:91;Natrialbales:69;Methanobacteriales:59;Methanomicrobiales:22;Methanosarcinales:18;Thermoproteales:11;Candidatus_Bathyarchaeota:10;Desulfurococcales:9;Thermoplasmatales:8;Archaea:8;Thaumarchaeota:6;Candidatus_Marsarchaeota:5;Candidatus_Methanomethyliales:5;Euryarchaeota:5;Crenarchaeota:5;Acidilobales:5;Candidatus_Methanofastidiosa:4;Thermococcal…	7	7	Actinobacteria:7	K17686(copA, ctpA, ATP7):85.714;none:14.286	80877	79733	29484
10.15	CL0175(TRASH)-PF00403.26(HMA)-PF00403.26(HMA)-PF00122.20(E1-E2_ATPase)-CL0137(HAD)	fusion and fission	TRUE	3365	1253	Haloferacales:179;Methanosarcinales:158;Halobacteriales:155;Sulfolobales:126;Methanobacteriales:98;Natrialbales:75;Euryarchaeota:53;Methanomicrobiales:52;Thermococcales:34;Archaea:32;Thermoproteales:21;Candidatus_Bathyarchaeota:21;Methanomassiliicoccales:19;Desulfurococcales:19;Candidatus_Micrarchaeota:16;Candidatus_Poseidoniales:15;Methanococcales:14;Candidatus_Thorarchaeota:14;Thaumarchaeota:12…	2	2	Thermoproteales:1;Candidatus_Woesearchaeota:1	none:50.0;K17686(copA, ctpA, ATP7):50.0	arCOG02763;arCOG02763;arCOG04507:50.0;COG2217:50.0	129	64	Sulfolobales:33;Acidilobales:5;Candidatus_Methanomethyliales:3;Methanosarcinales:3;Methanobacteriales:3;Methanomicrobiales:3;Thaumarchaeota:2;Candidatus_Verstraetearchaeota:2;Thermoplasmata:2;Thermoproteales:1;Methanomassiliicoccales:1;Desulfurococcales:1;Candidatus_Methanofastidiosa:1;Hadesarchaea:1;Crenarchaeota:1;Candidatus_Geothermarchaeota:1;Archaeoglobales:1	none:82.171;K17686(copA, ctpA, ATP7)+++K17686(copA, ctpA, ATP7):3.101;K17686(copA, ctpA, ATP7):14.729	884	1490	625	Haloferacales:139;Sulfolobales:114;Halobacteriales:91;Natrialbales:69;Methanobacteriales:59;Methanomicrobiales:22;Methanosarcinales:18;Thermoproteales:11;Candidatus_Bathyarchaeota:10;Desulfurococcales:9;Archaea:8;Thermoplasmatales:8;Thaumarchaeota:6;Candidatus_Methanomethyliales:5;Candidatus_Marsarchaeota:5;Crenarchaeota:5;Euryarchaeota:5;Acidilobales:5;Candidatus_Methanofastidiosa:4;Methanomassi…	0	0		129	64	Sulfolobales:33;Acidilobales:5;Candidatus_Methanomethyliales:3;Methanosarcinales:3;Methanobacteriales:3;Methanomicrobiales:3;Thaumarchaeota:2;Candidatus_Verstraetearchaeota:2;Thermoplasmata:2;Thermoproteales:1;Methanomassiliicoccales:1;Desulfurococcales:1;Candidatus_Methanofastidiosa:1;Hadesarchaea:1;Crenarchaeota:1;Candidatus_Geothermarchaeota:1;Archaeoglobales:1	2823	774	Haloferacales:139;Sulfolobales:114;Halobacteriales:91;Natrialbales:69;Methanobacteriales:59;Methanomicrobiales:22;Methanosarcinales:18;Thermoproteales:11;Candidatus_Bathyarchaeota:10;Desulfurococcales:9;Thermoplasmatales:8;Archaea:8;Thaumarchaeota:6;Candidatus_Marsarchaeota:5;Candidatus_Methanomethyliales:5;Euryarchaeota:5;Crenarchaeota:5;Acidilobales:5;Candidatus_Methanofastidiosa:4;Thermococcal…	6	6	candidate division NC10:2;Fusobacteria:2;Bacteria:1;Chloroflexi:1	K17686(copA, ctpA, ATP7):100.0	80877	79733	29484
10.16	PF00403.26(HMA)-PF00122.20(E1-E2_ATPase)-CL0137(HAD)-CL0137(HAD)-CL0175(TRASH)	fusion and fission	TRUE	3365	1253	Haloferacales:179;Methanosarcinales:158;Halobacteriales:155;Sulfolobales:126;Methanobacteriales:98;Natrialbales:75;Euryarchaeota:53;Methanomicrobiales:52;Thermococcales:34;Archaea:32;Thermoproteales:21;Candidatus_Bathyarchaeota:21;Methanomassiliicoccales:19;Desulfurococcales:19;Candidatus_Micrarchaeota:16;Candidatus_Poseidoniales:15;Methanococcales:14;Candidatus_Thorarchaeota:14;Thaumarchaeota:12…	2	2	Thermoplasmata:2	K17686(copA, ctpA, ATP7):100.0	arCOG01576;arCOG02763;arCOG02763:50.0;arCOG02763;arCOG02763:50.0	140	70	Sulfolobales:58;Desulfurococcales:4;Thermoproteales:4;Crenarchaeota:2;Methanobacteriales:1;Thermoplasmata:1	none:93.571;K17686(copA, ctpA, ATP7):5.714;K17686(copA, ctpA, ATP7)+++K17686(copA, ctpA, ATP7):0.714	884	1490	625	Haloferacales:139;Sulfolobales:114;Halobacteriales:91;Natrialbales:69;Methanobacteriales:59;Methanomicrobiales:22;Methanosarcinales:18;Thermoproteales:11;Candidatus_Bathyarchaeota:10;Desulfurococcales:9;Archaea:8;Thermoplasmatales:8;Thaumarchaeota:6;Candidatus_Methanomethyliales:5;Candidatus_Marsarchaeota:5;Crenarchaeota:5;Euryarchaeota:5;Acidilobales:5;Candidatus_Methanofastidiosa:4;Methanomassi…	18	9	Haloferacales:2;Sulfolobales:2;Archaea:2;Thermoproteales:1;Thermococcales:1;Crenarchaeota:1	158	79	Sulfolobales:58;Thermoproteales:4;Desulfurococcales:4;Haloferacales:2;Crenarchaeota:2;Archaea:2;Thermococcales:1;Methanobacteriales:1;Thermoplasmata:1	2823	774	Haloferacales:139;Sulfolobales:114;Halobacteriales:91;Natrialbales:69;Methanobacteriales:59;Methanomicrobiales:22;Methanosarcinales:18;Thermoproteales:11;Candidatus_Bathyarchaeota:10;Desulfurococcales:9;Thermoplasmatales:8;Archaea:8;Thaumarchaeota:6;Candidatus_Marsarchaeota:5;Candidatus_Methanomethyliales:5;Euryarchaeota:5;Crenarchaeota:5;Acidilobales:5;Candidatus_Methanofastidiosa:4;Thermococcal…	1	1	Candidatus Rokubacteria:1	K17686(copA, ctpA, ATP7):100.0	80877	79733	29484
10.17	CL0175(TRASH)-PF00403.26(HMA)-PF00122.20(E1-E2_ATPase)-CL0137(HAD)-CL0137(HAD)	fusion and fission	TRUE	3365	1253	Haloferacales:179;Methanosarcinales:158;Halobacteriales:155;Sulfolobales:126;Methanobacteriales:98;Natrialbales:75;Euryarchaeota:53;Methanomicrobiales:52;Thermococcales:34;Archaea:32;Thermoproteales:21;Candidatus_Bathyarchaeota:21;Methanomassiliicoccales:19;Desulfurococcales:19;Candidatus_Micrarchaeota:16;Candidatus_Poseidoniales:15;Methanococcales:14;Candidatus_Thorarchaeota:14;Thaumarchaeota:12…	2	2	Methanosarcinales:2	K17686(copA, ctpA, ATP7):100.0	COG2217:100.0	128	64	Sulfolobales:56;Thermoproteales:3;Desulfurococcales:2;Thermococcales:2;Methanobacteriales:1	none:93.75;K17686(copA, ctpA, ATP7):3.906;K01534(zntA):1.562;K17686(copA, ctpA, ATP7)+++K17686(copA, ctpA, ATP7):0.781	884	1490	625	Haloferacales:139;Sulfolobales:114;Halobacteriales:91;Natrialbales:69;Methanobacteriales:59;Methanomicrobiales:22;Methanosarcinales:18;Thermoproteales:11;Candidatus_Bathyarchaeota:10;Desulfurococcales:9;Archaea:8;Thermoplasmatales:8;Thaumarchaeota:6;Candidatus_Methanomethyliales:5;Candidatus_Marsarchaeota:5;Crenarchaeota:5;Euryarchaeota:5;Acidilobales:5;Candidatus_Methanofastidiosa:4;Methanomassi…	105	36	Halobacteriales:20;Haloferacales:10;Thermococcales:3;Archaea:2;Archaeoglobales:1	233	100	Sulfolobales:56;Halobacteriales:20;Haloferacales:10;Thermoproteales:3;Thermococcales:2;Archaea:2;Desulfurococcales:2;Archaeoglobales:1;Methanobacteriales:1	2823	774	Haloferacales:139;Sulfolobales:114;Halobacteriales:91;Natrialbales:69;Methanobacteriales:59;Methanomicrobiales:22;Methanosarcinales:18;Thermoproteales:11;Candidatus_Bathyarchaeota:10;Desulfurococcales:9;Thermoplasmatales:8;Archaea:8;Thaumarchaeota:6;Candidatus_Marsarchaeota:5;Candidatus_Methanomethyliales:5;Euryarchaeota:5;Crenarchaeota:5;Acidilobales:5;Candidatus_Methanofastidiosa:4;Thermococcal…	2449	2441	Proteobacteria:2248;Bacteroidetes:76;Spirochaetes:49;Planctomycetes:45;Bacteria:8;Nitrospirae:3;Deferribacteres:3;Ignavibacteriae:2;Candidatus Rokubacteria:2;candidate division Zixibacteria:1;Actinobacteria:1;Gemmatimonadetes:1;Chrysiogenetes:1;Chlorobi:1	K01533(copB):93.467;none:5.553;K17686(copA, ctpA, ATP7):0.98	80877	79733	29484
10.18	PF00122.20(E1-E2_ATPase)-CL0137(HAD)-CL0175(TRASH)	fusion and fission	TRUE	3365	1253	Haloferacales:179;Methanosarcinales:158;Halobacteriales:155;Sulfolobales:126;Methanobacteriales:98;Natrialbales:75;Euryarchaeota:53;Methanomicrobiales:52;Thermococcales:34;Archaea:32;Thermoproteales:21;Candidatus_Bathyarchaeota:21;Methanomassiliicoccales:19;Desulfurococcales:19;Candidatus_Micrarchaeota:16;Candidatus_Poseidoniales:15;Methanococcales:14;Candidatus_Thorarchaeota:14;Thaumarchaeota:12…	2	2	Hadesarchaea:2	K01533(copB):100.0	COG2217:100.0	4	2	Thermoproteales:1;Methanosarcinales:1	K17686(copA, ctpA, ATP7):50.0;none:50.0	884	1490	625	Haloferacales:139;Sulfolobales:114;Halobacteriales:91;Natrialbales:69;Methanobacteriales:59;Methanomicrobiales:22;Methanosarcinales:18;Thermoproteales:11;Candidatus_Bathyarchaeota:10;Desulfurococcales:9;Archaea:8;Thermoplasmatales:8;Thaumarchaeota:6;Candidatus_Methanomethyliales:5;Candidatus_Marsarchaeota:5;Crenarchaeota:5;Euryarchaeota:5;Acidilobales:5;Candidatus_Methanofastidiosa:4;Methanomassi…	25	12	Desulfurococcales:4;Thermococcales:4;Archaea:2;Candidatus_Hydrothermarchaeota:1;Methanosarcinales:1	29	14	Desulfurococcales:4;Thermococcales:4;Archaea:2;Candidatus_Hydrothermarchaeota:1;Methanosarcinales:1;Thermoproteales:1	2823	774	Haloferacales:139;Sulfolobales:114;Halobacteriales:91;Natrialbales:69;Methanobacteriales:59;Methanomicrobiales:22;Methanosarcinales:18;Thermoproteales:11;Candidatus_Bathyarchaeota:10;Desulfurococcales:9;Thermoplasmatales:8;Archaea:8;Thaumarchaeota:6;Candidatus_Marsarchaeota:5;Candidatus_Methanomethyliales:5;Euryarchaeota:5;Crenarchaeota:5;Acidilobales:5;Candidatus_Methanofastidiosa:4;Thermococcal…	3	3	Actinobacteria:2;Candidatus Rokubacteria:1	K17686(copA, ctpA, ATP7):100.0	80877	79733	29484
10.19	CL0292(LysE)-PF00403.26(HMA)-PF00122.20(E1-E2_ATPase)-CL0137(HAD)-CL0137(HAD)	fusion and fission	TRUE	3365	1253	Haloferacales:179;Methanosarcinales:158;Halobacteriales:155;Sulfolobales:126;Methanobacteriales:98;Natrialbales:75;Euryarchaeota:53;Methanomicrobiales:52;Thermococcales:34;Archaea:32;Thermoproteales:21;Candidatus_Bathyarchaeota:21;Methanomassiliicoccales:19;Desulfurococcales:19;Candidatus_Micrarchaeota:16;Candidatus_Poseidoniales:15;Methanococcales:14;Candidatus_Thorarchaeota:14;Thaumarchaeota:12…	1	1	Haloferacales:1	K09792+++K01533(copB):100.0	arCOG01576:100.0	619	277	Haloferacales:131;Halobacteriales:77;Natrialbales:67;Archaea:1;Halobacteria:1	K09792:49.435;K01533(copB):49.435;none:1.131	884	1490	625	Haloferacales:139;Sulfolobales:114;Halobacteriales:91;Natrialbales:69;Methanobacteriales:59;Methanomicrobiales:22;Methanosarcinales:18;Thermoproteales:11;Candidatus_Bathyarchaeota:10;Desulfurococcales:9;Archaea:8;Thermoplasmatales:8;Thaumarchaeota:6;Candidatus_Methanomethyliales:5;Candidatus_Marsarchaeota:5;Crenarchaeota:5;Euryarchaeota:5;Acidilobales:5;Candidatus_Methanofastidiosa:4;Methanomassi…	615	226	Haloferacales:103;Natrialbales:72;Halobacteriales:49;Archaea:1;Halobacteria:1	1234	313	Haloferacales:131;Halobacteriales:77;Natrialbales:67;Archaea:1;Halobacteria:1	2823	774	Haloferacales:139;Sulfolobales:114;Halobacteriales:91;Natrialbales:69;Methanobacteriales:59;Methanomicrobiales:22;Methanosarcinales:18;Thermoproteales:11;Candidatus_Bathyarchaeota:10;Desulfurococcales:9;Thermoplasmatales:8;Archaea:8;Thaumarchaeota:6;Candidatus_Marsarchaeota:5;Candidatus_Methanomethyliales:5;Euryarchaeota:5;Crenarchaeota:5;Acidilobales:5;Candidatus_Methanofastidiosa:4;Thermococcal…	0	0			80877	79733	29484
10.2	CL0123(HTH)-PF00403.26(HMA)-PF00403.26(HMA)-PF00122.20(E1-E2_ATPase)-CL0137(HAD)	fusion and fission	TRUE	3365	1253	Haloferacales:179;Methanosarcinales:158;Halobacteriales:155;Sulfolobales:126;Methanobacteriales:98;Natrialbales:75;Euryarchaeota:53;Methanomicrobiales:52;Thermococcales:34;Archaea:32;Thermoproteales:21;Candidatus_Bathyarchaeota:21;Methanomassiliicoccales:19;Desulfurococcales:19;Candidatus_Micrarchaeota:16;Candidatus_Poseidoniales:15;Methanococcales:14;Candidatus_Thorarchaeota:14;Thaumarchaeota:12…	1	1	Haloferacales:1	K17686(copA, ctpA, ATP7):100.0	arCOG01576;arCOG02763;arCOG02763:100.0	14	7	Halobacteriales:7	none:50.0;K17686(copA, ctpA, ATP7):50.0	884	1490	625	Haloferacales:139;Sulfolobales:114;Halobacteriales:91;Natrialbales:69;Methanobacteriales:59;Methanomicrobiales:22;Methanosarcinales:18;Thermoproteales:11;Candidatus_Bathyarchaeota:10;Desulfurococcales:9;Archaea:8;Thermoplasmatales:8;Thaumarchaeota:6;Candidatus_Methanomethyliales:5;Candidatus_Marsarchaeota:5;Crenarchaeota:5;Euryarchaeota:5;Acidilobales:5;Candidatus_Methanofastidiosa:4;Methanomassi…	130	51	Halobacteriales:28;Natrialbales:17;Haloferacales:6	144	52	Natrialbales:17;Halobacteriales:7;Haloferacales:6	2823	774	Haloferacales:139;Sulfolobales:114;Halobacteriales:91;Natrialbales:69;Methanobacteriales:59;Methanomicrobiales:22;Methanosarcinales:18;Thermoproteales:11;Candidatus_Bathyarchaeota:10;Desulfurococcales:9;Thermoplasmatales:8;Archaea:8;Thaumarchaeota:6;Candidatus_Marsarchaeota:5;Candidatus_Methanomethyliales:5;Euryarchaeota:5;Crenarchaeota:5;Acidilobales:5;Candidatus_Methanofastidiosa:4;Thermococcal…	0	0			80877	79733	29484
10.21	PF00403.26(HMA)-PF00122.20(E1-E2_ATPase)-CL0137(HAD)-PF00403.26(HMA)	fusion and fission	TRUE	3365	1253	Haloferacales:179;Methanosarcinales:158;Halobacteriales:155;Sulfolobales:126;Methanobacteriales:98;Natrialbales:75;Euryarchaeota:53;Methanomicrobiales:52;Thermococcales:34;Archaea:32;Thermoproteales:21;Candidatus_Bathyarchaeota:21;Methanomassiliicoccales:19;Desulfurococcales:19;Candidatus_Micrarchaeota:16;Candidatus_Poseidoniales:15;Methanococcales:14;Candidatus_Thorarchaeota:14;Thaumarchaeota:12…	1	1	Methanomicrobiales:1	K01534(zntA):100.0	COG2217:100.0	2	1	Candidatus_Bathyarchaeota:1	K01534(zntA):50.0;none:50.0	884	1490	625	Haloferacales:139;Sulfolobales:114;Halobacteriales:91;Natrialbales:69;Methanobacteriales:59;Methanomicrobiales:22;Methanosarcinales:18;Thermoproteales:11;Candidatus_Bathyarchaeota:10;Desulfurococcales:9;Archaea:8;Thermoplasmatales:8;Thaumarchaeota:6;Candidatus_Methanomethyliales:5;Candidatus_Marsarchaeota:5;Crenarchaeota:5;Euryarchaeota:5;Acidilobales:5;Candidatus_Methanofastidiosa:4;Methanomassi…	0	0		2	1	Candidatus_Bathyarchaeota:1	2823	774	Haloferacales:139;Sulfolobales:114;Halobacteriales:91;Natrialbales:69;Methanobacteriales:59;Methanomicrobiales:22;Methanosarcinales:18;Thermoproteales:11;Candidatus_Bathyarchaeota:10;Desulfurococcales:9;Thermoplasmatales:8;Archaea:8;Thaumarchaeota:6;Candidatus_Marsarchaeota:5;Candidatus_Methanomethyliales:5;Euryarchaeota:5;Crenarchaeota:5;Acidilobales:5;Candidatus_Methanofastidiosa:4;Thermococcal…	0	0			80877	79733	29484
[truncated: 2,307 more rows]
[truncated: 5,000 more columns]

## Sheet: singleton
Table S2. fussion fission (sheet 1): Archaeal fission/fusion families distribution and functional annotations of the composite and split components, including domain assignments.
singleton (sheet 2): Archaeal fission/fusion families distribution and functional annotations of the composite and split components in singletons, including domain assignments
[truncated: 559 more rows]
