# Supplementary material for: Fusion/fission protein family identification in Archaea
Source: mSystems. 2024 May 3;9(6):e00948-23. doi: 10.1128/msystems.00948-23 (PMC11237513; doi:10.1128/msystems.00948-23)
Supplement: Table S3 — Bacterial data set: taxonomy, completeness, and contamination. [file msystems.00948-23-s0004.xlsx]

## Sheet: bacteria_sorted_forcsv_dashed
Table S3. Bacterial dataset taxonomy, completeness and contamination
assembly	domain	phylum	class	order	family	genus	species	organism name	taxid	assembly level	completeness	contamination
GCA 002163025.1	Bacteria	-	-	-	-	-	'Osedax' symbiont bacterium Rs2 46 30 T18	'Osedax' symbiont bacterium Rs2 46 30 T18	1856298	Scaffold	97.8417	2.15827
GCA 003731675.1	Bacteria	-	-	-	-	-	Bacteroidetes/Chlorobi group bacterium ChocPot Mid	Bacteroidetes/Chlorobi group bacterium ChocPot Mid	2382230	Contig	87.0504	2.15827
GCA 003731685.1	Bacteria	-	-	-	-	-	Bacteroidetes/Chlorobi group bacterium MS-B bin-24	Bacteroidetes/Chlorobi group bacterium MS-B bin-24	2382228	Contig	97.8417	1.43885
GCA 003731655.1	Bacteria	-	-	-	-	-	Bacteroidetes/Chlorobi group bacterium Naka2016	Bacteroidetes/Chlorobi group bacterium Naka2016	2382229	Contig	96.4029	1.43885
GCF 900128405.1	Bacteria	-	-	-	-	-	Bathymodiolus brooksi thiotrophic gill symbiont	Bathymodiolus brooksi thiotrophic gill symbiont	1052209	Scaffold	94.2446	0
GCF 900180345.1	Bacteria	-	-	-	-	-	Bathymodiolus heckerae thiotrophic gill symbiont	Bathymodiolus heckerae thiotrophic gill symbiont	1052212	Scaffold	96.4029	0
GCA 003511635.1	Bacteria	-	-	-	-	-	Candidatus Dependentiae bacterium	Candidatus Dependentiae bacterium	2030827	Scaffold	82.7338	0
GCF 003366055.1	Bacteria	-	-	-	-	-	Candidatus Dependentiae bacterium (ex Spumella elongata CCAP 955/1)	Candidatus Dependentiae bacterium (ex Spumella elongata CCAP 955/1)	2066483	Complete Genome	76.9784	0
GCA 002841735.1	Bacteria	-	-	-	-	-	Candidatus Dependentiae bacterium HGW-Dependentiae-1	Candidatus Dependentiae bacterium HGW-Dependentiae-1	2013760	Scaffold	45.3237	0
GCA 003694175.1	Bacteria	-	-	-	-	-	Candidatus Dojkabacteria bacterium	Candidatus Dojkabacteria bacterium	2099670	Contig	64.7482	0
GCA 002793355.1	Bacteria	-	-	-	-	-	Candidatus Dojkabacteria bacterium CG 4 10 14 0 2 um filter Dojkabacteria WS6 41 15	Candidatus Dojkabacteria bacterium CG 4 10 14 0 2 um filter Dojkabacteria WS6 41 15	2014249	Scaffold	68.3453	0
GCA 002784725.1	Bacteria	-	-	-	-	-	Candidatus Dojkabacteria bacterium CG 4 10 14 3 um filter Dojkabacteria WS6 41 9	Candidatus Dojkabacteria bacterium CG 4 10 14 3 um filter Dojkabacteria WS6 41 9	2014250	Scaffold	58.2734	0
GCA 002790075.1	Bacteria	-	-	-	-	-	Candidatus Dojkabacteria bacterium CG 4 9 14 3 um filter 150 Dojkabacteria WS6 41 13	Candidatus Dojkabacteria bacterium CG 4 9 14 3 um filter 150 Dojkabacteria WS6 41 13	2014251	Scaffold	61.8705	0
GCA 002840365.1	Bacteria	-	-	-	-	-	Candidatus Dojkabacteria bacterium HGW-Dojkabacteria-1	Candidatus Dojkabacteria bacterium HGW-Dojkabacteria-1	2013761	Scaffold	76.259	0.719424
GCA 002774365.1	Bacteria	-	-	-	-	-	Candidatus Saganbacteria bacterium CG08 land 8 20 14 0 20 45 16	Candidatus Saganbacteria bacterium CG08 land 8 20 14 0 20 45 16	2014293	Scaffold	94.2446	2.15827
GCA 001002295.1	Bacteria	-	-	-	-	-	Microgenomates group bacterium GW2011 GWA1 46 15	Microgenomates group bacterium GW2011 GWA1 46 15	1618494	Scaffold	74.1007	0.719424
GCA 001002785.1	Bacteria	-	-	-	-	-	Microgenomates group bacterium GW2011 GWA1 46 7	Microgenomates group bacterium GW2011 GWA1 46 7	1618495	Scaffold	62.5899	0
GCA 001003415.1	Bacteria	-	-	-	-	-	Microgenomates group bacterium GW2011 GWA1 48 10	Microgenomates group bacterium GW2011 GWA1 48 10	1618496	Scaffold	67.6259	3.59712
GCA 000998305.1	Bacteria	-	-	-	-	-	Microgenomates group bacterium GW2011 GWA1 Microgenomates 45 10	Microgenomates group bacterium GW2011 GWA1 Microgenomates 45 10	1618493	Scaffold	39.5683	1.43885
GCA 000990825.1	Bacteria	-	-	-	-	-	Microgenomates group bacterium GW2011 GWA2 37 6	Microgenomates group bacterium GW2011 GWA2 37 6	1618497	Scaffold	32.3741	0
GCA 000993655.1	Bacteria	-	-	-	-	-	Microgenomates group bacterium GW2011 GWA2 39 19	Microgenomates group bacterium GW2011 GWA2 39 19	1618498	Scaffold	58.2734	0
GCA 000994105.1	Bacteria	-	-	-	-	-	Microgenomates group bacterium GW2011 GWA2 40 6	Microgenomates group bacterium GW2011 GWA2 40 6	1618499	Scaffold	37.4101	0
GCA 000999595.1	Bacteria	-	-	-	-	-	Microgenomates group bacterium GW2011 GWA2 44 7	Microgenomates group bacterium GW2011 GWA2 44 7	1618500	Scaffold	61.1511	0.719424
GCA 001002355.1	Bacteria	-	-	-	-	-	Microgenomates group bacterium GW2011 GWA2 46 16	Microgenomates group bacterium GW2011 GWA2 46 16	1618501	Scaffold	54.6763	3.59712
GCA 001002845.1	Bacteria	-	-	-	-	-	Microgenomates group bacterium GW2011 GWA2 46 7	Microgenomates group bacterium GW2011 GWA2 46 7	1618502	Scaffold	48.2014	0.719424
GCA 001003305.1	Bacteria	-	-	-	-	-	Microgenomates group bacterium GW2011 GWA2 47 8	Microgenomates group bacterium GW2011 GWA2 47 8	1618503	Scaffold	51.7986	9.35252
GCA 000994175.1	Bacteria	-	-	-	-	-	Microgenomates group bacterium GW2011 GWB1 40 9	Microgenomates group bacterium GW2011 GWB1 40 9	1618504	Scaffold	43.8849	0.719424
GCA 000995665.1	Bacteria	-	-	-	-	-	Microgenomates group bacterium GW2011 GWB1 44 8	Microgenomates group bacterium GW2011 GWB1 44 8	1618505	Contig	62.5899	0.719424
GCA 001001445.1	Bacteria	-	-	-	-	-	Microgenomates group bacterium GW2011 GWB1 45 17	Microgenomates group bacterium GW2011 GWB1 45 17	1618506	Contig	74.8201	2.8777
GCA 001002885.1	Bacteria	-	-	-	-	-	Microgenomates group bacterium GW2011 GWB1 46 7	Microgenomates group bacterium GW2011 GWB1 46 7	1618507	Scaffold	66.9065	0
GCA 000989825.1	Bacteria	-	-	-	-	-	Microgenomates group bacterium GW2011 GWC1 33 28	Microgenomates group bacterium GW2011 GWC1 33 28	1618508	Contig	69.0647	0
GCA 000989865.1	Bacteria	-	-	-	-	-	Microgenomates group bacterium GW2011 GWC1 33 32	Microgenomates group bacterium GW2011 GWC1 33 32	1618509	Contig	68.3453	0
GCA 000990505.1	Bacteria	-	-	-	-	-	Microgenomates group bacterium GW2011 GWC1 37 12b	Microgenomates group bacterium GW2011 GWC1 37 12b	1618510	Contig	71.223	0
GCA 000992125.1	Bacteria	-	-	-	-	-	Microgenomates group bacterium GW2011 GWC1 37 8	Microgenomates group bacterium GW2011 GWC1 37 8	1618511	Scaffold	51.7986	0.719424
GCA 000992365.1	Bacteria	-	-	-	-	-	Microgenomates group bacterium GW2011 GWC1 38 12	Microgenomates group bacterium GW2011 GWC1 38 12	1618512	Scaffold	69.0647	4.31655
GCA 000992455.1	Bacteria	-	-	-	-	-	Microgenomates group bacterium GW2011 GWC1 38 14	Microgenomates group bacterium GW2011 GWC1 38 14	1618513	Scaffold	43.8849	0.719424
GCA 000993445.1	Bacteria	-	-	-	-	-	Microgenomates group bacterium GW2011 GWC1 39 12	Microgenomates group bacterium GW2011 GWC1 39 12	1618514	Scaffold	55.3957	0
GCA 000995345.1	Bacteria	-	-	-	-	-	Microgenomates group bacterium GW2011 GWC1 39 7	Microgenomates group bacterium GW2011 GWC1 39 7	1618515	Scaffold	48.2014	1.43885
GCA 000995365.1	Bacteria	-	-	-	-	-	Microgenomates group bacterium GW2011 GWC1 39 7b	Microgenomates group bacterium GW2011 GWC1 39 7b	1618516	Scaffold	49.6403	3.59712
GCA 000994395.1	Bacteria	-	-	-	-	-	Microgenomates group bacterium GW2011 GWC1 40 35	Microgenomates group bacterium GW2011 GWC1 40 35	1618517	Scaffold	71.9424	0
GCA 000996785.1	Bacteria	-	-	-	-	-	Microgenomates group bacterium GW2011 GWC1 41 20	Microgenomates group bacterium GW2011 GWC1 41 20	1618518	Scaffold	54.6763	0
GCA 000997595.1	Bacteria	-	-	-	-	-	Microgenomates group bacterium GW2011 GWC1 41 8	Microgenomates group bacterium GW2011 GWC1 41 8	1618519	Scaffold	67.6259	6.47482
GCA 000998865.1	Bacteria	-	-	-	-	-	Microgenomates group bacterium GW2011 GWC1 43 11	Microgenomates group bacterium GW2011 GWC1 43 11	1618520	Scaffold	64.0288	0
GCA 000999065.1	Bacteria	-	-	-	-	-	Microgenomates group bacterium GW2011 GWC1 43 13	Microgenomates group bacterium GW2011 GWC1 43 13	1618521	Contig	66.9065	0
GCA 001000315.1	Bacteria	-	-	-	-	-	Microgenomates group bacterium GW2011 GWC1 44 10	Microgenomates group bacterium GW2011 GWC1 44 10	1618522	Scaffold	65.4676	0
GCA 001001055.1	Bacteria	-	-	-	-	-	Microgenomates group bacterium GW2011 GWC1 44 23	Microgenomates group bacterium GW2011 GWC1 44 23	1618523	Contig	70.5036	0
GCA 000998105.1	Bacteria	-	-	-	-	-	Microgenomates group bacterium GW2011 GWC1 44 37	Microgenomates group bacterium GW2011 GWC1 44 37	1618524	Contig	71.9424	0
GCA 000998385.1	Bacteria	-	-	-	-	-	Microgenomates group bacterium GW2011 GWC1 44 9	Microgenomates group bacterium GW2011 GWC1 44 9	1618525	Contig	51.0791	0
GCA 001002285.1	Bacteria	-	-	-	-	-	Microgenomates group bacterium GW2011 GWC1 46 15	Microgenomates group bacterium GW2011 GWC1 46 15	1618526	Contig	74.8201	0
GCA 001002345.1	Bacteria	-	-	-	-	-	Microgenomates group bacterium GW2011 GWC1 46 16	Microgenomates group bacterium GW2011 GWC1 46 16	1618527	Scaffold	66.1871	0
GCA 001002455.1	Bacteria	-	-	-	-	-	Microgenomates group bacterium GW2011 GWC1 46 20	Microgenomates group bacterium GW2011 GWC1 46 20	1618528	Scaffold	56.8345	0
GCA 001002035.1	Bacteria	-	-	-	-	-	Microgenomates group bacterium GW2011 GWC1 47 20	Microgenomates group bacterium GW2011 GWC1 47 20	1618529	Contig	57.554	5.03597
GCA 001003975.1	Bacteria	-	-	-	-	-	Microgenomates group bacterium GW2011 GWC1 49 7	Microgenomates group bacterium GW2011 GWC1 49 7	1618530	Scaffold	47.482	0
GCA 001001985.1	Bacteria	-	-	-	-	-	Microgenomates group bacterium GW2011 GWC2 45 8	Microgenomates group bacterium GW2011 GWC2 45 8	1618531	Scaffold	51.0791	0
GCA 001002895.1	Bacteria	-	-	-	-	-	Microgenomates group bacterium GW2011 GWC2 46 7	Microgenomates group bacterium GW2011 GWC2 46 7	1618532	Scaffold	41.0072	0
GCA 000990105.1	Bacteria	-	-	-	-	-	Microgenomates group bacterium GW2011 GWD1 33 9	Microgenomates group bacterium GW2011 GWD1 33 9	1618533	Contig	52.518	0.719424
GCA 001000465.1	Bacteria	-	-	-	-	-	Microgenomates group bacterium GW2011 GWD1 47 13	Microgenomates group bacterium GW2011 GWD1 47 13	1618534	Contig	67.6259	0
GCA 001000205.1	Bacteria	-	-	-	-	-	Microgenomates group bacterium GW2011 GWE1 47 12	Microgenomates group bacterium GW2011 GWE1 47 12	1618535	Scaffold	69.0647	0
GCA 000992845.1	Bacteria	-	-	-	-	-	Microgenomates group bacterium GW2011 GWF1 38 5	Microgenomates group bacterium GW2011 GWF1 38 5	1618536	Scaffold	31.6547	5.03597
GCA 001000345.1	Bacteria	-	-	-	-	-	Microgenomates group bacterium GW2011 GWF1 44 10	Microgenomates group bacterium GW2011 GWF1 44 10	1618537	Contig	73.3813	0
GCA 001002205.1	Bacteria	-	-	-	-	-	Microgenomates group bacterium GW2011 GWF1 46 12	Microgenomates group bacterium GW2011 GWF1 46 12	1618538	Scaffold	68.3453	0
GCA 001001575.1	Bacteria	-	-	-	-	-	Microgenomates group bacterium GW2011 GWF2 45 18	Microgenomates group bacterium GW2011 GWF2 45 18	1618539	Scaffold	72.6619	0.719424
GCA 001002415.1	Bacteria	-	-	-	-	-	Microgenomates group bacterium GW2011 GWF2 46 18	Microgenomates group bacterium GW2011 GWF2 46 18	1618540	Scaffold	68.3453	0
GCA 001003385.1	Bacteria	-	-	-	-	-	Microgenomates group bacterium GW2011 GWF2 47 9	Microgenomates group bacterium GW2011 GWF2 47 9	1618541	Scaffold	64.0288	0.719424
GCA 007376345.1	Bacteria	-	-	-	-	-	Microgenomates group bacterium Gr01-1014 16	Microgenomates group bacterium Gr01-1014 16	2017210	Contig	60.4317	0
GCA 007376395.1	Bacteria	-	-	-	-	-	Microgenomates group bacterium Gr01-1014 5	Microgenomates group bacterium Gr01-1014 5	2017208	Contig	72.6619	0
GCA 007376405.1	Bacteria	-	-	-	-	-	Microgenomates group bacterium Gr01-1014 7	Microgenomates group bacterium Gr01-1014 7	2017209	Contig	73.3813	0
GCA 007375895.1	Bacteria	-	-	-	-	-	Microgenomates group bacterium Gr01-1014 80	Microgenomates group bacterium Gr01-1014 80	2017214	Contig	38.8489	7.91367
GCA 007375835.1	Bacteria	-	-	-	-	-	Microgenomates group bacterium Gr01-1014 93	Microgenomates group bacterium Gr01-1014 93	2017213	Contig	34.5324	2.15827
GCA 007375625.1	Bacteria	-	-	-	-	-	Microgenomates group bacterium LiPW 16	Microgenomates group bacterium LiPW 16	2017212	Scaffold	65.4676	0
GCA 007375525.1	Bacteria	-	-	-	-	-	Microgenomates group bacterium LiPW 31	Microgenomates group bacterium LiPW 31	2017211	Contig	55.3957	2.15827
GCA 001803415.1	Bacteria	-	-	-	-	-	Microgenomates group bacterium RBG 16 45 19	Microgenomates group bacterium RBG 16 45 19	1817747	Scaffold	72.6619	3.59712
GCA 001803445.1	Bacteria	-	-	-	-	-	Microgenomates group bacterium RBG 19FT COMBO 39 10	Microgenomates group bacterium RBG 19FT COMBO 39 10	1817748	Scaffold	61.1511	2.15827
GCA 001803465.1	Bacteria	-	-	-	-	-	Microgenomates group bacterium RIFCSPHIGHO2 01 FULL 45 11	Microgenomates group bacterium RIFCSPHIGHO2 01 FULL 45 11	1817749	Scaffold	72.6619	0.719424
GCA 001803475.1	Bacteria	-	-	-	-	-	Microgenomates group bacterium RIFCSPLOWO2 01 FULL 46 13	Microgenomates group bacterium RIFCSPLOWO2 01 FULL 46 13	1817750	Scaffold	64.0288	0.719424
GCA 001803505.1	Bacteria	-	-	-	-	-	Microgenomates group bacterium RIFCSPLOWO2 01 FULL 47 10	Microgenomates group bacterium RIFCSPLOWO2 01 FULL 47 10	1817751	Scaffold	55.3957	2.8777
GCA 001730085.1	Bacteria	-	-	-	-	-	PVC group bacterium (ex Bugula neritina AB1)	PVC group bacterium (ex Bugula neritina AB1)	1868283	Scaffold	94.2446	5.03597
GCA 003104935.1	Bacteria	-	-	-	-	-	Parcubacteria group bacterium	Parcubacteria group bacterium	2026774	Scaffold	85.6115	0
GCA 002255415.1	Bacteria	-	-	-	-	-	Parcubacteria group bacterium 20-58-5	Parcubacteria group bacterium 20-58-5	1970247	Scaffold	35.2518	2.8777
GCA 002255585.1	Bacteria	-	-	-	-	-	Parcubacteria group bacterium 21-54-25	Parcubacteria group bacterium 21-54-25	1970248	Contig	73.3813	0
GCA 002255405.1	Bacteria	-	-	-	-	-	Parcubacteria group bacterium 21-58-10	Parcubacteria group bacterium 21-58-10	1970249	Contig	74.1007	8.63309
GCA 002255385.1	Bacteria	-	-	-	-	-	Parcubacteria group bacterium 37-58-5	Parcubacteria group bacterium 37-58-5	1970250	Scaffold	12.9496	0
GCA 007375785.1	Bacteria	-	-	-	-	-	Parcubacteria group bacterium Athens0416 74	Parcubacteria group bacterium Athens0416 74	2017198	Scaffold	73.3813	0
GCA 007378955.1	Bacteria	-	-	-	-	-	Parcubacteria group bacterium Athens0714 12	Parcubacteria group bacterium Athens0714 12	2017160	Contig	79.1367	0
GCA 007376805.1	Bacteria	-	-	-	-	-	Parcubacteria group bacterium Athens0714 16	Parcubacteria group bacterium Athens0714 16	2017161	Scaffold	74.1007	1.43885
GCA 007376735.1	Bacteria	-	-	-	-	-	Parcubacteria group bacterium Athens0714 24	Parcubacteria group bacterium Athens0714 24	2017162	Scaffold	27.3381	0
GCA 007376775.1	Bacteria	-	-	-	-	-	Parcubacteria group bacterium Athens0714 25	Parcubacteria group bacterium Athens0714 25	2017163	Scaffold	64.0288	0
GCA 007376745.1	Bacteria	-	-	-	-	-	Parcubacteria group bacterium Athens0714 26	Parcubacteria group bacterium Athens0714 26	2017164	Scaffold	64.7482	1.43885
GCA 007376655.1	Bacteria	-	-	-	-	-	Parcubacteria group bacterium Athens1014 10	Parcubacteria group bacterium Athens1014 10	2017168	Scaffold	79.8561	0.719424
GCA 007376615.1	Bacteria	-	-	-	-	-	Parcubacteria group bacterium Athens1014 26	Parcubacteria group bacterium Athens1014 26	2017169	Scaffold	66.9065	4.31655
GCA 002780045.1	Bacteria	-	-	-	-	-	Parcubacteria group bacterium CG07 land 8 20 14 0 80 35 11	Parcubacteria group bacterium CG07 land 8 20 14 0 80 35 11	2014321	Scaffold	56.1151	1.43885
GCA 002774495.1	Bacteria	-	-	-	-	-	Parcubacteria group bacterium CG08 land 8 20 14 0 20 38 56	Parcubacteria group bacterium CG08 land 8 20 14 0 20 38 56	2014322	Scaffold	74.1007	0.719424
GCA 002774465.1	Bacteria	-	-	-	-	-	Parcubacteria group bacterium CG08 land 8 20 14 0 20 43 9	Parcubacteria group bacterium CG08 land 8 20 14 0 20 43 9	2014323	Scaffold	69.0647	0
GCA 002774425.1	Bacteria	-	-	-	-	-	Parcubacteria group bacterium CG08 land 8 20 14 0 20 48 21	Parcubacteria group bacterium CG08 land 8 20 14 0 20 48 21	2014324	Scaffold	86.3309	0
GCA 002772575.1	Bacteria	-	-	-	-	-	Parcubacteria group bacterium CG10 big fil rev 8 21 14 0 10 35 15	Parcubacteria group bacterium CG10 big fil rev 8 21 14 0 10 35 15	2014325	Scaffold	55.3957	0
GCA 002772895.1	Bacteria	-	-	-	-	-	Parcubacteria group bacterium CG10 big fil rev 8 21 14 0 10 36 14	Parcubacteria group bacterium CG10 big fil rev 8 21 14 0 10 36 14	2014326	Scaffold	82.0144	0.719424
GCA 002772825.1	Bacteria	-	-	-	-	-	Parcubacteria group bacterium CG10 big fil rev 8 21 14 0 10 38 31	Parcubacteria group bacterium CG10 big fil rev 8 21 14 0 10 38 31	2014327	Scaffold	70.5036	0
GCA 002772615.1	Bacteria	-	-	-	-	-	Parcubacteria group bacterium CG10 big fil rev 8 21 14 0 10 41 35	Parcubacteria group bacterium CG10 big fil rev 8 21 14 0 10 41 35	2014328	Scaffold	67.6259	0
GCA 002772595.1	Bacteria	-	-	-	-	-	Parcubacteria group bacterium CG10 big fil rev 8 21 14 0 10 46 32	Parcubacteria group bacterium CG10 big fil rev 8 21 14 0 10 46 32	2014329	Scaffold	85.6115	0
GCA 002787255.1	Bacteria	-	-	-	-	-	Parcubacteria group bacterium CG11 big fil rev 8 21 14 0 20 39 14	Parcubacteria group bacterium CG11 big fil rev 8 21 14 0 20 39 14	2014330	Scaffold	70.5036	2.8777
GCA 002787175.1	Bacteria	-	-	-	-	-	Parcubacteria group bacterium CG11 big fil rev 8 21 14 0 20 39 22	Parcubacteria group bacterium CG11 big fil rev 8 21 14 0 20 39 22	2014331	Scaffold	67.6259	0.719424
GCA 002787075.1	Bacteria	-	-	-	-	-	Parcubacteria group bacterium CG11 big fil rev 8 21 14 0 20 41 14	Parcubacteria group bacterium CG11 big fil rev 8 21 14 0 20 41 14	2014332	Scaffold	78.4173	0
GCA 002794075.1	Bacteria	-	-	-	-	-	Parcubacteria group bacterium CG11 big fil rev 8 21 14 0 20 48 46	Parcubacteria group bacterium CG11 big fil rev 8 21 14 0 20 48 46	2014333	Scaffold	86.3309	0
GCA 001872205.1	Bacteria	-	-	-	-	-	Parcubacteria group bacterium CG1 02 36 42	Parcubacteria group bacterium CG1 02 36 42	1805301	Scaffold	59.7122	3.59712
GCA 001872225.1	Bacteria	-	-	-	-	-	Parcubacteria group bacterium CG1 02 37 13	Parcubacteria group bacterium CG1 02 37 13	1805302	Scaffold	69.0647	0
GCA 001872245.1	Bacteria	-	-	-	-	-	Parcubacteria group bacterium CG1 02 37 51	Parcubacteria group bacterium CG1 02 37 51	1805303	Contig	74.8201	0.719424
GCA 001872265.1	Bacteria	-	-	-	-	-	Parcubacteria group bacterium CG1 02 39 15	Parcubacteria group bacterium CG1 02 39 15	1805304	Scaffold	71.223	0
GCA 001872305.1	Bacteria	-	-	-	-	-	Parcubacteria group bacterium CG1 02 40 25	Parcubacteria group bacterium CG1 02 40 25	1805305	Scaffold	66.9065	0
GCA 001872385.1	Bacteria	-	-	-	-	-	Parcubacteria group bacterium CG1 02 40 82	Parcubacteria group bacterium CG1 02 40 82	1805306	Contig	65.4676	0
GCA 001872435.1	Bacteria	-	-	-	-	-	Parcubacteria group bacterium CG1 02 41 12	Parcubacteria group bacterium CG1 02 41 12	1805307	Scaffold	69.7842	0
GCA 001872425.1	Bacteria	-	-	-	-	-	Parcubacteria group bacterium CG1 02 41 26	Parcubacteria group bacterium CG1 02 41 26	1805308	Scaffold	69.7842	1.43885
GCA 001872405.1	Bacteria	-	-	-	-	-	Parcubacteria group bacterium CG1 02 42 13	Parcubacteria group bacterium CG1 02 42 13	1805309	Scaffold	53.9568	2.15827
GCA 001872485.1	Bacteria	-	-	-	-	-	Parcubacteria group bacterium CG1 02 44 31	Parcubacteria group bacterium CG1 02 44 31	1805310	Scaffold	72.6619	0.719424
GCA 001872495.1	Bacteria	-	-	-	-	-	Parcubacteria group bacterium CG1 02 44 65	Parcubacteria group bacterium CG1 02 44 65	1805311	Scaffold	60.4317	7.91367
GCA 001872505.1	Bacteria	-	-	-	-	-	Parcubacteria group bacterium CG1 02 50 68	Parcubacteria group bacterium CG1 02 50 68	1805312	Scaffold	68.3453	2.15827
GCA 001872545.1	Bacteria	-	-	-	-	-	Parcubacteria group bacterium CG1 02 58 44	Parcubacteria group bacterium CG1 02 58 44	1805313	Scaffold	77.6978	0
GCA 002786675.1	Bacteria	-	-	-	-	-	Parcubacteria group bacterium CG22 combo CG10-13 8 21 14 all 41 9	Parcubacteria group bacterium CG22 combo CG10-13 8 21 14 all 41 9	2014334	Scaffold	72.6619	0.719424
GCA 002771955.1	Bacteria	-	-	-	-	-	Parcubacteria group bacterium CG23 combo of CG06-09 8 20 14 all 35 6	Parcubacteria group bacterium CG23 combo of CG06-09 8 20 14 all 35 6	2014335	Scaffold	43.1655	0
GCA 002771165.1	Bacteria	-	-	-	-	-	Parcubacteria group bacterium CG23 combo of CG06-09 8 20 14 all 35 9	Parcubacteria group bacterium CG23 combo of CG06-09 8 20 14 all 35 9	2014336	Scaffold	66.9065	0.719424
GCA 001873405.1	Bacteria	-	-	-	-	-	Parcubacteria group bacterium CG2 30 36 18	Parcubacteria group bacterium CG2 30 36 18	1805314	Scaffold	59.7122	4.31655
GCA 001873425.1	Bacteria	-	-	-	-	-	Parcubacteria group bacterium CG2 30 36 21	Parcubacteria group bacterium CG2 30 36 21	1805315	Scaffold	57.554	0
GCA 001873465.1	Bacteria	-	-	-	-	-	Parcubacteria group bacterium CG2 30 36 38	Parcubacteria group bacterium CG2 30 36 38	1805316	Contig	69.7842	0.719424
GCA 001873485.1	Bacteria	-	-	-	-	-	Parcubacteria group bacterium CG2 30 44 11	Parcubacteria group bacterium CG2 30 44 11	1805317	Scaffold	61.8705	0
GCA 001873495.1	Bacteria	-	-	-	-	-	Parcubacteria group bacterium CG2 30 44 18	Parcubacteria group bacterium CG2 30 44 18	1805318	Scaffold	64.7482	0.719424
GCA 001873515.1	Bacteria	-	-	-	-	-	Parcubacteria group bacterium CG2 30 45 37	Parcubacteria group bacterium CG2 30 45 37	1805319	Scaffold	63.3094	0.719424
GCA 001873525.1	Bacteria	-	-	-	-	-	Parcubacteria group bacterium CG2 30 48 51	Parcubacteria group bacterium CG2 30 48 51	1805320	Scaffold	85.6115	0
GCA 002792595.1	Bacteria	-	-	-	-	-	Parcubacteria group bacterium CG 4 10 14 0 2 um filter 41 6	Parcubacteria group bacterium CG 4 10 14 0 2 um filter 41 6	2014313	Scaffold	64.0288	0
GCA 002792555.1	Bacteria	-	-	-	-	-	Parcubacteria group bacterium CG 4 10 14 0 2 um filter 7 35 8	Parcubacteria group bacterium CG 4 10 14 0 2 um filter 7 35 8	2014314	Scaffold	47.482	0
GCA 002784565.1	Bacteria	-	-	-	-	-	Parcubacteria group bacterium CG 4 10 14 0 8 um filter 35 7	Parcubacteria group bacterium CG 4 10 14 0 8 um filter 35 7	2014315	Scaffold	48.9209	0
GCA 002784525.1	Bacteria	-	-	-	-	-	Parcubacteria group bacterium CG 4 10 14 0 8 um filter 48 154	Parcubacteria group bacterium CG 4 10 14 0 8 um filter 48 154	2014316	Scaffold	86.3309	0
GCA 002782085.1	Bacteria	-	-	-	-	-	Parcubacteria group bacterium CG 4 8 14 3 um filter 48 16	Parcubacteria group bacterium CG 4 8 14 3 um filter 48 16	2014317	Scaffold	86.3309	0
GCA 002788555.1	Bacteria	-	-	-	-	-	Parcubacteria group bacterium CG 4 9 14 0 2 um filter 35 11	Parcubacteria group bacterium CG 4 9 14 0 2 um filter 35 11	2014318	Scaffold	64.0288	0
GCA 002788695.1	Bacteria	-	-	-	-	-	Parcubacteria group bacterium CG 4 9 14 0 2 um filter 41 8	Parcubacteria group bacterium CG 4 9 14 0 2 um filter 41 8	2014319	Scaffold	73.3813	0.719424
GCA 002788715.1	Bacteria	-	-	-	-	-	Parcubacteria group bacterium CG 4 9 14 0 2 um filter 48 40	Parcubacteria group bacterium CG 4 9 14 0 2 um filter 48 40	2014320	Scaffold	86.3309	0
GCA 000990045.1	Bacteria	-	-	-	-	-	Parcubacteria group bacterium GW2011 GWA1 33 6	Parcubacteria group bacterium GW2011 GWA1 33 6	1618781	Scaffold	41.0072	0
GCA 000991295.1	Bacteria	-	-	-	-	-	Parcubacteria group bacterium GW2011 GWA1 36 12	Parcubacteria group bacterium GW2011 GWA1 36 12	1618782	Scaffold	52.518	5.03597
GCA 000992905.1	Bacteria	-	-	-	-	-	Parcubacteria group bacterium GW2011 GWA1 38 7	Parcubacteria group bacterium GW2011 GWA1 38 7	1618783	Scaffold	58.2734	4.31655
GCA 000996205.1	Bacteria	-	-	-	-	-	Parcubacteria group bacterium GW2011 GWA1 40 21	Parcubacteria group bacterium GW2011 GWA1 40 21	1618784	Scaffold	69.7842	0
GCA 000996265.1	Bacteria	-	-	-	-	-	Parcubacteria group bacterium GW2011 GWA1 42 7	Parcubacteria group bacterium GW2011 GWA1 42 7	1618785	Scaffold	43.8849	0.719424
GCA 000999545.1	Bacteria	-	-	-	-	-	Parcubacteria group bacterium GW2011 GWA1 43 21	Parcubacteria group bacterium GW2011 GWA1 43 21	1618786	Contig	55.3957	0.719424
GCA 000999675.1	Bacteria	-	-	-	-	-	Parcubacteria group bacterium GW2011 GWA1 43 27	Parcubacteria group bacterium GW2011 GWA1 43 27	1618787	Scaffold	64.7482	0
GCA 001000595.1	Bacteria	-	-	-	-	-	Parcubacteria group bacterium GW2011 GWA1 44 13	Parcubacteria group bacterium GW2011 GWA1 44 13	1618788	Scaffold	71.9424	1.43885
GCA 001001785.1	Bacteria	-	-	-	-	-	Parcubacteria group bacterium GW2011 GWA1 45 7	Parcubacteria group bacterium GW2011 GWA1 45 7	1618790	Scaffold	55.3957	0.719424
GCA 001003005.1	Bacteria	-	-	-	-	-	Parcubacteria group bacterium GW2011 GWA1 47 10	Parcubacteria group bacterium GW2011 GWA1 47 10	1618791	Scaffold	66.1871	12.9496
GCA 001003145.1	Bacteria	-	-	-	-	-	Parcubacteria group bacterium GW2011 GWA1 47 11	Parcubacteria group bacterium GW2011 GWA1 47 11	1618792	Scaffold	53.9568	12.2302
GCA 000996605.1	Bacteria	-	-	-	-	-	Parcubacteria group bacterium GW2011 GWA1 47 8	Parcubacteria group bacterium GW2011 GWA1 47 8	1618793	Scaffold	64.0288	0.719424
GCA 001003255.1	Bacteria	-	-	-	-	-	Parcubacteria group bacterium GW2011 GWA1 47 9	Parcubacteria group bacterium GW2011 GWA1 47 9	1618794	Scaffold	59.7122	2.8777
GCA 001003515.1	Bacteria	-	-	-	-	-	Parcubacteria group bacterium GW2011 GWA1 48 11b	Parcubacteria group bacterium GW2011 GWA1 48 11b	1618795	Scaffold	55.3957	19.4245
GCA 001003745.1	Bacteria	-	-	-	-	-	Parcubacteria group bacterium GW2011 GWA1 49 11	Parcubacteria group bacterium GW2011 GWA1 49 11	1618796	Scaffold	37.4101	6.47482
GCA 001003905.1	Bacteria	-	-	-	-	-	Parcubacteria group bacterium GW2011 GWA1 49 26	Parcubacteria group bacterium GW2011 GWA1 49 26	1618797	Contig	80.5755	0
GCA 001004115.1	Bacteria	-	-	-	-	-	Parcubacteria group bacterium GW2011 GWA1 50 14	Parcubacteria group bacterium GW2011 GWA1 50 14	1618798	Contig	35.9712	0.719424
GCA 001004285.1	Bacteria	-	-	-	-	-	Parcubacteria group bacterium GW2011 GWA1 51 12	Parcubacteria group bacterium GW2011 GWA1 51 12	1618799	Scaffold	66.9065	4.31655
GCA 001004585.1	Bacteria	-	-	-	-	-	Parcubacteria group bacterium GW2011 GWA1 53 13	Parcubacteria group bacterium GW2011 GWA1 53 13	1618800	Scaffold	37.4101	7.91367
GCA 001004805.1	Bacteria	-	-	-	-	-	Parcubacteria group bacterium GW2011 GWA1 54 88	Parcubacteria group bacterium GW2011 GWA1 54 88	1618801	Scaffold	42.446	0
GCA 001004815.1	Bacteria	-	-	-	-	-	Parcubacteria group bacterium GW2011 GWA1 54 9	Parcubacteria group bacterium GW2011 GWA1 54 9	1618802	Scaffold	45.3237	0
GCA 001004905.1	Bacteria	-	-	-	-	-	Parcubacteria group bacterium GW2011 GWA1 56 13	Parcubacteria group bacterium GW2011 GWA1 56 13	1618803	Scaffold	70.5036	0.719424
GCA 001005035.1	Bacteria	-	-	-	-	-	Parcubacteria group bacterium GW2011 GWA1 59 11	Parcubacteria group bacterium GW2011 GWA1 59 11	1618804	Scaffold	45.3237	0
GCA 001004995.1	Bacteria	-	-	-	-	-	Parcubacteria group bacterium GW2011 GWA1 60 11	Parcubacteria group bacterium GW2011 GWA1 60 11	1618805	Scaffold	37.4101	0
GCA 000996945.1	Bacteria	-	-	-	-	-	Parcubacteria group bacterium GW2011 GWA1 Parcubacteria 45 10	Parcubacteria group bacterium GW2011 GWA1 Parcubacteria 45 10	1618789	Scaffold	58.2734	0.719424
GCA 000989335.1	Bacteria	-	-	-	-	-	Parcubacteria group bacterium GW2011 GWA2 31 28	Parcubacteria group bacterium GW2011 GWA2 31 28	1618806	Scaffold	38.1295	0
GCA 000989665.1	Bacteria	-	-	-	-	-	Parcubacteria group bacterium GW2011 GWA2 33 14	Parcubacteria group bacterium GW2011 GWA2 33 14	1618807	Scaffold	64.7482	0
GCA 000991205.1	Bacteria	-	-	-	-	-	Parcubacteria group bacterium GW2011 GWA2 36 10	Parcubacteria group bacterium GW2011 GWA2 36 10	1618808	Scaffold	71.9424	0.719424
GCA 000991565.1	Bacteria	-	-	-	-	-	Parcubacteria group bacterium GW2011 GWA2 36 24	Parcubacteria group bacterium GW2011 GWA2 36 24	1618809	Scaffold	58.2734	0
GCA 000992015.1	Bacteria	-	-	-	-	-	Parcubacteria group bacterium GW2011 GWA2 37 10	Parcubacteria group bacterium GW2011 GWA2 37 10	1618810	Scaffold	67.6259	0
GCA 000992395.1	Bacteria	-	-	-	-	-	Parcubacteria group bacterium GW2011 GWA2 38 13	Parcubacteria group bacterium GW2011 GWA2 38 13	1618811	Scaffold	66.1871	0
GCA 000992445.2	Bacteria	-	-	-	-	-	Parcubacteria group bacterium GW2011 GWA2 38 13b	Parcubacteria group bacterium GW2011 GWA2 38 13b	1618780	Scaffold	73.3813	0
GCA 000992685.1	Bacteria	-	-	-	-	-	Parcubacteria group bacterium GW2011 GWA2 38 27	Parcubacteria group bacterium GW2011 GWA2 38 27	1618812	Scaffold	71.9424	0
GCA 000993645.1	Bacteria	-	-	-	-	-	Parcubacteria group bacterium GW2011 GWA2 39 18	Parcubacteria group bacterium GW2011 GWA2 39 18	1618813	Scaffold	53.9568	0.719424
GCA 000996025.1	Bacteria	-	-	-	-	-	Parcubacteria group bacterium GW2011 GWA2 40 14	Parcubacteria group bacterium GW2011 GWA2 40 14	1618814	Scaffold	66.9065	0.719424
GCA 000996035.1	Bacteria	-	-	-	-	-	Parcubacteria group bacterium GW2011 GWA2 40 143	Parcubacteria group bacterium GW2011 GWA2 40 143	1618815	Scaffold	71.9424	0
GCA 000996245.1	Bacteria	-	-	-	-	-	Parcubacteria group bacterium GW2011 GWA2 40 23	Parcubacteria group bacterium GW2011 GWA2 40 23	1618816	Scaffold	82.7338	0.719424
GCA 000994675.1	Bacteria	-	-	-	-	-	Parcubacteria group bacterium GW2011 GWA2 40 37	Parcubacteria group bacterium GW2011 GWA2 40 37	1618817	Scaffold	74.1007	0
GCA 000993865.2	Bacteria	-	-	-	-	-	Parcubacteria group bacterium GW2011 GWA2 40 8	Parcubacteria group bacterium GW2011 GWA2 40 8	1618818	Scaffold	52.518	0
GCA 000997765.1	Bacteria	-	-	-	-	-	Parcubacteria group bacterium GW2011 GWA2 42 11	Parcubacteria group bacterium GW2011 GWA2 42 11	1618819	Scaffold	39.5683	0
GCA 000998135.1	Bacteria	-	-	-	-	-	Parcubacteria group bacterium GW2011 GWA2 42 14	Parcubacteria group bacterium GW2011 GWA2 42 14	1618820	Scaffold	74.8201	0
GCA 000998345.1	Bacteria	-	-	-	-	-	Parcubacteria group bacterium GW2011 GWA2 42 18	Parcubacteria group bacterium GW2011 GWA2 42 18	1618821	Scaffold	62.5899	1.43885
GCA 000998665.1	Bacteria	-	-	-	-	-	Parcubacteria group bacterium GW2011 GWA2 42 28	Parcubacteria group bacterium GW2011 GWA2 42 28	1618822	Scaffold	39.5683	1.43885
GCA 000998745.1	Bacteria	-	-	-	-	-	Parcubacteria group bacterium GW2011 GWA2 42 35	Parcubacteria group bacterium GW2011 GWA2 42 35	1618823	Scaffold	56.8345	0
GCA 000994965.1	Bacteria	-	-	-	-	-	Parcubacteria group bacterium GW2011 GWA2 42 80	Parcubacteria group bacterium GW2011 GWA2 42 80	1618824	Scaffold	53.2374	0
GCA 000998805.1	Bacteria	-	-	-	-	-	Parcubacteria group bacterium GW2011 GWA2 43 11	Parcubacteria group bacterium GW2011 GWA2 43 11	1618825	Scaffold	53.9568	0
GCA 000999025.1	Bacteria	-	-	-	-	-	Parcubacteria group bacterium GW2011 GWA2 43 13	Parcubacteria group bacterium GW2011 GWA2 43 13	1618826	Scaffold	73.3813	0
GCA 000999255.1	Bacteria	-	-	-	-	-	Parcubacteria group bacterium GW2011 GWA2 43 17	Parcubacteria group bacterium GW2011 GWA2 43 17	1618827	Scaffold	76.9784	2.8777
GCA 001000145.1	Bacteria	-	-	-	-	-	Parcubacteria group bacterium GW2011 GWA2 43 9b	Parcubacteria group bacterium GW2011 GWA2 43 9b	1618828	Scaffold	65.4676	0.719424
GCA 001000505.1	Bacteria	-	-	-	-	-	Parcubacteria group bacterium GW2011 GWA2 44 12	Parcubacteria group bacterium GW2011 GWA2 44 12	1618829	Scaffold	48.9209	0
GCA 001000585.1	Bacteria	-	-	-	-	-	Parcubacteria group bacterium GW2011 GWA2 44 13	Parcubacteria group bacterium GW2011 GWA2 44 13	1618830	Scaffold	66.1871	2.15827
GCA 001000715.1	Bacteria	-	-	-	-	-	Parcubacteria group bacterium GW2011 GWA2 44 15	Parcubacteria group bacterium GW2011 GWA2 44 15	1618831	Scaffold	46.0432	2.8777
GCA 001001305.1	Bacteria	-	-	-	-	-	Parcubacteria group bacterium GW2011 GWA2 45 14	Parcubacteria group bacterium GW2011 GWA2 45 14	1618832	Scaffold	71.223	0
GCA 001001385.1	Bacteria	-	-	-	-	-	Parcubacteria group bacterium GW2011 GWA2 45 15	Parcubacteria group bacterium GW2011 GWA2 45 15	1618833	Scaffold	46.0432	0
GCA 001001625.1	Bacteria	-	-	-	-	-	Parcubacteria group bacterium GW2011 GWA2 45 30	Parcubacteria group bacterium GW2011 GWA2 45 30	1618834	Scaffold	52.518	0
GCA 001002165.1	Bacteria	-	-	-	-	-	Parcubacteria group bacterium GW2011 GWA2 46 10	Parcubacteria group bacterium GW2011 GWA2 46 10	1618835	Scaffold	66.1871	0
GCA 001002705.1	Bacteria	-	-	-	-	-	Parcubacteria group bacterium GW2011 GWA2 46 39	Parcubacteria group bacterium GW2011 GWA2 46 39	1618836	Scaffold	47.482	7.91367
GCA 001002825.1	Bacteria	-	-	-	-	-	Parcubacteria group bacterium GW2011 GWA2 46 7	Parcubacteria group bacterium GW2011 GWA2 46 7	1618837	Scaffold	49.6403	0
GCA 001002965.1	Bacteria	-	-	-	-	-	Parcubacteria group bacterium GW2011 GWA2 46 9	Parcubacteria group bacterium GW2011 GWA2 46 9	1618838	Scaffold	70.5036	0.719424
GCA 001003045.1	Bacteria	-	-	-	-	-	Parcubacteria group bacterium GW2011 GWA2 47 10	Parcubacteria group bacterium GW2011 GWA2 47 10	1618839	Scaffold	82.0144	0
GCA 001003085.1	Bacteria	-	-	-	-	-	Parcubacteria group bacterium GW2011 GWA2 47 10b	Parcubacteria group bacterium GW2011 GWA2 47 10b	1618840	Scaffold	69.0647	0
GCA 001001935.1	Bacteria	-	-	-	-	-	Parcubacteria group bacterium GW2011 GWA2 47 12	Parcubacteria group bacterium GW2011 GWA2 47 12	1618841	Scaffold	57.554	2.8777
GCA 001003165.1	Bacteria	-	-	-	-	-	Parcubacteria group bacterium GW2011 GWA2 47 16	Parcubacteria group bacterium GW2011 GWA2 47 16	1618842	Scaffold	65.4676	0
GCA 001000545.1	Bacteria	-	-	-	-	-	Parcubacteria group bacterium GW2011 GWA2 47 21	Parcubacteria group bacterium GW2011 GWA2 47 21	1618843	Scaffold	64.0288	0
GCA 001001705.1	Bacteria	-	-	-	-	-	Parcubacteria group bacterium GW2011 GWA2 47 26	Parcubacteria group bacterium GW2011 GWA2 47 26	1618844	Scaffold	66.9065	0.719424
GCA 000999035.1	Bacteria	-	-	-	-	-	Parcubacteria group bacterium GW2011 GWA2 47 64	Parcubacteria group bacterium GW2011 GWA2 47 64	1618845	Scaffold	79.1367	10.7914
GCA 000999395.1	Bacteria	-	-	-	-	-	Parcubacteria group bacterium GW2011 GWA2 47 7	Parcubacteria group bacterium GW2011 GWA2 47 7	1618846	Scaffold	60.4317	0
GCA 001003325.1	Bacteria	-	-	-	-	-	Parcubacteria group bacterium GW2011 GWA2 47 8	Parcubacteria group bacterium GW2011 GWA2 47 8	1618847	Scaffold	61.1511	0
GCA 001003205.1	Bacteria	-	-	-	-	-	Parcubacteria group bacterium GW2011 GWA2 47 8b	Parcubacteria group bacterium GW2011 GWA2 47 8b	1618848	Scaffold	51.0791	0
GCA 001003225.1	Bacteria	-	-	-	-	-	Parcubacteria group bacterium GW2011 GWA2 47 9	Parcubacteria group bacterium GW2011 GWA2 47 9	1618849	Scaffold	75.5396	9.35252
GCA 001003705.1	Bacteria	-	-	-	-	-	Parcubacteria group bacterium GW2011 GWA2 48 9	Parcubacteria group bacterium GW2011 GWA2 48 9	1618850	Scaffold	82.0144	0
GCA 001003885.1	Bacteria	-	-	-	-	-	Parcubacteria group bacterium GW2011 GWA2 49 16	Parcubacteria group bacterium GW2011 GWA2 49 16	1618851	Scaffold	53.2374	7.91367
GCA 001004005.1	Bacteria	-	-	-	-	-	Parcubacteria group bacterium GW2011 GWA2 49 9	Parcubacteria group bacterium GW2011 GWA2 49 9	1618852	Scaffold	67.6259	0
GCA 001004055.1	Bacteria	-	-	-	-	-	Parcubacteria group bacterium GW2011 GWA2 50 10	Parcubacteria group bacterium GW2011 GWA2 50 10	1618853	Scaffold	77.6978	1.43885
GCA 001004085.1	Bacteria	-	-	-	-	-	Parcubacteria group bacterium GW2011 GWA2 50 10b	Parcubacteria group bacterium GW2011 GWA2 50 10b	1618854	Scaffold	54.6763	0
GCA 001004265.1	Bacteria	-	-	-	-	-	Parcubacteria group bacterium GW2011 GWA2 51 10	Parcubacteria group bacterium GW2011 GWA2 51 10	1618855	Contig	56.1151	0
GCA 001004295.1	Bacteria	-	-	-	-	-	Parcubacteria group bacterium GW2011 GWA2 51 12	Parcubacteria group bacterium GW2011 GWA2 51 12	1618856	Scaffold	46.0432	0
GCA 001004505.1	Bacteria	-	-	-	-	-	Parcubacteria group bacterium GW2011 GWA2 52 8	Parcubacteria group bacterium GW2011 GWA2 52 8	1618857	Scaffold	39.5683	0
GCA 001004625.1	Bacteria	-	-	-	-	-	Parcubacteria group bacterium GW2011 GWA2 53 21	Parcubacteria group bacterium GW2011 GWA2 53 21	1618858	Scaffold	53.2374	2.15827
GCA 001004925.1	Bacteria	-	-	-	-	-	Parcubacteria group bacterium GW2011 GWA2 56 21	Parcubacteria group bacterium GW2011 GWA2 56 21	1618859	Scaffold	45.3237	4.31655
GCA 001004915.1	Bacteria	-	-	-	-	-	Parcubacteria group bacterium GW2011 GWA2 56 7	Parcubacteria group bacterium GW2011 GWA2 56 7	1618860	Scaffold	41.0072	0
GCA 000990895.1	Bacteria	-	-	-	-	-	Parcubacteria group bacterium GW2011 GWB1 35 5	Parcubacteria group bacterium GW2011 GWB1 35 5	1618861	Scaffold	56.1151	0
GCA 000991685.1	Bacteria	-	-	-	-	-	Parcubacteria group bacterium GW2011 GWB1 36 5	Parcubacteria group bacterium GW2011 GWB1 36 5	1618862	Scaffold	64.0288	2.15827
GCA 000990145.1	Bacteria	-	-	-	-	-	Parcubacteria group bacterium GW2011 GWB1 37 13	Parcubacteria group bacterium GW2011 GWB1 37 13	1618863	Contig	53.9568	0
GCA 000993055.1	Bacteria	-	-	-	-	-	Parcubacteria group bacterium GW2011 GWB1 38 8	Parcubacteria group bacterium GW2011 GWB1 38 8	1618864	Contig	66.1871	0
GCA 000996085.1	Bacteria	-	-	-	-	-	Parcubacteria group bacterium GW2011 GWB1 40 14	Parcubacteria group bacterium GW2011 GWB1 40 14	1618865	Scaffold	69.7842	0
GCA 000994245.1	Bacteria	-	-	-	-	-	Parcubacteria group bacterium GW2011 GWB1 40 5	Parcubacteria group bacterium GW2011 GWB1 40 5	1618866	Scaffold	59.7122	0
GCA 000997045.1	Bacteria	-	-	-	-	-	Parcubacteria group bacterium GW2011 GWB1 41 4	Parcubacteria group bacterium GW2011 GWB1 41 4	1618867	Scaffold	50.3597	3.59712
GCA 000997205.1	Bacteria	-	-	-	-	-	Parcubacteria group bacterium GW2011 GWB1 41 5	Parcubacteria group bacterium GW2011 GWB1 41 5	1618868	Scaffold	53.9568	1.43885
GCA 000997345.1	Bacteria	-	-	-	-	-	Parcubacteria group bacterium GW2011 GWB1 41 6	Parcubacteria group bacterium GW2011 GWB1 41 6	1618869	Scaffold	66.1871	1.43885
GCA 000997475.1	Bacteria	-	-	-	-	-	Parcubacteria group bacterium GW2011 GWB1 42 6	Parcubacteria group bacterium GW2011 GWB1 42 6	1618870	Scaffold	68.3453	0
GCA 000994995.1	Bacteria	-	-	-	-	-	Parcubacteria group bacterium GW2011 GWB1 42 9	Parcubacteria group bacterium GW2011 GWB1 42 9	1618871	Contig	68.3453	0.719424
GCA 000999835.1	Bacteria	-	-	-	-	-	Parcubacteria group bacterium GW2011 GWB1 43 6	Parcubacteria group bacterium GW2011 GWB1 43 6	1618872	Scaffold	51.0791	8.63309
GCA 000999875.1	Bacteria	-	-	-	-	-	Parcubacteria group bacterium GW2011 GWB1 43 66	Parcubacteria group bacterium GW2011 GWB1 43 66	1618873	Scaffold	41.7266	0
GCA 000999975.1	Bacteria	-	-	-	-	-	Parcubacteria group bacterium GW2011 GWB1 43 8	Parcubacteria group bacterium GW2011 GWB1 43 8	1618874	Contig	48.9209	5.7554
GCA 001000105.1	Bacteria	-	-	-	-	-	Parcubacteria group bacterium GW2011 GWB1 43 8b	Parcubacteria group bacterium GW2011 GWB1 43 8b	1618875	Contig	66.9065	7.91367
GCA 000999175.1	Bacteria	-	-	-	-	-	Parcubacteria group bacterium GW2011 GWB1 44 7	Parcubacteria group bacterium GW2011 GWB1 44 7	1618876	Scaffold	64.0288	2.8777
GCA 001001185.1	Bacteria	-	-	-	-	-	Parcubacteria group bacterium GW2011 GWB1 45 10	Parcubacteria group bacterium GW2011 GWB1 45 10	1618877	Contig	64.7482	0
GCA 001001805.1	Bacteria	-	-	-	-	-	Parcubacteria group bacterium GW2011 GWB1 45 7	Parcubacteria group bacterium GW2011 GWB1 45 7	1618878	Scaffold	38.8489	2.15827
GCA 001002005.1	Bacteria	-	-	-	-	-	Parcubacteria group bacterium GW2011 GWB1 45 9	Parcubacteria group bacterium GW2011 GWB1 45 9	1618879	Scaffold	71.9424	1.43885
GCA 001002925.1	Bacteria	-	-	-	-	-	Parcubacteria group bacterium GW2011 GWB1 46 8	Parcubacteria group bacterium GW2011 GWB1 46 8	1618880	Contig	56.8345	0
GCA 001003625.1	Bacteria	-	-	-	-	-	Parcubacteria group bacterium GW2011 GWB1 48 6	Parcubacteria group bacterium GW2011 GWB1 48 6	1618881	Scaffold	30.9353	2.15827
GCA 001003785.1	Bacteria	-	-	-	-	-	Parcubacteria group bacterium GW2011 GWB1 49 12	Parcubacteria group bacterium GW2011 GWB1 49 12	1618882	Contig	81.295	0
GCA 001003935.1	Bacteria	-	-	-	-	-	Parcubacteria group bacterium GW2011 GWB1 49 7	Parcubacteria group bacterium GW2011 GWB1 49 7	1618883	Scaffold	38.1295	0
GCA 001004195.1	Bacteria	-	-	-	-	-	Parcubacteria group bacterium GW2011 GWB1 50 9	Parcubacteria group bacterium GW2011 GWB1 50 9	1618884	Scaffold	51.0791	1.43885
GCA 001004435.1	Bacteria	-	-	-	-	-	Parcubacteria group bacterium GW2011 GWB1 52 7	Parcubacteria group bacterium GW2011 GWB1 52 7	1618885	Scaffold	60.4317	0.719424
GCA 001004645.1	Bacteria	-	-	-	-	-	Parcubacteria group bacterium GW2011 GWB1 53 43	Parcubacteria group bacterium GW2011 GWB1 53 43	1618886	Contig	61.8705	0.719424
GCA 001004855.1	Bacteria	-	-	-	-	-	Parcubacteria group bacterium GW2011 GWB1 55 9	Parcubacteria group bacterium GW2011 GWB1 55 9	1618887	Scaffold	61.1511	0
GCA 001004965.1	Bacteria	-	-	-	-	-	Parcubacteria group bacterium GW2011 GWB1 56 8	Parcubacteria group bacterium GW2011 GWB1 56 8	1618888	Scaffold	53.2374	0
GCA 001005015.1	Bacteria	-	-	-	-	-	Parcubacteria group bacterium GW2011 GWB1 57 6	Parcubacteria group bacterium GW2011 GWB1 57 6	1618889	Scaffold	69.7842	0.719424
GCA 000994445.1	Bacteria	-	-	-	-	-	Parcubacteria group bacterium GW2011 GWB2 40 8	Parcubacteria group bacterium GW2011 GWB2 40 8	1618890	Scaffold	46.0432	0
GCA 000990165.1	Bacteria	-	-	-	-	-	Parcubacteria group bacterium GW2011 GWC1 34 10	Parcubacteria group bacterium GW2011 GWC1 34 10	1618891	Contig	56.8345	0
GCA 000990665.1	Bacteria	-	-	-	-	-	Parcubacteria group bacterium GW2011 GWC1 35 21	Parcubacteria group bacterium GW2011 GWC1 35 21	1618892	Scaffold	71.9424	0
GCA 000991075.1	Bacteria	-	-	-	-	-	Parcubacteria group bacterium GW2011 GWC1 35 8	Parcubacteria group bacterium GW2011 GWC1 35 8	1618893	Scaffold	46.0432	0
GCA 000991245.1	Bacteria	-	-	-	-	-	Parcubacteria group bacterium GW2011 GWC1 36 108	Parcubacteria group bacterium GW2011 GWC1 36 108	1618894	Scaffold	82.7338	0
GCA 000991975.1	Bacteria	-	-	-	-	-	Parcubacteria group bacterium GW2011 GWC1 36 9	Parcubacteria group bacterium GW2011 GWC1 36 9	1618895	Scaffold	68.3453	4.31655
GCA 000992505.1	Bacteria	-	-	-	-	-	Parcubacteria group bacterium GW2011 GWC1 38 17	Parcubacteria group bacterium GW2011 GWC1 38 17	1618896	Scaffold	76.259	0
GCA 000992565.1	Bacteria	-	-	-	-	-	Parcubacteria group bacterium GW2011 GWC1 38 22	Parcubacteria group bacterium GW2011 GWC1 38 22	1618897	Scaffold	71.223	0
GCA 000992935.1	Bacteria	-	-	-	-	-	Parcubacteria group bacterium GW2011 GWC1 38 6	Parcubacteria group bacterium GW2011 GWC1 38 6	1618898	Scaffold	54.6763	0.719424
GCA 000993415.1	Bacteria	-	-	-	-	-	Parcubacteria group bacterium GW2011 GWC1 39 12	Parcubacteria group bacterium GW2011 GWC1 39 12	1618899	Scaffold	74.8201	0
GCA 000994975.1	Bacteria	-	-	-	-	-	Parcubacteria group bacterium GW2011 GWC1 39 29	Parcubacteria group bacterium GW2011 GWC1 39 29	1618900	Scaffold	39.5683	2.8777
GCA 000995485.1	Bacteria	-	-	-	-	-	Parcubacteria group bacterium GW2011 GWC1 39 8	Parcubacteria group bacterium GW2011 GWC1 39 8	1618901	Scaffold	57.554	0
GCA 000995805.1	Bacteria	-	-	-	-	-	Parcubacteria group bacterium GW2011 GWC1 40 11	Parcubacteria group bacterium GW2011 GWC1 40 11	1618902	Contig	76.259	0
GCA 000995985.1	Bacteria	-	-	-	-	-	Parcubacteria group bacterium GW2011 GWC1 40 13	Parcubacteria group bacterium GW2011 GWC1 40 13	1618903	Contig	59.7122	0
GCA 000997465.1	Bacteria	-	-	-	-	-	Parcubacteria group bacterium GW2011 GWC1 41 7	Parcubacteria group bacterium GW2011 GWC1 41 7	1618904	Scaffold	53.2374	0.719424
GCA 000997825.1	Bacteria	-	-	-	-	-	Parcubacteria group bacterium GW2011 GWC1 42 11	Parcubacteria group bacterium GW2011 GWC1 42 11	1618905	Scaffold	71.9424	0.719424
GCA 000998465.1	Bacteria	-	-	-	-	-	Parcubacteria group bacterium GW2011 GWC1 42 21	Parcubacteria group bacterium GW2011 GWC1 42 21	1618906	Scaffold	76.259	2.15827
GCA 000998845.1	Bacteria	-	-	-	-	-	Parcubacteria group bacterium GW2011 GWC1 43 11	Parcubacteria group bacterium GW2011 GWC1 43 11	1618907	Scaffold	69.0647	5.7554
GCA 000998905.1	Bacteria	-	-	-	-	-	Parcubacteria group bacterium GW2011 GWC1 43 11b	Parcubacteria group bacterium GW2011 GWC1 43 11b	1618908	Scaffold	62.5899	1.43885
GCA 000998935.1	Bacteria	-	-	-	-	-	Parcubacteria group bacterium GW2011 GWC1 43 12	Parcubacteria group bacterium GW2011 GWC1 43 12	1618909	Scaffold	64.0288	0.719424
GCA 000999705.1	Bacteria	-	-	-	-	-	Parcubacteria group bacterium GW2011 GWC1 43 30	Parcubacteria group bacterium GW2011 GWC1 43 30	1618910	Scaffold	64.0288	6.47482
GCA 000999865.1	Bacteria	-	-	-	-	-	Parcubacteria group bacterium GW2011 GWC1 43 61	Parcubacteria group bacterium GW2011 GWC1 43 61	1618911	Scaffold	64.0288	0
GCA 001000285.1	Bacteria	-	-	-	-	-	Parcubacteria group bacterium GW2011 GWC1 44 10	Parcubacteria group bacterium GW2011 GWC1 44 10	1618912	Scaffold	71.223	0.719424
GCA 000998585.1	Bacteria	-	-	-	-	-	Parcubacteria group bacterium GW2011 GWC1 44 26	Parcubacteria group bacterium GW2011 GWC1 44 26	1618913	Scaffold	53.2374	0
GCA 001001285.1	Bacteria	-	-	-	-	-	Parcubacteria group bacterium GW2011 GWC1 45 13	Parcubacteria group bacterium GW2011 GWC1 45 13	1618914	Scaffold	66.9065	0.719424
GCA 001001345.1	Bacteria	-	-	-	-	-	Parcubacteria group bacterium GW2011 GWC1 45 14	Parcubacteria group bacterium GW2011 GWC1 45 14	1618915	Contig	76.9784	0
GCA 001002095.1	Bacteria	-	-	-	-	-	Parcubacteria group bacterium GW2011 GWC1 45 9	Parcubacteria group bacterium GW2011 GWC1 45 9	1618916	Scaffold	66.9065	2.8777
GCA 001004305.1	Bacteria	-	-	-	-	-	Parcubacteria group bacterium GW2011 GWC1 51 35	Parcubacteria group bacterium GW2011 GWC1 51 35	1618917	Scaffold	69.0647	0.719424
GCA 000989435.1	Bacteria	-	-	-	-	-	Parcubacteria group bacterium GW2011 GWC2 32 10	Parcubacteria group bacterium GW2011 GWC2 32 10	1618918	Scaffold	74.8201	2.15827
GCA 000991445.1	Bacteria	-	-	-	-	-	Parcubacteria group bacterium GW2011 GWC2 36 17	Parcubacteria group bacterium GW2011 GWC2 36 17	1618919	Scaffold	72.6619	0
GCA 000992955.1	Bacteria	-	-	-	-	-	Parcubacteria group bacterium GW2011 GWC2 38 7	Parcubacteria group bacterium GW2011 GWC2 38 7	1618920	Scaffold	61.8705	0.719424
GCA 000993375.1	Bacteria	-	-	-	-	-	Parcubacteria group bacterium GW2011 GWC2 39 11	Parcubacteria group bacterium GW2011 GWC2 39 11	1618921	Scaffold	57.554	2.15827
GCA 000993485.1	Bacteria	-	-	-	-	-	Parcubacteria group bacterium GW2011 GWC2 39 14	Parcubacteria group bacterium GW2011 GWC2 39 14	1618922	Scaffold	85.6115	2.15827
GCA 000995625.1	Bacteria	-	-	-	-	-	Parcubacteria group bacterium GW2011 GWC2 40 10	Parcubacteria group bacterium GW2011 GWC2 40 10	1618923	Scaffold	76.259	0
GCA 000993875.1	Bacteria	-	-	-	-	-	Parcubacteria group bacterium GW2011 GWC2 40 31	Parcubacteria group bacterium GW2011 GWC2 40 31	1618924	Scaffold	74.1007	0.719424
GCA 000997835.1	Bacteria	-	-	-	-	-	Parcubacteria group bacterium GW2011 GWC2 42 11	Parcubacteria group bacterium GW2011 GWC2 42 11	1618925	Scaffold	41.0072	0
GCA 000997945.1	Bacteria	-	-	-	-	-	Parcubacteria group bacterium GW2011 GWC2 42 12	Parcubacteria group bacterium GW2011 GWC2 42 12	1618926	Contig	71.9424	0
GCA 000997985.1	Bacteria	-	-	-	-	-	Parcubacteria group bacterium GW2011 GWC2 42 13	Parcubacteria group bacterium GW2011 GWC2 42 13	1618927	Scaffold	56.8345	1.43885
GCA 000997685.1	Bacteria	-	-	-	-	-	Parcubacteria group bacterium GW2011 GWC2 42 6	Parcubacteria group bacterium GW2011 GWC2 42 6	1618928	Scaffold	42.446	0
GCA 001000795.1	Bacteria	-	-	-	-	-	Parcubacteria group bacterium GW2011 GWC2 44 17	Parcubacteria group bacterium GW2011 GWC2 44 17	1618929	Scaffold	82.7338	0
GCA 001000955.1	Bacteria	-	-	-	-	-	Parcubacteria group bacterium GW2011 GWC2 44 22	Parcubacteria group bacterium GW2011 GWC2 44 22	1618930	Scaffold	81.295	1.43885
GCA 001001425.1	Bacteria	-	-	-	-	-	Parcubacteria group bacterium GW2011 GWC2 45 15	Parcubacteria group bacterium GW2011 GWC2 45 15	1618931	Scaffold	73.3813	1.43885
GCA 001001845.1	Bacteria	-	-	-	-	-	Parcubacteria group bacterium GW2011 GWC2 45 7	Parcubacteria group bacterium GW2011 GWC2 45 7	1618932	Scaffold	50.3597	0.719424
GCA 001003605.1	Bacteria	-	-	-	-	-	Parcubacteria group bacterium GW2011 GWC2 48 17	Parcubacteria group bacterium GW2011 GWC2 48 17	1618933	Scaffold	81.295	0.719424
GCA 001004025.1	Bacteria	-	-	-	-	-	Parcubacteria group bacterium GW2011 GWC2 49 9	Parcubacteria group bacterium GW2011 GWC2 49 9	1618934	Scaffold	84.1727	2.8777
GCA 001004515.1	Bacteria	-	-	-	-	-	Parcubacteria group bacterium GW2011 GWC2 52 8c	Parcubacteria group bacterium GW2011 GWC2 52 8c	1618935	Scaffold	50.3597	0.719424
GCA 000992485.1	Bacteria	-	-	-	-	-	Parcubacteria group bacterium GW2011 GWD1 38 16	Parcubacteria group bacterium GW2011 GWD1 38 16	1618936	Contig	65.4676	0
GCA 000994025.1	Bacteria	-	-	-	-	-	Parcubacteria group bacterium GW2011 GWD1 40 9	Parcubacteria group bacterium GW2011 GWD1 40 9	1618937	Contig	61.8705	0
GCA 000994575.1	Bacteria	-	-	-	-	-	Parcubacteria group bacterium GW2011 GWD1 42 9	Parcubacteria group bacterium GW2011 GWD1 42 9	1618938	Contig	48.9209	0
GCA 000999005.1	Bacteria	-	-	-	-	-	Parcubacteria group bacterium GW2011 GWD1 44 9	Parcubacteria group bacterium GW2011 GWD1 44 9	1618939	Contig	46.7626	0
GCA 000990975.1	Bacteria	-	-	-	-	-	Parcubacteria group bacterium GW2011 GWD2 35 7	Parcubacteria group bacterium GW2011 GWD2 35 7	1618940	Scaffold	53.9568	0.719424
GCA 000992325.1	Bacteria	-	-	-	-	-	Parcubacteria group bacterium GW2011 GWD2 38 11	Parcubacteria group bacterium GW2011 GWD2 38 11	1618941	Scaffold	72.6619	1.43885
GCA 000992345.1	Bacteria	-	-	-	-	-	Parcubacteria group bacterium GW2011 GWD2 38 12	Parcubacteria group bacterium GW2011 GWD2 38 12	1618942	Scaffold	71.9424	0
GCA 000993845.1	Bacteria	-	-	-	-	-	Parcubacteria group bacterium GW2011 GWD2 40 9	Parcubacteria group bacterium GW2011 GWD2 40 9	1618943	Scaffold	69.0647	0
GCA 000998045.1	Bacteria	-	-	-	-	-	Parcubacteria group bacterium GW2011 GWD2 42 14	Parcubacteria group bacterium GW2011 GWD2 42 14	1618944	Scaffold	73.3813	1.43885
GCA 000995845.1	Bacteria	-	-	-	-	-	Parcubacteria group bacterium GW2011 GWD2 43 10	Parcubacteria group bacterium GW2011 GWD2 43 10	1618945	Scaffold	71.9424	0
GCA 000996185.1	Bacteria	-	-	-	-	-	Parcubacteria group bacterium GW2011 GWE1 40 20	Parcubacteria group bacterium GW2011 GWE1 40 20	1618946	Scaffold	76.259	0.719424
GCA 001000025.1	Bacteria	-	-	-	-	-	Parcubacteria group bacterium GW2011 GWE1 43 8	Parcubacteria group bacterium GW2011 GWE1 43 8	1618947	Scaffold	57.554	0
GCA 000992135.1	Bacteria	-	-	-	-	-	Parcubacteria group bacterium GW2011 GWE2 37 8	Parcubacteria group bacterium GW2011 GWE2 37 8	1618948	Scaffold	67.6259	0
GCA 000992525.1	Bacteria	-	-	-	-	-	Parcubacteria group bacterium GW2011 GWE2 38 18	Parcubacteria group bacterium GW2011 GWE2 38 18	1618949	Scaffold	41.7266	0
GCA 000995135.1	Bacteria	-	-	-	-	-	Parcubacteria group bacterium GW2011 GWE2 39 37	Parcubacteria group bacterium GW2011 GWE2 39 37	1618950	Scaffold	68.3453	0.719424
GCA 000994355.2	Bacteria	-	-	-	-	-	Parcubacteria group bacterium GW2011 GWE2 40 8	Parcubacteria group bacterium GW2011 GWE2 40 8	1618951	Scaffold	64.0288	0.719424
GCA 000998065.1	Bacteria	-	-	-	-	-	Parcubacteria group bacterium GW2011 GWE2 42 14	Parcubacteria group bacterium GW2011 GWE2 42 14	1618952	Scaffold	76.259	0
GCA 000998975.1	Bacteria	-	-	-	-	-	Parcubacteria group bacterium GW2011 GWE2 43 12	Parcubacteria group bacterium GW2011 GWE2 43 12	1618953	Scaffold	66.9065	0
GCA 000995155.1	Bacteria	-	-	-	-	-	Parcubacteria group bacterium GW2011 GWF1 39 37	Parcubacteria group bacterium GW2011 GWF1 39 37	1618954	Scaffold	75.5396	0
GCA 000994485.1	Bacteria	-	-	-	-	-	Parcubacteria group bacterium GW2011 GWF1 40 5	Parcubacteria group bacterium GW2011 GWF1 40 5	1618955	Scaffold	66.9065	0.719424
GCA 000994345.1	Bacteria	-	-	-	-	-	Parcubacteria group bacterium GW2011 GWF1 40 6	Parcubacteria group bacterium GW2011 GWF1 40 6	1618956	Scaffold	54.6763	0
GCA 001000185.1	Bacteria	-	-	-	-	-	Parcubacteria group bacterium GW2011 GWF1 43 9	Parcubacteria group bacterium GW2011 GWF1 43 9	1618957	Scaffold	55.3957	0
GCA 001001795.1	Bacteria	-	-	-	-	-	Parcubacteria group bacterium GW2011 GWF1 45 5	Parcubacteria group bacterium GW2011 GWF1 45 5	1618958	Scaffold	72.6619	0.719424
GCA 001004405.1	Bacteria	-	-	-	-	-	Parcubacteria group bacterium GW2011 GWF1 52 5	Parcubacteria group bacterium GW2011 GWF1 52 5	1618959	Scaffold	57.554	0.719424
GCA 000993015.1	Bacteria	-	-	-	-	-	Parcubacteria group bacterium GW2011 GWF2 38 76	Parcubacteria group bacterium GW2011 GWF2 38 76	1618960	Scaffold	76.259	0.719424
GCA 000993105.1	Bacteria	-	-	-	-	-	Parcubacteria group bacterium GW2011 GWF2 38 8	Parcubacteria group bacterium GW2011 GWF2 38 8	1618961	Scaffold	60.4317	2.8777
GCA 000993525.1	Bacteria	-	-	-	-	-	Parcubacteria group bacterium GW2011 GWF2 39 13b	Parcubacteria group bacterium GW2011 GWF2 39 13b	1618962	Scaffold	32.3741	0
GCA 000995545.1	Bacteria	-	-	-	-	-	Parcubacteria group bacterium GW2011 GWF2 39 8b	Parcubacteria group bacterium GW2011 GWF2 39 8b	1618963	Scaffold	58.2734	0
GCA 000995735.1	Bacteria	-	-	-	-	-	Parcubacteria group bacterium GW2011 GWF2 40 10	Parcubacteria group bacterium GW2011 GWF2 40 10	1618964	Scaffold	74.1007	0
GCA 000994785.1	Bacteria	-	-	-	-	-	Parcubacteria group bacterium GW2011 GWF2 40 69	Parcubacteria group bacterium GW2011 GWF2 40 69	1618965	Scaffold	75.5396	0
GCA 000996815.1	Bacteria	-	-	-	-	-	Parcubacteria group bacterium GW2011 GWF2 42 7	Parcubacteria group bacterium GW2011 GWF2 42 7	1618966	Scaffold	59.7122	18.705
GCA 000998855.1	Bacteria	-	-	-	-	-	Parcubacteria group bacterium GW2011 GWF2 43 11	Parcubacteria group bacterium GW2011 GWF2 43 11	1618967	Scaffold	46.0432	0
GCA 000999745.1	Bacteria	-	-	-	-	-	Parcubacteria group bacterium GW2011 GWF2 43 38	Parcubacteria group bacterium GW2011 GWF2 43 38	1618968	Scaffold	53.9568	0
GCA 001000815.1	Bacteria	-	-	-	-	-	Parcubacteria group bacterium GW2011 GWF2 44 17	Parcubacteria group bacterium GW2011 GWF2 44 17	1618969	Scaffold	77.6978	0
GCA 000997395.1	Bacteria	-	-	-	-	-	Parcubacteria group bacterium GW2011 GWF2 44 7	Parcubacteria group bacterium GW2011 GWF2 44 7	1618970	Scaffold	41.0072	3.59712
GCA 000996845.1	Bacteria	-	-	-	-	-	Parcubacteria group bacterium GW2011 GWF2 44 8	Parcubacteria group bacterium GW2011 GWF2 44 8	1618971	Scaffold	56.8345	1.43885
GCA 000997265.1	Bacteria	-	-	-	-	-	Parcubacteria group bacterium GW2011 GWF2 44 8b	Parcubacteria group bacterium GW2011 GWF2 44 8b	1618972	Scaffold	48.9209	0
GCA 001001205.1	Bacteria	-	-	-	-	-	Parcubacteria group bacterium GW2011 GWF2 45 11	Parcubacteria group bacterium GW2011 GWF2 45 11	1618973	Scaffold	77.6978	1.43885
GCA 001002975.1	Bacteria	-	-	-	-	-	Parcubacteria group bacterium GW2011 GWF2 46 8	Parcubacteria group bacterium GW2011 GWF2 46 8	1618974	Scaffold	63.3094	0
GCA 001004225.1	Bacteria	-	-	-	-	-	Parcubacteria group bacterium GW2011 GWF2 50 9	Parcubacteria group bacterium GW2011 GWF2 50 9	1618975	Scaffold	71.9424	3.59712
GCA 001004355.1	Bacteria	-	-	-	-	-	Parcubacteria group bacterium GW2011 GWF2 52 12	Parcubacteria group bacterium GW2011 GWF2 52 12	1618976	Scaffold	69.7842	0
GCA 007375805.1	Bacteria	-	-	-	-	-	Parcubacteria group bacterium Gr01-1014 106	Parcubacteria group bacterium Gr01-1014 106	2017196	Contig	38.8489	0.719424
GCA 007375795.1	Bacteria	-	-	-	-	-	Parcubacteria group bacterium Gr01-1014 107	Parcubacteria group bacterium Gr01-1014 107	2017197	Contig	38.1295	0.719424
GCA 007376295.1	Bacteria	-	-	-	-	-	Parcubacteria group bacterium Gr01-1014 13	Parcubacteria group bacterium Gr01-1014 13	2017175	Contig	84.1727	0
GCA 007376285.1	Bacteria	-	-	-	-	-	Parcubacteria group bacterium Gr01-1014 17	Parcubacteria group bacterium Gr01-1014 17	2017176	Contig	69.0647	0
GCA 007376335.1	Bacteria	-	-	-	-	-	Parcubacteria group bacterium Gr01-1014 18	Parcubacteria group bacterium Gr01-1014 18	2017177	Contig	81.295	0.719424
GCA 007376325.1	Bacteria	-	-	-	-	-	Parcubacteria group bacterium Gr01-1014 19	Parcubacteria group bacterium Gr01-1014 19	2017178	Contig	49.6403	0.719424
GCA 007376425.1	Bacteria	-	-	-	-	-	Parcubacteria group bacterium Gr01-1014 2	Parcubacteria group bacterium Gr01-1014 2	2017172	Contig	64.7482	8.63309
GCA 007376265.1	Bacteria	-	-	-	-	-	Parcubacteria group bacterium Gr01-1014 20	Parcubacteria group bacterium Gr01-1014 20	2017179	Contig	71.9424	2.15827
GCA 007376215.1	Bacteria	-	-	-	-	-	Parcubacteria group bacterium Gr01-1014 24	Parcubacteria group bacterium Gr01-1014 24	2017180	Contig	48.9209	0
GCA 007376195.1	Bacteria	-	-	-	-	-	Parcubacteria group bacterium Gr01-1014 29	Parcubacteria group bacterium Gr01-1014 29	2017181	Contig	72.6619	0
GCA 007376445.1	Bacteria	-	-	-	-	-	Parcubacteria group bacterium Gr01-1014 3	Parcubacteria group bacterium Gr01-1014 3	2017173	Contig	73.3813	0
GCA 007376185.1	Bacteria	-	-	-	-	-	Parcubacteria group bacterium Gr01-1014 30	Parcubacteria group bacterium Gr01-1014 30	2017182	Contig	71.9424	0
GCA 007376135.1	Bacteria	-	-	-	-	-	Parcubacteria group bacterium Gr01-1014 31	Parcubacteria group bacterium Gr01-1014 31	2017183	Contig	84.8921	0
GCA 007376125.1	Bacteria	-	-	-	-	-	Parcubacteria group bacterium Gr01-1014 33	Parcubacteria group bacterium Gr01-1014 33	2017184	Contig	76.259	0
GCA 007376145.1	Bacteria	-	-	-	-	-	Parcubacteria group bacterium Gr01-1014 38	Parcubacteria group bacterium Gr01-1014 38	2017185	Contig	79.1367	0
GCA 007376105.1	Bacteria	-	-	-	-	-	Parcubacteria group bacterium Gr01-1014 44	Parcubacteria group bacterium Gr01-1014 44	2017186	Contig	43.8849	1.43885
GCA 007376085.1	Bacteria	-	-	-	-	-	Parcubacteria group bacterium Gr01-1014 46	Parcubacteria group bacterium Gr01-1014 46	2017187	Contig	71.223	0.719424
GCA 007376035.1	Bacteria	-	-	-	-	-	Parcubacteria group bacterium Gr01-1014 48	Parcubacteria group bacterium Gr01-1014 48	2017188	Contig	71.9424	0.719424
GCA 007376045.1	Bacteria	-	-	-	-	-	Parcubacteria group bacterium Gr01-1014 49	Parcubacteria group bacterium Gr01-1014 49	2017189	Contig	56.1151	1.43885
GCA 007375995.1	Bacteria	-	-	-	-	-	Parcubacteria group bacterium Gr01-1014 56	Parcubacteria group bacterium Gr01-1014 56	2017190	Contig	72.6619	0
GCA 007376025.1	Bacteria	-	-	-	-	-	Parcubacteria group bacterium Gr01-1014 66	Parcubacteria group bacterium Gr01-1014 66	2017191	Contig	60.4317	2.8777
GCA 007375985.1	Bacteria	-	-	-	-	-	Parcubacteria group bacterium Gr01-1014 70	Parcubacteria group bacterium Gr01-1014 70	2017192	Contig	58.9928	10.7914
GCA 007375925.1	Bacteria	-	-	-	-	-	Parcubacteria group bacterium Gr01-1014 72	Parcubacteria group bacterium Gr01-1014 72	2017193	Contig	57.554	0
GCA 007375945.1	Bacteria	-	-	-	-	-	Parcubacteria group bacterium Gr01-1014 73	Parcubacteria group bacterium Gr01-1014 73	2017194	Contig	60.4317	4.31655
GCA 007376385.1	Bacteria	-	-	-	-	-	Parcubacteria group bacterium Gr01-1014 8	Parcubacteria group bacterium Gr01-1014 8	2017174	Contig	79.1367	0
GCA 007375845.1	Bacteria	-	-	-	-	-	Parcubacteria group bacterium Gr01-1014 91	Parcubacteria group bacterium Gr01-1014 91	2017195	Contig	34.5324	0
GCA 007375765.1	Bacteria	-	-	-	-	-	Parcubacteria group bacterium Greene0416 14	Parcubacteria group bacterium Greene0416 14	2017199	Scaffold	76.9784	0.719424
GCA 007375725.1	Bacteria	-	-	-	-	-	Parcubacteria group bacterium Greene0416 36	Parcubacteria group bacterium Greene0416 36	2017200	Contig	81.295	0.719424
GCA 007375675.1	Bacteria	-	-	-	-	-	Parcubacteria group bacterium Greene0416 39	Parcubacteria group bacterium Greene0416 39	2017201	Contig	70.5036	0
GCA 007375655.1	Bacteria	-	-	-	-	-	Parcubacteria group bacterium Greene0416 79	Parcubacteria group bacterium Greene0416 79	2017202	Scaffold	57.554	0
GCA 007379055.1	Bacteria	-	-	-	-	-	Parcubacteria group bacterium Greene0714 2	Parcubacteria group bacterium Greene0714 2	2017155	Scaffold	80.5755	0.719424
GCA 007378945.1	Bacteria	-	-	-	-	-	Parcubacteria group bacterium Greene0714 21	Parcubacteria group bacterium Greene0714 21	2017158	Scaffold	68.3453	0
GCA 007378975.1	Bacteria	-	-	-	-	-	Parcubacteria group bacterium Greene0714 36	Parcubacteria group bacterium Greene0714 36	2017159	Scaffold	35.9712	0
GCA 007379045.1	Bacteria	-	-	-	-	-	Parcubacteria group bacterium Greene0714 4	Parcubacteria group bacterium Greene0714 4	2017156	Scaffold	69.0647	0.719424
GCA 007378985.1	Bacteria	-	-	-	-	-	Parcubacteria group bacterium Greene0714 7	Parcubacteria group bacterium Greene0714 7	2017157	Scaffold	78.4173	0
GCA 007376725.1	Bacteria	-	-	-	-	-	Parcubacteria group bacterium Greene1014 15	Parcubacteria group bacterium Greene1014 15	2017165	Scaffold	76.9784	1.43885
GCA 007376705.1	Bacteria	-	-	-	-	-	Parcubacteria group bacterium Greene1014 20	Parcubacteria group bacterium Greene1014 20	2017166	Scaffold	81.295	0.719424
GCA 007376645.1	Bacteria	-	-	-	-	-	Parcubacteria group bacterium Greene1014 47	Parcubacteria group bacterium Greene1014 47	2017167	Scaffold	70.5036	0
GCA 007375645.1	Bacteria	-	-	-	-	-	Parcubacteria group bacterium LiPW 15	Parcubacteria group bacterium LiPW 15	2017203	Scaffold	75.5396	0
GCA 007375595.1	Bacteria	-	-	-	-	-	Parcubacteria group bacterium LiPW 30	Parcubacteria group bacterium LiPW 30	2017204	Scaffold	78.4173	0.719424
GCA 007375545.1	Bacteria	-	-	-	-	-	Parcubacteria group bacterium LiPW 39	Parcubacteria group bacterium LiPW 39	2017205	Scaffold	61.8705	0
GCA 007375535.1	Bacteria	-	-	-	-	-	Parcubacteria group bacterium LiPW 41	Parcubacteria group bacterium LiPW 41	2017206	Contig	74.1007	0.719424
GCA 007375565.1	Bacteria	-	-	-	-	-	Parcubacteria group bacterium LiPW 72	Parcubacteria group bacterium LiPW 72	2017207	Scaffold	48.9209	0
GCA 007376575.1	Bacteria	-	-	-	-	-	Parcubacteria group bacterium Licking1014 1	Parcubacteria group bacterium Licking1014 1	2017170	Contig	73.3813	1.43885
GCA 007376485.1	Bacteria	-	-	-	-	-	Parcubacteria group bacterium Licking1014 17	Parcubacteria group bacterium Licking1014 17	2017171	Contig	72.6619	0
GCA 003022345.1	Bacteria	-	-	-	-	-	Parcubacteria group bacterium QH 9 35 7	Parcubacteria group bacterium QH 9 35 7	1919223	Scaffold	67.6259	0.719424
GCA 001824315.1	Bacteria	-	-	-	-	-	Parcubacteria group bacterium RIFCSPHIGHO2 01 FULL 40 30	Parcubacteria group bacterium RIFCSPHIGHO2 01 FULL 40 30	1817736	Scaffold	68.3453	0
GCA 001825485.1	Bacteria	-	-	-	-	-	Parcubacteria group bacterium RIFCSPHIGHO2 01 FULL 45 26	Parcubacteria group bacterium RIFCSPHIGHO2 01 FULL 45 26	1817737	Scaffold	68.3453	1.43885
GCA 001824325.1	Bacteria	-	-	-	-	-	Parcubacteria group bacterium RIFCSPHIGHO2 01 FULL 47 10b	Parcubacteria group bacterium RIFCSPHIGHO2 01 FULL 47 10b	1817738	Scaffold	69.0647	0.719424
GCA 001824355.1	Bacteria	-	-	-	-	-	Parcubacteria group bacterium RIFCSPHIGHO2 01 FULL 56 18	Parcubacteria group bacterium RIFCSPHIGHO2 01 FULL 56 18	1817739	Scaffold	68.3453	5.7554
GCA 001824375.1	Bacteria	-	-	-	-	-	Parcubacteria group bacterium RIFCSPHIGHO2 02 FULL 40 12	Parcubacteria group bacterium RIFCSPHIGHO2 02 FULL 40 12	1817740	Scaffold	66.1871	0
GCA 001824395.1	Bacteria	-	-	-	-	-	Parcubacteria group bacterium RIFCSPHIGHO2 02 FULL 48 10b	Parcubacteria group bacterium RIFCSPHIGHO2 02 FULL 48 10b	1817741	Scaffold	60.4317	3.59712
GCA 001824405.1	Bacteria	-	-	-	-	-	Parcubacteria group bacterium RIFCSPLOWO2 01 FULL 40 65	Parcubacteria group bacterium RIFCSPLOWO2 01 FULL 40 65	1817742	Scaffold	63.3094	0
GCA 001824435.1	Bacteria	-	-	-	-	-	Parcubacteria group bacterium RIFCSPLOWO2 01 FULL 48 18	Parcubacteria group bacterium RIFCSPLOWO2 01 FULL 48 18	1817743	Scaffold	73.3813	0
GCA 001825495.1	Bacteria	-	-	-	-	-	Parcubacteria group bacterium RIFCSPLOWO2 02 FULL 40 12	Parcubacteria group bacterium RIFCSPLOWO2 02 FULL 40 12	1817744	Scaffold	67.6259	0.719424
GCA 001825525.1	Bacteria	-	-	-	-	-	Parcubacteria group bacterium RIFCSPLOWO2 12 FULL 40 10	Parcubacteria group bacterium RIFCSPLOWO2 12 FULL 40 10	1817745	Scaffold	63.3094	0
GCA 001825555.1	Bacteria	-	-	-	-	-	Parcubacteria group bacterium RIFOXYD2 FULL 52 8	Parcubacteria group bacterium RIFOXYD2 FULL 52 8	1817746	Scaffold	48.2014	0
GCA 003022305.1	Bacteria	-	-	-	-	-	Parcubacteria group bacterium SW 4 46 8	Parcubacteria group bacterium SW 4 46 8	1919224	Scaffold	48.2014	4.31655
GCA 003021915.1	Bacteria	-	-	-	-	-	Parcubacteria group bacterium SW 4 49 11	Parcubacteria group bacterium SW 4 49 11	1919225	Scaffold	63.3094	0
GCA 003022255.1	Bacteria	-	-	-	-	-	Parcubacteria group bacterium SW 6 46 9	Parcubacteria group bacterium SW 6 46 9	1919226	Scaffold	56.1151	0
GCA 004298405.1	Bacteria	-	-	-	-	-	Patescibacteria group bacterium	Patescibacteria group bacterium	2052139	Contig	87.0504	0
GCA 003260355.1	Bacteria	-	-	-	-	-	SR1 bacterium human oral taxon HOT-345	SR1 bacterium human oral taxon HOT-345	1540874	Contig	74.1007	0.719424
GCA 005882275.1	Bacteria	-	-	-	-	-	Terrabacteria group bacterium ANGP1	Terrabacteria group bacterium ANGP1	2569760	Scaffold	93.5252	3.59712
GCA 004299235.1	Bacteria	-	-	-	-	-	bacterium	bacterium	1869227	Contig	97.8417	4.31655
GCA 002783405.1	Bacteria	-	-	-	-	-	bacterium (Candidatus Blackallbacteria) CG13 big fil rev 8 21 14 2 50 49 14	bacterium (Candidatus Blackallbacteria) CG13 big fil rev 8 21 14 2 50 49 14	2014260	Scaffold	97.1223	2.15827
GCA 002781665.1	Bacteria	-	-	-	-	-	bacterium (Candidatus Blackallbacteria) CG17 big fil post rev 8 21 14 2 50 48 46	bacterium (Candidatus Blackallbacteria) CG17 big fil post rev 8 21 14 2 50 48 46	2014261	Scaffold	95.6835	2.15827
GCA 002770975.1	Bacteria	-	-	-	-	-	bacterium (Candidatus Blackallbacteria) CG18 big fil WC 8 21 14 2 50 49 26	bacterium (Candidatus Blackallbacteria) CG18 big fil WC 8 21 14 2 50 49 26	2014262	Scaffold	97.1223	2.15827
GCA 002780985.1	Bacteria	-	-	-	-	-	bacterium (Candidatus Gribaldobacteria) CG02 land 8 20 14 3 00 41 15	bacterium (Candidatus Gribaldobacteria) CG02 land 8 20 14 3 00 41 15	2014270	Scaffold	52.518	2.15827
GCA 002781195.1	Bacteria	-	-	-	-	-	bacterium (Candidatus Gribaldobacteria) CG03 land 8 20 14 0 80 36 40	bacterium (Candidatus Gribaldobacteria) CG03 land 8 20 14 0 80 36 40	2014271	Scaffold	51.7986	0
GCA 002779425.1	Bacteria	-	-	-	-	-	bacterium (Candidatus Gribaldobacteria) CG07 land 8 20 14 0 80 33 18	bacterium (Candidatus Gribaldobacteria) CG07 land 8 20 14 0 80 33 18	2014272	Scaffold	76.9784	0
GCA 002778985.1	Bacteria	-	-	-	-	-	bacterium (Candidatus Gribaldobacteria) CG08 land 8 20 14 0 20 39 15	bacterium (Candidatus Gribaldobacteria) CG08 land 8 20 14 0 20 39 15	2014273	Scaffold	57.554	2.15827
GCA 002773505.1	Bacteria	-	-	-	-	-	bacterium (Candidatus Gribaldobacteria) CG10 big fil rev 8 21 14 0 10 33 41	bacterium (Candidatus Gribaldobacteria) CG10 big fil rev 8 21 14 0 10 33 41	2014274	Scaffold	69.0647	0
GCA 002773495.1	Bacteria	-	-	-	-	-	bacterium (Candidatus Gribaldobacteria) CG10 big fil rev 8 21 14 0 10 37 21	bacterium (Candidatus Gribaldobacteria) CG10 big fil rev 8 21 14 0 10 37 21	2014275	Scaffold	76.9784	0
GCA 002773555.1	Bacteria	-	-	-	-	-	bacterium (Candidatus Gribaldobacteria) CG10 big fil rev 8 21 14 0 10 37 46	bacterium (Candidatus Gribaldobacteria) CG10 big fil rev 8 21 14 0 10 37 46	2014276	Scaffold	53.2374	0
GCA 002773545.1	Bacteria	-	-	-	-	-	bacterium (Candidatus Gribaldobacteria) CG10 big fil rev 8 21 14 0 10 41 12	bacterium (Candidatus Gribaldobacteria) CG10 big fil rev 8 21 14 0 10 41 12	2014277	Scaffold	64.7482	0
GCA 002772215.1	Bacteria	-	-	-	-	-	bacterium (Candidatus Gribaldobacteria) CG23 combo of CG06-09 8 20 14 all 37 87 8	bacterium (Candidatus Gribaldobacteria) CG23 combo of CG06-09 8 20 14 all 37 87 8	2014278	Scaffold	66.9065	0.719424
GCA 002793135.1	Bacteria	-	-	-	-	-	bacterium (Candidatus Gribaldobacteria) CG 4 10 14 0 2 um filter 33 15	bacterium (Candidatus Gribaldobacteria) CG 4 10 14 0 2 um filter 33 15	2014263	Scaffold	71.223	0
GCA 002793175.1	Bacteria	-	-	-	-	-	bacterium (Candidatus Gribaldobacteria) CG 4 10 14 0 2 um filter 36 18	bacterium (Candidatus Gribaldobacteria) CG 4 10 14 0 2 um filter 36 18	2014264	Scaffold	58.2734	2.15827
GCA 002793155.1	Bacteria	-	-	-	-	-	bacterium (Candidatus Gribaldobacteria) CG 4 10 14 0 2 um filter 41 16	bacterium (Candidatus Gribaldobacteria) CG 4 10 14 0 2 um filter 41 16	2014265	Scaffold	53.2374	0
GCA 002785165.1	Bacteria	-	-	-	-	-	bacterium (Candidatus Gribaldobacteria) CG 4 10 14 0 8 um filter 33 9	bacterium (Candidatus Gribaldobacteria) CG 4 10 14 0 8 um filter 33 9	2014266	Scaffold	48.2014	0
GCA 002782445.1	Bacteria	-	-	-	-	-	bacterium (Candidatus Gribaldobacteria) CG 4 8 14 3 um filter 42 11	bacterium (Candidatus Gribaldobacteria) CG 4 8 14 3 um filter 42 11	2014267	Scaffold	0	0
GCA 002790255.1	Bacteria	-	-	-	-	-	bacterium (Candidatus Gribaldobacteria) CG 4 9 14 3 um filter 33 9	bacterium (Candidatus Gribaldobacteria) CG 4 9 14 3 um filter 33 9	2014268	Scaffold	72.6619	0
GCA 002790215.1	Bacteria	-	-	-	-	-	bacterium (Candidatus Gribaldobacteria) CG 4 9 14 3 um filter 36 15	bacterium (Candidatus Gribaldobacteria) CG 4 9 14 3 um filter 36 15	2014269	Scaffold	56.1151	0
GCA 002771285.1	Bacteria	-	-	-	-	-	bacterium (Candidatus Howlettbacteria) CG23 combo of CG06-09 8 20 14 all 37 9	bacterium (Candidatus Howlettbacteria) CG23 combo of CG06-09 8 20 14 all 37 9	2014282	Scaffold	84.1727	0
GCA 002785325.1	Bacteria	-	-	-	-	-	bacterium (Candidatus Howlettbacteria) CG 4 10 14 0 8 um filter 40 9	bacterium (Candidatus Howlettbacteria) CG 4 10 14 0 8 um filter 40 9	2014279	Scaffold	80.5755	1.43885
GCA 002785285.1	Bacteria	-	-	-	-	-	bacterium (Candidatus Howlettbacteria) CG 4 10 14 3 um filter 37 10	bacterium (Candidatus Howlettbacteria) CG 4 10 14 3 um filter 37 10	2014280	Scaffold	71.223	0
GCA 002790275.1	Bacteria	-	-	-	-	-	bacterium (Candidatus Howlettbacteria) CG 4 9 14 3 um filter 37 10	bacterium (Candidatus Howlettbacteria) CG 4 9 14 3 um filter 37 10	2014281	Scaffold	80.5755	0
GCA 002780885.1	Bacteria	-	-	-	-	-	bacterium (Candidatus Moisslbacteria) CG02 land 8 20 14 3 00 36 53	bacterium (Candidatus Moisslbacteria) CG02 land 8 20 14 3 00 36 53	2014285	Scaffold	65.4676	0
GCA 002782045.1	Bacteria	-	-	-	-	-	bacterium (Candidatus Moisslbacteria) CG12 big fil rev 8 21 14 0 65 36 11	bacterium (Candidatus Moisslbacteria) CG12 big fil rev 8 21 14 0 65 36 11	2014286	Scaffold	65.4676	0
GCA 002792895.1	Bacteria	-	-	-	-	-	bacterium (Candidatus Moisslbacteria) CG 4 10 14 0 2 um filter 36 61	bacterium (Candidatus Moisslbacteria) CG 4 10 14 0 2 um filter 36 61	2014283	Scaffold	64.7482	0
GCA 002789315.1	Bacteria	-	-	-	-	-	bacterium (Candidatus Moisslbacteria) CG 4 9 14 0 8 um filter 36 20	bacterium (Candidatus Moisslbacteria) CG 4 9 14 0 8 um filter 36 20	2014284	Scaffold	61.8705	0
GCA 002781165.1	Bacteria	-	-	-	-	-	bacterium (Candidatus Ratteibacteria) CG01 land 8 20 14 3 00 40 19	bacterium (Candidatus Ratteibacteria) CG01 land 8 20 14 3 00 40 19	2014290	Scaffold	82.7338	0.719424
GCA 002781765.1	Bacteria	-	-	-	-	-	bacterium (Candidatus Ratteibacteria) CG15 BIG FIL POST REV 8 21 14 020 41 12	bacterium (Candidatus Ratteibacteria) CG15 BIG FIL POST REV 8 21 14 020 41 12	2014291	Scaffold	83.4532	0.719424
GCA 002771935.1	Bacteria	-	-	-	-	-	bacterium (Candidatus Ratteibacteria) CG23 combo of CG06-09 8 20 14 all 48 7	bacterium (Candidatus Ratteibacteria) CG23 combo of CG06-09 8 20 14 all 48 7	2014292	Scaffold	41.0072	0
GCA 002782985.1	Bacteria	-	-	-	-	-	bacterium (Candidatus Ratteibacteria) CG 4 10 14 3 um filter 41 18	bacterium (Candidatus Ratteibacteria) CG 4 10 14 3 um filter 41 18	2014287	Scaffold	84.8921	2.15827
GCA 002783545.1	Bacteria	-	-	-	-	-	bacterium (Candidatus Ratteibacteria) CG 4 8 14 3 um filter 41 36	bacterium (Candidatus Ratteibacteria) CG 4 8 14 3 um filter 41 36	2014288	Scaffold	61.8705	0
GCA 002791075.1	Bacteria	-	-	-	-	-	bacterium (Candidatus Ratteibacteria) CG 4 9 14 3 um filter 41 21	bacterium (Candidatus Ratteibacteria) CG 4 9 14 3 um filter 41 21	2014289	Scaffold	79.8561	1.43885
GCA 004377355.1	Bacteria	-	-	-	-	-	bacterium (Candidatus Stahlbacteria)	bacterium (Candidatus Stahlbacteria)	2528828	Contig	93.5252	0.719424
GCA 002774315.1	Bacteria	-	-	-	-	-	bacterium (Candidatus Stahlbacteria) CG08 land 8 20 14 0 20 40 26	bacterium (Candidatus Stahlbacteria) CG08 land 8 20 14 0 20 40 26	2014294	Scaffold	64.7482	0
GCA 002771895.1	Bacteria	-	-	-	-	-	bacterium (Candidatus Stahlbacteria) CG23 combo of CG06-09 8 20 14 all 34 7	bacterium (Candidatus Stahlbacteria) CG23 combo of CG06-09 8 20 14 all 34 7	2014295	Scaffold	77.6978	0.719424
GCA 002771845.1	Bacteria	-	-	-	-	-	bacterium (Candidatus Stahlbacteria) CG23 combo of CG06-09 8 20 14 all 40 9	bacterium (Candidatus Stahlbacteria) CG23 combo of CG06-09 8 20 14 all 40 9	2014296	Scaffold	86.3309	1.43885
GCA 002778805.1	Bacteria	-	-	-	-	-	bacterium (Candidatus Torokbacteria) CG09 land 8 20 14 0 10 42 11	bacterium (Candidatus Torokbacteria) CG09 land 8 20 14 0 10 42 11	2014298	Scaffold	61.1511	0
GCA 002792135.1	Bacteria	-	-	-	-	-	bacterium (Candidatus Torokbacteria) CG 4 10 14 0 2 um filter 35 8	bacterium (Candidatus Torokbacteria) CG 4 10 14 0 2 um filter 35 8	2014297	Scaffold	71.223	0
GCA 005223145.1	Bacteria	-	-	-	-	-	bacterium (candidate division B38) B3 B38	bacterium (candidate division B38) B3 B38	2012999	Scaffold	94.2446	0
GCF 003612405.1	Bacteria	-	-	-	-	-	bacterium 0.1xD8-71	bacterium 0.1xD8-71	2320099	Contig	99.2806	5.03597
GCF 003612395.1	Bacteria	-	-	-	-	-	bacterium 0.1xD8-82	bacterium 0.1xD8-82	2320100	Contig	98.5612	6.47482
GCF 003669055.1	Bacteria	-	-	-	-	-	bacterium 1XD21-70	bacterium 1XD21-70	2320103	Contig	100	4.31655
GCF 003612625.1	Bacteria	-	-	-	-	-	bacterium 1XD42-1	bacterium 1XD42-1	2320101	Contig	96.4029	2.8777
GCF 003612615.1	Bacteria	-	-	-	-	-	bacterium 1XD42-44	bacterium 1XD42-44	2320106	Contig	99.2806	3.59712
GCF 003612585.1	Bacteria	-	-	-	-	-	bacterium 1XD42-54	bacterium 1XD42-54	2320110	Contig	100	5.03597
GCF 003612415.1	Bacteria	-	-	-	-	-	bacterium 1XD42-8	bacterium 1XD42-8	2320102	Contig	99.2806	94.2446
GCF 003611955.1	Bacteria	-	-	-	-	-	bacterium 1XD8-76	bacterium 1XD8-76	2320115	Contig	99.2806	6.47482
GCF 004125835.1	Bacteria	-	-	-	-	-	bacterium 1XD8-92	bacterium 1XD8-92	2320884	Contig	100	106.475
GCF 003612335.1	Bacteria	-	-	-	-	-	bacterium 1xD42-67	bacterium 1xD42-67	2320107	Contig	97.1223	2.8777
GCF 003611805.1	Bacteria	-	-	-	-	-	bacterium 1xD42-87	bacterium 1xD42-87	2320113	Contig	99.2806	3.59712
GCF 003612355.1	Bacteria	-	-	-	-	-	bacterium 1xD8-6	bacterium 1xD8-6	2320116	Contig	100	2.15827
GCF 001460935.1	Bacteria	-	-	-	-	-	bacterium 2013Arg42i	bacterium 2013Arg42i	1561003	Chromosome	95.6835	0
GCF 900078745.1	Bacteria	-	-	-	-	-	bacterium 2013Ark19i	bacterium 2013Ark19i	1561004	Scaffold	95.6835	0
GCF 001281695.1	Bacteria	-	-	-	-	-	bacterium 336/3	bacterium 336/3	1664068	Scaffold	96.4029	0.719424
GCA 001508835.1	Bacteria	-	-	-	-	-	bacterium 42 11	bacterium 42 11	1635281	Contig	80.5755	3.59712
GCF 900109895.1	Bacteria	-	-	-	-	-	bacterium A37T11	bacterium A37T11	1855384	Scaffold	97.8417	0.719424
GCF 900110915.1	Bacteria	-	-	-	-	-	bacterium A52C2	bacterium A52C2	1855383	Contig	97.1223	0.719424
GCA 001729625.1	Bacteria	-	-	-	-	-	bacterium AB1	bacterium AB1	1898108	Complete Genome	23.0216	0
GCA 002155055.1	Bacteria	-	-	-	-	-	bacterium AM6	bacterium AM6	1954209	Contig	59.7122	0
GCA 004100265.1	Bacteria	-	-	-	-	-	bacterium AMD01	bacterium AMD01	2506947	Contig	76.259	0
GCA 004100325.1	Bacteria	-	-	-	-	-	bacterium AMD02	bacterium AMD02	2506948	Contig	79.8561	0
GCA 002176875.1	Bacteria	-	-	-	-	-	bacterium B13(2017)	bacterium B13(2017)	1932701	Contig	10.0719	0
GCA 002177035.1	Bacteria	-	-	-	-	-	bacterium B17	bacterium B17	1932704	Contig	20.1439	0
GCF 004798935.1	Bacteria	-	-	-	-	-	bacterium B66	bacterium B66	2364274	Contig	98.5612	2.15827
GCF 004745525.1	Bacteria	-	-	-	-	-	bacterium BCRC 81127	bacterium BCRC 81127	2487723	Contig	97.8417	0
GCF 004745505.1	Bacteria	-	-	-	-	-	bacterium BCRC 81129	bacterium BCRC 81129	2487722	Contig	97.8417	0
GCA 002869225.1	Bacteria	-	-	-	-	-	bacterium BM706	bacterium BM706	2053465	Scaffold	92.8058	2.15827
GCA 002897715.1	Bacteria	-	-	-	-	-	bacterium BMS3Abin01	bacterium BMS3Abin01	2005709	Contig	84.1727	0
GCA 002897675.1	Bacteria	-	-	-	-	-	bacterium BMS3Abin02	bacterium BMS3Abin02	2005710	Contig	93.5252	0.719424
GCA 002898075.1	Bacteria	-	-	-	-	-	bacterium BMS3Abin03	bacterium BMS3Abin03	2005711	Contig	95.6835	3.59712
GCA 002898175.1	Bacteria	-	-	-	-	-	bacterium BMS3Abin04	bacterium BMS3Abin04	2005712	Contig	89.2086	1.43885
GCA 002898095.1	Bacteria	-	-	-	-	-	bacterium BMS3Abin05	bacterium BMS3Abin05	2005713	Contig	85.6115	0.719424
GCA 002897895.1	Bacteria	-	-	-	-	-	bacterium BMS3Abin06	bacterium BMS3Abin06	2005714	Contig	77.6978	0.719424
GCA 002897815.1	Bacteria	-	-	-	-	-	bacterium BMS3Abin07	bacterium BMS3Abin07	2005715	Contig	94.2446	2.8777
GCA 002897935.1	Bacteria	-	-	-	-	-	bacterium BMS3Abin08	bacterium BMS3Abin08	2005716	Contig	93.5252	0.719424
GCA 002898055.1	Bacteria	-	-	-	-	-	bacterium BMS3Abin09	bacterium BMS3Abin09	2005717	Contig	58.9928	0
GCA 002897755.1	Bacteria	-	-	-	-	-	bacterium BMS3Abin10	bacterium BMS3Abin10	2005718	Contig	94.964	0.719424
GCA 002897635.1	Bacteria	-	-	-	-	-	bacterium BMS3Abin11	bacterium BMS3Abin11	2005719	Contig	97.8417	1.43885
GCA 002897835.1	Bacteria	-	-	-	-	-	bacterium BMS3Abin12	bacterium BMS3Abin12	2005720	Contig	82.0144	1.43885
GCA 002897975.1	Bacteria	-	-	-	-	-	bacterium BMS3Abin13	bacterium BMS3Abin13	2005721	Contig	93.5252	1.43885
GCA 002897695.1	Bacteria	-	-	-	-	-	bacterium BMS3Abin14	bacterium BMS3Abin14	2005722	Contig	97.8417	0.719424
GCA 002923195.1	Bacteria	-	-	-	-	-	bacterium BMS3Abin15	bacterium BMS3Abin15	2005723	Contig	81.295	0
GCA 002923235.1	Bacteria	-	-	-	-	-	bacterium BMS3Bbin01	bacterium BMS3Bbin01	2005724	Contig	94.2446	0.719424
GCA 002898115.1	Bacteria	-	-	-	-	-	bacterium BMS3Bbin02	bacterium BMS3Bbin02	2005725	Contig	67.6259	0.719424
GCA 002898015.1	Bacteria	-	-	-	-	-	bacterium BMS3Bbin03	bacterium BMS3Bbin03	2005726	Contig	96.4029	0.719424
GCA 002898195.1	Bacteria	-	-	-	-	-	bacterium BMS3Bbin04	bacterium BMS3Bbin04	2005727	Contig	64.7482	0
GCA 002897855.1	Bacteria	-	-	-	-	-	bacterium BMS3Bbin05	bacterium BMS3Bbin05	2005728	Contig	90.6475	1.43885
GCA 002897875.1	Bacteria	-	-	-	-	-	bacterium BMS3Bbin06	bacterium BMS3Bbin06	2005729	Contig	86.3309	0.719424
GCA 002898135.1	Bacteria	-	-	-	-	-	bacterium BMS3Bbin07	bacterium BMS3Bbin07	2005730	Contig	69.7842	0
GCA 002897775.1	Bacteria	-	-	-	-	-	bacterium BMS3Bbin08	bacterium BMS3Bbin08	2005731	Contig	89.9281	1.43885
GCA 002897915.1	Bacteria	-	-	-	-	-	bacterium BMS3Bbin09	bacterium BMS3Bbin09	2005732	Contig	86.3309	0
GCA 002897995.1	Bacteria	-	-	-	-	-	bacterium BMS3Bbin10	bacterium BMS3Bbin10	2005733	Contig	94.964	0
GCA 002898155.1	Bacteria	-	-	-	-	-	bacterium BMS3Bbin11	bacterium BMS3Bbin11	2005734	Contig	82.7338	0
GCA 002897795.1	Bacteria	-	-	-	-	-	bacterium BMS3Bbin12	bacterium BMS3Bbin12	2005735	Contig	82.7338	2.15827
GCA 002897735.1	Bacteria	-	-	-	-	-	bacterium BMS3Bbin13	bacterium BMS3Bbin13	2005736	Contig	97.1223	4.31655
GCA 002897615.1	Bacteria	-	-	-	-	-	bacterium BMS3Bbin14	bacterium BMS3Bbin14	2005737	Contig	94.2446	1.43885
GCA 001516025.1	Bacteria	-	-	-	-	-	bacterium BRH c32	bacterium BRH c32	1734400	Contig	72.6619	4.31655
GCF 003612525.1	Bacteria	-	-	-	-	-	bacterium C-53	bacterium C-53	2320109	Contig	98.5612	3.59712
GCA 002779715.1	Bacteria	-	-	-	-	-	bacterium CG06 land 8 20 14 3 00 33 50	bacterium CG06 land 8 20 14 3 00 33 50	1975568	Scaffold	87.7698	0
GCA 001890045.1	Bacteria	-	-	-	-	-	bacterium CG09 39 24	bacterium CG09 39 24	1911906	Scaffold	60.4317	0
GCA 001890025.1	Bacteria	-	-	-	-	-	bacterium CG10 37 50	bacterium CG10 37 50	1911686	Scaffold	46.7626	0
GCA 001889965.1	Bacteria	-	-	-	-	-	bacterium CG10 46 32	bacterium CG10 46 32	1911907	Scaffold	84.1727	0
GCA 001890035.1	Bacteria	-	-	-	-	-	bacterium CG10 49 38	bacterium CG10 49 38	1911687	Scaffold	76.9784	1.43885
GCA 002772915.1	Bacteria	-	-	-	-	-	bacterium CG10 big fil rev 8 21 14 0 10 33 18	bacterium CG10 big fil rev 8 21 14 0 10 33 18	1975569	Scaffold	87.7698	0
GCA 002781425.1	Bacteria	-	-	-	-	-	bacterium CG17 big fil post rev 8 21 14 2 50 64 8	bacterium CG17 big fil post rev 8 21 14 2 50 64 8	1975570	Scaffold	64.0288	1.43885
GCA 001871995.1	Bacteria	-	-	-	-	-	bacterium CG1 02 42 9	bacterium CG1 02 42 9	1805399	Scaffold	60.4317	2.8777
GCA 001872935.1	Bacteria	-	-	-	-	-	bacterium CG2 30 33 46	bacterium CG2 30 33 46	1805400	Contig	84.8921	0
GCA 001872945.1	Bacteria	-	-	-	-	-	bacterium CG2 30 37 16	bacterium CG2 30 37 16	1805401	Scaffold	73.3813	0
GCA 001873785.1	Bacteria	-	-	-	-	-	bacterium CG2 30 40 12	bacterium CG2 30 40 12	1805402	Scaffold	69.0647	0
GCA 001872985.1	Bacteria	-	-	-	-	-	bacterium CG2 30 54 10	bacterium CG2 30 54 10	1805403	Scaffold	66.9065	0.719424
GCA 002792735.1	Bacteria	-	-	-	-	-	bacterium CG 4 10 14 0 2 um filter 33 32	bacterium CG 4 10 14 0 2 um filter 33 32	1975562	Scaffold	87.7698	0
GCA 002792575.1	Bacteria	-	-	-	-	-	bacterium CG 4 10 14 0 2 um filter 48 144	bacterium CG 4 10 14 0 2 um filter 48 144	1975563	Scaffold	86.3309	0
GCA 002784665.1	Bacteria	-	-	-	-	-	bacterium CG 4 10 14 0 8 um filter 33 57	bacterium CG 4 10 14 0 8 um filter 33 57	1975564	Scaffold	87.7698	0
GCA 002783645.1	Bacteria	-	-	-	-	-	bacterium CG 4 8 14 3 um filter 33 28	bacterium CG 4 8 14 3 um filter 33 28	1975565	Scaffold	85.6115	0
GCA 002790845.1	Bacteria	-	-	-	-	-	bacterium CG 4 9 14 3 um filter 33 26	bacterium CG 4 9 14 3 um filter 33 26	1975566	Scaffold	88.4892	0
GCA 002790835.1	Bacteria	-	-	-	-	-	bacterium CG 4 9 14 3 um filter 65 15	bacterium CG 4 9 14 3 um filter 65 15	1975567	Scaffold	96.4029	1.43885
GCF 003612515.1	Bacteria	-	-	-	-	-	bacterium D16-34	bacterium D16-34	2320120	Contig	94.964	2.8777
GCF 003611745.1	Bacteria	-	-	-	-	-	bacterium D16-36	bacterium D16-36	2320117	Contig	100	2.15827
GCF 003612485.1	Bacteria	-	-	-	-	-	bacterium D16-50	bacterium D16-50	2320112	Contig	99.2806	4.31655
GCF 003612285.1	Bacteria	-	-	-	-	-	bacterium D16-51	bacterium D16-51	2320097	Contig	100	2.15827
GCF 003611905.1	Bacteria	-	-	-	-	-	bacterium D16-54	bacterium D16-54	2320104	Contig	98.5612	3.59712
GCF 003611875.1	Bacteria	-	-	-	-	-	bacterium D16-56	bacterium D16-56	2320105	Contig	98.5612	3.59712
GCF 003612315.1	Bacteria	-	-	-	-	-	bacterium D16-59	bacterium D16-59	2320098	Contig	100	1.43885
GCF 003612475.1	Bacteria	-	-	-	-	-	bacterium D16-63	bacterium D16-63	2320119	Contig	94.2446	2.15827
GCA 002748955.1	Bacteria	-	-	-	-	-	bacterium DOLJORAL78 65 58	bacterium DOLJORAL78 65 58	2044882	Scaffold	43.8849	1.43885
GCA 002747745.1	Bacteria	-	-	-	-	-	bacterium DOLZORAL124 38 8	bacterium DOLZORAL124 38 8	2044884	Contig	87.0504	0
GCA 002747875.1	Bacteria	-	-	-	-	-	bacterium DOLZORAL124 64 63	bacterium DOLZORAL124 64 63	2044883	Contig	94.964	5.03597
GCA 002177045.1	Bacteria	-	-	-	-	-	bacterium E08(2017)	bacterium E08(2017)	1932693	Scaffold	49.6403	0
GCA 001543395.1	Bacteria	-	-	-	-	-	bacterium F082	bacterium F082	1768115	Scaffold	74.1007	0
GCA 001543485.1	Bacteria	-	-	-	-	-	bacterium F083	bacterium F083	1768114	Scaffold	96.4029	16.5468
GCA 002176905.1	Bacteria	-	-	-	-	-	bacterium F11	bacterium F11	1932698	Scaffold	48.9209	0
GCA 002176965.1	Bacteria	-	-	-	-	-	bacterium F16	bacterium F16	1932694	Scaffold	16.5468	0
GCA 002177075.1	Bacteria	-	-	-	-	-	bacterium G20	bacterium G20	1932699	Contig	48.2014	0
GCA 003370375.1	Bacteria	-	-	-	-	-	bacterium HD9-500m-PIT-SAG08	bacterium HD9-500m-PIT-SAG08	2283597	Scaffold	44.6043	0
GCA 002898695.1	Bacteria	-	-	-	-	-	bacterium HR07	bacterium HR07	2035402	Contig	56.1151	0
GCA 002898775.1	Bacteria	-	-	-	-	-	bacterium HR08	bacterium HR08	2035403	Contig	58.2734	2.8777
GCA 002923295.1	Bacteria	-	-	-	-	-	bacterium HR09	bacterium HR09	2035404	Contig	76.9784	0.719424
GCA 002923315.1	Bacteria	-	-	-	-	-	bacterium HR10	bacterium HR10	2035405	Contig	85.6115	1.43885
GCA 002898535.1	Bacteria	-	-	-	-	-	bacterium HR11	bacterium HR11	2035406	Contig	94.964	1.43885
GCA 002898915.1	Bacteria	-	-	-	-	-	bacterium HR12	bacterium HR12	2035407	Contig	61.1511	1.43885
GCA 002898755.1	Bacteria	-	-	-	-	-	bacterium HR13	bacterium HR13	2035408	Contig	69.0647	0
GCA 002898835.1	Bacteria	-	-	-	-	-	bacterium HR14	bacterium HR14	2035409	Contig	87.7698	0
GCA 002898555.1	Bacteria	-	-	-	-	-	bacterium HR15	bacterium HR15	2035410	Contig	95.6835	0
GCA 002898895.1	Bacteria	-	-	-	-	-	bacterium HR16	bacterium HR16	2035411	Contig	86.3309	0.719424
GCA 002898575.1	Bacteria	-	-	-	-	-	bacterium HR17	bacterium HR17	2035412	Contig	91.3669	2.8777
GCA 002898335.1	Bacteria	-	-	-	-	-	bacterium HR18	bacterium HR18	2035413	Contig	94.964	0.719424
GCA 002898315.1	Bacteria	-	-	-	-	-	bacterium HR19	bacterium HR19	2035414	Contig	85.6115	0
GCA 002898675.1	Bacteria	-	-	-	-	-	bacterium HR20	bacterium HR20	2035415	Contig	82.0144	1.43885
GCA 002898295.1	Bacteria	-	-	-	-	-	bacterium HR21	bacterium HR21	2035416	Contig	90.6475	0
GCA 002898735.1	Bacteria	-	-	-	-	-	bacterium HR22	bacterium HR22	2035417	Contig	90.6475	0.719424
GCA 002923335.1	Bacteria	-	-	-	-	-	bacterium HR23	bacterium HR23	2035418	Contig	81.295	0
GCA 002898715.1	Bacteria	-	-	-	-	-	bacterium HR24	bacterium HR24	2035419	Contig	92.8058	0.719424
GCA 002898615.1	Bacteria	-	-	-	-	-	bacterium HR25	bacterium HR25	2035420	Contig	35.2518	0.719424
GCA 002898875.1	Bacteria	-	-	-	-	-	bacterium HR26	bacterium HR26	2035421	Contig	87.0504	0.719424
GCA 002898975.1	Bacteria	-	-	-	-	-	bacterium HR27	bacterium HR27	2035422	Contig	54.6763	0.719424
GCA 002898255.1	Bacteria	-	-	-	-	-	bacterium HR28	bacterium HR28	2035423	Contig	96.4029	0.719424
GCA 002898215.1	Bacteria	-	-	-	-	-	bacterium HR29	bacterium HR29	2035424	Contig	95.6835	0
GCA 002898795.1	Bacteria	-	-	-	-	-	bacterium HR30	bacterium HR30	2035425	Contig	91.3669	0
GCA 002923355.1	Bacteria	-	-	-	-	-	bacterium HR31	bacterium HR31	2035426	Contig	49.6403	0
GCA 002898935.1	Bacteria	-	-	-	-	-	bacterium HR32	bacterium HR32	2035427	Contig	61.8705	0
GCA 002923375.1	Bacteria	-	-	-	-	-	bacterium HR33	bacterium HR33	2035428	Contig	97.1223	0
GCA 002923395.1	Bacteria	-	-	-	-	-	bacterium HR34	bacterium HR34	2035429	Contig	76.259	0
GCA 002898235.1	Bacteria	-	-	-	-	-	bacterium HR35	bacterium HR35	2035430	Contig	69.7842	0
GCA 002898995.1	Bacteria	-	-	-	-	-	bacterium HR36	bacterium HR36	2035431	Contig	67.6259	1.43885
GCA 002898375.1	Bacteria	-	-	-	-	-	bacterium HR37	bacterium HR37	2035432	Contig	98.5612	2.15827
GCA 002898635.1	Bacteria	-	-	-	-	-	bacterium HR38	bacterium HR38	2035433	Contig	10.7914	0
GCA 002898955.1	Bacteria	-	-	-	-	-	bacterium HR39	bacterium HR39	2035434	Contig	67.6259	2.15827
GCA 002898275.1	Bacteria	-	-	-	-	-	bacterium HR40	bacterium HR40	2035435	Contig	97.8417	2.15827
GCA 002898855.1	Bacteria	-	-	-	-	-	bacterium HR41	bacterium HR41	2035436	Contig	69.0647	0
GCA 002176975.1	Bacteria	-	-	-	-	-	bacterium I07	bacterium I07	1932703	Scaffold	50.3597	2.15827
GCF 003671795.1	Bacteria	-	-	-	-	-	bacterium J10(2018)	bacterium J10(2018)	2320122	Contig	95.6835	2.15827
GCA 002177085.1	Bacteria	-	-	-	-	-	bacterium J17	bacterium J17	1932695	Scaffold	10.0719	0
GCF 900230155.1	Bacteria	-	-	-	-	-	bacterium JGI 053	bacterium JGI 053	1855372	Scaffold	19.4245	0
GCF 000526415.1	Bacteria	-	-	-	-	-	bacterium JKG1	bacterium JKG1	1128421	Contig	98.5612	0.719424
GCA 002176985.1	Bacteria	-	-	-	-	-	bacterium K02(2017)	bacterium K02(2017)	1932696	Contig	58.2734	0.719424
GCF 000752095.2	Bacteria	-	-	-	-	-	bacterium LF-3	bacterium LF-3	1504823	Scaffold	97.8417	2.8777
GCA 004792165.1	Bacteria	-	-	-	-	-	bacterium M00.F.Ca.ET.141.01.1.1	bacterium M00.F.Ca.ET.141.01.1.1	2563898	Scaffold	98.5612	103.597
GCF 004792225.1	Bacteria	-	-	-	-	-	bacterium M00.F.Ca.ET.146.01.1.1	bacterium M00.F.Ca.ET.146.01.1.1	2563899	Scaffold	97.8417	5.03597
GCF 004791775.1	Bacteria	-	-	-	-	-	bacterium M00.F.Ca.ET.152.01.1.1	bacterium M00.F.Ca.ET.152.01.1.1	2563900	Scaffold	97.8417	5.03597
GCF 004792115.1	Bacteria	-	-	-	-	-	bacterium M00.F.Ca.ET.155.01.1.1	bacterium M00.F.Ca.ET.155.01.1.1	2563901	Scaffold	97.8417	2.15827
GCF 004792085.1	Bacteria	-	-	-	-	-	bacterium M00.F.Ca.ET.156.01.1.1	bacterium M00.F.Ca.ET.156.01.1.1	2563902	Scaffold	97.8417	103.597
GCF 004791885.1	Bacteria	-	-	-	-	-	bacterium M00.F.Ca.ET.157.01.1.1	bacterium M00.F.Ca.ET.157.01.1.1	2563903	Scaffold	97.8417	4.31655
GCF 004791795.1	Bacteria	-	-	-	-	-	bacterium M00.F.Ca.ET.159.01.1.1	bacterium M00.F.Ca.ET.159.01.1.1	2563904	Scaffold	97.8417	4.31655
GCF 004794755.1	Bacteria	-	-	-	-	-	bacterium M00.F.Ca.ET.162.01.1.1	bacterium M00.F.Ca.ET.162.01.1.1	2563905	Scaffold	97.8417	5.03597
GCF 004792185.1	Bacteria	-	-	-	-	-	bacterium M00.F.Ca.ET.163.01.1.1	bacterium M00.F.Ca.ET.163.01.1.1	2563906	Scaffold	98.5612	103.597
GCF 004792365.1	Bacteria	-	-	-	-	-	bacterium M00.F.Ca.ET.168.01.1.1	bacterium M00.F.Ca.ET.168.01.1.1	2563907	Scaffold	98.5612	7.19424
GCF 004792005.1	Bacteria	-	-	-	-	-	bacterium M00.F.Ca.ET.177.01.1.1	bacterium M00.F.Ca.ET.177.01.1.1	2563908	Scaffold	98.5612	104.317
GCF 004791445.1	Bacteria	-	-	-	-	-	bacterium M00.F.Ca.ET.179.01.1.1	bacterium M00.F.Ca.ET.179.01.1.1	2563909	Scaffold	98.5612	4.31655
GCF 004791735.1	Bacteria	-	-	-	-	-	bacterium M00.F.Ca.ET.180.01.1.1	bacterium M00.F.Ca.ET.180.01.1.1	2563910	Scaffold	98.5612	0.719424
GCF 004791075.1	Bacteria	-	-	-	-	-	bacterium M00.F.Ca.ET.191.01.1.1	bacterium M00.F.Ca.ET.191.01.1.1	2563911	Scaffold	97.8417	5.7554
GCF 004790915.1	Bacteria	-	-	-	-	-	bacterium M00.F.Ca.ET.194.01.1.1	bacterium M00.F.Ca.ET.194.01.1.1	2563912	Scaffold	98.5612	3.59712
GCA 004791435.1	Bacteria	-	-	-	-	-	bacterium M00.F.Ca.ET.199.01.1.1	bacterium M00.F.Ca.ET.199.01.1.1	2563913	Scaffold	98.5612	107.914
GCF 004791255.1	Bacteria	-	-	-	-	-	bacterium M00.F.Ca.ET.205.01.1.1	bacterium M00.F.Ca.ET.205.01.1.1	2563914	Scaffold	97.8417	5.03597
GCF 004791125.1	Bacteria	-	-	-	-	-	bacterium M00.F.Ca.ET.221.01.1.1	bacterium M00.F.Ca.ET.221.01.1.1	2563915	Scaffold	97.8417	7.19424
GCF 004791505.1	Bacteria	-	-	-	-	-	bacterium M00.F.Ca.ET.222.01.1.1	bacterium M00.F.Ca.ET.222.01.1.1	2563916	Scaffold	97.8417	5.03597
GCF 004791145.1	Bacteria	-	-	-	-	-	bacterium M00.F.Ca.ET.227.01.1.1	bacterium M00.F.Ca.ET.227.01.1.1	2563917	Scaffold	97.8417	5.03597
GCF 004790965.1	Bacteria	-	-	-	-	-	bacterium M00.F.Ca.ET.228.01.1.1	bacterium M00.F.Ca.ET.228.01.1.1	2563918	Scaffold	97.8417	2.8777
GCA 004791555.1	Bacteria	-	-	-	-	-	bacterium M00.F.Ca.ET.229.01.1.1	bacterium M00.F.Ca.ET.229.01.1.1	2563919	Scaffold	98.5612	11.5108
GCF 004790895.1	Bacteria	-	-	-	-	-	bacterium M00.F.Ca.ET.230.01.1.1	bacterium M00.F.Ca.ET.230.01.1.1	2563920	Scaffold	98.5612	102.878
GCA 002176955.1	Bacteria	-	-	-	-	-	bacterium M21	bacterium M21	1932697	Contig	26.6187	0
GCF 000752215.1	Bacteria	-	-	-	-	-	bacterium MS4	bacterium MS4	1120746	Contig	97.8417	7.91367
GCA 008974985.1	Bacteria	-	-	-	-	-	bacterium MnTg02	bacterium MnTg02	2080452	Contig	87.0504	0
GCA 008975085.1	Bacteria	-	-	-	-	-	bacterium MnTg03	bacterium MnTg03	2080453	Contig	64.7482	0.719424
GCA 008975185.1	Bacteria	-	-	-	-	-	bacterium MnTg04	bacterium MnTg04	2080454	Contig	74.1007	0
GCF 004793425.1	Bacteria	-	-	-	-	-	bacterium NHP-B	bacterium NHP-B	2491344	Contig	89.9281	0
GCF 000752675.2	Bacteria	-	-	-	-	-	bacterium OL-1	bacterium OL-1	1504822	Scaffold	97.8417	0.719424
GCA 001543405.1	Bacteria	-	-	-	-	-	bacterium P201	bacterium P201	1768112	Scaffold	84.8921	3.59712
GCA 001543385.1	Bacteria	-	-	-	-	-	bacterium P3	bacterium P3	1768113	Scaffold	95.6835	4.31655
GCF 004137085.1	Bacteria	-	-	-	-	-	bacterium RmlP001	Lichenibacterium ramalinae	2316527	Scaffold	99.2806	2.15827
GCF 004137685.1	Bacteria	-	-	-	-	-	bacterium RmlP026	Lichenibacterium minor	2316528	Contig	99.2806	3.59712
GCA 001644275.1	Bacteria	-	-	-	-	-	bacterium SCGC AG-212-C10	bacterium SCGC AG-212-C10	1799370	Contig	40.2878	0
GCA 001725715.1	Bacteria	-	-	-	-	-	bacterium SCN 57-13	bacterium SCN 57-13	1660157	Scaffold	6.47482	0
GCA 001724515.1	Bacteria	-	-	-	-	-	bacterium SCN 62-11	bacterium SCN 62-11	1660156	Scaffold	36.6906	0.719424
GCA 001304035.1	Bacteria	-	-	-	-	-	bacterium SM23 31	bacterium SM23 31	1703762	Scaffold	64.7482	0.719424
GCA 001304495.1	Bacteria	-	-	-	-	-	bacterium SM23 57	bacterium SM23 57	1703763	Scaffold	45.3237	6.47482
GCA 002170005.2	Bacteria	-	-	-	-	-	bacterium TMED144	bacterium TMED144	1986778	Contig	81.295	0.719424
GCA 002168185.1	Bacteria	-	-	-	-	-	bacterium TMED15	bacterium TMED15	1986651	Contig	95.6835	1.43885
GCA 002171125.1	Bacteria	-	-	-	-	-	bacterium TMED161	bacterium TMED161	1986652	Contig	48.9209	0
GCA 002172795.1	Bacteria	-	-	-	-	-	bacterium TMED178	bacterium TMED178	1986653	Contig	44.6043	0
GCA 002169835.1	Bacteria	-	-	-	-	-	bacterium TMED181	bacterium TMED181	1986654	Contig	58.2734	1.43885
GCA 002169785.1	Bacteria	-	-	-	-	-	bacterium TMED190	bacterium TMED190	1986655	Contig	51.0791	0
GCA 002170735.1	Bacteria	-	-	-	-	-	bacterium TMED198	bacterium TMED198	1986779	Contig	58.2734	2.15827
GCA 002169695.1	Bacteria	-	-	-	-	-	bacterium TMED217	bacterium TMED217	1986780	Contig	49.6403	0.719424
GCA 002169115.2	Bacteria	-	-	-	-	-	bacterium TMED221	bacterium TMED221	1986656	Contig	36.6906	0
GCA 002168745.1	Bacteria	-	-	-	-	-	bacterium TMED250	bacterium TMED250	1986657	Contig	48.2014	3.59712
GCA 002168555.1	Bacteria	-	-	-	-	-	bacterium TMED264	bacterium TMED264	1986658	Contig	51.7986	2.8777
GCA 002172775.1	Bacteria	-	-	-	-	-	bacterium TMED274	bacterium TMED274	1986781	Contig	59.7122	0
GCA 002168485.1	Bacteria	-	-	-	-	-	bacterium TMED277	bacterium TMED277	1986659	Contig	57.554	12.9496
GCA 002167345.2	Bacteria	-	-	-	-	-	bacterium TMED46	bacterium TMED46	1986782	Contig	92.0863	0.719424
GCA 002167465.1	Bacteria	-	-	-	-	-	bacterium TMED6	bacterium TMED6	1986783	Contig	92.8058	3.59712
GCA 002170405.1	Bacteria	-	-	-	-	-	bacterium TMED80	bacterium TMED80	1986784	Contig	83.4532	2.15827
GCA 002171515.1	Bacteria	-	-	-	-	-	bacterium TMED88	bacterium TMED88	1986661	Contig	74.1007	5.7554
GCA 003504095.1	Bacteria	-	-	-	-	-	bacterium UBP9 UBA11836	bacterium UBP9 UBA11836	2060920	Scaffold	63.3094	0.719424
GCF 000751295.2	Bacteria	-	-	-	-	-	bacterium YEK0313	bacterium YEK0313	1522316	Scaffold	95.6835	2.8777
GCF 900127295.1	Bacteria	-	-	-	-	-	bacterium endosymbiont of Bathymodiolus sp. 5 South	bacterium endosymbiont of Bathymodiolus sp. 5 South	1181670	Scaffold	94.964	2.15827
GCA 003660225.1	Bacteria	-	-	-	-	-	bacterium endosymbiont of Escarpia laminata	bacterium endosymbiont of Escarpia laminata	1221601	Contig	98.5612	1.43885
GCF 002075085.1	Bacteria	-	-	-	-	-	bacterium endosymbiont of Pedicinus badii	bacterium endosymbiont of Pedicinus badii	1719126	Contig	85.6115	0
GCA 003105265.1	Bacteria	-	-	-	-	-	candidate division GN15 bacterium	candidate division GN15 bacterium	2072418	Scaffold	92.0863	0
GCA 003644775.1	Bacteria	-	-	-	-	-	candidate division KSB1 bacterium	candidate division KSB1 bacterium	2172550	Contig	97.1223	2.15827
GCA 002049825.1	Bacteria	-	-	-	-	-	candidate division KSB1 bacterium 4484 188	candidate division KSB1 bacterium 4484 188	1956175	Scaffold	71.9424	0
GCA 002085035.1	Bacteria	-	-	-	-	-	candidate division KSB1 bacterium 4484 219	candidate division KSB1 bacterium 4484 219	1968530	Scaffold	68.3453	0.719424
GCA 002085355.1	Bacteria	-	-	-	-	-	candidate division KSB1 bacterium 4484 87	candidate division KSB1 bacterium 4484 87	1970772	Scaffold	77.6978	1.43885
GCA 002084535.1	Bacteria	-	-	-	-	-	candidate division KSB1 bacterium 4572 119	candidate division KSB1 bacterium 4572 119	1971636	Scaffold	50.3597	1.43885
GCA 001771235.1	Bacteria	-	-	-	-	-	candidate division KSB1 bacterium RBG 16 48 16	candidate division KSB1 bacterium RBG 16 48 16	1798559	Scaffold	89.9281	0
GCA 002748425.1	Bacteria	-	-	-	-	-	candidate division KSB3 bacterium	candidate division KSB3 bacterium	2044937	Contig	94.964	2.8777
GCA 003647645.1	Bacteria	-	-	-	-	-	candidate division Kazan bacterium	candidate division Kazan bacterium	2202143	Contig	74.8201	0
GCA 001001025.1	Bacteria	-	-	-	-	-	candidate division Kazan bacterium GW2011 GWA1 44 22	candidate division Kazan bacterium GW2011 GWA1 44 22	1620410	Scaffold	51.7986	1.43885
GCA 001029795.1	Bacteria	-	-	-	-	-	candidate division Kazan bacterium GW2011 GWA1 50 15	candidate division Kazan bacterium GW2011 GWA1 50 15	1620412	Complete Genome	79.8561	0
GCA 000994005.1	Bacteria	-	-	-	-	-	candidate division Kazan bacterium GW2011 GWB1 45 10	candidate division Kazan bacterium GW2011 GWB1 45 10	1620411	Contig	33.8129	0
GCA 001004445.1	Bacteria	-	-	-	-	-	candidate division Kazan bacterium GW2011 GWB1 52 7	candidate division Kazan bacterium GW2011 GWB1 52 7	1620414	Scaffold	77.6978	3.59712
GCA 001004375.1	Bacteria	-	-	-	-	-	candidate division Kazan bacterium GW2011 GWC1 52 13	candidate division Kazan bacterium GW2011 GWC1 52 13	1620413	Contig	76.9784	2.8777
GCA 001772255.1	Bacteria	-	-	-	-	-	candidate division Kazan bacterium RBG 13 50 9	candidate division Kazan bacterium RBG 13 50 9	1798535	Scaffold	79.1367	0
GCA 001771185.1	Bacteria	-	-	-	-	-	candidate division Kazan bacterium RIFCSPHIGHO2 01 FULL 44 14	candidate division Kazan bacterium RIFCSPHIGHO2 01 FULL 44 14	1798536	Contig	79.1367	0
GCA 001772265.1	Bacteria	-	-	-	-	-	candidate division Kazan bacterium RIFCSPHIGHO2 01 FULL 49 10	candidate division Kazan bacterium RIFCSPHIGHO2 01 FULL 49 10	1798537	Scaffold	69.7842	0.719424
GCA 001771215.1	Bacteria	-	-	-	-	-	candidate division Kazan bacterium RIFCSPLOWO2 01 FULL 45 19	candidate division Kazan bacterium RIFCSPLOWO2 01 FULL 45 19	1798538	Contig	79.1367	0
GCA 001771275.1	Bacteria	-	-	-	-	-	candidate division Kazan bacterium RIFCSPLOWO2 01 FULL 48 13	candidate division Kazan bacterium RIFCSPLOWO2 01 FULL 48 13	1798539	Scaffold	76.9784	0.719424
GCA 003574845.1	Bacteria	-	-	-	-	-	candidate division NPL-UPA2 bacterium Unc8	candidate division NPL-UPA2 bacterium Unc8	1980939	Contig	88.4892	0.719424
GCA 002746475.1	Bacteria	-	-	-	-	-	candidate division SR1 bacterium	candidate division SR1 bacterium	2044938	Scaffold	50.3597	0
GCA 001007975.1	Bacteria	-	-	-	-	-	candidate division SR1 bacterium Aalborg AAW-1	candidate division SR1 bacterium Aalborg AAW-1	1643353	Complete Genome	74.1007	0
GCA 002791215.1	Bacteria	-	-	-	-	-	candidate division SR1 bacterium CG 4 9 14 3 um filter 40 9	candidate division SR1 bacterium CG 4 9 14 3 um filter 40 9	1974890	Scaffold	66.9065	0.719424
GCA 000503875.1	Bacteria	-	-	-	-	-	candidate division SR1 bacterium RAAC1 SR1 1	candidate division SR1 bacterium RAAC1 SR1 1	1394709	Complete Genome	74.8201	0.719424
GCA 004376575.1	Bacteria	-	-	-	-	-	candidate division TA06 bacterium	candidate division TA06 bacterium	2250710	Contig	93.5252	2.15827
GCA 001508335.1	Bacteria	-	-	-	-	-	candidate division TA06 bacterium 32 111	candidate division TA06 bacterium 32 111	1635278	Contig	95.6835	0.719424
GCA 001508575.1	Bacteria	-	-	-	-	-	candidate division TA06 bacterium 34 109	candidate division TA06 bacterium 34 109	1635277	Contig	84.8921	3.59712
GCA 005223075.1	Bacteria	-	-	-	-	-	candidate division TA06 bacterium B3 TA06	candidate division TA06 bacterium B3 TA06	2012487	Scaffold	94.964	0
GCA 001302835.1	Bacteria	-	-	-	-	-	candidate division TA06 bacterium DG 24	candidate division TA06 bacterium DG 24	1703770	Scaffold	66.9065	0.719424
GCA 001304335.1	Bacteria	-	-	-	-	-	candidate division TA06 bacterium DG 26	candidate division TA06 bacterium DG 26	1703771	Scaffold	82.7338	7.19424
GCA 001303225.1	Bacteria	-	-	-	-	-	candidate division TA06 bacterium DG 78	candidate division TA06 bacterium DG 78	1703772	Scaffold	64.7482	0.719424
GCA 001304185.1	Bacteria	-	-	-	-	-	candidate division TA06 bacterium SM1 40	candidate division TA06 bacterium SM1 40	1703773	Scaffold	77.6978	1.43885
GCA 001303705.1	Bacteria	-	-	-	-	-	candidate division TA06 bacterium SM23 40	candidate division TA06 bacterium SM23 40	1703774	Scaffold	84.8921	0.719424
GCA 000991965.1	Bacteria	-	-	-	-	-	candidate division TM6 bacterium GW2011 GWA2 36 9	candidate division TM6 bacterium GW2011 GWA2 36 9	1619072	Scaffold	76.9784	0
GCA 000989255.1	Bacteria	-	-	-	-	-	candidate division TM6 bacterium GW2011 GWE2 31 21	candidate division TM6 bacterium GW2011 GWE2 31 21	1619073	Scaffold	76.9784	0
GCA 000991575.1	Bacteria	-	-	-	-	-	candidate division TM6 bacterium GW2011 GWE2 36 25	candidate division TM6 bacterium GW2011 GWE2 36 25	1619074	Scaffold	82.7338	0
GCA 000996695.1	Bacteria	-	-	-	-	-	candidate division TM6 bacterium GW2011 GWE2 41 16	candidate division TM6 bacterium GW2011 GWE2 41 16	1619075	Scaffold	74.1007	0
GCA 000996275.1	Bacteria	-	-	-	-	-	candidate division TM6 bacterium GW2011 GWE2 42 60	candidate division TM6 bacterium GW2011 GWE2 42 60	1619076	Scaffold	81.295	0
GCA 001029715.1	Bacteria	-	-	-	-	-	candidate division TM6 bacterium GW2011 GWF2 28 16	candidate division TM6 bacterium GW2011 GWF2 28 16	1619077	Complete Genome	78.4173	0.719424
GCA 000989195.1	Bacteria	-	-	-	-	-	candidate division TM6 bacterium GW2011 GWF2 30 66	candidate division TM6 bacterium GW2011 GWF2 30 66	1619078	Scaffold	82.7338	0
GCA 000989525.1	Bacteria	-	-	-	-	-	candidate division TM6 bacterium GW2011 GWF2 32 72	candidate division TM6 bacterium GW2011 GWF2 32 72	1619079	Scaffold	81.295	0
GCA 000989975.1	Bacteria	-	-	-	-	-	candidate division TM6 bacterium GW2011 GWF2 33 332	candidate division TM6 bacterium GW2011 GWF2 33 332	1619080	Scaffold	79.8561	0
GCA 000991385.1	Bacteria	-	-	-	-	-	candidate division TM6 bacterium GW2011 GWF2 36 131	candidate division TM6 bacterium GW2011 GWF2 36 131	1619081	Scaffold	82.0144	0
GCA 000991765.1	Bacteria	-	-	-	-	-	candidate division TM6 bacterium GW2011 GWF2 36 6	candidate division TM6 bacterium GW2011 GWF2 36 6	1619082	Scaffold	47.482	2.15827
GCA 000989955.1	Bacteria	-	-	-	-	-	candidate division TM6 bacterium GW2011 GWF2 37 49	candidate division TM6 bacterium GW2011 GWF2 37 49	1619083	Scaffold	80.5755	1.43885
GCA 000992305.1	Bacteria	-	-	-	-	-	candidate division TM6 bacterium GW2011 GWF2 38 10	candidate division TM6 bacterium GW2011 GWF2 38 10	1619084	Scaffold	76.9784	0
GCA 000999285.1	Bacteria	-	-	-	-	-	candidate division TM6 bacterium GW2011 GWF2 43 17	candidate division TM6 bacterium GW2011 GWF2 43 17	1619085	Scaffold	52.518	0
GCA 001000065.1	Bacteria	-	-	-	-	-	candidate division TM6 bacterium GW2011 GWF2 43 87	candidate division TM6 bacterium GW2011 GWF2 43 87	1619086	Contig	76.259	0
GCA 001771325.1	Bacteria	-	-	-	-	-	candidate division TM6 bacterium RIFCSPHIGHO2 12 FULL 32 22	candidate division TM6 bacterium RIFCSPHIGHO2 12 FULL 32 22	1802375	Scaffold	72.6619	7.19424
GCA 001771315.1	Bacteria	-	-	-	-	-	candidate division TM6 bacterium RIFCSPHIGHO2 12 FULL 36 22	candidate division TM6 bacterium RIFCSPHIGHO2 12 FULL 36 22	1802376	Scaffold	82.7338	0
GCA 001772305.1	Bacteria	-	-	-	-	-	candidate division TM6 bacterium RIFCSPHIGHO2 12 FULL 38 8	candidate division TM6 bacterium RIFCSPHIGHO2 12 FULL 38 8	1802377	Scaffold	56.1151	0
GCA 000786135.1	Bacteria	-	-	-	-	-	candidate division TM6 bacterium Zodletone IIa	candidate division TM6 bacterium Zodletone IIa	1511133	Contig	2.8777	0
GCA 001302785.1	Bacteria	-	-	-	-	-	candidate division WOR-1 bacterium DG 54 3	candidate division WOR-1 bacterium DG 54 3	1703775	Scaffold	79.8561	38.1295
GCA 001772335.1	Bacteria	-	-	-	-	-	candidate division WOR-1 bacterium RIFCSPHIGHO2 01 FULL 53 15	candidate division WOR-1 bacterium RIFCSPHIGHO2 01 FULL 53 15	1802564	Scaffold	87.7698	0
GCA 001772355.1	Bacteria	-	-	-	-	-	candidate division WOR-1 bacterium RIFCSPHIGHO2 02 FULL 45 12	candidate division WOR-1 bacterium RIFCSPHIGHO2 02 FULL 45 12	1802565	Scaffold	87.7698	1.43885
GCA 001771345.1	Bacteria	-	-	-	-	-	candidate division WOR-1 bacterium RIFCSPHIGHO2 02 FULL 53 26	candidate division WOR-1 bacterium RIFCSPHIGHO2 02 FULL 53 26	1802566	Scaffold	89.9281	0.719424
GCA 001771365.1	Bacteria	-	-	-	-	-	candidate division WOR-1 bacterium RIFCSPLOWO2 02 FULL 46 20	candidate division WOR-1 bacterium RIFCSPLOWO2 02 FULL 46 20	1802567	Scaffold	92.8058	2.15827
GCA 001772375.1	Bacteria	-	-	-	-	-	candidate division WOR-1 bacterium RIFCSPLOWO2 12 FULL 45 9	candidate division WOR-1 bacterium RIFCSPLOWO2 12 FULL 45 9	1802568	Scaffold	85.6115	1.43885
GCA 001771395.1	Bacteria	-	-	-	-	-	candidate division WOR-1 bacterium RIFOXYA12 FULL 36 13	candidate division WOR-1 bacterium RIFOXYA12 FULL 36 13	1802569	Scaffold	92.8058	0.719424
GCA 001771415.1	Bacteria	-	-	-	-	-	candidate division WOR-1 bacterium RIFOXYA12 FULL 43 27	candidate division WOR-1 bacterium RIFOXYA12 FULL 43 27	1802570	Scaffold	91.3669	0.719424
GCA 001771425.1	Bacteria	-	-	-	-	-	candidate division WOR-1 bacterium RIFOXYA12 FULL 52 29	candidate division WOR-1 bacterium RIFOXYA12 FULL 52 29	1802571	Contig	94.2446	0.719424
GCA 001772385.1	Bacteria	-	-	-	-	-	candidate division WOR-1 bacterium RIFOXYA2 FULL 36 21	candidate division WOR-1 bacterium RIFOXYA2 FULL 36 21	1802572	Scaffold	92.0863	0.719424
GCA 001771455.1	Bacteria	-	-	-	-	-	candidate division WOR-1 bacterium RIFOXYA2 FULL 37 7	candidate division WOR-1 bacterium RIFOXYA2 FULL 37 7	1802573	Scaffold	69.7842	0
GCA 001772415.1	Bacteria	-	-	-	-	-	candidate division WOR-1 bacterium RIFOXYA2 FULL 41 14	candidate division WOR-1 bacterium RIFOXYA2 FULL 41 14	1802574	Scaffold	92.8058	2.15827
GCA 001772435.1	Bacteria	-	-	-	-	-	candidate division WOR-1 bacterium RIFOXYA2 FULL 46 56	candidate division WOR-1 bacterium RIFOXYA2 FULL 46 56	1802575	Contig	92.0863	0.719424
GCA 001771465.1	Bacteria	-	-	-	-	-	candidate division WOR-1 bacterium RIFOXYA2 FULL 51 19	candidate division WOR-1 bacterium RIFOXYA2 FULL 51 19	1802576	Contig	94.2446	0.719424
GCA 001771495.1	Bacteria	-	-	-	-	-	candidate division WOR-1 bacterium RIFOXYB12 FULL 52 16	candidate division WOR-1 bacterium RIFOXYB12 FULL 52 16	1802577	Scaffold	94.2446	0.719424
GCA 001771505.1	Bacteria	-	-	-	-	-	candidate division WOR-1 bacterium RIFOXYB2 FULL 36 35	candidate division WOR-1 bacterium RIFOXYB2 FULL 36 35	1802578	Scaffold	93.5252	0.719424
GCA 001771535.1	Bacteria	-	-	-	-	-	candidate division WOR-1 bacterium RIFOXYB2 FULL 37 13	candidate division WOR-1 bacterium RIFOXYB2 FULL 37 13	1802579	Scaffold	92.8058	0.719424
GCA 001771545.1	Bacteria	-	-	-	-	-	candidate division WOR-1 bacterium RIFOXYB2 FULL 42 35	candidate division WOR-1 bacterium RIFOXYB2 FULL 42 35	1802580	Scaffold	92.8058	2.15827
GCA 001771575.1	Bacteria	-	-	-	-	-	candidate division WOR-1 bacterium RIFOXYB2 FULL 45 9	candidate division WOR-1 bacterium RIFOXYB2 FULL 45 9	1802581	Contig	94.2446	0.719424
GCA 001771585.1	Bacteria	-	-	-	-	-	candidate division WOR-1 bacterium RIFOXYB2 FULL 46 45	candidate division WOR-1 bacterium RIFOXYB2 FULL 46 45	1802582	Contig	92.0863	0.719424
GCA 001771615.1	Bacteria	-	-	-	-	-	candidate division WOR-1 bacterium RIFOXYB2 FULL 48 7	candidate division WOR-1 bacterium RIFOXYB2 FULL 48 7	1802583	Scaffold	75.5396	2.15827
GCA 001771625.1	Bacteria	-	-	-	-	-	candidate division WOR-1 bacterium RIFOXYC12 FULL 54 18	candidate division WOR-1 bacterium RIFOXYC12 FULL 54 18	1802584	Contig	94.2446	0.719424
GCA 001771655.1	Bacteria	-	-	-	-	-	candidate division WOR-1 bacterium RIFOXYC2 FULL 37 10	candidate division WOR-1 bacterium RIFOXYC2 FULL 37 10	1802585	Scaffold	83.4532	1.43885
GCA 001771665.1	Bacteria	-	-	-	-	-	candidate division WOR-1 bacterium RIFOXYC2 FULL 41 25	candidate division WOR-1 bacterium RIFOXYC2 FULL 41 25	1802586	Scaffold	92.8058	2.15827
GCA 001771695.1	Bacteria	-	-	-	-	-	candidate division WOR-1 bacterium RIFOXYC2 FULL 46 14	candidate division WOR-1 bacterium RIFOXYC2 FULL 46 14	1802587	Scaffold	92.0863	0.719424
GCA 001771705.1	Bacteria	-	-	-	-	-	candidate division WOR-1 bacterium RIFOXYD2 FULL 36 8	candidate division WOR-1 bacterium RIFOXYD2 FULL 36 8	1802588	Scaffold	56.8345	0
GCA 001772455.1	Bacteria	-	-	-	-	-	candidate division WOR-1 bacterium RIFOXYD2 FULL 41 8	candidate division WOR-1 bacterium RIFOXYD2 FULL 41 8	1802589	Scaffold	66.9065	2.15827
GCA 003598115.1	Bacteria	-	-	-	-	-	candidate division WS5 bacterium	candidate division WS5 bacterium	2093353	Contig	79.8561	5.03597
GCA 001509035.1	Bacteria	-	-	-	-	-	candidate division WS6 bacterium 34 10	candidate division WS6 bacterium 34 10	1641389	Contig	53.2374	21.5827
GCA 001509265.1	Bacteria	-	-	-	-	-	candidate division WS6 bacterium 36 33	candidate division WS6 bacterium 36 33	1641388	Contig	46.0432	2.15827
GCA 000989505.1	Bacteria	-	-	-	-	-	candidate division WS6 bacterium GW2011 GWA2 37 6	candidate division WS6 bacterium GW2011 GWA2 37 6	1619087	Scaffold	42.446	2.15827
GCA 000990085.1	Bacteria	-	-	-	-	-	candidate division WS6 bacterium GW2011 GWB1 33 6	candidate division WS6 bacterium GW2011 GWB1 33 6	1619088	Scaffold	74.8201	1.43885
GCA 000989705.1	Bacteria	-	-	-	-	-	candidate division WS6 bacterium GW2011 GWC1 33 20	candidate division WS6 bacterium GW2011 GWC1 33 20	1619089	Scaffold	76.259	0.719424
GCA 000991265.1	Bacteria	-	-	-	-	-	candidate division WS6 bacterium GW2011 GWC1 36 11	candidate division WS6 bacterium GW2011 GWC1 36 11	1619090	Scaffold	54.6763	0.719424
GCA 000991805.1	Bacteria	-	-	-	-	-	candidate division WS6 bacterium GW2011 GWC2 36 7	candidate division WS6 bacterium GW2011 GWC2 36 7	1619091	Scaffold	64.7482	0.719424
GCA 000990985.1	Bacteria	-	-	-	-	-	candidate division WS6 bacterium GW2011 GWD1 35 594	candidate division WS6 bacterium GW2011 GWD1 35 594	1619092	Scaffold	71.9424	0.719424
GCA 000990405.1	Bacteria	-	-	-	-	-	candidate division WS6 bacterium GW2011 GWE1 34 7	candidate division WS6 bacterium GW2011 GWE1 34 7	1619093	Scaffold	50.3597	2.8777
GCA 000991775.1	Bacteria	-	-	-	-	-	candidate division WS6 bacterium GW2011 GWE1 36 69	candidate division WS6 bacterium GW2011 GWE1 36 69	1619094	Scaffold	33.8129	0
GCA 000989675.1	Bacteria	-	-	-	-	-	candidate division WS6 bacterium GW2011 GWE2 33 157	candidate division WS6 bacterium GW2011 GWE2 33 157	1619095	Scaffold	71.223	0.719424
GCA 000989775.1	Bacteria	-	-	-	-	-	candidate division WS6 bacterium GW2011 GWF1 33 233	candidate division WS6 bacterium GW2011 GWF1 33 233	1619096	Scaffold	75.5396	0.719424
GCA 000990695.1	Bacteria	-	-	-	-	-	candidate division WS6 bacterium GW2011 GWF1 35 23	candidate division WS6 bacterium GW2011 GWF1 35 23	1619097	Scaffold	20.8633	0
GCA 000991885.1	Bacteria	-	-	-	-	-	candidate division WS6 bacterium GW2011 GWF1 36 8	candidate division WS6 bacterium GW2011 GWF1 36 8	1619098	Scaffold	41.7266	0.719424
GCA 000990125.1	Bacteria	-	-	-	-	-	candidate division WS6 bacterium GW2011 GWF2 33 92	candidate division WS6 bacterium GW2011 GWF2 33 92	1619099	Scaffold	72.6619	0.719424
GCA 000993565.1	Bacteria	-	-	-	-	-	candidate division WS6 bacterium GW2011 GWF2 39 15	candidate division WS6 bacterium GW2011 GWF2 39 15	1619100	Contig	74.8201	0
GCA 000990025.1	Bacteria	-	-	-	-	-	candidate division WS6 bacterium GW2011 WS6 33 547	candidate division WS6 bacterium GW2011 WS6 33 547	1619101	Scaffold	69.7842	0.719424
GCA 000991605.1	Bacteria	-	-	-	-	-	candidate division WS6 bacterium GW2011 WS6 36 26	candidate division WS6 bacterium GW2011 WS6 36 26	1619102	Scaffold	41.7266	0.719424
GCA 001567355.1	Bacteria	-	-	-	-	-	candidate division WS6 bacterium OLB20	candidate division WS6 bacterium OLB20	1617426	Contig	76.259	0
GCA 001567305.1	Bacteria	-	-	-	-	-	candidate division WS6 bacterium OLB21	candidate division WS6 bacterium OLB21	1617427	Contig	69.7842	0
GCA 001771745.1	Bacteria	-	-	-	-	-	candidate division WS6 bacterium RIFOXYB1 FULL 33 14	candidate division WS6 bacterium RIFOXYB1 FULL 33 14	1817896	Scaffold	53.2374	2.8777
GCA 001771775.1	Bacteria	-	-	-	-	-	candidate division WS6 bacterium RIFOXYB1 FULL 33 15	candidate division WS6 bacterium RIFOXYB1 FULL 33 15	1817897	Scaffold	76.259	0.719424
GCA 001771785.1	Bacteria	-	-	-	-	-	candidate division WS6 bacterium RIFOXYC1 FULL 33 10	candidate division WS6 bacterium RIFOXYC1 FULL 33 10	1802606	Scaffold	38.8489	0
GCA 001772465.1	Bacteria	-	-	-	-	-	candidate division WS6 bacterium RIFOXYC1 FULL 33 9	candidate division WS6 bacterium RIFOXYC1 FULL 33 9	1802607	Scaffold	57.554	0
GCA 001772485.1	Bacteria	-	-	-	-	-	candidate division WS6 bacterium RIFOXYD1 FULL 33 8	candidate division WS6 bacterium RIFOXYD1 FULL 33 8	1802608	Scaffold	46.7626	2.15827
GCA 900094635.1	Bacteria	-	-	-	-	-	methanotrophic endosymbiont of Bathymodiolus azoricus (Menez Gwen)	methanotrophic endosymbiont of Bathymodiolus azoricus (Menez Gwen)	343232	Contig	58.9928	0
GCF 900127505.1	Bacteria	-	-	-	-	-	thiotrophic endosymbiont of Bathymodiolus puteoserpentis (Logatchev)	thiotrophic endosymbiont of Bathymodiolus puteoserpentis (Logatchev)	343240	Scaffold	96.4029	0
GCA 000821145.1	Bacteria	-	-	-	-	-	uncultured bacterium	uncultured bacterium	77133	Contig	10.7914	0
GCA 002030045.1	Bacteria	-	-	-	-	Candidatus Aegiribacteria	Candidatus Aegiribacteria bacterium MLS C	Candidatus Aegiribacteria bacterium MLS C	1775674	Scaffold	87.0504	0.719424
GCA 000739515.1	Bacteria	-	-	-	-	Candidatus Moduliflexus	Candidatus Moduliflexus flocculans	Candidatus Moduliflexus flocculans	1499966	Scaffold	94.2446	9.35252
GCA 000739535.1	Bacteria	-	-	-	-	Candidatus Vecturithrix	Candidatus Vecturithrix granuli	Candidatus Vecturithrix granuli	1499967	Scaffold	98.5612	10.0719
GCF 004768465.1	Bacteria	-	-	-	-	Natronospirillum	Natronospirillum operossus	Natronospirillum operossus	2562806	Scaffold	97.8417	1.43885
GCF 000025005.1	Bacteria	-	-	-	-	Thermobaculum	Thermobaculum terrenum	Thermobaculum terrenum ATCC BAA-798	525904	Complete Genome	97.1223	0.719424
GCF 004102945.1	Bacteria	-	-	-	-	Vampirococcus	Vampirococcus sp. LiM	Vampirococcus sp. LiM	1930593	Complete Genome	89.9281	0.719424
GCA 000385635.1	Bacteria	-	-	-	-	Vermiphilus	Vermiphilus pyriformis	candidate division TM6 bacterium JCVI TM6SC1	1306947	Contig	67.6259	0
GCA 008501795.1	Bacteria	Calditrichaeota	-	-	-	-	Calditrichaeota bacterium	Calditrichaeota bacterium	2212469	Contig	98.5612	0.719424
GCF 001886815.1	Bacteria	Calditrichaeota	Calditrichae	Calditrichales	Calditrichaceae	Caldithrix	Caldithrix abyssi	Caldithrix abyssi DSM 13497	880073	Complete Genome	99.2806	0
GCA 004356825.1	Bacteria	Calditrichaeota	Calditrichae	Calditrichales	Calditrichaceae	Caldithrix	Caldithrix sp.	Caldithrix sp.	1962856	Contig	96.4029	0.719424
GCA 001771055.1	Bacteria	Calditrichaeota	Calditrichae	Calditrichales	Calditrichaceae	Caldithrix	Caldithrix sp. RBG 13 44 9	Caldithrix sp. RBG 13 44 9	1797576	Scaffold	64.0288	0.719424
GCA 004525625.1	Bacteria	Calditrichaeota	Calditrichae	Calditrichales	-	-	Calditrichales bacterium	Calditrichales bacterium	2528038	Contig	84.8921	7.19424
GCF 003571105.1	Bacteria	Candidatus Cryosericota	Candidatus Cryosericia	Candidatus Cryosericales	Candidatus Cryosericaceae	Candidatus Cryosericum	Candidatus Cryosericum hinesii	Candidatus Cryosericum hinesii	2290915	Scaffold	87.7698	4.31655
GCF 003572785.1	Bacteria	Candidatus Cryosericota	Candidatus Cryosericia	Candidatus Cryosericales	Candidatus Cryosericaceae	Candidatus Cryosericum	Candidatus Cryosericum odellii	Candidatus Cryosericum odellii	2290917	Scaffold	83.4532	5.03597
GCF 003570995.1	Bacteria	Candidatus Cryosericota	Candidatus Cryosericia	Candidatus Cryosericales	Candidatus Cryosericaceae	Candidatus Cryosericum	Candidatus Cryosericum septentrionale	Candidatus Cryosericum septentrionale	2290913	Scaffold	88.4892	0.719424
GCF 003570925.1	Bacteria	Candidatus Cryosericota	Candidatus Cryosericia	Candidatus Cryosericales	Candidatus Cryosericaceae	Candidatus Cryosericum	Candidatus Cryosericum terrychapinii	Candidatus Cryosericum terrychapinii	2290919	Scaffold	80.5755	0
GCA 003650285.1	Bacteria	Caldiserica	-	-	-	-	Caldiserica bacterium	Caldiserica bacterium	2052147	Contig	84.1727	1.43885
GCA 002781085.1	Bacteria	Caldiserica	-	-	-	-	Caldiserica bacterium CG02 land 8 20 14 3 00 36 38	Caldiserica bacterium CG02 land 8 20 14 3 00 36 38	1973932	Scaffold	74.8201	0
GCA 002783325.1	Bacteria	Caldiserica	-	-	-	-	Caldiserica bacterium CG17 big fil post rev 8 21 14 2 50 35 7	Caldiserica bacterium CG17 big fil post rev 8 21 14 2 50 35 7	1973933	Scaffold	71.9424	0.719424
GCA 002772385.1	Bacteria	Caldiserica	-	-	-	-	Caldiserica bacterium CG23 combo of CG06-09 8 20 14 all 35 60	Caldiserica bacterium CG23 combo of CG06-09 8 20 14 all 35 60	1973934	Scaffold	68.3453	0
GCA 002782625.1	Bacteria	Caldiserica	-	-	-	-	Caldiserica bacterium CG 4 8 14 3 um filter 35 18	Caldiserica bacterium CG 4 8 14 3 um filter 35 18	1973931	Scaffold	74.8201	0.719424
GCF 000284335.1	Bacteria	Caldiserica	Caldisericia	Caldisericales	Caldisericaceae	Caldisericum	Caldisericum exile	Caldisericum exile AZM16c01	511051	Complete Genome	96.4029	0.719424
GCA 001871575.1	Bacteria	Caldiserica	Caldisericia	Caldisericales	Caldisericaceae	Caldisericum	Caldisericum sp. CG2 30 36 11	Caldisericum sp. CG2 30 36 11	1805053	Scaffold	86.3309	0.719424
GCF 002355835.1	Bacteria	Elusimicrobia	Endomicrobia	Endomicrobiales	Endomicrobiaceae	Endomicrobium	Candidatus Endomicrobium trichonymphae	Candidatus Endomicrobium trichonymphae	1408204	Complete Genome	94.2446	0
GCA 001730735.1	Bacteria	Elusimicrobia	Endomicrobia	Endomicrobiales	Endomicrobiaceae	Endomicrobium	Candidatus Endomicrobium trichonymphae	Candidatus Endomicrobium trichonymphae	1408204	Contig	92.0863	138.129
GCF 001027545.1	Bacteria	Elusimicrobia	Endomicrobia	Endomicrobiales	Endomicrobiaceae	Endomicrobium	Endomicrobium proavitum	Endomicrobium proavitum	1408281	Complete Genome	95.6835	0.719424
GCA 003452965.1	Bacteria	Elusimicrobia	-	-	-	-	Elusimicrobia bacterium	Elusimicrobia bacterium	2030800	Scaffold	92.8058	0.719424
GCA 002084035.1	Bacteria	Elusimicrobia	-	-	-	-	Elusimicrobia bacterium A5	Elusimicrobia bacterium A5	1933928	Contig	17.2662	0
GCA 002781045.1	Bacteria	Elusimicrobia	-	-	-	-	Elusimicrobia bacterium CG02 land 8 20 14 3 00 37 13	Elusimicrobia bacterium CG02 land 8 20 14 3 00 37 13	2014305	Scaffold	89.9281	0
GCA 002780705.1	Bacteria	Elusimicrobia	-	-	-	-	Elusimicrobia bacterium CG03 land 8 20 14 0 80 50 18	Elusimicrobia bacterium CG03 land 8 20 14 0 80 50 18	2014306	Scaffold	85.6115	1.43885
GCA 002780205.1	Bacteria	Elusimicrobia	-	-	-	-	Elusimicrobia bacterium CG06 land 8 20 14 3 00 38 11	Elusimicrobia bacterium CG06 land 8 20 14 3 00 38 11	2014307	Scaffold	89.2086	0.719424
GCA 002779055.1	Bacteria	Elusimicrobia	-	-	-	-	Elusimicrobia bacterium CG08 land 8 20 14 0 20 44 26	Elusimicrobia bacterium CG08 land 8 20 14 0 20 44 26	2014308	Scaffold	67.6259	0.719424
GCA 002774685.1	Bacteria	Elusimicrobia	-	-	-	-	Elusimicrobia bacterium CG08 land 8 20 14 0 20 51 18	Elusimicrobia bacterium CG08 land 8 20 14 0 20 51 18	2014309	Scaffold	82.7338	1.43885
GCA 002779045.1	Bacteria	Elusimicrobia	-	-	-	-	Elusimicrobia bacterium CG08 land 8 20 14 0 20 59 10	Elusimicrobia bacterium CG08 land 8 20 14 0 20 59 10	2014310	Scaffold	80.5755	2.15827
GCA 002796275.1	Bacteria	Elusimicrobia	-	-	-	-	Elusimicrobia bacterium CG11 big fil rev 8 21 14 0 20 64 6	Elusimicrobia bacterium CG11 big fil rev 8 21 14 0 20 64 6	2014311	Scaffold	72.6619	1.43885
GCA 001871125.1	Bacteria	Elusimicrobia	-	-	-	-	Elusimicrobia bacterium CG1 02 37 114	Elusimicrobia bacterium CG1 02 37 114	1805131	Scaffold	93.5252	1.43885
GCA 001871115.1	Bacteria	Elusimicrobia	-	-	-	-	Elusimicrobia bacterium CG1 02 56 21	Elusimicrobia bacterium CG1 02 56 21	1805132	Scaffold	84.8921	0.719424
GCA 001871155.1	Bacteria	Elusimicrobia	-	-	-	-	Elusimicrobia bacterium CG1 02 63 36	Elusimicrobia bacterium CG1 02 63 36	1805133	Scaffold	80.5755	0.719424
GCA 002770835.1	Bacteria	Elusimicrobia	-	-	-	-	Elusimicrobia bacterium CG22 combo CG10-13 8 21 14 all 63 91	Elusimicrobia bacterium CG22 combo CG10-13 8 21 14 all 63 91	2014312	Scaffold	88.4892	0.719424
GCA 002793335.1	Bacteria	Elusimicrobia	-	-	-	-	Elusimicrobia bacterium CG 4 10 14 0 2 um filter 56 8	Elusimicrobia bacterium CG 4 10 14 0 2 um filter 56 8	2014299	Scaffold	76.9784	0
GCA 002793315.1	Bacteria	Elusimicrobia	-	-	-	-	Elusimicrobia bacterium CG 4 10 14 0 2 um filter 63 34	Elusimicrobia bacterium CG 4 10 14 0 2 um filter 63 34	2014300	Scaffold	89.2086	1.43885
GCA 002785445.1	Bacteria	Elusimicrobia	-	-	-	-	Elusimicrobia bacterium CG 4 10 14 0 8 um filter 37 32	Elusimicrobia bacterium CG 4 10 14 0 8 um filter 37 32	2014301	Scaffold	81.295	0
GCA 002784165.1	Bacteria	Elusimicrobia	-	-	-	-	Elusimicrobia bacterium CG 4 10 14 3 um filter 49 12 50 7	Elusimicrobia bacterium CG 4 10 14 3 um filter 49 12 50 7	2014302	Scaffold	60.4317	0
GCA 002782565.1	Bacteria	Elusimicrobia	-	-	-	-	Elusimicrobia bacterium CG 4 8 14 3 um filter 50 9	Elusimicrobia bacterium CG 4 8 14 3 um filter 50 9	2014303	Scaffold	79.8561	0.719424
GCA 002790095.1	Bacteria	Elusimicrobia	-	-	-	-	Elusimicrobia bacterium CG 4 9 14 3 um filter 62 55	Elusimicrobia bacterium CG 4 9 14 3 um filter 62 55	2014304	Scaffold	90.6475	0.719424
GCA 001799555.1	Bacteria	Elusimicrobia	-	-	-	-	Elusimicrobia bacterium GWA2 38 7	Elusimicrobia bacterium GWA2 38 7	1797920	Scaffold	63.3094	0.719424
GCA 001799565.1	Bacteria	Elusimicrobia	-	-	-	-	Elusimicrobia bacterium GWA2 51 34	Elusimicrobia bacterium GWA2 51 34	1797921	Scaffold	92.0863	2.15827
GCA 001799575.1	Bacteria	Elusimicrobia	-	-	-	-	Elusimicrobia bacterium GWA2 56 46	Elusimicrobia bacterium GWA2 56 46	1797922	Scaffold	93.5252	0
GCA 001799615.1	Bacteria	Elusimicrobia	-	-	-	-	Elusimicrobia bacterium GWA2 61 42	Elusimicrobia bacterium GWA2 61 42	1797923	Scaffold	80.5755	0.719424
GCA 001799635.1	Bacteria	Elusimicrobia	-	-	-	-	Elusimicrobia bacterium GWA2 62 23	Elusimicrobia bacterium GWA2 62 23	1797924	Scaffold	75.5396	0.719424
GCA 001799645.1	Bacteria	Elusimicrobia	-	-	-	-	Elusimicrobia bacterium GWA2 64 40	Elusimicrobia bacterium GWA2 64 40	1797925	Scaffold	80.5755	0.719424
GCA 001799675.1	Bacteria	Elusimicrobia	-	-	-	-	Elusimicrobia bacterium GWA2 66 18	Elusimicrobia bacterium GWA2 66 18	1797926	Scaffold	79.1367	0
GCA 001799695.1	Bacteria	Elusimicrobia	-	-	-	-	Elusimicrobia bacterium GWA2 69 24	Elusimicrobia bacterium GWA2 69 24	1797927	Scaffold	79.1367	2.15827
GCA 001799715.1	Bacteria	Elusimicrobia	-	-	-	-	Elusimicrobia bacterium GWB2 63 16	Elusimicrobia bacterium GWB2 63 16	1797928	Scaffold	80.5755	0
GCA 001799735.1	Bacteria	Elusimicrobia	-	-	-	-	Elusimicrobia bacterium GWB2 63 22	Elusimicrobia bacterium GWB2 63 22	1797929	Scaffold	87.7698	0.719424
GCA 001799745.1	Bacteria	Elusimicrobia	-	-	-	-	Elusimicrobia bacterium GWC2 51 8	Elusimicrobia bacterium GWC2 51 8	1797930	Scaffold	72.6619	2.8777
GCA 001799775.1	Bacteria	Elusimicrobia	-	-	-	-	Elusimicrobia bacterium GWC2 56 31	Elusimicrobia bacterium GWC2 56 31	1797931	Scaffold	93.5252	0
GCA 001799795.1	Bacteria	Elusimicrobia	-	-	-	-	Elusimicrobia bacterium GWC2 61 19	Elusimicrobia bacterium GWC2 61 19	1797932	Scaffold	61.1511	0.719424
GCA 001799815.1	Bacteria	Elusimicrobia	-	-	-	-	Elusimicrobia bacterium GWC2 61 25	Elusimicrobia bacterium GWC2 61 25	1797933	Scaffold	75.5396	1.43885
GCA 001799825.1	Bacteria	Elusimicrobia	-	-	-	-	Elusimicrobia bacterium GWC2 63 65	Elusimicrobia bacterium GWC2 63 65	1797934	Scaffold	48.9209	0
GCA 001799845.1	Bacteria	Elusimicrobia	-	-	-	-	Elusimicrobia bacterium GWC2 64 44	Elusimicrobia bacterium GWC2 64 44	1797935	Scaffold	73.3813	0.719424
GCA 001799875.1	Bacteria	Elusimicrobia	-	-	-	-	Elusimicrobia bacterium GWC2 65 9	Elusimicrobia bacterium GWC2 65 9	1797936	Scaffold	77.6978	0
GCA 001799895.1	Bacteria	Elusimicrobia	-	-	-	-	Elusimicrobia bacterium GWD2 63 28	Elusimicrobia bacterium GWD2 63 28	1797937	Scaffold	76.259	0.719424
GCA 001799915.1	Bacteria	Elusimicrobia	-	-	-	-	Elusimicrobia bacterium GWF2 52 66	Elusimicrobia bacterium GWF2 52 66	1797938	Scaffold	74.8201	2.15827
GCA 001799995.1	Bacteria	Elusimicrobia	-	-	-	-	Elusimicrobia bacterium GWF2 62 30	Elusimicrobia bacterium GWF2 62 30	1797939	Scaffold	73.3813	0
GCA 002841695.1	Bacteria	Elusimicrobia	-	-	-	-	Elusimicrobia bacterium HGW-Elusimicrobia-1	Elusimicrobia bacterium HGW-Elusimicrobia-1	2013763	Scaffold	92.8058	1.43885
GCA 002841685.1	Bacteria	Elusimicrobia	-	-	-	-	Elusimicrobia bacterium HGW-Elusimicrobia-2	Elusimicrobia bacterium HGW-Elusimicrobia-2	2013764	Scaffold	87.7698	1.43885
GCA 002840355.1	Bacteria	Elusimicrobia	-	-	-	-	Elusimicrobia bacterium HGW-Elusimicrobia-3	Elusimicrobia bacterium HGW-Elusimicrobia-3	2013765	Scaffold	92.0863	1.43885
GCA 002840325.1	Bacteria	Elusimicrobia	-	-	-	-	Elusimicrobia bacterium HGW-Elusimicrobia-4	Elusimicrobia bacterium HGW-Elusimicrobia-4	2013766	Contig	37.4101	0.719424
GCA 001800005.1	Bacteria	Elusimicrobia	-	-	-	-	Elusimicrobia bacterium RBG 16 66 12	Elusimicrobia bacterium RBG 16 66 12	1797940	Scaffold	62.5899	0
GCA 001799925.1	Bacteria	Elusimicrobia	-	-	-	-	Elusimicrobia bacterium RIFCSPHIGHO2 01 FULL 64 10	Elusimicrobia bacterium RIFCSPHIGHO2 01 FULL 64 10	1797941	Scaffold	73.3813	0
GCA 001799945.1	Bacteria	Elusimicrobia	-	-	-	-	Elusimicrobia bacterium RIFCSPHIGHO2 02 FULL 39 36	Elusimicrobia bacterium RIFCSPHIGHO2 02 FULL 39 36	1797942	Scaffold	92.0863	0.719424
GCA 001800015.1	Bacteria	Elusimicrobia	-	-	-	-	Elusimicrobia bacterium RIFCSPHIGHO2 02 FULL 57 9	Elusimicrobia bacterium RIFCSPHIGHO2 02 FULL 57 9	1797943	Scaffold	76.9784	0.719424
GCA 001800025.1	Bacteria	Elusimicrobia	-	-	-	-	Elusimicrobia bacterium RIFCSPHIGHO2 02 FULL 61 10	Elusimicrobia bacterium RIFCSPHIGHO2 02 FULL 61 10	1797944	Scaffold	56.1151	0
GCA 001799975.1	Bacteria	Elusimicrobia	-	-	-	-	Elusimicrobia bacterium RIFCSPLOWO2 01 FULL 54 10	Elusimicrobia bacterium RIFCSPLOWO2 01 FULL 54 10	1797945	Scaffold	72.6619	1.43885
GCA 001800075.1	Bacteria	Elusimicrobia	-	-	-	-	Elusimicrobia bacterium RIFCSPLOWO2 01 FULL 59 12	Elusimicrobia bacterium RIFCSPLOWO2 01 FULL 59 12	1797946	Scaffold	82.7338	0.719424
GCA 001800085.1	Bacteria	Elusimicrobia	-	-	-	-	Elusimicrobia bacterium RIFCSPLOWO2 01 FULL 60 11	Elusimicrobia bacterium RIFCSPLOWO2 01 FULL 60 11	1797947	Scaffold	62.5899	0
GCA 001800095.1	Bacteria	Elusimicrobia	-	-	-	-	Elusimicrobia bacterium RIFCSPLOWO2 01 FULL 64 13	Elusimicrobia bacterium RIFCSPLOWO2 01 FULL 64 13	1797948	Scaffold	76.9784	0
GCA 001800135.1	Bacteria	Elusimicrobia	-	-	-	-	Elusimicrobia bacterium RIFCSPLOWO2 02 FULL 39 32	Elusimicrobia bacterium RIFCSPLOWO2 02 FULL 39 32	1797949	Scaffold	92.8058	0.719424
GCA 001800155.1	Bacteria	Elusimicrobia	-	-	-	-	Elusimicrobia bacterium RIFCSPLOWO2 02 FULL 61 11	Elusimicrobia bacterium RIFCSPLOWO2 02 FULL 61 11	1797950	Scaffold	43.1655	0
GCA 001800165.1	Bacteria	Elusimicrobia	-	-	-	-	Elusimicrobia bacterium RIFCSPLOWO2 12 FULL 39 28	Elusimicrobia bacterium RIFCSPLOWO2 12 FULL 39 28	1797951	Scaffold	92.0863	0.719424
GCA 001800185.1	Bacteria	Elusimicrobia	-	-	-	-	Elusimicrobia bacterium RIFCSPLOWO2 12 FULL 59 9	Elusimicrobia bacterium RIFCSPLOWO2 12 FULL 59 9	1797952	Scaffold	70.5036	0
GCA 001800235.1	Bacteria	Elusimicrobia	-	-	-	-	Elusimicrobia bacterium RIFOXYA12 FULL 49 49	Elusimicrobia bacterium RIFOXYA12 FULL 49 49	1797954	Scaffold	94.2446	0.719424
GCA 001800245.1	Bacteria	Elusimicrobia	-	-	-	-	Elusimicrobia bacterium RIFOXYA12 FULL 51 18	Elusimicrobia bacterium RIFOXYA12 FULL 51 18	1797955	Scaffold	90.6475	0.719424
GCA 001800275.1	Bacteria	Elusimicrobia	-	-	-	-	Elusimicrobia bacterium RIFOXYA12 FULL 57 11	Elusimicrobia bacterium RIFOXYA12 FULL 57 11	1797956	Scaffold	77.6978	1.43885
GCA 001800205.1	Bacteria	Elusimicrobia	-	-	-	-	Elusimicrobia bacterium RIFOXYA1 FULL 47 7	Elusimicrobia bacterium RIFOXYA1 FULL 47 7	1797953	Scaffold	68.3453	0
GCA 001800285.1	Bacteria	Elusimicrobia	-	-	-	-	Elusimicrobia bacterium RIFOXYA2 FULL 39 19	Elusimicrobia bacterium RIFOXYA2 FULL 39 19	1797957	Scaffold	94.964	1.43885
GCA 001800325.1	Bacteria	Elusimicrobia	-	-	-	-	Elusimicrobia bacterium RIFOXYA2 FULL 40 6	Elusimicrobia bacterium RIFOXYA2 FULL 40 6	1797958	Scaffold	50.3597	0.719424
GCA 001800315.1	Bacteria	Elusimicrobia	-	-	-	-	Elusimicrobia bacterium RIFOXYA2 FULL 47 53	Elusimicrobia bacterium RIFOXYA2 FULL 47 53	1797959	Scaffold	93.5252	0.719424
GCA 001800355.1	Bacteria	Elusimicrobia	-	-	-	-	Elusimicrobia bacterium RIFOXYA2 FULL 50 26	Elusimicrobia bacterium RIFOXYA2 FULL 50 26	1797960	Scaffold	86.3309	0
GCA 001800375.1	Bacteria	Elusimicrobia	-	-	-	-	Elusimicrobia bacterium RIFOXYA2 FULL 53 38	Elusimicrobia bacterium RIFOXYA2 FULL 53 38	1797961	Scaffold	92.0863	0.719424
GCA 001800395.1	Bacteria	Elusimicrobia	-	-	-	-	Elusimicrobia bacterium RIFOXYA2 FULL 58 8	Elusimicrobia bacterium RIFOXYA2 FULL 58 8	1797962	Scaffold	66.1871	0
GCA 001800405.1	Bacteria	Elusimicrobia	-	-	-	-	Elusimicrobia bacterium RIFOXYA2 FULL 69 6	Elusimicrobia bacterium RIFOXYA2 FULL 69 6	1797963	Scaffold	31.6547	0
GCA 001800455.1	Bacteria	Elusimicrobia	-	-	-	-	Elusimicrobia bacterium RIFOXYB12 FULL 50 12	Elusimicrobia bacterium RIFOXYB12 FULL 50 12	1797965	Scaffold	80.5755	0.719424
GCA 001800425.1	Bacteria	Elusimicrobia	-	-	-	-	Elusimicrobia bacterium RIFOXYB1 FULL 48 9	Elusimicrobia bacterium RIFOXYB1 FULL 48 9	1797964	Scaffold	73.3813	0
GCA 001800475.1	Bacteria	Elusimicrobia	-	-	-	-	Elusimicrobia bacterium RIFOXYB2 FULL 46 23	Elusimicrobia bacterium RIFOXYB2 FULL 46 23	1797966	Scaffold	93.5252	0.719424
GCA 001800495.1	Bacteria	Elusimicrobia	-	-	-	-	Elusimicrobia bacterium RIFOXYB2 FULL 48 7	Elusimicrobia bacterium RIFOXYB2 FULL 48 7	1797967	Scaffold	71.223	0
GCA 001800515.1	Bacteria	Elusimicrobia	-	-	-	-	Elusimicrobia bacterium RIFOXYB2 FULL 49 7	Elusimicrobia bacterium RIFOXYB2 FULL 49 7	1797968	Scaffold	79.1367	6.47482
GCA 001800525.1	Bacteria	Elusimicrobia	-	-	-	-	Elusimicrobia bacterium RIFOXYB2 FULL 50 12	Elusimicrobia bacterium RIFOXYB2 FULL 50 12	1797969	Scaffold	85.6115	0
GCA 001800555.1	Bacteria	Elusimicrobia	-	-	-	-	Elusimicrobia bacterium RIFOXYB2 FULL 62 6	Elusimicrobia bacterium RIFOXYB2 FULL 62 6	1797970	Scaffold	59.7122	1.43885
GCA 001800565.1	Bacteria	Elusimicrobia	-	-	-	-	Elusimicrobia bacterium RIFOXYC2 FULL 34 12	Elusimicrobia bacterium RIFOXYC2 FULL 34 12	1797971	Scaffold	78.4173	0.719424
GCA 001800595.1	Bacteria	Elusimicrobia	-	-	-	-	Elusimicrobia bacterium RIFOXYD12 FULL 66 9	Elusimicrobia bacterium RIFOXYD12 FULL 66 9	1797972	Scaffold	62.5899	0
GCA 001800605.1	Bacteria	Elusimicrobia	-	-	-	-	Elusimicrobia bacterium RIFOXYD2 FULL 34 15	Elusimicrobia bacterium RIFOXYD2 FULL 34 15	1797973	Scaffold	92.8058	1.43885
GCA 001800635.1	Bacteria	Elusimicrobia	-	-	-	-	Elusimicrobia bacterium RIFOXYD2 FULL 34 30	Elusimicrobia bacterium RIFOXYD2 FULL 34 30	1797974	Scaffold	86.3309	0.719424
GCF 000146025.2	Bacteria	Elusimicrobia	-	-	-	-	uncultured Termite group 1 bacterium	uncultured Termite group 1 bacterium phylotype Rs-D17	471821	Complete Genome	94.2446	0.719424
GCF 000020145.1	Bacteria	Elusimicrobia	-	Elusimicrobiales	Elusimicrobiaceae	Elusimicrobium	Elusimicrobium minutum	Elusimicrobium minutum Pei191	445932	Complete Genome	94.2446	0
GCF 002159705.1	Bacteria	Elusimicrobia	-	Elusimicrobiales	Elusimicrobiaceae	Elusimicrobium	Elusimicrobium sp. An273	Elusimicrobium sp. An273	1965617	Contig	92.8058	0
GCA 003327425.1	Bacteria	Candidatus Riflebacteria	Candidatus Ozemobacteria	-	Candidatus Ozemobacteraceae	Candidatus Ozemobacter	Candidatus Ozemobacter sibiricus	Candidatus Ozemobacter sibiricus	2268124	Contig	97.1223	0.719424
GCA 003644895.1	Bacteria	Candidatus Hydrothermae	-	-	-	-	Candidatus Hydrothermae bacterium	Candidatus Hydrothermae bacterium	2250085	Contig	86.3309	1.43885
GCA 002726605.1	Bacteria	Candidatus Poribacteria	-	-	-	-	Candidatus Poribacteria bacterium	Candidatus Poribacteria bacterium	2026781	Contig	97.8417	10.0719
GCA 002839855.1	Bacteria	Candidatus Goldbacteria	-	-	-	-	Candidatus Goldbacteria bacterium HGW-Goldbacteria-1	Candidatus Goldbacteria bacterium HGW-Goldbacteria-1	2013807	Scaffold	97.1223	0.719424
GCA 003648815.1	Bacteria	Candidatus Aerophobetes	-	-	-	-	Candidatus Aerophobetes bacterium	Candidatus Aerophobetes bacterium	2030807	Contig	87.0504	0
GCA 005223095.1	Bacteria	Candidatus Aerophobetes	-	-	-	-	Candidatus Aerophobetes bacterium Ae b3a	Candidatus Aerophobetes bacterium Ae b3a	2012485	Contig	85.6115	0
GCA 005223085.1	Bacteria	Candidatus Aerophobetes	-	-	-	-	Candidatus Aerophobetes bacterium Ae b3b	Candidatus Aerophobetes bacterium Ae b3b	2012486	Contig	91.3669	0.719424
GCA 002781065.1	Bacteria	Candidatus Desantisbacteria	-	-	-	-	Candidatus Desantisbacteria bacterium CG02 land 8 20 14 3 00 49 13	Candidatus Desantisbacteria bacterium CG02 land 8 20 14 3 00 49 13	1974548	Scaffold	87.7698	1.43885
GCA 002779445.1	Bacteria	Candidatus Desantisbacteria	-	-	-	-	Candidatus Desantisbacteria bacterium CG07 land 8 20 14 0 80 39 15	Candidatus Desantisbacteria bacterium CG07 land 8 20 14 0 80 39 15	1974549	Scaffold	82.7338	0.719424
GCA 001871015.1	Bacteria	Candidatus Desantisbacteria	-	-	-	-	Candidatus Desantisbacteria bacterium CG1 02 38 46	Candidatus Desantisbacteria bacterium CG1 02 38 46	1817893	Scaffold	81.295	0.719424
GCA 001871075.1	Bacteria	Candidatus Desantisbacteria	-	-	-	-	Candidatus Desantisbacteria bacterium CG1 02 49 89	Candidatus Desantisbacteria bacterium CG1 02 49 89	1817894	Scaffold	87.0504	1.43885
GCA 002772295.1	Bacteria	Candidatus Desantisbacteria	-	-	-	-	Candidatus Desantisbacteria bacterium CG23 combo of CG06-09 8 20 14 all 40 23	Candidatus Desantisbacteria bacterium CG23 combo of CG06-09 8 20 14 all 40 23	1974550	Scaffold	89.2086	0
GCA 001873945.1	Bacteria	Candidatus Desantisbacteria	-	-	-	-	Candidatus Desantisbacteria bacterium CG2 30 40 21	Candidatus Desantisbacteria bacterium CG2 30 40 21	1817895	Scaffold	85.6115	0
GCA 002785525.1	Bacteria	Candidatus Desantisbacteria	-	-	-	-	Candidatus Desantisbacteria bacterium CG 4 10 14 0 8 um filter 39 17	Candidatus Desantisbacteria bacterium CG 4 10 14 0 8 um filter 39 17	1974542	Scaffold	76.9784	0.719424
GCA 002785465.1	Bacteria	Candidatus Desantisbacteria	-	-	-	-	Candidatus Desantisbacteria bacterium CG 4 10 14 0 8 um filter 48 22	Candidatus Desantisbacteria bacterium CG 4 10 14 0 8 um filter 48 22	1974543	Scaffold	87.0504	1.43885
GCA 002784185.1	Bacteria	Candidatus Desantisbacteria	-	-	-	-	Candidatus Desantisbacteria bacterium CG 4 10 14 3 um filter 40 18	Candidatus Desantisbacteria bacterium CG 4 10 14 3 um filter 40 18	1974544	Scaffold	84.1727	0
GCA 002783685.1	Bacteria	Candidatus Desantisbacteria	-	-	-	-	Candidatus Desantisbacteria bacterium CG 4 8 14 3 um filter 40 12	Candidatus Desantisbacteria bacterium CG 4 8 14 3 um filter 40 12	1974545	Scaffold	84.8921	0
GCA 002790015.1	Bacteria	Candidatus Desantisbacteria	-	-	-	-	Candidatus Desantisbacteria bacterium CG 4 9 14 3 um filter 40 11	Candidatus Desantisbacteria bacterium CG 4 9 14 3 um filter 40 11	1974546	Scaffold	90.6475	0
GCA 002790035.1	Bacteria	Candidatus Desantisbacteria	-	-	-	-	Candidatus Desantisbacteria bacterium CG 4 9 14 3 um filter 50 7	Candidatus Desantisbacteria bacterium CG 4 9 14 3 um filter 50 7	1974547	Scaffold	70.5036	0.719424
GCA 001873755.1	Bacteria	Candidatus Wirthbacteria	-	-	-	-	Candidatus Wirthbacteria bacterium CG2 30 54 11	Candidatus Wirthbacteria bacterium CG2 30 54 11	1817892	Scaffold	82.0144	0.719424
GCA 001789205.1	Bacteria	Candidatus Raymondbacteria	-	-	-	-	Candidatus Raymondbacteria bacterium RIFOXYA2 FULL 49 16	Candidatus Raymondbacteria bacterium RIFOXYA2 FULL 49 16	1817885	Scaffold	97.8417	1.43885
GCA 001797525.1	Bacteria	Candidatus Raymondbacteria	-	-	-	-	Candidatus Raymondbacteria bacterium RIFOXYB2 FULL 49 35	Candidatus Raymondbacteria bacterium RIFOXYB2 FULL 49 35	1817887	Scaffold	97.8417	1.43885
GCA 001787835.1	Bacteria	Candidatus Raymondbacteria	-	-	-	-	Candidatus Raymondbacteria bacterium RIFOXYC2 FULL 50 21	Candidatus Raymondbacteria bacterium RIFOXYC2 FULL 50 21	1817889	Scaffold	84.8921	0
GCA 001789275.1	Bacteria	Candidatus Raymondbacteria	-	-	-	-	Candidatus Raymondbacteria bacterium RIFOXYD12 FULL 49 13	Candidatus Raymondbacteria bacterium RIFOXYD12 FULL 49 13	1817890	Scaffold	88.4892	0.719424
GCA 001789195.1	Bacteria	Candidatus Raymondbacteria	-	-	-	-	Candidatus Raymondbacteria bacterium RifOxyA12 full 50 37	Candidatus Raymondbacteria bacterium RifOxyA12 full 50 37	1817884	Scaffold	91.3669	0
GCA 001789215.1	Bacteria	Candidatus Raymondbacteria	-	-	-	-	Candidatus Raymondbacteria bacterium RifOxyB12 full 50 8	Candidatus Raymondbacteria bacterium RifOxyB12 full 50 8	1817886	Scaffold	66.1871	0.719424
GCA 001789245.1	Bacteria	Candidatus Raymondbacteria	-	-	-	-	Candidatus Raymondbacteria bacterium RifOxyC12 full 50 8	Candidatus Raymondbacteria bacterium RifOxyC12 full 50 8	1817888	Scaffold	84.8921	0.719424
GCA 003695725.1	Bacteria	Candidatus Schekmanbacteria	-	-	-	-	Candidatus Schekmanbacteria bacterium	Candidatus Schekmanbacteria bacterium	2419984	Contig	92.8058	1.43885
GCA 001790645.1	Bacteria	Candidatus Schekmanbacteria	-	-	-	-	Candidatus Schekmanbacteria bacterium GWA2 38 11	Candidatus Schekmanbacteria bacterium GWA2 38 11	1817876	Scaffold	65.4676	2.8777
GCA 001790675.1	Bacteria	Candidatus Schekmanbacteria	-	-	-	-	Candidatus Schekmanbacteria bacterium GWA2 38 9	Candidatus Schekmanbacteria bacterium GWA2 38 9	1817877	Scaffold	78.4173	4.31655
GCA 001790695.1	Bacteria	Candidatus Schekmanbacteria	-	-	-	-	Candidatus Schekmanbacteria bacterium RBG 13 48 7	Candidatus Schekmanbacteria bacterium RBG 13 48 7	1817878	Scaffold	52.518	1.43885
GCA 001788635.1	Bacteria	Candidatus Schekmanbacteria	-	-	-	-	Candidatus Schekmanbacteria bacterium RBG 16 38 10	Candidatus Schekmanbacteria bacterium RBG 16 38 10	1817879	Scaffold	52.518	4.31655
GCA 001790715.1	Bacteria	Candidatus Schekmanbacteria	-	-	-	-	Candidatus Schekmanbacteria bacterium RBG 16 38 11	Candidatus Schekmanbacteria bacterium RBG 16 38 11	1817880	Scaffold	67.6259	1.43885
GCA 001790785.1	Bacteria	Candidatus Schekmanbacteria	-	-	-	-	Candidatus Schekmanbacteria bacterium RIFCSPHIGHO2 02 FULL 38 11	Candidatus Schekmanbacteria bacterium RIFCSPHIGHO2 02 FULL 38 11	1817881	Scaffold	87.7698	1.43885
GCA 001790855.1	Bacteria	Candidatus Schekmanbacteria	-	-	-	-	Candidatus Schekmanbacteria bacterium RIFCSPLOWO2 02 FULL 38 14	Candidatus Schekmanbacteria bacterium RIFCSPLOWO2 02 FULL 38 14	1817882	Scaffold	99.2806	2.15827
GCA 001790865.1	Bacteria	Candidatus Schekmanbacteria	-	-	-	-	Candidatus Schekmanbacteria bacterium RIFCSPLOWO2 12 FULL 38 15	Candidatus Schekmanbacteria bacterium RIFCSPLOWO2 12 FULL 38 15	1817883	Scaffold	99.2806	2.15827
GCA 003446455.1	Bacteria	Candidatus Riflebacteria	-	-	-	-	Candidatus Riflebacteria bacterium	Candidatus Riflebacteria bacterium	2053586	Scaffold	81.295	1.43885
GCA 001787855.1	Bacteria	Candidatus Riflebacteria	-	-	-	-	Candidatus Riflebacteria bacterium GWC2 50 8	Candidatus Riflebacteria bacterium GWC2 50 8	1817874	Scaffold	64.7482	0.719424
GCA 002839445.1	Bacteria	Candidatus Riflebacteria	-	-	-	-	Candidatus Riflebacteria bacterium HGW-Riflebacteria-1	Candidatus Riflebacteria bacterium HGW-Riflebacteria-1	2013829	Scaffold	94.964	1.43885
GCA 002839435.1	Bacteria	Candidatus Riflebacteria	-	-	-	-	Candidatus Riflebacteria bacterium HGW-Riflebacteria-2	Candidatus Riflebacteria bacterium HGW-Riflebacteria-2	2013830	Scaffold	85.6115	1.43885
GCA 001787865.1	Bacteria	Candidatus Riflebacteria	-	-	-	-	Candidatus Riflebacteria bacterium RBG 13 59 9	Candidatus Riflebacteria bacterium RBG 13 59 9	1817875	Scaffold	43.8849	0
GCA 001782795.1	Bacteria	Candidatus Lindowbacteria	-	-	-	-	Candidatus Lindowbacteria bacterium RIFCSPLOWO2 02 FULL 62 12	Candidatus Lindowbacteria bacterium RIFCSPLOWO2 02 FULL 62 12	1817869	Scaffold	72.6619	2.8777
GCA 001784175.1	Bacteria	Candidatus Lindowbacteria	-	-	-	-	Candidatus Lindowbacteria bacterium RIFCSPLOWO2 12 FULL 62 27	Candidatus Lindowbacteria bacterium RIFCSPLOWO2 12 FULL 62 27	1817870	Scaffold	95.6835	3.59712
GCA 001781055.1	Bacteria	Candidatus Handelsmanbacteria	-	-	-	-	Candidatus Handelsmanbacteria bacterium RIFCSPLOWO2 12 FULL 64 10	Candidatus Handelsmanbacteria bacterium RIFCSPLOWO2 12 FULL 64 10	1817868	Scaffold	85.6115	12.9496
GCA 001780805.1	Bacteria	Candidatus Glassbacteria	-	-	-	-	Candidatus Glassbacteria bacterium GWA2 58 10	Candidatus Glassbacteria bacterium GWA2 58 10	1817865	Scaffold	57.554	0
GCA 001780795.1	Bacteria	Candidatus Glassbacteria	-	-	-	-	Candidatus Glassbacteria bacterium RBG 16 58 8	Candidatus Glassbacteria bacterium RBG 16 58 8	1817866	Scaffold	37.4101	0.719424
GCA 001780825.1	Bacteria	Candidatus Glassbacteria	-	-	-	-	Candidatus Glassbacteria bacterium RIFCSPLOWO2 12 FULL 58 11	Candidatus Glassbacteria bacterium RIFCSPLOWO2 12 FULL 58 11	1817867	Scaffold	89.2086	0
GCA 001778455.1	Bacteria	Candidatus Fraserbacteria	-	-	-	-	Candidatus Fraserbacteria bacterium RBG 16 55 9	Candidatus Fraserbacteria bacterium RBG 16 55 9	1817864	Scaffold	74.1007	2.8777
GCA 001780385.1	Bacteria	Candidatus Fischerbacteria	-	-	-	-	Candidatus Fischerbacteria bacterium RBG 13 37 8	Candidatus Fischerbacteria bacterium RBG 13 37 8	1817863	Scaffold	75.5396	0.719424
GCA 001778315.1	Bacteria	Candidatus Firestonebacteria	-	-	-	-	Candidatus Firestonebacteria bacterium GWA2 43 8	Candidatus Firestonebacteria bacterium GWA2 43 8	1817858	Scaffold	46.7626	0
GCA 001778355.1	Bacteria	Candidatus Firestonebacteria	-	-	-	-	Candidatus Firestonebacteria bacterium RIFOXYA2 FULL 40 8	Candidatus Firestonebacteria bacterium RIFOXYA2 FULL 40 8	1817859	Scaffold	72.6619	2.15827
GCA 001780375.1	Bacteria	Candidatus Firestonebacteria	-	-	-	-	Candidatus Firestonebacteria bacterium RIFOXYC2 FULL 39 67	Candidatus Firestonebacteria bacterium RIFOXYC2 FULL 39 67	1817861	Scaffold	94.2446	1.43885
GCA 001778375.1	Bacteria	Candidatus Firestonebacteria	-	-	-	-	Candidatus Firestonebacteria bacterium RIFOXYD2 FULL 39 29	Candidatus Firestonebacteria bacterium RIFOXYD2 FULL 39 29	1817862	Scaffold	92.8058	1.43885
GCA 001780345.1	Bacteria	Candidatus Firestonebacteria	-	-	-	-	Candidatus Firestonebacteria bacterium RifOxyC12 full 39 7	Candidatus Firestonebacteria bacterium RifOxyC12 full 39 7	1817860	Scaffold	72.6619	0.719424
GCA 005893275.1	Bacteria	Candidatus Eisenbacteria	-	-	-	-	Candidatus Eisenbacteria bacterium	Candidatus Eisenbacteria bacterium	2212470	Scaffold	98.5612	2.8777
GCA 001780165.1	Bacteria	Candidatus Eisenbacteria	-	-	-	-	Candidatus Eisenbacteria bacterium RBG 16 71 46	Candidatus Eisenbacteria bacterium RBG 16 71 46	1817856	Scaffold	94.2446	0
GCA 001777975.1	Bacteria	Candidatus Eisenbacteria	-	-	-	-	Candidatus Eisenbacteria bacterium RBG 19FT COMBO 70 11	Candidatus Eisenbacteria bacterium RBG 19FT COMBO 70 11	1817857	Scaffold	69.7842	0
GCA 003520765.1	Bacteria	Candidatus Edwardsbacteria	-	-	-	-	Candidatus Edwardsbacteria bacterium	Candidatus Edwardsbacteria bacterium	2053551	Scaffold	93.5252	2.15827
GCA 001777935.1	Bacteria	Candidatus Edwardsbacteria	-	-	-	-	Candidatus Edwardsbacteria bacterium GWE2 54 12	Candidatus Edwardsbacteria bacterium GWE2 54 12	1817850	Scaffold	94.2446	0.719424
GCA 001777895.1	Bacteria	Candidatus Edwardsbacteria	-	-	-	-	Candidatus Edwardsbacteria bacterium GWF2 54 11	Candidatus Edwardsbacteria bacterium GWF2 54 11	1817851	Scaffold	94.2446	0.719424
GCA 001777945.1	Bacteria	Candidatus Edwardsbacteria	-	-	-	-	Candidatus Edwardsbacteria bacterium RIFOXYD12 FULL 50 11	Candidatus Edwardsbacteria bacterium RIFOXYD12 FULL 50 11	1817855	Scaffold	89.9281	0.719424
GCA 001777915.1	Bacteria	Candidatus Edwardsbacteria	-	-	-	-	Candidatus Edwardsbacteria bacterium RifOxyA12 full 54 48	Candidatus Edwardsbacteria bacterium RifOxyA12 full 54 48	1817852	Scaffold	97.1223	0.719424
GCA 001781595.1	Bacteria	Candidatus Edwardsbacteria	-	-	-	-	Candidatus Edwardsbacteria bacterium RifOxyB12 full 52 30	Candidatus Edwardsbacteria bacterium RifOxyB12 full 52 30	1817853	Scaffold	97.1223	0.719424
GCA 001780135.1	Bacteria	Candidatus Edwardsbacteria	-	-	-	-	Candidatus Edwardsbacteria bacterium RifOxyC12 full 54 24	Candidatus Edwardsbacteria bacterium RifOxyC12 full 54 24	1817854	Scaffold	97.1223	0.719424
GCA 002773695.1	Bacteria	Candidatus Doudnabacteria	-	-	-	-	Candidatus Doudnabacteria bacterium CG10 big fil rev 8 21 14 0 10 41 10	Candidatus Doudnabacteria bacterium CG10 big fil rev 8 21 14 0 10 41 10	1974551	Scaffold	79.1367	0
GCA 002773685.1	Bacteria	Candidatus Doudnabacteria	-	-	-	-	Candidatus Doudnabacteria bacterium CG10 big fil rev 8 21 14 0 10 42 18	Candidatus Doudnabacteria bacterium CG10 big fil rev 8 21 14 0 10 42 18	1974552	Scaffold	63.3094	0
GCA 007375915.1	Bacteria	Candidatus Doudnabacteria	-	-	-	-	Candidatus Doudnabacteria bacterium Gr01-1014 77	Candidatus Doudnabacteria bacterium Gr01-1014 77	2017133	Contig	69.7842	2.15827
GCA 001777545.1	Bacteria	Candidatus Doudnabacteria	-	-	-	-	Candidatus Doudnabacteria bacterium RIFCSPHIGHO2 01 43 10	Candidatus Doudnabacteria bacterium RIFCSPHIGHO2 01 43 10	1817818	Scaffold	79.1367	0.719424
GCA 001777515.1	Bacteria	Candidatus Doudnabacteria	-	-	-	-	Candidatus Doudnabacteria bacterium RIFCSPHIGHO2 01 48 18	Candidatus Doudnabacteria bacterium RIFCSPHIGHO2 01 48 18	1817819	Scaffold	82.0144	0
GCA 001779845.1	Bacteria	Candidatus Doudnabacteria	-	-	-	-	Candidatus Doudnabacteria bacterium RIFCSPHIGHO2 01 52 17	Candidatus Doudnabacteria bacterium RIFCSPHIGHO2 01 52 17	1817820	Scaffold	58.9928	12.9496
GCA 001779895.1	Bacteria	Candidatus Doudnabacteria	-	-	-	-	Candidatus Doudnabacteria bacterium RIFCSPHIGHO2 01 FULL 41 86	Candidatus Doudnabacteria bacterium RIFCSPHIGHO2 01 FULL 41 86	1817821	Scaffold	78.4173	0.719424
GCA 001777525.1	Bacteria	Candidatus Doudnabacteria	-	-	-	-	Candidatus Doudnabacteria bacterium RIFCSPHIGHO2 01 FULL 43 23	Candidatus Doudnabacteria bacterium RIFCSPHIGHO2 01 FULL 43 23	1817822	Scaffold	56.8345	0
GCA 001779915.1	Bacteria	Candidatus Doudnabacteria	-	-	-	-	Candidatus Doudnabacteria bacterium RIFCSPHIGHO2 01 FULL 45 18	Candidatus Doudnabacteria bacterium RIFCSPHIGHO2 01 FULL 45 18	1817823	Scaffold	67.6259	0.719424
GCA 001779925.1	Bacteria	Candidatus Doudnabacteria	-	-	-	-	Candidatus Doudnabacteria bacterium RIFCSPHIGHO2 01 FULL 46 14	Candidatus Doudnabacteria bacterium RIFCSPHIGHO2 01 FULL 46 14	1817824	Scaffold	82.7338	0
GCA 001777575.1	Bacteria	Candidatus Doudnabacteria	-	-	-	-	Candidatus Doudnabacteria bacterium RIFCSPHIGHO2 01 FULL 46 24	Candidatus Doudnabacteria bacterium RIFCSPHIGHO2 01 FULL 46 24	1817825	Scaffold	79.1367	0
GCA 001777615.1	Bacteria	Candidatus Doudnabacteria	-	-	-	-	Candidatus Doudnabacteria bacterium RIFCSPHIGHO2 01 FULL 48 180	Candidatus Doudnabacteria bacterium RIFCSPHIGHO2 01 FULL 48 180	1817826	Scaffold	81.295	0.719424
GCA 001779975.1	Bacteria	Candidatus Doudnabacteria	-	-	-	-	Candidatus Doudnabacteria bacterium RIFCSPHIGHO2 01 FULL 49 9	Candidatus Doudnabacteria bacterium RIFCSPHIGHO2 01 FULL 49 9	1817827	Scaffold	63.3094	7.91367
GCA 001777585.1	Bacteria	Candidatus Doudnabacteria	-	-	-	-	Candidatus Doudnabacteria bacterium RIFCSPHIGHO2 01 FULL 50 11	Candidatus Doudnabacteria bacterium RIFCSPHIGHO2 01 FULL 50 11	1817828	Scaffold	73.3813	0.719424
GCA 001777635.1	Bacteria	Candidatus Doudnabacteria	-	-	-	-	Candidatus Doudnabacteria bacterium RIFCSPHIGHO2 01 FULL 50 67	Candidatus Doudnabacteria bacterium RIFCSPHIGHO2 01 FULL 50 67	1817829	Scaffold	72.6619	0.719424
GCA 001777665.1	Bacteria	Candidatus Doudnabacteria	-	-	-	-	Candidatus Doudnabacteria bacterium RIFCSPHIGHO2 02 FULL 42 25	Candidatus Doudnabacteria bacterium RIFCSPHIGHO2 02 FULL 42 25	1817830	Scaffold	77.6978	0.719424
GCA 001777655.1	Bacteria	Candidatus Doudnabacteria	-	-	-	-	Candidatus Doudnabacteria bacterium RIFCSPHIGHO2 02 FULL 43 13b	Candidatus Doudnabacteria bacterium RIFCSPHIGHO2 02 FULL 43 13b	1817831	Scaffold	79.1367	1.43885
GCA 001779955.1	Bacteria	Candidatus Doudnabacteria	-	-	-	-	Candidatus Doudnabacteria bacterium RIFCSPHIGHO2 02 FULL 46 11	Candidatus Doudnabacteria bacterium RIFCSPHIGHO2 02 FULL 46 11	1817832	Scaffold	68.3453	0
GCA 001777695.1	Bacteria	Candidatus Doudnabacteria	-	-	-	-	Candidatus Doudnabacteria bacterium RIFCSPHIGHO2 02 FULL 48 21	Candidatus Doudnabacteria bacterium RIFCSPHIGHO2 02 FULL 48 21	1817833	Scaffold	83.4532	0
GCA 001777705.1	Bacteria	Candidatus Doudnabacteria	-	-	-	-	Candidatus Doudnabacteria bacterium RIFCSPHIGHO2 02 FULL 49 24	Candidatus Doudnabacteria bacterium RIFCSPHIGHO2 02 FULL 49 24	1817834	Scaffold	79.8561	0.719424
GCA 001779985.1	Bacteria	Candidatus Doudnabacteria	-	-	-	-	Candidatus Doudnabacteria bacterium RIFCSPHIGHO2 12 FULL 42 22	Candidatus Doudnabacteria bacterium RIFCSPHIGHO2 12 FULL 42 22	1817835	Scaffold	78.4173	0.719424
GCA 001777735.1	Bacteria	Candidatus Doudnabacteria	-	-	-	-	Candidatus Doudnabacteria bacterium RIFCSPHIGHO2 12 FULL 47 25	Candidatus Doudnabacteria bacterium RIFCSPHIGHO2 12 FULL 47 25	1817836	Scaffold	79.1367	0
GCA 001779995.1	Bacteria	Candidatus Doudnabacteria	-	-	-	-	Candidatus Doudnabacteria bacterium RIFCSPHIGHO2 12 FULL 48 11	Candidatus Doudnabacteria bacterium RIFCSPHIGHO2 12 FULL 48 11	1817837	Scaffold	75.5396	0
GCA 001780035.1	Bacteria	Candidatus Doudnabacteria	-	-	-	-	Candidatus Doudnabacteria bacterium RIFCSPHIGHO2 12 FULL 48 16	Candidatus Doudnabacteria bacterium RIFCSPHIGHO2 12 FULL 48 16	1817838	Scaffold	80.5755	0
GCA 001777745.1	Bacteria	Candidatus Doudnabacteria	-	-	-	-	Candidatus Doudnabacteria bacterium RIFCSPLOWO2 01 41 7	Candidatus Doudnabacteria bacterium RIFCSPLOWO2 01 41 7	1817839	Scaffold	43.8849	0
GCA 001780055.1	Bacteria	Candidatus Doudnabacteria	-	-	-	-	Candidatus Doudnabacteria bacterium RIFCSPLOWO2 01 FULL 42 60	Candidatus Doudnabacteria bacterium RIFCSPLOWO2 01 FULL 42 60	1817840	Scaffold	77.6978	0.719424
GCA 001777825.1	Bacteria	Candidatus Doudnabacteria	-	-	-	-	Candidatus Doudnabacteria bacterium RIFCSPLOWO2 01 FULL 44 21	Candidatus Doudnabacteria bacterium RIFCSPLOWO2 01 FULL 44 21	1817841	Scaffold	77.6978	4.31655
GCA 001780065.1	Bacteria	Candidatus Doudnabacteria	-	-	-	-	Candidatus Doudnabacteria bacterium RIFCSPLOWO2 01 FULL 48 57	Candidatus Doudnabacteria bacterium RIFCSPLOWO2 01 FULL 48 57	1817842	Scaffold	83.4532	0
GCA 001780075.1	Bacteria	Candidatus Doudnabacteria	-	-	-	-	Candidatus Doudnabacteria bacterium RIFCSPLOWO2 01 FULL 49 40	Candidatus Doudnabacteria bacterium RIFCSPLOWO2 01 FULL 49 40	1817843	Scaffold	78.4173	0
GCA 001777775.1	Bacteria	Candidatus Doudnabacteria	-	-	-	-	Candidatus Doudnabacteria bacterium RIFCSPLOWO2 02 FULL 42 9	Candidatus Doudnabacteria bacterium RIFCSPLOWO2 02 FULL 42 9	1817844	Scaffold	66.1871	0.719424
GCA 001780115.1	Bacteria	Candidatus Doudnabacteria	-	-	-	-	Candidatus Doudnabacteria bacterium RIFCSPLOWO2 02 FULL 48 13	Candidatus Doudnabacteria bacterium RIFCSPLOWO2 02 FULL 48 13	1817845	Scaffold	78.4173	0
GCA 001777815.1	Bacteria	Candidatus Doudnabacteria	-	-	-	-	Candidatus Doudnabacteria bacterium RIFCSPLOWO2 02 FULL 48 8	Candidatus Doudnabacteria bacterium RIFCSPLOWO2 02 FULL 48 8	1817846	Scaffold	58.9928	0
GCA 001777785.1	Bacteria	Candidatus Doudnabacteria	-	-	-	-	Candidatus Doudnabacteria bacterium RIFCSPLOWO2 02 FULL 49 13	Candidatus Doudnabacteria bacterium RIFCSPLOWO2 02 FULL 49 13	1817847	Scaffold	79.8561	0.719424
GCA 001780145.1	Bacteria	Candidatus Doudnabacteria	-	-	-	-	Candidatus Doudnabacteria bacterium RIFCSPLOWO2 12 FULL 42 9	Candidatus Doudnabacteria bacterium RIFCSPLOWO2 12 FULL 42 9	1817848	Scaffold	74.1007	1.43885
GCA 001777875.1	Bacteria	Candidatus Doudnabacteria	-	-	-	-	Candidatus Doudnabacteria bacterium RIFCSPLOWO2 12 FULL 47 12	Candidatus Doudnabacteria bacterium RIFCSPLOWO2 12 FULL 47 12	1817849	Scaffold	84.1727	0
GCA 001777855.1	Bacteria	Candidatus Doudnabacteria	-	-	-	-	Candidatus Doudnabacteria bacterium RIFCSPLOWO2 12 FULL 49 8	Candidatus Doudnabacteria bacterium RIFCSPLOWO2 12 FULL 49 8	1821776	Scaffold	56.8345	0
GCA 002748965.1	Bacteria	Candidatus Delongbacteria	-	-	-	-	Candidatus Delongbacteria bacterium	Candidatus Delongbacteria bacterium	2044594	Contig	96.4029	2.15827
GCA 001779875.1	Bacteria	Candidatus Delongbacteria	-	-	-	-	Candidatus Delongbacteria bacterium GWF2 40 14	Candidatus Delongbacteria bacterium GWF2 40 14	1817817	Scaffold	82.7338	0
GCA 003647745.1	Bacteria	Candidatus Coatesbacteria	-	-	-	-	Candidatus Coatesbacteria bacterium	Candidatus Coatesbacteria bacterium	2250272	Contig	89.9281	1.43885
GCA 002085425.1	Bacteria	Candidatus Coatesbacteria	-	-	-	-	Candidatus Coatesbacteria bacterium 4484 99	Candidatus Coatesbacteria bacterium 4484 99	1970774	Contig	64.0288	0.719424
GCA 001774505.1	Bacteria	Candidatus Coatesbacteria	-	-	-	-	Candidatus Coatesbacteria bacterium RBG 13 66 14	Candidatus Coatesbacteria bacterium RBG 13 66 14	1817816	Scaffold	76.259	0
GCA 001773455.1	Bacteria	Candidatus Abawacabacteria	-	-	-	-	Candidatus Abawacabacteria bacterium RBG 16 42 10	Candidatus Abawacabacteria bacterium RBG 16 42 10	1817814	Scaffold	80.5755	0
GCA 001773485.1	Bacteria	Candidatus Abawacabacteria	-	-	-	-	Candidatus Abawacabacteria bacterium RIFCSPHIGHO2 01 FULL 46 8	Candidatus Abawacabacteria bacterium RIFCSPHIGHO2 01 FULL 46 8	1817815	Scaffold	50.3597	0
GCA 003488345.1	Bacteria	Candidatus Wallbacteria	-	-	-	-	Candidatus Wallbacteria bacterium	Candidatus Wallbacteria bacterium	2053640	Scaffold	83.4532	2.15827
GCA 001791795.1	Bacteria	Candidatus Wallbacteria	-	-	-	-	Candidatus Wallbacteria bacterium GWC2 49 35	Candidatus Wallbacteria bacterium GWC2 49 35	1817813	Scaffold	76.259	1.43885
GCA 002838975.1	Bacteria	Candidatus Wallbacteria	-	-	-	-	Candidatus Wallbacteria bacterium HGW-Wallbacteria-1	Candidatus Wallbacteria bacterium HGW-Wallbacteria-1	2013854	Scaffold	92.0863	13.6691
GCA 002877915.1	Bacteria	Candidatus Aminicenantes	-	-	-	-	Candidatus Aminicenantes bacterium	Candidatus Aminicenantes bacterium	2052149	Contig	92.8058	1.43885
GCA 002084995.1	Bacteria	Candidatus Aminicenantes	-	-	-	-	Candidatus Aminicenantes bacterium 4484 214	Candidatus Aminicenantes bacterium 4484 214	1968529	Scaffold	70.5036	6.47482
GCA 001775685.1	Bacteria	Candidatus Aminicenantes	-	-	-	-	Candidatus Aminicenantes bacterium RBG 13 59 9	Candidatus Aminicenantes bacterium RBG 13 59 9	1797268	Scaffold	66.1871	7.19424
GCA 001775695.1	Bacteria	Candidatus Aminicenantes	-	-	-	-	Candidatus Aminicenantes bacterium RBG 13 62 12	Candidatus Aminicenantes bacterium RBG 13 62 12	1797269	Scaffold	61.8705	2.8777
GCA 001773825.1	Bacteria	Candidatus Aminicenantes	-	-	-	-	Candidatus Aminicenantes bacterium RBG 13 63 10	Candidatus Aminicenantes bacterium RBG 13 63 10	1797270	Scaffold	58.9928	6.47482
GCA 001773855.1	Bacteria	Candidatus Aminicenantes	-	-	-	-	Candidatus Aminicenantes bacterium RBG 13 64 14	Candidatus Aminicenantes bacterium RBG 13 64 14	1797271	Scaffold	62.5899	0
GCA 001773875.1	Bacteria	Candidatus Aminicenantes	-	-	-	-	Candidatus Aminicenantes bacterium RBG 16 63 14	Candidatus Aminicenantes bacterium RBG 16 63 14	1797272	Scaffold	64.0288	1.43885
GCA 001773895.1	Bacteria	Candidatus Aminicenantes	-	-	-	-	Candidatus Aminicenantes bacterium RBG 16 63 16	Candidatus Aminicenantes bacterium RBG 16 63 16	1797273	Scaffold	86.3309	2.8777
GCA 001775715.1	Bacteria	Candidatus Aminicenantes	-	-	-	-	Candidatus Aminicenantes bacterium RBG 16 66 30	Candidatus Aminicenantes bacterium RBG 16 66 30	1797274	Scaffold	74.1007	2.8777
GCA 001773915.1	Bacteria	Candidatus Aminicenantes	-	-	-	-	Candidatus Aminicenantes bacterium RBG 19FT COMBO 58 17	Candidatus Aminicenantes bacterium RBG 19FT COMBO 58 17	1797275	Scaffold	67.6259	3.59712
GCA 001773925.1	Bacteria	Candidatus Aminicenantes	-	-	-	-	Candidatus Aminicenantes bacterium RBG 19FT COMBO 59 29	Candidatus Aminicenantes bacterium RBG 19FT COMBO 59 29	1797276	Scaffold	58.9928	0
GCA 001775755.1	Bacteria	Candidatus Aminicenantes	-	-	-	-	Candidatus Aminicenantes bacterium RBG 19FT COMBO 65 30	Candidatus Aminicenantes bacterium RBG 19FT COMBO 65 30	1797277	Scaffold	81.295	0.719424
GCA 003426165.1	Bacteria	Candidatus Aminicenantes	-	-	-	Candidatus Saccharicenans	Candidatus Saccharicenans subterraneum	Candidatus Saccharicenans subterraneum	2508984	Contig	94.964	2.15827
GCA 001302805.1	Bacteria	candidate division KD3-62	-	-	-	-	candidate division KD3-62 bacterium DG 56	candidate division KD3-62 bacterium DG 56	1704032	Scaffold	44.6043	0
GCA 003526185.1	Bacteria	candidate division WOR-3	-	-	-	-	candidate division WOR-3 bacterium	candidate division WOR-3 bacterium	2052148	Scaffold	95.6835	0.719424
GCA 002049785.1	Bacteria	candidate division WOR-3	-	-	-	-	candidate division WOR-3 bacterium 4484 100	candidate division WOR-3 bacterium 4484 100	1936077	Contig	60.4317	0.719424
GCA 002245405.1	Bacteria	candidate division WOR-3	-	-	-	-	candidate division WOR-3 bacterium JGI Cruoil 03 44 89	candidate division WOR-3 bacterium JGI Cruoil 03 44 89	1973748	Scaffold	92.8058	11.5108
GCA 002245415.1	Bacteria	candidate division WOR-3	-	-	-	-	candidate division WOR-3 bacterium JGI Cruoil 03 51 56	candidate division WOR-3 bacterium JGI Cruoil 03 51 56	1973747	Scaffold	93.5252	8.63309
GCA 001771735.1	Bacteria	candidate division WOR-3	-	-	-	-	candidate division WOR-3 bacterium RBG 13 43 14	candidate division WOR-3 bacterium RBG 13 43 14	1802590	Scaffold	67.6259	0
GCA 001304255.1	Bacteria	candidate division WOR-3	-	-	-	-	candidate division WOR 3 bacterium SM1 77	candidate division WOR 3 bacterium SM1 77	1703778	Contig	26.6187	0
GCA 001303785.1	Bacteria	candidate division WOR-3	-	-	-	-	candidate division WOR 3 bacterium SM23 42	candidate division WOR 3 bacterium SM23 42	1703779	Contig	84.8921	0.719424
GCA 001303805.1	Bacteria	candidate division WOR-3	-	-	-	-	candidate division WOR 3 bacterium SM23 60	candidate division WOR 3 bacterium SM23 60	1703780	Contig	86.3309	18.705
GCA 002256535.1	Bacteria	candidate division WOR-3	-	-	-	-	candidate division bacterium WOR-3 4484 18	candidate division bacterium WOR-3 4484 18	2020626	Scaffold	69.7842	0
GCA 003501375.1	Bacteria	Candidatus Sumerlaeota	-	-	-	-	Candidatus Sumerlaeota bacterium	Candidatus Sumerlaeota bacterium	2107588	Scaffold	58.2734	2.8777
GCA 002842095.1	Bacteria	Candidatus Sumerlaeota	-	-	-	-	candidate division BRC1 bacterium HGW-BRC1-1	candidate division BRC1 bacterium HGW-BRC1-1	2013722	Scaffold	97.8417	1.43885
GCA 001304075.1	Bacteria	Candidatus Sumerlaeota	-	-	-	-	candidate division BRC1 bacterium SM23 51	candidate division BRC1 bacterium SM23 51	1703761	Scaffold	41.0072	0
GCA 003290465.1	Bacteria	Candidatus Sumerlaeota	Candidatus Sumerlaeia	Candidatus Sumerlaeales	Candidatus Sumerlaeaceae	Candidatus Sumerlaea	Candidatus Sumerlaea chitinovorans	Candidatus Sumerlaea chitinovorans	2250252	Chromosome	97.8417	2.15827
GCA 003220495.1	Bacteria	Candidatus Rokubacteria	-	-	-	-	Candidatus Rokubacteria bacterium	Candidatus Rokubacteria bacterium	2053607	Scaffold	97.1223	3.59712
GCA 001920485.1	Bacteria	Candidatus Rokubacteria	-	-	-	-	Candidatus Rokubacteria bacterium 13 1 20CM 2 68 19	Candidatus Rokubacteria bacterium 13 1 20CM 2 68 19	1805341	Scaffold	54.6763	0.719424
GCA 001920495.1	Bacteria	Candidatus Rokubacteria	-	-	-	-	Candidatus Rokubacteria bacterium 13 1 20CM 2 69 58	Candidatus Rokubacteria bacterium 13 1 20CM 2 69 58	1805342	Scaffold	71.9424	2.8777
GCA 001920475.1	Bacteria	Candidatus Rokubacteria	-	-	-	-	Candidatus Rokubacteria bacterium 13 1 20CM 2 70 7	Candidatus Rokubacteria bacterium 13 1 20CM 2 70 7	1805343	Scaffold	33.0935	0.719424
GCA 001919805.1	Bacteria	Candidatus Rokubacteria	-	-	-	-	Candidatus Rokubacteria bacterium 13 1 20CM 4 68 9	Candidatus Rokubacteria bacterium 13 1 20CM 4 68 9	1805346	Scaffold	82.0144	3.59712
GCA 001919785.1	Bacteria	Candidatus Rokubacteria	-	-	-	-	Candidatus Rokubacteria bacterium 13 1 20CM 4 70 13	Candidatus Rokubacteria bacterium 13 1 20CM 4 70 13	1805347	Scaffold	18.705	0.719424
GCA 001919765.1	Bacteria	Candidatus Rokubacteria	-	-	-	-	Candidatus Rokubacteria bacterium 13 1 20CM 4 70 14	Candidatus Rokubacteria bacterium 13 1 20CM 4 70 14	1805348	Scaffold	61.8705	0
GCA 001919515.1	Bacteria	Candidatus Rokubacteria	-	-	-	-	Candidatus Rokubacteria bacterium 13 1 20CM 70 15	Candidatus Rokubacteria bacterium 13 1 20CM 70 15	1805350	Scaffold	9.35252	0
GCA 001919045.1	Bacteria	Candidatus Rokubacteria	-	-	-	-	Candidatus Rokubacteria bacterium 13 1 40CM 2 68 13	Candidatus Rokubacteria bacterium 13 1 40CM 2 68 13	1805353	Scaffold	44.6043	2.15827
GCA 001919035.1	Bacteria	Candidatus Rokubacteria	-	-	-	-	Candidatus Rokubacteria bacterium 13 1 40CM 2 68 8	Candidatus Rokubacteria bacterium 13 1 40CM 2 68 8	1805354	Scaffold	60.4317	8.63309
GCA 001919015.1	Bacteria	Candidatus Rokubacteria	-	-	-	-	Candidatus Rokubacteria bacterium 13 1 40CM 2 70 45	Candidatus Rokubacteria bacterium 13 1 40CM 2 70 45	1805357	Scaffold	71.223	1.43885
GCA 001918485.1	Bacteria	Candidatus Rokubacteria	-	-	-	-	Candidatus Rokubacteria bacterium 13 1 40CM 3 69 38	Candidatus Rokubacteria bacterium 13 1 40CM 3 69 38	1805359	Scaffold	76.9784	7.19424
GCA 001918035.1	Bacteria	Candidatus Rokubacteria	-	-	-	-	Candidatus Rokubacteria bacterium 13 1 40CM 4 67 11	Candidatus Rokubacteria bacterium 13 1 40CM 4 67 11	1805361	Scaffold	53.9568	7.19424
GCA 001918015.1	Bacteria	Candidatus Rokubacteria	-	-	-	-	Candidatus Rokubacteria bacterium 13 1 40CM 4 69 39	Candidatus Rokubacteria bacterium 13 1 40CM 4 69 39	1805363	Scaffold	81.295	2.8777
GCA 001918005.1	Bacteria	Candidatus Rokubacteria	-	-	-	-	Candidatus Rokubacteria bacterium 13 1 40CM 4 69 5	Candidatus Rokubacteria bacterium 13 1 40CM 4 69 5	1805364	Scaffold	81.295	2.8777
GCA 001917585.1	Bacteria	Candidatus Rokubacteria	-	-	-	-	Candidatus Rokubacteria bacterium 13 1 40CM 68 15	Candidatus Rokubacteria bacterium 13 1 40CM 68 15	1805366	Scaffold	45.3237	0.719424
GCA 001917535.1	Bacteria	Candidatus Rokubacteria	-	-	-	-	Candidatus Rokubacteria bacterium 13 1 40CM 69 27	Candidatus Rokubacteria bacterium 13 1 40CM 69 27	1805367	Scaffold	92.0863	2.8777
GCA 001917525.1	Bacteria	Candidatus Rokubacteria	-	-	-	-	Candidatus Rokubacteria bacterium 13 1 40CM 69 96	Candidatus Rokubacteria bacterium 13 1 40CM 69 96	1805368	Scaffold	68.3453	0.719424
GCA 001914905.1	Bacteria	Candidatus Rokubacteria	-	-	-	-	Candidatus Rokubacteria bacterium 13 2 20CM 2 64 8	Candidatus Rokubacteria bacterium 13 2 20CM 2 64 8	1805369	Scaffold	79.8561	2.8777
GCA 001914885.1	Bacteria	Candidatus Rokubacteria	-	-	-	-	Candidatus Rokubacteria bacterium 13 2 20CM 2 70 11	Candidatus Rokubacteria bacterium 13 2 20CM 2 70 11	1805370	Scaffold	71.223	2.8777
GCA 001914555.1	Bacteria	Candidatus Rokubacteria	-	-	-	-	Candidatus Rokubacteria bacterium 13 2 20CM 69 10	Candidatus Rokubacteria bacterium 13 2 20CM 69 10	1805371	Scaffold	38.1295	0
GCA 001914535.1	Bacteria	Candidatus Rokubacteria	-	-	-	-	Candidatus Rokubacteria bacterium 13 2 20CM 69 15 1	Candidatus Rokubacteria bacterium 13 2 20CM 69 15 1	1805372	Scaffold	56.1151	1.43885
GCA 001914455.1	Bacteria	Candidatus Rokubacteria	-	-	-	-	Candidatus Rokubacteria bacterium 13 2 20CM 69 15 2	Candidatus Rokubacteria bacterium 13 2 20CM 69 15 2	1805373	Scaffold	41.7266	0.719424
GCA 001914465.1	Bacteria	Candidatus Rokubacteria	-	-	-	-	Candidatus Rokubacteria bacterium 13 2 20CM 70 12	Candidatus Rokubacteria bacterium 13 2 20CM 70 12	1805374	Scaffold	35.9712	2.15827
GCA 001443385.1	Bacteria	Candidatus Rokubacteria	-	-	-	-	Candidatus Rokubacteria bacterium CSP1-6	Candidatus Rokubacteria bacterium CSP1-6	1640509	Scaffold	85.6115	2.8777
GCA 001788395.1	Bacteria	Candidatus Rokubacteria	-	-	-	-	Candidatus Rokubacteria bacterium GWA2 70 23	Candidatus Rokubacteria bacterium GWA2 70 23	1802095	Scaffold	91.3669	2.15827
GCA 001790205.1	Bacteria	Candidatus Rokubacteria	-	-	-	-	Candidatus Rokubacteria bacterium GWA2 73 35	Candidatus Rokubacteria bacterium GWA2 73 35	1802096	Scaffold	62.5899	3.59712
GCA 001788415.1	Bacteria	Candidatus Rokubacteria	-	-	-	-	Candidatus Rokubacteria bacterium GWC2 70 16	Candidatus Rokubacteria bacterium GWC2 70 16	1802097	Scaffold	74.1007	0
GCA 001790235.1	Bacteria	Candidatus Rokubacteria	-	-	-	-	Candidatus Rokubacteria bacterium GWC2 70 24	Candidatus Rokubacteria bacterium GWC2 70 24	1802098	Scaffold	76.259	2.15827
GCA 001788425.1	Bacteria	Candidatus Rokubacteria	-	-	-	-	Candidatus Rokubacteria bacterium GWF2 70 14	Candidatus Rokubacteria bacterium GWF2 70 14	1802099	Scaffold	71.9424	1.43885
GCA 001788445.1	Bacteria	Candidatus Rokubacteria	-	-	-	-	Candidatus Rokubacteria bacterium RBG 16 73 20	Candidatus Rokubacteria bacterium RBG 16 73 20	1802100	Scaffold	56.1151	0.719424
GCA 001790245.1	Bacteria	Candidatus Rokubacteria	-	-	-	-	Candidatus Rokubacteria bacterium RIFCSPHIGHO2 02 FULL 69 13	Candidatus Rokubacteria bacterium RIFCSPHIGHO2 02 FULL 69 13	1802101	Scaffold	39.5683	2.8777
GCA 001790275.1	Bacteria	Candidatus Rokubacteria	-	-	-	-	Candidatus Rokubacteria bacterium RIFCSPHIGHO2 02 FULL 73 26	Candidatus Rokubacteria bacterium RIFCSPHIGHO2 02 FULL 73 26	1802102	Scaffold	90.6475	2.8777
GCA 001788475.1	Bacteria	Candidatus Rokubacteria	-	-	-	-	Candidatus Rokubacteria bacterium RIFCSPHIGHO2 12 FULL 73 22	Candidatus Rokubacteria bacterium RIFCSPHIGHO2 12 FULL 73 22	1802103	Scaffold	73.3813	2.15827
GCA 001790285.1	Bacteria	Candidatus Rokubacteria	-	-	-	-	Candidatus Rokubacteria bacterium RIFCSPLOWO2 02 FULL 68 19	Candidatus Rokubacteria bacterium RIFCSPLOWO2 02 FULL 68 19	1802104	Scaffold	77.6978	3.59712
GCA 001788485.1	Bacteria	Candidatus Rokubacteria	-	-	-	-	Candidatus Rokubacteria bacterium RIFCSPLOWO2 02 FULL 71 18	Candidatus Rokubacteria bacterium RIFCSPLOWO2 02 FULL 71 18	1802105	Scaffold	50.3597	4.31655
GCA 001790315.1	Bacteria	Candidatus Rokubacteria	-	-	-	-	Candidatus Rokubacteria bacterium RIFCSPLOWO2 02 FULL 72 37	Candidatus Rokubacteria bacterium RIFCSPLOWO2 02 FULL 72 37	1802106	Scaffold	58.2734	1.43885
GCA 001788495.1	Bacteria	Candidatus Rokubacteria	-	-	-	-	Candidatus Rokubacteria bacterium RIFCSPLOWO2 02 FULL 73 56	Candidatus Rokubacteria bacterium RIFCSPLOWO2 02 FULL 73 56	1802107	Scaffold	92.0863	2.15827
GCA 001788535.1	Bacteria	Candidatus Rokubacteria	-	-	-	-	Candidatus Rokubacteria bacterium RIFCSPLOWO2 12 FULL 69 21	Candidatus Rokubacteria bacterium RIFCSPLOWO2 12 FULL 69 21	1802108	Scaffold	75.5396	3.59712
GCA 001788595.1	Bacteria	Candidatus Rokubacteria	-	-	-	-	Candidatus Rokubacteria bacterium RIFCSPLOWO2 12 FULL 71 19	Candidatus Rokubacteria bacterium RIFCSPLOWO2 12 FULL 71 19	1802109	Scaffold	64.0288	0.719424
GCA 001790335.1	Bacteria	Candidatus Rokubacteria	-	-	-	-	Candidatus Rokubacteria bacterium RIFCSPLOWO2 12 FULL 71 22	Candidatus Rokubacteria bacterium RIFCSPLOWO2 12 FULL 71 22	1802110	Scaffold	79.1367	3.59712
GCA 001790345.1	Bacteria	Candidatus Rokubacteria	-	-	-	-	Candidatus Rokubacteria bacterium RIFCSPLOWO2 12 FULL 73 47	Candidatus Rokubacteria bacterium RIFCSPLOWO2 12 FULL 73 47	1802111	Scaffold	84.1727	3.59712
GCA 004213355.1	Bacteria	Candidatus Dadabacteria	-	-	-	-	Candidatus Dadabacteria bacterium	Candidatus Dadabacteria bacterium	2080303	Contig	93.5252	0.719424
GCA 001443445.1	Bacteria	Candidatus Dadabacteria	-	-	-	-	Candidatus Dadabacteria bacterium CSP1-2	Candidatus Dadabacteria bacterium CSP1-2	1640508	Scaffold	96.4029	1.43885
GCA 001775245.1	Bacteria	Candidatus Dadabacteria	-	-	-	-	Candidatus Dadabacteria bacterium RBG 19FT COMBO 40 33	Candidatus Dadabacteria bacterium RBG 19FT COMBO 40 33	1797755	Scaffold	79.8561	0.719424
GCA 001775255.1	Bacteria	Candidatus Dadabacteria	-	-	-	-	Candidatus Dadabacteria bacterium RIFCSPHIGHO2 12 FULL 53 21	Candidatus Dadabacteria bacterium RIFCSPHIGHO2 12 FULL 53 21	1797756	Scaffold	86.3309	0.719424
GCF 900465355.1	Bacteria	Candidatus Bipolaricaulota	-	-	-	Candidatus Bipolaricaulis	Candidatus Bipolaricaulis anaerobius	Candidatus Bipolaricaulis anaerobius	2026885	Complete Genome	88.4892	0
GCA 004102645.1	Bacteria	Candidatus Bipolaricaulota	-	-	-	Candidatus Bipolaricaulis	Candidatus Bipolaricaulis sibiricus	Candidatus Bipolaricaulis sibiricus	2501609	Complete Genome	88.4892	0
GCA 001508155.1	Bacteria	Candidatus Bipolaricaulota	-	-	-	-	Acetothermia bacterium 64 32	Acetothermia bacterium 64 32	1635286	Contig	84.1727	0
GCA 003445465.1	Bacteria	Candidatus Bipolaricaulota	-	-	-	-	Candidatus Acetothermia bacterium	Candidatus Acetothermia bacterium	2053493	Scaffold	89.2086	0.719424
GCA 003484725.1	Bacteria	Candidatus Peregrinibacteria	-	-	-	-	Candidatus Peregrinibacteria bacterium	Candidatus Peregrinibacteria bacterium	2030811	Scaffold	89.9281	0.719424
GCA 002774385.1	Bacteria	Candidatus Peregrinibacteria	-	-	-	-	Candidatus Peregrinibacteria bacterium CG08 land 8 20 14 0 20 41 10	Candidatus Peregrinibacteria bacterium CG08 land 8 20 14 0 20 41 10	1974783	Scaffold	59.7122	0
GCA 002772535.1	Bacteria	Candidatus Peregrinibacteria	-	-	-	-	Candidatus Peregrinibacteria bacterium CG10 big fil rev 8 21 14 0 10 36 19	Candidatus Peregrinibacteria bacterium CG10 big fil rev 8 21 14 0 10 36 19	1974784	Scaffold	88.4892	0
GCA 002772815.1	Bacteria	Candidatus Peregrinibacteria	-	-	-	-	Candidatus Peregrinibacteria bacterium CG10 big fil rev 8 21 14 0 10 42 8	Candidatus Peregrinibacteria bacterium CG10 big fil rev 8 21 14 0 10 42 8	1974785	Scaffold	82.7338	0
GCA 002773865.1	Bacteria	Candidatus Peregrinibacteria	-	-	-	-	Candidatus Peregrinibacteria bacterium CG10 big fil rev 8 21 14 0 10 44 7	Candidatus Peregrinibacteria bacterium CG10 big fil rev 8 21 14 0 10 44 7	1974786	Scaffold	82.0144	0.719424
GCA 002772545.1	Bacteria	Candidatus Peregrinibacteria	-	-	-	-	Candidatus Peregrinibacteria bacterium CG10 big fil rev 8 21 14 0 10 49 10	Candidatus Peregrinibacteria bacterium CG10 big fil rev 8 21 14 0 10 49 10	1974787	Scaffold	79.1367	0
GCA 002772605.1	Bacteria	Candidatus Peregrinibacteria	-	-	-	-	Candidatus Peregrinibacteria bacterium CG10 big fil rev 8 21 14 0 10 49 16	Candidatus Peregrinibacteria bacterium CG10 big fil rev 8 21 14 0 10 49 16	1974788	Scaffold	74.8201	0
GCA 002772785.1	Bacteria	Candidatus Peregrinibacteria	-	-	-	-	Candidatus Peregrinibacteria bacterium CG10 big fil rev 8 21 14 0 10 49 24	Candidatus Peregrinibacteria bacterium CG10 big fil rev 8 21 14 0 10 49 24	1974789	Scaffold	85.6115	0.719424
GCA 002772755.1	Bacteria	Candidatus Peregrinibacteria	-	-	-	-	Candidatus Peregrinibacteria bacterium CG10 big fil rev 8 21 14 0 10 54 7	Candidatus Peregrinibacteria bacterium CG10 big fil rev 8 21 14 0 10 54 7	1974790	Scaffold	58.2734	0
GCA 002772745.1	Bacteria	Candidatus Peregrinibacteria	-	-	-	-	Candidatus Peregrinibacteria bacterium CG10 big fil rev 8 21 14 0 10 55 24	Candidatus Peregrinibacteria bacterium CG10 big fil rev 8 21 14 0 10 55 24	1974791	Scaffold	89.9281	0.719424
GCA 002796065.1	Bacteria	Candidatus Peregrinibacteria	-	-	-	-	Candidatus Peregrinibacteria bacterium CG11 big fil rev 8 21 14 0 20 41 10	Candidatus Peregrinibacteria bacterium CG11 big fil rev 8 21 14 0 20 41 10	1974792	Scaffold	88.4892	0
GCA 002796025.1	Bacteria	Candidatus Peregrinibacteria	-	-	-	-	Candidatus Peregrinibacteria bacterium CG11 big fil rev 8 21 14 0 20 46 8	Candidatus Peregrinibacteria bacterium CG11 big fil rev 8 21 14 0 20 46 8	1974793	Scaffold	87.0504	0.719424
GCA 002787035.1	Bacteria	Candidatus Peregrinibacteria	-	-	-	-	Candidatus Peregrinibacteria bacterium CG11 big fil rev 8 21 14 0 20 49 14	Candidatus Peregrinibacteria bacterium CG11 big fil rev 8 21 14 0 20 49 14	1974794	Scaffold	84.8921	0.719424
GCA 001872565.1	Bacteria	Candidatus Peregrinibacteria	-	-	-	-	Candidatus Peregrinibacteria bacterium CG1 02 41 10	Candidatus Peregrinibacteria bacterium CG1 02 41 10	1805322	Scaffold	63.3094	0
GCA 001872575.1	Bacteria	Candidatus Peregrinibacteria	-	-	-	-	Candidatus Peregrinibacteria bacterium CG1 02 54 53	Candidatus Peregrinibacteria bacterium CG1 02 54 53	1805323	Contig	87.0504	0
GCA 002771445.1	Bacteria	Candidatus Peregrinibacteria	-	-	-	-	Candidatus Peregrinibacteria bacterium CG22 combo CG10-13 8 21 14 all 44 10	Candidatus Peregrinibacteria bacterium CG22 combo CG10-13 8 21 14 all 44 10	1974795	Scaffold	82.7338	0
GCA 002771435.1	Bacteria	Candidatus Peregrinibacteria	-	-	-	-	Candidatus Peregrinibacteria bacterium CG22 combo CG10-13 8 21 14 all 49 11	Candidatus Peregrinibacteria bacterium CG22 combo CG10-13 8 21 14 all 49 11	1974796	Scaffold	79.1367	0
GCA 001873565.1	Bacteria	Candidatus Peregrinibacteria	-	-	-	-	Candidatus Peregrinibacteria bacterium CG2 30 44 17	Candidatus Peregrinibacteria bacterium CG2 30 44 17	1805324	Scaffold	87.0504	0
GCA 002792535.1	Bacteria	Candidatus Peregrinibacteria	-	-	-	-	Candidatus Peregrinibacteria bacterium CG 4 10 14 0 2 um filter 38 24	Candidatus Peregrinibacteria bacterium CG 4 10 14 0 2 um filter 38 24	1974774	Scaffold	89.9281	0
GCA 002792505.1	Bacteria	Candidatus Peregrinibacteria	-	-	-	-	Candidatus Peregrinibacteria bacterium CG 4 10 14 0 2 um filter 41 8	Candidatus Peregrinibacteria bacterium CG 4 10 14 0 2 um filter 41 8	1974775	Scaffold	86.3309	0
GCA 002792495.1	Bacteria	Candidatus Peregrinibacteria	-	-	-	-	Candidatus Peregrinibacteria bacterium CG 4 10 14 0 2 um filter 43 11	Candidatus Peregrinibacteria bacterium CG 4 10 14 0 2 um filter 43 11	1974776	Scaffold	84.8921	0
GCA 002783025.1	Bacteria	Candidatus Peregrinibacteria	-	-	-	-	Candidatus Peregrinibacteria bacterium CG 4 10 14 3 um filter 44 21	Candidatus Peregrinibacteria bacterium CG 4 10 14 3 um filter 44 21	1974777	Scaffold	81.295	0
GCA 002788735.1	Bacteria	Candidatus Peregrinibacteria	-	-	-	-	Candidatus Peregrinibacteria bacterium CG 4 9 14 0 2 um filter 38 9	Candidatus Peregrinibacteria bacterium CG 4 9 14 0 2 um filter 38 9	1974778	Scaffold	80.5755	0.719424
GCA 002788755.1	Bacteria	Candidatus Peregrinibacteria	-	-	-	-	Candidatus Peregrinibacteria bacterium CG 4 9 14 0 2 um filter 41 14	Candidatus Peregrinibacteria bacterium CG 4 9 14 0 2 um filter 41 14	1974779	Scaffold	80.5755	0
GCA 002788775.1	Bacteria	Candidatus Peregrinibacteria	-	-	-	-	Candidatus Peregrinibacteria bacterium CG 4 9 14 0 2 um filter 53 11	Candidatus Peregrinibacteria bacterium CG 4 9 14 0 2 um filter 53 11	1974780	Scaffold	86.3309	0.719424
GCA 002789455.1	Bacteria	Candidatus Peregrinibacteria	-	-	-	-	Candidatus Peregrinibacteria bacterium CG 4 9 14 0 8 um filter 44 15	Candidatus Peregrinibacteria bacterium CG 4 9 14 0 8 um filter 44 15	1974781	Scaffold	82.0144	0
GCA 002790955.1	Bacteria	Candidatus Peregrinibacteria	-	-	-	-	Candidatus Peregrinibacteria bacterium CG 4 9 14 3 um filter 49 12	Candidatus Peregrinibacteria bacterium CG 4 9 14 3 um filter 49 12	1974782	Scaffold	80.5755	2.8777
GCA 000989565.1	Bacteria	Candidatus Peregrinibacteria	-	-	-	-	Candidatus Peregrinibacteria bacterium GW2011 GWA2 33 10	Candidatus Peregrinibacteria bacterium GW2011 GWA2 33 10	1619054	Scaffold	81.295	0
GCA 000992775.1	Bacteria	Candidatus Peregrinibacteria	-	-	-	-	Candidatus Peregrinibacteria bacterium GW2011 GWA2 38 36	Candidatus Peregrinibacteria bacterium GW2011 GWA2 38 36	1619055	Scaffold	73.3813	0
GCA 000999965.1	Bacteria	Candidatus Peregrinibacteria	-	-	-	-	Candidatus Peregrinibacteria bacterium GW2011 GWA2 43 8	Candidatus Peregrinibacteria bacterium GW2011 GWA2 43 8	1619056	Scaffold	82.7338	0.719424
GCA 000999445.1	Bacteria	Candidatus Peregrinibacteria	-	-	-	-	Candidatus Peregrinibacteria bacterium GW2011 GWA2 44 7	Candidatus Peregrinibacteria bacterium GW2011 GWA2 44 7	1619057	Scaffold	76.259	1.43885
GCA 000999945.1	Bacteria	Candidatus Peregrinibacteria	-	-	-	-	Candidatus Peregrinibacteria bacterium GW2011 GWA2 47 7	Candidatus Peregrinibacteria bacterium GW2011 GWA2 47 7	1619058	Scaffold	61.8705	7.19424
GCA 001004835.1	Bacteria	Candidatus Peregrinibacteria	-	-	-	-	Candidatus Peregrinibacteria bacterium GW2011 GWA2 54 9	Candidatus Peregrinibacteria bacterium GW2011 GWA2 54 9	1619059	Scaffold	50.3597	0
GCA 000989635.1	Bacteria	Candidatus Peregrinibacteria	-	-	-	-	Candidatus Peregrinibacteria bacterium GW2011 GWC2 33 13	Candidatus Peregrinibacteria bacterium GW2011 GWC2 33 13	1619061	Scaffold	84.8921	0
GCA 000993595.1	Bacteria	Candidatus Peregrinibacteria	-	-	-	-	Candidatus Peregrinibacteria bacterium GW2011 GWC2 39 14	Candidatus Peregrinibacteria bacterium GW2011 GWC2 39 14	1619062	Scaffold	85.6115	0
GCA 000995295.1	Bacteria	Candidatus Peregrinibacteria	-	-	-	-	Candidatus Peregrinibacteria bacterium GW2011 GWE2 39 6	Candidatus Peregrinibacteria bacterium GW2011 GWE2 39 6	1619064	Scaffold	77.6978	0.719424
GCA 000989585.1	Bacteria	Candidatus Peregrinibacteria	-	-	-	-	Candidatus Peregrinibacteria bacterium GW2011 GWF2 33 10	Candidatus Peregrinibacteria bacterium GW2011 GWF2 33 10	1619065	Scaffold	87.0504	0.719424
GCA 000992695.1	Bacteria	Candidatus Peregrinibacteria	-	-	-	-	Candidatus Peregrinibacteria bacterium GW2011 GWF2 38 29	Candidatus Peregrinibacteria bacterium GW2011 GWF2 38 29	1619066	Contig	87.0504	1.43885
GCA 000993615.1	Bacteria	Candidatus Peregrinibacteria	-	-	-	-	Candidatus Peregrinibacteria bacterium GW2011 GWF2 39 17	Candidatus Peregrinibacteria bacterium GW2011 GWF2 39 17	1619067	Scaffold	89.2086	0
GCA 000999315.1	Bacteria	Candidatus Peregrinibacteria	-	-	-	-	Candidatus Peregrinibacteria bacterium GW2011 GWF2 43 17	Candidatus Peregrinibacteria bacterium GW2011 GWF2 43 17	1619068	Scaffold	89.2086	0.719424
GCA 007376205.1	Bacteria	Candidatus Peregrinibacteria	-	-	-	-	Candidatus Peregrinibacteria bacterium Gr01-1014 25	Candidatus Peregrinibacteria bacterium Gr01-1014 25	2017152	Contig	87.7698	0.719424
GCA 007375735.1	Bacteria	Candidatus Peregrinibacteria	-	-	-	-	Candidatus Peregrinibacteria bacterium Greene0416 19	Candidatus Peregrinibacteria bacterium Greene0416 19	2017154	Contig	84.1727	0.719424
GCA 007375695.1	Bacteria	Candidatus Peregrinibacteria	-	-	-	-	Candidatus Peregrinibacteria bacterium Greene0416 62	Candidatus Peregrinibacteria bacterium Greene0416 62	2017151	Scaffold	64.0288	0.719424
GCA 007376635.1	Bacteria	Candidatus Peregrinibacteria	-	-	-	-	Candidatus Peregrinibacteria bacterium Greene1014 49	Candidatus Peregrinibacteria bacterium Greene1014 49	2017153	Scaffold	79.8561	0.719424
GCA 002839505.1	Bacteria	Candidatus Peregrinibacteria	-	-	-	-	Candidatus Peregrinibacteria bacterium HGW-Peregrinibacteria-1	Candidatus Peregrinibacteria bacterium HGW-Peregrinibacteria-1	2013826	Contig	87.7698	0
GCA 001787455.1	Bacteria	Candidatus Peregrinibacteria	-	-	-	-	Candidatus Peregrinibacteria bacterium RIFCSPLOWO2 01 FULL 39 12	Candidatus Peregrinibacteria bacterium RIFCSPLOWO2 01 FULL 39 12	1801897	Scaffold	71.9424	0
GCA 001787475.1	Bacteria	Candidatus Peregrinibacteria	-	-	-	-	Candidatus Peregrinibacteria bacterium RIFCSPLOWO2 01 FULL 48 20	Candidatus Peregrinibacteria bacterium RIFCSPLOWO2 01 FULL 48 20	1801898	Scaffold	58.9928	0
GCA 001788685.1	Bacteria	Candidatus Peregrinibacteria	-	-	-	-	Candidatus Peregrinibacteria bacterium RIFCSPLOWO2 02 FULL 39 10	Candidatus Peregrinibacteria bacterium RIFCSPLOWO2 02 FULL 39 10	1801899	Scaffold	61.1511	0
GCA 001788715.1	Bacteria	Candidatus Peregrinibacteria	-	-	-	-	Candidatus Peregrinibacteria bacterium RIFCSPLOWO2 02 FULL 48 14	Candidatus Peregrinibacteria bacterium RIFCSPLOWO2 02 FULL 48 14	1801900	Scaffold	67.6259	0
GCA 001788725.1	Bacteria	Candidatus Peregrinibacteria	-	-	-	-	Candidatus Peregrinibacteria bacterium RIFOXYA12 FULL 33 12	Candidatus Peregrinibacteria bacterium RIFOXYA12 FULL 33 12	1801901	Scaffold	89.9281	0
GCA 001788755.1	Bacteria	Candidatus Peregrinibacteria	-	-	-	-	Candidatus Peregrinibacteria bacterium RIFOXYA2 FULL 33 21	Candidatus Peregrinibacteria bacterium RIFOXYA2 FULL 33 21	1801902	Scaffold	88.4892	0
GCA 001788765.1	Bacteria	Candidatus Peregrinibacteria	-	-	-	-	Candidatus Peregrinibacteria bacterium RIFOXYA2 FULL 33 7	Candidatus Peregrinibacteria bacterium RIFOXYA2 FULL 33 7	1801903	Scaffold	63.3094	0.719424
GCA 001788795.1	Bacteria	Candidatus Peregrinibacteria	-	-	-	-	Candidatus Peregrinibacteria bacterium RIFOXYA2 FULL 41 18	Candidatus Peregrinibacteria bacterium RIFOXYA2 FULL 41 18	1801904	Scaffold	87.0504	0
GCA 001788805.1	Bacteria	Candidatus Peregrinibacteria	-	-	-	-	Candidatus Peregrinibacteria bacterium RIFOXYB12 FULL 41 12	Candidatus Peregrinibacteria bacterium RIFOXYB12 FULL 41 12	1801905	Scaffold	89.2086	0
GCA 001787465.1	Bacteria	Candidatus Peregrinibacteria	-	-	-	-	Candidatus Peregrinibacteria bacterium RIFOXYB2 FULL 32 7	Candidatus Peregrinibacteria bacterium RIFOXYB2 FULL 32 7	1801906	Scaffold	73.3813	0
GCA 001788835.1	Bacteria	Candidatus Peregrinibacteria	-	-	-	-	Candidatus Peregrinibacteria bacterium RIFOXYB2 FULL 33 20	Candidatus Peregrinibacteria bacterium RIFOXYB2 FULL 33 20	1801907	Scaffold	88.4892	0
GCA 001788845.1	Bacteria	Candidatus Peregrinibacteria	-	-	-	-	Candidatus Peregrinibacteria bacterium RIFOXYB2 FULL 41 88	Candidatus Peregrinibacteria bacterium RIFOXYB2 FULL 41 88	1801908	Scaffold	79.8561	0
GCA 001788885.1	Bacteria	Candidatus Peregrinibacteria	-	-	-	-	Candidatus Peregrinibacteria bacterium RIFOXYC2 FULL 33 13	Candidatus Peregrinibacteria bacterium RIFOXYC2 FULL 33 13	1801909	Scaffold	57.554	0
GCA 001788875.1	Bacteria	Candidatus Peregrinibacteria	-	-	-	-	Candidatus Peregrinibacteria bacterium RIFOXYC2 FULL 41 22	Candidatus Peregrinibacteria bacterium RIFOXYC2 FULL 41 22	1801910	Scaffold	82.7338	0
GCA 003451275.1	Bacteria	Candidatus Peregrinibacteria	Candidatus Peribacteria	-	-	-	Candidatus Peribacteria bacterium	Candidatus Peribacteria bacterium	2053688	Scaffold	89.2086	0
GCA 001004735.1	Bacteria	Candidatus Peregrinibacteria	Candidatus Peribacteria	-	-	-	Candidatus Peribacteria bacterium GW2011 GWB1 54 5	Candidatus Peribacteria bacterium GW2011 GWB1 54 5	1619060	Scaffold	64.0288	0
GCA 001004775.1	Bacteria	Candidatus Peregrinibacteria	Candidatus Peribacteria	-	-	-	Candidatus Peribacteria bacterium GW2011 GWC2 54 8	Candidatus Peribacteria bacterium GW2011 GWC2 54 8	1619063	Scaffold	76.259	0.719424
GCA 001787485.1	Bacteria	Candidatus Peregrinibacteria	Candidatus Peribacteria	-	-	-	Candidatus Peribacteria bacterium RIFCSPHIGHO2 01 FULL 49 38	Candidatus Peribacteria bacterium RIFCSPHIGHO2 01 FULL 49 38	1801913	Scaffold	84.8921	2.15827
GCA 001787535.1	Bacteria	Candidatus Peregrinibacteria	Candidatus Peribacteria	-	-	-	Candidatus Peribacteria bacterium RIFCSPHIGHO2 01 FULL 51 35	Candidatus Peribacteria bacterium RIFCSPHIGHO2 01 FULL 51 35	1801914	Scaffold	88.4892	0
GCA 001787555.1	Bacteria	Candidatus Peregrinibacteria	Candidatus Peribacteria	-	-	-	Candidatus Peribacteria bacterium RIFCSPHIGHO2 01 FULL 51 9	Candidatus Peribacteria bacterium RIFCSPHIGHO2 01 FULL 51 9	1801915	Scaffold	67.6259	2.15827
GCA 001788915.1	Bacteria	Candidatus Peregrinibacteria	Candidatus Peribacteria	-	-	-	Candidatus Peribacteria bacterium RIFCSPHIGHO2 01 FULL 54 22	Candidatus Peribacteria bacterium RIFCSPHIGHO2 01 FULL 54 22	1801916	Scaffold	82.7338	0
GCA 001788925.1	Bacteria	Candidatus Peregrinibacteria	Candidatus Peribacteria	-	-	-	Candidatus Peribacteria bacterium RIFCSPHIGHO2 01 FULL 55 13	Candidatus Peribacteria bacterium RIFCSPHIGHO2 01 FULL 55 13	1801917	Scaffold	87.7698	0
GCA 001788955.1	Bacteria	Candidatus Peregrinibacteria	Candidatus Peribacteria	-	-	-	Candidatus Peribacteria bacterium RIFCSPHIGHO2 02 FULL 49 16	Candidatus Peribacteria bacterium RIFCSPHIGHO2 02 FULL 49 16	1801918	Scaffold	84.1727	0
GCA 001788965.1	Bacteria	Candidatus Peregrinibacteria	Candidatus Peribacteria	-	-	-	Candidatus Peribacteria bacterium RIFCSPHIGHO2 02 FULL 51 15	Candidatus Peribacteria bacterium RIFCSPHIGHO2 02 FULL 51 15	1801919	Scaffold	80.5755	0
GCA 001787565.1	Bacteria	Candidatus Peregrinibacteria	Candidatus Peribacteria	-	-	-	Candidatus Peribacteria bacterium RIFCSPHIGHO2 02 FULL 52 16	Candidatus Peribacteria bacterium RIFCSPHIGHO2 02 FULL 52 16	1801920	Scaffold	74.1007	0
GCA 001787585.1	Bacteria	Candidatus Peregrinibacteria	Candidatus Peribacteria	-	-	-	Candidatus Peribacteria bacterium RIFCSPHIGHO2 02 FULL 53 20	Candidatus Peribacteria bacterium RIFCSPHIGHO2 02 FULL 53 20	1801921	Scaffold	73.3813	0.719424
GCA 001787615.1	Bacteria	Candidatus Peregrinibacteria	Candidatus Peribacteria	-	-	-	Candidatus Peribacteria bacterium RIFCSPHIGHO2 02 FULL 55 24	Candidatus Peribacteria bacterium RIFCSPHIGHO2 02 FULL 55 24	1801922	Scaffold	81.295	0
GCA 001787625.1	Bacteria	Candidatus Peregrinibacteria	Candidatus Peribacteria	-	-	-	Candidatus Peribacteria bacterium RIFCSPHIGHO2 12 FULL 54 10	Candidatus Peribacteria bacterium RIFCSPHIGHO2 12 FULL 54 10	1801923	Scaffold	66.9065	0
GCA 001788995.1	Bacteria	Candidatus Peregrinibacteria	Candidatus Peribacteria	-	-	-	Candidatus Peribacteria bacterium RIFCSPHIGHO2 12 FULL 55 11	Candidatus Peribacteria bacterium RIFCSPHIGHO2 12 FULL 55 11	1801924	Scaffold	76.259	0
GCA 001787635.1	Bacteria	Candidatus Peregrinibacteria	Candidatus Peribacteria	-	-	-	Candidatus Peribacteria bacterium RIFCSPLOWO2 01 FULL 51 18	Candidatus Peribacteria bacterium RIFCSPLOWO2 01 FULL 51 18	1801925	Scaffold	84.8921	0.719424
GCA 001787675.1	Bacteria	Candidatus Peregrinibacteria	Candidatus Peribacteria	-	-	-	Candidatus Peribacteria bacterium RIFCSPLOWO2 01 FULL 53 10	Candidatus Peribacteria bacterium RIFCSPLOWO2 01 FULL 53 10	1801926	Scaffold	73.3813	0
GCA 001789005.1	Bacteria	Candidatus Peregrinibacteria	Candidatus Peribacteria	-	-	-	Candidatus Peribacteria bacterium RIFCSPLOWO2 01 FULL 54 110	Candidatus Peribacteria bacterium RIFCSPLOWO2 01 FULL 54 110	1801927	Scaffold	79.8561	1.43885
GCA 001787695.1	Bacteria	Candidatus Peregrinibacteria	Candidatus Peribacteria	-	-	-	Candidatus Peribacteria bacterium RIFCSPLOWO2 02 FULL 51 10	Candidatus Peribacteria bacterium RIFCSPLOWO2 02 FULL 51 10	1801928	Scaffold	69.7842	0
GCA 001789035.1	Bacteria	Candidatus Peregrinibacteria	Candidatus Peribacteria	-	-	-	Candidatus Peribacteria bacterium RIFCSPLOWO2 02 FULL 55 36	Candidatus Peribacteria bacterium RIFCSPLOWO2 02 FULL 55 36	1801929	Scaffold	79.8561	0
GCA 001787705.1	Bacteria	Candidatus Peregrinibacteria	Candidatus Peribacteria	-	-	-	Candidatus Peribacteria bacterium RIFCSPLOWO2 12 FULL 53 10	Candidatus Peribacteria bacterium RIFCSPLOWO2 12 FULL 53 10	1801930	Scaffold	84.1727	1.43885
GCA 001789045.1	Bacteria	Candidatus Peregrinibacteria	Candidatus Peribacteria	-	-	-	Candidatus Peribacteria bacterium RIFCSPLOWO2 12 FULL 55 15	Candidatus Peribacteria bacterium RIFCSPLOWO2 12 FULL 55 15	1801931	Scaffold	82.0144	0
GCA 001787725.1	Bacteria	Candidatus Peregrinibacteria	Candidatus Peribacteria	-	-	-	Candidatus Peribacteria bacterium RIFOXYA1 FULL 56 14	Candidatus Peribacteria bacterium RIFOXYA1 FULL 56 14	1801932	Scaffold	86.3309	0
GCA 001789075.1	Bacteria	Candidatus Peregrinibacteria	Candidatus Peribacteria	-	-	-	Candidatus Peribacteria bacterium RIFOXYA2 FULL 55 28	Candidatus Peribacteria bacterium RIFOXYA2 FULL 55 28	1801933	Scaffold	87.7698	0
GCA 001787755.1	Bacteria	Candidatus Peregrinibacteria	Candidatus Peribacteria	-	-	-	Candidatus Peribacteria bacterium RIFOXYB1 FULL 54 35	Candidatus Peribacteria bacterium RIFOXYB1 FULL 54 35	1801934	Scaffold	87.7698	0
GCA 001787775.1	Bacteria	Candidatus Peregrinibacteria	Candidatus Peribacteria	-	-	-	Candidatus Peribacteria bacterium RIFOXYB1 FULL 57 12	Candidatus Peribacteria bacterium RIFOXYB1 FULL 57 12	1801935	Scaffold	83.4532	0.719424
GCA 001789085.1	Bacteria	Candidatus Peregrinibacteria	Candidatus Peribacteria	-	-	-	Candidatus Peribacteria bacterium RIFOXYB2 FULL 54 17	Candidatus Peribacteria bacterium RIFOXYB2 FULL 54 17	1801936	Scaffold	87.7698	0
GCA 001787795.1	Bacteria	Candidatus Peregrinibacteria	Candidatus Peribacteria	-	-	-	Candidatus Peribacteria bacterium RIFOXYC1 FULL 54 13	Candidatus Peribacteria bacterium RIFOXYC1 FULL 54 13	1801937	Scaffold	87.7698	0
GCA 001789115.1	Bacteria	Candidatus Peregrinibacteria	Candidatus Peribacteria	-	-	-	Candidatus Peribacteria bacterium RIFOXYC1 FULL 58 8	Candidatus Peribacteria bacterium RIFOXYC1 FULL 58 8	1801938	Scaffold	71.223	0
GCA 001789125.1	Bacteria	Candidatus Peregrinibacteria	Candidatus Peribacteria	-	-	-	Candidatus Peribacteria bacterium RIFOXYC2 FULL 55 14	Candidatus Peribacteria bacterium RIFOXYC2 FULL 55 14	1801939	Scaffold	87.7698	0
GCA 001787805.1	Bacteria	Candidatus Peregrinibacteria	Candidatus Peribacteria	-	-	-	Candidatus Peribacteria bacterium RIFOXYC2 FULL 58 10	Candidatus Peribacteria bacterium RIFOXYC2 FULL 58 10	1801940	Scaffold	67.6259	0
GCA 001789165.1	Bacteria	Candidatus Peregrinibacteria	Candidatus Peribacteria	-	-	-	Candidatus Peribacteria bacterium RIFOXYD1 FULL 54 13	Candidatus Peribacteria bacterium RIFOXYD1 FULL 54 13	1801942	Scaffold	82.0144	0
GCA 001789155.1	Bacteria	Candidatus Peregrinibacteria	Candidatus Peribacteria	-	-	-	Candidatus Peribacteria bacterium RIFOXYD2 FULL 58 15	Candidatus Peribacteria bacterium RIFOXYD2 FULL 58 15	1801943	Scaffold	86.3309	0
GCA 001430755.1	Bacteria	Candidatus Peregrinibacteria	Candidatus Peribacteria	Candidatus Peribacterales	-	Candidatus Peribacter	Candidatus Peribacter riflensis	Candidatus Peribacter riflensis	1735162	Complete Genome	89.2086	0.719424
GCA 002084955.1	Bacteria	candidate division CPR3	-	-	-	-	candidate division CPR3 bacterium 4484 211	candidate division CPR3 bacterium 4484 211	1968527	Scaffold	77.6978	0.719424
GCA 000991025.1	Bacteria	candidate division CPR3	-	-	-	-	candidate division CPR3 bacterium GW2011 GWE2 35 7	candidate division CPR3 bacterium GW2011 GWE2 35 7	1618349	Scaffold	53.2374	0.719424
GCA 000990575.1	Bacteria	candidate division CPR3	-	-	-	-	candidate division CPR3 bacterium GW2011 GWF2 35 18	candidate division CPR3 bacterium GW2011 GWF2 35 18	1618350	Scaffold	79.8561	3.59712
GCA 001772215.1	Bacteria	candidate division CPR3	-	-	-	-	candidate division CPR3 bacterium GWE2 35 7	candidate division CPR3 bacterium GWE2 35 7	1797700	Scaffold	50.3597	0
GCA 001771135.1	Bacteria	candidate division CPR3	-	-	-	-	candidate division CPR3 bacterium GWF2 35 18	candidate division CPR3 bacterium GWF2 35 18	1797701	Contig	80.5755	3.59712
GCA 001771155.1	Bacteria	candidate division CPR3	-	-	-	-	candidate division CPR3 bacterium RIFOXYA2 FULL 35 13	candidate division CPR3 bacterium RIFOXYA2 FULL 35 13	1797702	Scaffold	80.5755	3.59712
GCA 001772225.1	Bacteria	candidate division CPR3	-	-	-	-	candidate division CPR3 bacterium RIFOXYB2 FULL 35 8	candidate division CPR3 bacterium RIFOXYB2 FULL 35 8	1797703	Scaffold	72.6619	2.8777
GCA 001771165.1	Bacteria	candidate division CPR3	-	-	-	-	candidate division CPR3 bacterium RIFOXYC2 FULL 35 7	candidate division CPR3 bacterium RIFOXYC2 FULL 35 7	1797704	Scaffold	53.9568	0.719424
GCA 003500505.1	Bacteria	candidate division CPR2	-	-	-	-	candidate division CPR2 bacterium	candidate division CPR2 bacterium	2053525	Contig	81.295	0.719424
GCA 000995565.1	Bacteria	candidate division CPR2	-	-	-	-	candidate division CPR2 bacterium GW2011 GWC1 39 9	candidate division CPR2 bacterium GW2011 GWC1 39 9	1618343	Scaffold	76.9784	0
GCA 000997185.1	Bacteria	candidate division CPR2	-	-	-	-	candidate division CPR2 bacterium GW2011 GWC1 41 48	candidate division CPR2 bacterium GW2011 GWC1 41 48	1618344	Contig	85.6115	0
GCA 000993275.1	Bacteria	candidate division CPR2	-	-	-	-	candidate division CPR2 bacterium GW2011 GWC2 39 10	candidate division CPR2 bacterium GW2011 GWC2 39 10	1618345	Scaffold	80.5755	0
GCA 000995065.1	Bacteria	candidate division CPR2	-	-	-	-	candidate division CPR2 bacterium GW2011 GWC2 39 35	candidate division CPR2 bacterium GW2011 GWC2 39 35	1618346	Scaffold	85.6115	0
GCA 000995385.1	Bacteria	candidate division CPR2	-	-	-	-	candidate division CPR2 bacterium GW2011 GWD1 39 7	candidate division CPR2 bacterium GW2011 GWD1 39 7	1618347	Contig	48.9209	0
GCA 000995395.1	Bacteria	candidate division CPR2	-	-	-	-	candidate division CPR2 bacterium GW2011 GWD2 39 7	candidate division CPR2 bacterium GW2011 GWD2 39 7	1618348	Scaffold	83.4532	0
GCA 001771075.1	Bacteria	candidate division CPR2	-	-	-	-	candidate division CPR2 bacterium GWD1 39 7	candidate division CPR2 bacterium GWD1 39 7	1797698	Scaffold	44.6043	0
GCA 001771115.1	Bacteria	candidate division CPR2	-	-	-	-	candidate division CPR2 bacterium GWD2 39 7	candidate division CPR2 bacterium GWD2 39 7	1797699	Scaffold	77.6978	0
GCA 000998265.1	Bacteria	candidate division CPR1	-	-	-	-	candidate division CPR1 bacterium GW2011 GWA2 42 17	candidate division CPR1 bacterium GW2011 GWA2 42 17	1618341	Scaffold	33.8129	2.8777
GCA 001003815.1	Bacteria	candidate division CPR1	-	-	-	-	candidate division CPR1 bacterium GW2011 GWC1 49 13	candidate division CPR1 bacterium GW2011 GWC1 49 13	1618342	Contig	60.4317	0.719424
GCA 000991925.1	Bacteria	Candidatus Berkelbacteria	-	-	-	-	Berkelbacteria bacterium GW2011 GWA1 36 9	Berkelbacteria bacterium GW2011 GWA1 36 9	1618331	Scaffold	59.7122	5.7554
GCA 000993245.1	Bacteria	Candidatus Berkelbacteria	-	-	-	-	Berkelbacteria bacterium GW2011 GWA1 39 10	Berkelbacteria bacterium GW2011 GWA1 39 10	1618332	Scaffold	55.3957	0
GCA 000991185.1	Bacteria	Candidatus Berkelbacteria	-	-	-	-	Berkelbacteria bacterium GW2011 GWA2 35 9	Berkelbacteria bacterium GW2011 GWA2 35 9	1618333	Scaffold	69.7842	0
GCA 000993135.1	Bacteria	Candidatus Berkelbacteria	-	-	-	-	Berkelbacteria bacterium GW2011 GWA2 38 9	Berkelbacteria bacterium GW2011 GWA2 38 9	1618334	Scaffold	62.5899	0.719424
GCA 001002835.1	Bacteria	Candidatus Berkelbacteria	-	-	-	-	Berkelbacteria bacterium GW2011 GWA2 46 7	Berkelbacteria bacterium GW2011 GWA2 46 7	1618335	Scaffold	46.7626	1.43885
GCA 000992805.1	Bacteria	Candidatus Berkelbacteria	-	-	-	-	Berkelbacteria bacterium GW2011 GWB1 38 5	Berkelbacteria bacterium GW2011 GWB1 38 5	1618336	Scaffold	66.9065	15.8273
GCA 001029735.1	Bacteria	Candidatus Berkelbacteria	-	-	-	-	Berkelbacteria bacterium GW2011 GWE1 39 12	Berkelbacteria bacterium GW2011 GWE1 39 12	1618337	Complete Genome	80.5755	2.15827
GCA 003509005.1	Bacteria	Candidatus Berkelbacteria	-	-	-	-	Candidatus Berkelbacteria bacterium	Candidatus Berkelbacteria bacterium	2053521	Scaffold	76.9784	2.15827
GCA 007376605.1	Bacteria	Candidatus Berkelbacteria	-	-	-	-	Candidatus Berkelbacteria bacterium Athens1014 28	Candidatus Berkelbacteria bacterium Athens1014 28	2017145	Scaffold	69.0647	5.7554
GCA 002780765.1	Bacteria	Candidatus Berkelbacteria	-	-	-	-	Candidatus Berkelbacteria bacterium CG03 land 8 20 14 0 80 40 36	Candidatus Berkelbacteria bacterium CG03 land 8 20 14 0 80 40 36	1974509	Scaffold	76.9784	0
GCA 002780235.1	Bacteria	Candidatus Berkelbacteria	-	-	-	-	Candidatus Berkelbacteria bacterium CG06 land 8 20 14 3 00 43 10	Candidatus Berkelbacteria bacterium CG06 land 8 20 14 3 00 43 10	1974510	Scaffold	75.5396	0
GCA 002779135.1	Bacteria	Candidatus Berkelbacteria	-	-	-	-	Candidatus Berkelbacteria bacterium CG08 land 8 20 14 0 20 39 8	Candidatus Berkelbacteria bacterium CG08 land 8 20 14 0 20 39 8	1974511	Scaffold	62.5899	1.43885
GCA 002773935.1	Bacteria	Candidatus Berkelbacteria	-	-	-	-	Candidatus Berkelbacteria bacterium CG10 big fil rev 8 21 14 0 10 33 10	Candidatus Berkelbacteria bacterium CG10 big fil rev 8 21 14 0 10 33 10	1974512	Scaffold	73.3813	0.719424
GCA 002778735.1	Bacteria	Candidatus Berkelbacteria	-	-	-	-	Candidatus Berkelbacteria bacterium CG10 big fil rev 8 21 14 0 10 41 12	Candidatus Berkelbacteria bacterium CG10 big fil rev 8 21 14 0 10 41 12	1974513	Scaffold	74.1007	0
GCA 002773985.1	Bacteria	Candidatus Berkelbacteria	-	-	-	-	Candidatus Berkelbacteria bacterium CG10 big fil rev 8 21 14 0 10 43 13	Candidatus Berkelbacteria bacterium CG10 big fil rev 8 21 14 0 10 43 13	1974514	Scaffold	77.6978	2.15827
GCA 002773915.1	Bacteria	Candidatus Berkelbacteria	-	-	-	-	Candidatus Berkelbacteria bacterium CG10 big fil rev 8 21 14 0 10 43 14	Candidatus Berkelbacteria bacterium CG10 big fil rev 8 21 14 0 10 43 14	1974515	Scaffold	76.9784	0
GCA 002787515.1	Bacteria	Candidatus Berkelbacteria	-	-	-	-	Candidatus Berkelbacteria bacterium CG11 big fil rev 8 21 14 0 20 40 23	Candidatus Berkelbacteria bacterium CG11 big fil rev 8 21 14 0 20 40 23	1974516	Scaffold	74.8201	0
GCA 002787495.1	Bacteria	Candidatus Berkelbacteria	-	-	-	-	Candidatus Berkelbacteria bacterium CG11 big fil rev 8 21 14 0 20 42 15	Candidatus Berkelbacteria bacterium CG11 big fil rev 8 21 14 0 20 42 15	1974517	Scaffold	64.7482	0
GCA 001872015.1	Bacteria	Candidatus Berkelbacteria	-	-	-	-	Candidatus Berkelbacteria bacterium CG1 02 42 45	Candidatus Berkelbacteria bacterium CG1 02 42 45	1805036	Scaffold	65.4676	1.43885
GCA 002772415.1	Bacteria	Candidatus Berkelbacteria	-	-	-	-	Candidatus Berkelbacteria bacterium CG23 combo of CG06-09 8 20 14 all 33 15	Candidatus Berkelbacteria bacterium CG23 combo of CG06-09 8 20 14 all 33 15	1974518	Scaffold	75.5396	0.719424
GCA 002772395.1	Bacteria	Candidatus Berkelbacteria	-	-	-	-	Candidatus Berkelbacteria bacterium CG23 combo of CG06-09 8 20 14 all 41 73	Candidatus Berkelbacteria bacterium CG23 combo of CG06-09 8 20 14 all 41 73	1974519	Scaffold	57.554	0.719424
GCA 001872695.1	Bacteria	Candidatus Berkelbacteria	-	-	-	-	Candidatus Berkelbacteria bacterium CG2 30 39 44	Candidatus Berkelbacteria bacterium CG2 30 39 44	1805037	Scaffold	72.6619	0
GCA 001872655.1	Bacteria	Candidatus Berkelbacteria	-	-	-	-	Candidatus Berkelbacteria bacterium CG2 30 43 20	Candidatus Berkelbacteria bacterium CG2 30 43 20	1805038	Scaffold	74.1007	0
GCA 002793435.1	Bacteria	Candidatus Berkelbacteria	-	-	-	-	Candidatus Berkelbacteria bacterium CG 4 10 14 0 2 um filter 35 9 33 12	Candidatus Berkelbacteria bacterium CG 4 10 14 0 2 um filter 35 9 33 12	1974499	Scaffold	75.5396	0.719424
GCA 002791755.1	Bacteria	Candidatus Berkelbacteria	-	-	-	-	Candidatus Berkelbacteria bacterium CG 4 10 14 0 8 um filter 35 9 33 8	Candidatus Berkelbacteria bacterium CG 4 10 14 0 8 um filter 35 9 33 8	1974500	Scaffold	74.1007	0.719424
GCA 002791735.1	Bacteria	Candidatus Berkelbacteria	-	-	-	-	Candidatus Berkelbacteria bacterium CG 4 10 14 0 8 um filter 39 42	Candidatus Berkelbacteria bacterium CG 4 10 14 0 8 um filter 39 42	1974501	Scaffold	76.259	0
GCA 002791715.1	Bacteria	Candidatus Berkelbacteria	-	-	-	-	Candidatus Berkelbacteria bacterium CG 4 10 14 0 8 um filter 42 34	Candidatus Berkelbacteria bacterium CG 4 10 14 0 8 um filter 42 34	1974502	Scaffold	62.5899	0
GCA 002782705.1	Bacteria	Candidatus Berkelbacteria	-	-	-	-	Candidatus Berkelbacteria bacterium CG 4 8 14 3 um filter 33 6	Candidatus Berkelbacteria bacterium CG 4 8 14 3 um filter 33 6	1974503	Scaffold	53.9568	0
GCA 002782665.1	Bacteria	Candidatus Berkelbacteria	-	-	-	-	Candidatus Berkelbacteria bacterium CG 4 8 14 3 um filter 39 27	Candidatus Berkelbacteria bacterium CG 4 8 14 3 um filter 39 27	1974504	Scaffold	66.9065	0
GCA 002782635.1	Bacteria	Candidatus Berkelbacteria	-	-	-	-	Candidatus Berkelbacteria bacterium CG 4 8 14 3 um filter 42 13	Candidatus Berkelbacteria bacterium CG 4 8 14 3 um filter 42 13	1974505	Scaffold	58.2734	0
GCA 002788195.1	Bacteria	Candidatus Berkelbacteria	-	-	-	-	Candidatus Berkelbacteria bacterium CG 4 9 14 0 2 um filter 42 30	Candidatus Berkelbacteria bacterium CG 4 9 14 0 2 um filter 42 30	1974506	Scaffold	58.2734	0
GCA 002789835.1	Bacteria	Candidatus Berkelbacteria	-	-	-	-	Candidatus Berkelbacteria bacterium CG 4 9 14 3 um filter 33 5	Candidatus Berkelbacteria bacterium CG 4 9 14 3 um filter 33 5	1974507	Scaffold	43.1655	0
GCA 002789815.1	Bacteria	Candidatus Berkelbacteria	-	-	-	-	Candidatus Berkelbacteria bacterium CG 4 9 14 3 um filter 39 23	Candidatus Berkelbacteria bacterium CG 4 9 14 3 um filter 39 23	1974508	Scaffold	74.8201	0
GCA 007375885.1	Bacteria	Candidatus Berkelbacteria	-	-	-	-	Candidatus Berkelbacteria bacterium Gr01-1014 85	Candidatus Berkelbacteria bacterium Gr01-1014 85	2017150	Contig	60.4317	0.719424
GCA 007376565.1	Bacteria	Candidatus Berkelbacteria	-	-	-	-	Candidatus Berkelbacteria bacterium Licking1014 2	Candidatus Berkelbacteria bacterium Licking1014 2	2017146	Contig	49.6403	0.719424
GCA 007376535.1	Bacteria	Candidatus Berkelbacteria	-	-	-	-	Candidatus Berkelbacteria bacterium Licking1014 7	Candidatus Berkelbacteria bacterium Licking1014 7	2017147	Contig	74.1007	0
GCA 007376495.1	Bacteria	Candidatus Berkelbacteria	-	-	-	-	Candidatus Berkelbacteria bacterium Licking1014 85	Candidatus Berkelbacteria bacterium Licking1014 85	2017148	Contig	55.3957	1.43885
GCA 007376505.1	Bacteria	Candidatus Berkelbacteria	-	-	-	-	Candidatus Berkelbacteria bacterium Licking1014 96	Candidatus Berkelbacteria bacterium Licking1014 96	2017149	Contig	43.1655	0
GCA 001774375.1	Bacteria	Candidatus Berkelbacteria	-	-	-	-	Candidatus Berkelbacteria bacterium RBG 13 40 8	Candidatus Berkelbacteria bacterium RBG 13 40 8	1797467	Scaffold	48.9209	0
GCA 001776125.1	Bacteria	Candidatus Berkelbacteria	-	-	-	-	Candidatus Berkelbacteria bacterium RIFCSPHIGHO2 01 FULL 50 36	Candidatus Berkelbacteria bacterium RIFCSPHIGHO2 01 FULL 50 36	1797468	Scaffold	68.3453	0.719424
GCA 001776145.1	Bacteria	Candidatus Berkelbacteria	-	-	-	-	Candidatus Berkelbacteria bacterium RIFCSPHIGHO2 12 FULL 36 9	Candidatus Berkelbacteria bacterium RIFCSPHIGHO2 12 FULL 36 9	1797469	Scaffold	67.6259	0.719424
GCA 001776175.1	Bacteria	Candidatus Berkelbacteria	-	-	-	-	Candidatus Berkelbacteria bacterium RIFCSPHIGHO2 12 FULL 50 11	Candidatus Berkelbacteria bacterium RIFCSPHIGHO2 12 FULL 50 11	1797470	Scaffold	69.7842	0
GCA 001774395.1	Bacteria	Candidatus Berkelbacteria	-	-	-	-	Candidatus Berkelbacteria bacterium RIFCSPLOWO2 01 FULL 50 28	Candidatus Berkelbacteria bacterium RIFCSPLOWO2 01 FULL 50 28	1797471	Scaffold	74.1007	0.719424
GCA 001776195.1	Bacteria	Candidatus Berkelbacteria	-	-	-	-	Candidatus Berkelbacteria bacterium RIFOXYA2 FULL 43 10	Candidatus Berkelbacteria bacterium RIFOXYA2 FULL 43 10	1797472	Scaffold	70.5036	0.719424
GCA 003176165.1	Bacteria	Candidatus Cerribacteria	-	-	-	-	Candidatus Cerribacteria bacterium 'Amazon FNV 2010 28 9'	Candidatus Cerribacteria bacterium 'Amazon FNV 2010 28 9'	2081795	Contig	74.8201	1.43885
GCA 001816635.1	Bacteria	Candidatus Woykebacteria	-	-	-	-	Candidatus Woykebacteria bacterium GWA1 44 8	Candidatus Woykebacteria bacterium GWA1 44 8	1802591	Scaffold	66.1871	1.43885
GCA 001816645.1	Bacteria	Candidatus Woykebacteria	-	-	-	-	Candidatus Woykebacteria bacterium GWB1 45 5	Candidatus Woykebacteria bacterium GWB1 45 5	1802592	Scaffold	66.9065	1.43885
GCA 001816655.1	Bacteria	Candidatus Woykebacteria	-	-	-	-	Candidatus Woykebacteria bacterium RBG 13 40 15	Candidatus Woykebacteria bacterium RBG 13 40 15	1802593	Scaffold	74.1007	0
GCA 001816975.1	Bacteria	Candidatus Woykebacteria	-	-	-	-	Candidatus Woykebacteria bacterium RBG 13 40 7b	Candidatus Woykebacteria bacterium RBG 13 40 7b	1802594	Scaffold	51.7986	0.719424
GCA 001816695.1	Bacteria	Candidatus Woykebacteria	-	-	-	-	Candidatus Woykebacteria bacterium RBG 16 39 9b	Candidatus Woykebacteria bacterium RBG 16 39 9b	1802595	Scaffold	72.6619	0
GCA 001816715.1	Bacteria	Candidatus Woykebacteria	-	-	-	-	Candidatus Woykebacteria bacterium RBG 16 43 9	Candidatus Woykebacteria bacterium RBG 16 43 9	1802596	Scaffold	61.1511	5.03597
GCA 001816725.1	Bacteria	Candidatus Woykebacteria	-	-	-	-	Candidatus Woykebacteria bacterium RBG 16 44 10	Candidatus Woykebacteria bacterium RBG 16 44 10	1802597	Scaffold	54.6763	2.15827
GCA 001816995.1	Bacteria	Candidatus Woykebacteria	-	-	-	-	Candidatus Woykebacteria bacterium RBG 19FT COMBO 43 10	Candidatus Woykebacteria bacterium RBG 19FT COMBO 43 10	1802598	Scaffold	48.2014	2.15827
GCA 001816735.1	Bacteria	Candidatus Woykebacteria	-	-	-	-	Candidatus Woykebacteria bacterium RIFCSPHIGHO2 01 FULL 39 12	Candidatus Woykebacteria bacterium RIFCSPHIGHO2 01 FULL 39 12	1802599	Scaffold	62.5899	0
GCA 001816775.1	Bacteria	Candidatus Woykebacteria	-	-	-	-	Candidatus Woykebacteria bacterium RIFCSPHIGHO2 01 FULL 43 29	Candidatus Woykebacteria bacterium RIFCSPHIGHO2 01 FULL 43 29	1802600	Scaffold	56.8345	0
GCA 001816795.1	Bacteria	Candidatus Woykebacteria	-	-	-	-	Candidatus Woykebacteria bacterium RIFCSPHIGHO2 02 FULL 43 16b	Candidatus Woykebacteria bacterium RIFCSPHIGHO2 02 FULL 43 16b	1802601	Scaffold	64.0288	2.15827
GCA 001816815.1	Bacteria	Candidatus Woykebacteria	-	-	-	-	Candidatus Woykebacteria bacterium RIFCSPHIGHO2 12 FULL 43 10	Candidatus Woykebacteria bacterium RIFCSPHIGHO2 12 FULL 43 10	1802602	Scaffold	62.5899	0
GCA 001816985.1	Bacteria	Candidatus Woykebacteria	-	-	-	-	Candidatus Woykebacteria bacterium RIFCSPHIGHO2 12 FULL 45 10	Candidatus Woykebacteria bacterium RIFCSPHIGHO2 12 FULL 45 10	1802603	Scaffold	61.8705	0.719424
GCA 001816825.1	Bacteria	Candidatus Woykebacteria	-	-	-	-	Candidatus Woykebacteria bacterium RIFCSPLOWO2 01 FULL 41 12	Candidatus Woykebacteria bacterium RIFCSPLOWO2 01 FULL 41 12	1802604	Scaffold	51.7986	0
GCA 001816835.1	Bacteria	Candidatus Woykebacteria	-	-	-	-	Candidatus Woykebacteria bacterium RIFCSPLOWO2 01 FULL 43 14	Candidatus Woykebacteria bacterium RIFCSPLOWO2 01 FULL 43 14	1802605	Scaffold	73.3813	0
GCA 001816575.1	Bacteria	Candidatus Chisholmbacteria	-	-	-	-	Candidatus Chisholmbacteria bacterium RIFCSPHIGHO2 01 FULL 48 12	Candidatus Chisholmbacteria bacterium RIFCSPHIGHO2 01 FULL 48 12	1797589	Scaffold	58.9928	2.15827
GCA 001816905.1	Bacteria	Candidatus Chisholmbacteria	-	-	-	-	Candidatus Chisholmbacteria bacterium RIFCSPHIGHO2 01 FULL 49 18	Candidatus Chisholmbacteria bacterium RIFCSPHIGHO2 01 FULL 49 18	1797590	Scaffold	56.1151	0.719424
GCA 001816585.1	Bacteria	Candidatus Chisholmbacteria	-	-	-	-	Candidatus Chisholmbacteria bacterium RIFCSPHIGHO2 01 FULL 52 32	Candidatus Chisholmbacteria bacterium RIFCSPHIGHO2 01 FULL 52 32	1797591	Contig	76.259	0.719424
GCA 001816605.1	Bacteria	Candidatus Chisholmbacteria	-	-	-	-	Candidatus Chisholmbacteria bacterium RIFCSPHIGHO2 12 FULL 49 9	Candidatus Chisholmbacteria bacterium RIFCSPHIGHO2 12 FULL 49 9	1797592	Scaffold	41.7266	0
GCA 001816915.1	Bacteria	Candidatus Chisholmbacteria	-	-	-	-	Candidatus Chisholmbacteria bacterium RIFCSPLOWO2 01 FULL 49 14	Candidatus Chisholmbacteria bacterium RIFCSPLOWO2 01 FULL 49 14	1797593	Scaffold	72.6619	0
GCA 001816955.1	Bacteria	Candidatus Chisholmbacteria	-	-	-	-	Candidatus Chisholmbacteria bacterium RIFCSPLOWO2 01 FULL 50 28	Candidatus Chisholmbacteria bacterium RIFCSPLOWO2 01 FULL 50 28	1797594	Scaffold	75.5396	0.719424
GCA 003505255.1	Bacteria	Candidatus Blackburnbacteria	-	-	-	-	Candidatus Blackburnbacteria bacterium	Candidatus Blackburnbacteria bacterium	2053523	Scaffold	69.0647	0
GCA 001816375.1	Bacteria	Candidatus Blackburnbacteria	-	-	-	-	Candidatus Blackburnbacteria bacterium RIFCSPHIGHO2 01 FULL 40 17	Candidatus Blackburnbacteria bacterium RIFCSPHIGHO2 01 FULL 40 17	1797512	Scaffold	69.7842	0
GCA 001816385.1	Bacteria	Candidatus Blackburnbacteria	-	-	-	-	Candidatus Blackburnbacteria bacterium RIFCSPHIGHO2 01 FULL 43 15b	Candidatus Blackburnbacteria bacterium RIFCSPHIGHO2 01 FULL 43 15b	1797513	Scaffold	70.5036	0
GCA 001816875.1	Bacteria	Candidatus Blackburnbacteria	-	-	-	-	Candidatus Blackburnbacteria bacterium RIFCSPHIGHO2 01 FULL 44 64	Candidatus Blackburnbacteria bacterium RIFCSPHIGHO2 01 FULL 44 64	1797514	Scaffold	51.7986	0
GCA 001816405.1	Bacteria	Candidatus Blackburnbacteria	-	-	-	-	Candidatus Blackburnbacteria bacterium RIFCSPHIGHO2 02 FULL 39 13	Candidatus Blackburnbacteria bacterium RIFCSPHIGHO2 02 FULL 39 13	1797515	Scaffold	68.3453	0.719424
GCA 001816425.1	Bacteria	Candidatus Blackburnbacteria	-	-	-	-	Candidatus Blackburnbacteria bacterium RIFCSPHIGHO2 02 FULL 44 20	Candidatus Blackburnbacteria bacterium RIFCSPHIGHO2 02 FULL 44 20	1797516	Scaffold	66.1871	0
GCA 001816895.1	Bacteria	Candidatus Blackburnbacteria	-	-	-	-	Candidatus Blackburnbacteria bacterium RIFCSPHIGHO2 12 FULL 41 13b	Candidatus Blackburnbacteria bacterium RIFCSPHIGHO2 12 FULL 41 13b	1797517	Scaffold	57.554	0
GCA 001816455.1	Bacteria	Candidatus Blackburnbacteria	-	-	-	-	Candidatus Blackburnbacteria bacterium RIFCSPHIGHO2 12 FULL 44 25	Candidatus Blackburnbacteria bacterium RIFCSPHIGHO2 12 FULL 44 25	1797518	Scaffold	63.3094	0
GCA 001816475.1	Bacteria	Candidatus Blackburnbacteria	-	-	-	-	Candidatus Blackburnbacteria bacterium RIFCSPLOWO2 01 FULL 40 20	Candidatus Blackburnbacteria bacterium RIFCSPLOWO2 01 FULL 40 20	1797519	Scaffold	71.223	0
GCA 001816485.1	Bacteria	Candidatus Blackburnbacteria	-	-	-	-	Candidatus Blackburnbacteria bacterium RIFCSPLOWO2 01 FULL 41 27	Candidatus Blackburnbacteria bacterium RIFCSPLOWO2 01 FULL 41 27	1797520	Scaffold	43.8849	0
GCA 001816495.1	Bacteria	Candidatus Blackburnbacteria	-	-	-	-	Candidatus Blackburnbacteria bacterium RIFCSPLOWO2 01 FULL 44 43	Candidatus Blackburnbacteria bacterium RIFCSPLOWO2 01 FULL 44 43	1797521	Scaffold	59.7122	0
GCA 001816535.1	Bacteria	Candidatus Blackburnbacteria	-	-	-	-	Candidatus Blackburnbacteria bacterium RIFCSPLOWO2 02 FULL 40 10	Candidatus Blackburnbacteria bacterium RIFCSPLOWO2 02 FULL 40 10	1797522	Scaffold	58.9928	0.719424
GCA 001816555.1	Bacteria	Candidatus Blackburnbacteria	-	-	-	-	Candidatus Blackburnbacteria bacterium RIFCSPLOWO2 02 FULL 44 9	Candidatus Blackburnbacteria bacterium RIFCSPLOWO2 02 FULL 44 9	1797523	Scaffold	53.9568	0
GCA 003484955.1	Bacteria	Candidatus Woesebacteria	-	-	-	-	Candidatus Woesebacteria bacterium	Candidatus Woesebacteria bacterium	2026804	Contig	74.8201	0
GCA 002779645.1	Bacteria	Candidatus Woesebacteria	-	-	-	-	Candidatus Woesebacteria bacterium CG06 land 8 20 14 3 00 39 27	Candidatus Woesebacteria bacterium CG06 land 8 20 14 3 00 39 27	1975057	Scaffold	41.7266	0
GCA 002779215.1	Bacteria	Candidatus Woesebacteria	-	-	-	-	Candidatus Woesebacteria bacterium CG07 land 8 20 14 0 80 44 9	Candidatus Woesebacteria bacterium CG07 land 8 20 14 0 80 44 9	1975058	Scaffold	41.0072	0
GCA 002772505.1	Bacteria	Candidatus Woesebacteria	-	-	-	-	Candidatus Woesebacteria bacterium CG22 combo CG10-13 8 21 14 all 39 10	Candidatus Woesebacteria bacterium CG22 combo CG10-13 8 21 14 all 39 10	1975059	Scaffold	48.9209	0
GCA 002771375.1	Bacteria	Candidatus Woesebacteria	-	-	-	-	Candidatus Woesebacteria bacterium CG22 combo CG10-13 8 21 14 all 45 10	Candidatus Woesebacteria bacterium CG22 combo CG10-13 8 21 14 all 45 10	1975060	Scaffold	52.518	0
GCA 002792035.1	Bacteria	Candidatus Woesebacteria	-	-	-	-	Candidatus Woesebacteria bacterium CG 4 10 14 0 2 um filter 39 14	Candidatus Woesebacteria bacterium CG 4 10 14 0 2 um filter 39 14	1975054	Scaffold	69.7842	46.7626
GCA 002792015.1	Bacteria	Candidatus Woesebacteria	-	-	-	-	Candidatus Woesebacteria bacterium CG 4 10 14 0 2 um filter 44 9	Candidatus Woesebacteria bacterium CG 4 10 14 0 2 um filter 44 9	1975055	Scaffold	43.8849	0
GCA 002791335.1	Bacteria	Candidatus Woesebacteria	-	-	-	-	Candidatus Woesebacteria bacterium CG 4 9 14 3 um filter 39 10	Candidatus Woesebacteria bacterium CG 4 9 14 3 um filter 39 10	1975056	Scaffold	47.482	0
GCA 000989845.1	Bacteria	Candidatus Woesebacteria	-	-	-	-	Candidatus Woesebacteria bacterium GW2011 GWA1 33 30	Candidatus Woesebacteria bacterium GW2011 GWA1 33 30	1618542	Contig	67.6259	0
GCA 000989925.1	Bacteria	Candidatus Woesebacteria	-	-	-	-	Candidatus Woesebacteria bacterium GW2011 GWA1 33 33	Candidatus Woesebacteria bacterium GW2011 GWA1 33 33	1618543	Scaffold	69.0647	0
GCA 000990335.1	Bacteria	Candidatus Woesebacteria	-	-	-	-	Candidatus Woesebacteria bacterium GW2011 GWA1 34 41	Candidatus Woesebacteria bacterium GW2011 GWA1 34 41	1618544	Contig	72.6619	0
GCA 000991215.1	Bacteria	Candidatus Woesebacteria	-	-	-	-	Candidatus Woesebacteria bacterium GW2011 GWA1 37 7	Candidatus Woesebacteria bacterium GW2011 GWA1 37 7	1618545	Scaffold	58.2734	0.719424
GCA 000992155.1	Bacteria	Candidatus Woesebacteria	-	-	-	-	Candidatus Woesebacteria bacterium GW2011 GWA1 37 8	Candidatus Woesebacteria bacterium GW2011 GWA1 37 8	1618546	Scaffold	57.554	0
GCA 000993025.1	Bacteria	Candidatus Woesebacteria	-	-	-	-	Candidatus Woesebacteria bacterium GW2011 GWA1 38 8	Candidatus Woesebacteria bacterium GW2011 GWA1 38 8	1618547	Scaffold	69.0647	0
GCA 000993325.1	Bacteria	Candidatus Woesebacteria	-	-	-	-	Candidatus Woesebacteria bacterium GW2011 GWA1 39 11b	Candidatus Woesebacteria bacterium GW2011 GWA1 39 11b	1618548	Scaffold	50.3597	0
GCA 000993365.1	Bacteria	Candidatus Woesebacteria	-	-	-	-	Candidatus Woesebacteria bacterium GW2011 GWA1 39 12	Candidatus Woesebacteria bacterium GW2011 GWA1 39 12	1618549	Scaffold	71.223	5.03597
GCA 000993685.1	Bacteria	Candidatus Woesebacteria	-	-	-	-	Candidatus Woesebacteria bacterium GW2011 GWA1 39 21	Candidatus Woesebacteria bacterium GW2011 GWA1 39 21	1618550	Scaffold	70.5036	0
GCA 000994895.1	Bacteria	Candidatus Woesebacteria	-	-	-	-	Candidatus Woesebacteria bacterium GW2011 GWA1 39 21b	Candidatus Woesebacteria bacterium GW2011 GWA1 39 21b	1618551	Scaffold	65.4676	12.9496
GCA 000995445.1	Bacteria	Candidatus Woesebacteria	-	-	-	-	Candidatus Woesebacteria bacterium GW2011 GWA1 39 8	Candidatus Woesebacteria bacterium GW2011 GWA1 39 8	1618552	Scaffold	56.8345	12.2302
GCA 000994035.1	Bacteria	Candidatus Woesebacteria	-	-	-	-	Candidatus Woesebacteria bacterium GW2011 GWA1 40 43	Candidatus Woesebacteria bacterium GW2011 GWA1 40 43	1618553	Scaffold	45.3237	3.59712
GCA 000994935.1	Bacteria	Candidatus Woesebacteria	-	-	-	-	Candidatus Woesebacteria bacterium GW2011 GWA1 40 45	Candidatus Woesebacteria bacterium GW2011 GWA1 40 45	1618554	Scaffold	34.5324	0
GCA 000996545.1	Bacteria	Candidatus Woesebacteria	-	-	-	-	Candidatus Woesebacteria bacterium GW2011 GWA1 41 13b	Candidatus Woesebacteria bacterium GW2011 GWA1 41 13b	1618555	Scaffold	43.1655	3.59712
GCA 000997405.1	Bacteria	Candidatus Woesebacteria	-	-	-	-	Candidatus Woesebacteria bacterium GW2011 GWA1 41 7	Candidatus Woesebacteria bacterium GW2011 GWA1 41 7	1618556	Scaffold	58.2734	1.43885
GCA 000998925.1	Bacteria	Candidatus Woesebacteria	-	-	-	-	Candidatus Woesebacteria bacterium GW2011 GWA1 43 12	Candidatus Woesebacteria bacterium GW2011 GWA1 43 12	1618557	Contig	55.3957	5.7554
GCA 001001045.1	Bacteria	Candidatus Woesebacteria	-	-	-	-	Candidatus Woesebacteria bacterium GW2011 GWA1 44 23	Candidatus Woesebacteria bacterium GW2011 GWA1 44 23	1618558	Contig	65.4676	0
GCA 001001865.1	Bacteria	Candidatus Woesebacteria	-	-	-	-	Candidatus Woesebacteria bacterium GW2011 GWA1 45 8	Candidatus Woesebacteria bacterium GW2011 GWA1 45 8	1618559	Scaffold	29.4964	0
GCA 000989685.1	Bacteria	Candidatus Woesebacteria	-	-	-	-	Candidatus Woesebacteria bacterium GW2011 GWA2 33 20	Candidatus Woesebacteria bacterium GW2011 GWA2 33 20	1618560	Scaffold	69.7842	0
GCA 000989855.1	Bacteria	Candidatus Woesebacteria	-	-	-	-	Candidatus Woesebacteria bacterium GW2011 GWA2 33 28	Candidatus Woesebacteria bacterium GW2011 GWA2 33 28	1618561	Scaffold	67.6259	0
GCA 000994565.1	Bacteria	Candidatus Woesebacteria	-	-	-	-	Candidatus Woesebacteria bacterium GW2011 GWA2 40 7	Candidatus Woesebacteria bacterium GW2011 GWA2 40 7	1618562	Scaffold	51.7986	4.31655
GCA 000993945.1	Bacteria	Candidatus Woesebacteria	-	-	-	-	Candidatus Woesebacteria bacterium GW2011 GWA2 40 7b	Candidatus Woesebacteria bacterium GW2011 GWA2 40 7b	1618563	Scaffold	55.3957	0
GCA 000998775.1	Bacteria	Candidatus Woesebacteria	-	-	-	-	Candidatus Woesebacteria bacterium GW2011 GWA2 44 33	Candidatus Woesebacteria bacterium GW2011 GWA2 44 33	1618564	Scaffold	61.1511	11.5108
GCA 000989325.1	Bacteria	Candidatus Woesebacteria	-	-	-	-	Candidatus Woesebacteria bacterium GW2011 GWB1 31 29	Candidatus Woesebacteria bacterium GW2011 GWB1 31 29	1618565	Contig	72.6619	0
GCA 000989765.1	Bacteria	Candidatus Woesebacteria	-	-	-	-	Candidatus Woesebacteria bacterium GW2011 GWB1 33 22	Candidatus Woesebacteria bacterium GW2011 GWB1 33 22	1618566	Contig	69.0647	0
GCA 000990005.1	Bacteria	Candidatus Woesebacteria	-	-	-	-	Candidatus Woesebacteria bacterium GW2011 GWB1 33 38	Candidatus Woesebacteria bacterium GW2011 GWB1 33 38	1618567	Contig	68.3453	0
GCA 000992825.1	Bacteria	Candidatus Woesebacteria	-	-	-	-	Candidatus Woesebacteria bacterium GW2011 GWB1 38 5	Candidatus Woesebacteria bacterium GW2011 GWB1 38 5	1618568	Scaffold	58.2734	0
GCA 000992855.1	Bacteria	Candidatus Woesebacteria	-	-	-	-	Candidatus Woesebacteria bacterium GW2011 GWB1 38 5b	Candidatus Woesebacteria bacterium GW2011 GWB1 38 5b	1618569	Scaffold	47.482	10.0719
GCA 000993085.1	Bacteria	Candidatus Woesebacteria	-	-	-	-	Candidatus Woesebacteria bacterium GW2011 GWB1 38 8	Candidatus Woesebacteria bacterium GW2011 GWB1 38 8	1618570	Contig	68.3453	2.15827
GCA 000993115.1	Bacteria	Candidatus Woesebacteria	-	-	-	-	Candidatus Woesebacteria bacterium GW2011 GWB1 38 8b	Candidatus Woesebacteria bacterium GW2011 GWB1 38 8b	1618571	Contig	66.9065	0
GCA 000993205.1	Bacteria	Candidatus Woesebacteria	-	-	-	-	Candidatus Woesebacteria bacterium GW2011 GWB1 39 10	Candidatus Woesebacteria bacterium GW2011 GWB1 39 10	1618572	Contig	72.6619	1.43885
GCA 000993305.1	Bacteria	Candidatus Woesebacteria	-	-	-	-	Candidatus Woesebacteria bacterium GW2011 GWB1 39 10b	Candidatus Woesebacteria bacterium GW2011 GWB1 39 10b	1618573	Contig	64.0288	0
GCA 000993405.1	Bacteria	Candidatus Woesebacteria	-	-	-	-	Candidatus Woesebacteria bacterium GW2011 GWB1 39 12	Candidatus Woesebacteria bacterium GW2011 GWB1 39 12	1618574	Contig	69.7842	0
GCA 000995725.1	Bacteria	Candidatus Woesebacteria	-	-	-	-	Candidatus Woesebacteria bacterium GW2011 GWB1 40 101	Candidatus Woesebacteria bacterium GW2011 GWB1 40 101	1618575	Contig	37.4101	0
GCA 000995865.1	Bacteria	Candidatus Woesebacteria	-	-	-	-	Candidatus Woesebacteria bacterium GW2011 GWB1 40 12	Candidatus Woesebacteria bacterium GW2011 GWB1 40 12	1618576	Contig	52.518	5.03597
GCA 000994415.1	Bacteria	Candidatus Woesebacteria	-	-	-	-	Candidatus Woesebacteria bacterium GW2011 GWB1 41 10	Candidatus Woesebacteria bacterium GW2011 GWB1 41 10	1618577	Scaffold	51.7986	0.719424
GCA 000999115.1	Bacteria	Candidatus Woesebacteria	-	-	-	-	Candidatus Woesebacteria bacterium GW2011 GWB1 43 14	Candidatus Woesebacteria bacterium GW2011 GWB1 43 14	1618578	Contig	67.6259	2.15827
GCA 001000385.1	Bacteria	Candidatus Woesebacteria	-	-	-	-	Candidatus Woesebacteria bacterium GW2011 GWB1 44 11	Candidatus Woesebacteria bacterium GW2011 GWB1 44 11	1618579	Contig	58.9928	0
GCA 001000425.1	Bacteria	Candidatus Woesebacteria	-	-	-	-	Candidatus Woesebacteria bacterium GW2011 GWB1 44 11b	Candidatus Woesebacteria bacterium GW2011 GWB1 44 11b	1618580	Scaffold	41.0072	1.43885
GCA 001001755.1	Bacteria	Candidatus Woesebacteria	-	-	-	-	Candidatus Woesebacteria bacterium GW2011 GWB1 45 5	Candidatus Woesebacteria bacterium GW2011 GWB1 45 5	1618581	Scaffold	44.6043	0
GCA 000989165.1	Bacteria	Candidatus Woesebacteria	-	-	-	-	Candidatus Woesebacteria bacterium GW2011 GWC1 30 29	Candidatus Woesebacteria bacterium GW2011 GWC1 30 29	1618582	Contig	72.6619	0
GCA 000992425.1	Bacteria	Candidatus Woesebacteria	-	-	-	-	Candidatus Woesebacteria bacterium GW2011 GWC1 38 13	Candidatus Woesebacteria bacterium GW2011 GWC1 38 13	1618583	Scaffold	65.4676	1.43885
GCA 000995185.1	Bacteria	Candidatus Woesebacteria	-	-	-	-	Candidatus Woesebacteria bacterium GW2011 GWC1 42 9	Candidatus Woesebacteria bacterium GW2011 GWC1 42 9	1618584	Contig	67.6259	0.719424
GCA 000994885.1	Bacteria	Candidatus Woesebacteria	-	-	-	-	Candidatus Woesebacteria bacterium GW2011 GWC1 43 10b	Candidatus Woesebacteria bacterium GW2011 GWC1 43 10b	1618585	Scaffold	50.3597	1.43885
GCA 000989425.1	Bacteria	Candidatus Woesebacteria	-	-	-	-	Candidatus Woesebacteria bacterium GW2011 GWC2 31 9	Candidatus Woesebacteria bacterium GW2011 GWC2 31 9	1618586	Scaffold	71.223	0
GCA 000989595.1	Bacteria	Candidatus Woesebacteria	-	-	-	-	Candidatus Woesebacteria bacterium GW2011 GWC2 33 12	Candidatus Woesebacteria bacterium GW2011 GWC2 33 12	1618587	Scaffold	67.6259	0
GCA 000994465.1	Bacteria	Candidatus Woesebacteria	-	-	-	-	Candidatus Woesebacteria bacterium GW2011 GWC2 40 30	Candidatus Woesebacteria bacterium GW2011 GWC2 40 30	1618588	Scaffold	54.6763	0
GCA 001002085.1	Bacteria	Candidatus Woesebacteria	-	-	-	-	Candidatus Woesebacteria bacterium GW2011 GWC2 45 9	Candidatus Woesebacteria bacterium GW2011 GWC2 45 9	1618589	Scaffold	60.4317	0.719424
GCA 001001295.1	Bacteria	Candidatus Woesebacteria	-	-	-	-	Candidatus Woesebacteria bacterium GW2011 GWC2 47 16	Candidatus Woesebacteria bacterium GW2011 GWC2 47 16	1618590	Scaffold	59.7122	0
GCA 000989245.1	Bacteria	Candidatus Woesebacteria	-	-	-	-	Candidatus Woesebacteria bacterium GW2011 GWD1 31 12	Candidatus Woesebacteria bacterium GW2011 GWD1 31 12	1618591	Contig	72.6619	0
GCA 000992255.1	Bacteria	Candidatus Woesebacteria	-	-	-	-	Candidatus Woesebacteria bacterium GW2011 GWD1 38 10	Candidatus Woesebacteria bacterium GW2011 GWD1 38 10	1618592	Contig	60.4317	0
GCA 000996475.1	Bacteria	Candidatus Woesebacteria	-	-	-	-	Candidatus Woesebacteria bacterium GW2011 GWD1 41 12	Candidatus Woesebacteria bacterium GW2011 GWD1 41 12	1618593	Contig	63.3094	0
GCA 001001215.1	Bacteria	Candidatus Woesebacteria	-	-	-	-	Candidatus Woesebacteria bacterium GW2011 GWD1 47 21	Candidatus Woesebacteria bacterium GW2011 GWD1 47 21	1618594	Scaffold	48.9209	0
GCA 000996165.1	Bacteria	Candidatus Woesebacteria	-	-	-	-	Candidatus Woesebacteria bacterium GW2011 GWD2 40 19	Candidatus Woesebacteria bacterium GW2011 GWD2 40 19	1618595	Scaffold	70.5036	0.719424
GCA 000990655.1	Bacteria	Candidatus Woesebacteria	-	-	-	-	Candidatus Woesebacteria bacterium GW2011 GWE1 35 20	Candidatus Woesebacteria bacterium GW2011 GWE1 35 20	1618596	Contig	72.6619	0
GCA 000996975.1	Bacteria	Candidatus Woesebacteria	-	-	-	-	Candidatus Woesebacteria bacterium GW2011 GWE1 41 24	Candidatus Woesebacteria bacterium GW2011 GWE1 41 24	1618597	Scaffold	58.9928	0
GCA 001001545.1	Bacteria	Candidatus Woesebacteria	-	-	-	-	Candidatus Woesebacteria bacterium GW2011 GWE1 45 18	Candidatus Woesebacteria bacterium GW2011 GWE1 45 18	1618598	Scaffold	61.8705	0.719424
GCA 000989405.1	Bacteria	Candidatus Woesebacteria	-	-	-	-	Candidatus Woesebacteria bacterium GW2011 GWE2 31 6	Candidatus Woesebacteria bacterium GW2011 GWE2 31 6	1618599	Scaffold	46.0432	0
GCA 001029755.1	Bacteria	Candidatus Woesebacteria	-	-	-	-	Candidatus Woesebacteria bacterium GW2011 GWF1 31 35	Candidatus Woesebacteria bacterium GW2011 GWF1 31 35	1618600	Complete Genome	71.9424	0
GCA 000994255.1	Bacteria	Candidatus Woesebacteria	-	-	-	-	Candidatus Woesebacteria bacterium GW2011 GWF1 40 24	Candidatus Woesebacteria bacterium GW2011 GWF1 40 24	1618601	Scaffold	52.518	0
GCA 001002255.1	Bacteria	Candidatus Woesebacteria	-	-	-	-	Candidatus Woesebacteria bacterium GW2011 GWF1 46 13	Candidatus Woesebacteria bacterium GW2011 GWF1 46 13	1618602	Scaffold	56.8345	0
GCA 000989485.1	Bacteria	Candidatus Woesebacteria	-	-	-	-	Candidatus Woesebacteria bacterium GW2011 GWF2 32 16	Candidatus Woesebacteria bacterium GW2011 GWF2 32 16	1618603	Scaffold	72.6619	0
GCA 001002935.1	Bacteria	Candidatus Woesebacteria	-	-	-	-	Candidatus Woesebacteria bacterium GW2011 GWF2 46 8	Candidatus Woesebacteria bacterium GW2011 GWF2 46 8	1618604	Scaffold	49.6403	1.43885
GCA 001791815.1	Bacteria	Candidatus Woesebacteria	-	-	-	-	Candidatus Woesebacteria bacterium GWA1 41 8	Candidatus Woesebacteria bacterium GWA1 41 8	1802471	Scaffold	57.554	0.719424
GCA 001791835.1	Bacteria	Candidatus Woesebacteria	-	-	-	-	Candidatus Woesebacteria bacterium GWA1 42 12	Candidatus Woesebacteria bacterium GWA1 42 12	1802472	Scaffold	49.6403	0
GCA 001791885.1	Bacteria	Candidatus Woesebacteria	-	-	-	-	Candidatus Woesebacteria bacterium GWB1 37 5	Candidatus Woesebacteria bacterium GWB1 37 5	1802473	Scaffold	56.1151	0
GCA 001791895.1	Bacteria	Candidatus Woesebacteria	-	-	-	-	Candidatus Woesebacteria bacterium GWB1 43 5	Candidatus Woesebacteria bacterium GWB1 43 5	1802474	Scaffold	44.6043	0
GCA 001791875.1	Bacteria	Candidatus Woesebacteria	-	-	-	-	Candidatus Woesebacteria bacterium GWC1 42 13	Candidatus Woesebacteria bacterium GWC1 42 13	1802475	Scaffold	48.2014	0
GCA 001791935.1	Bacteria	Candidatus Woesebacteria	-	-	-	-	Candidatus Woesebacteria bacterium GWC2 33 12	Candidatus Woesebacteria bacterium GWC2 33 12	1802476	Scaffold	69.0647	0
GCA 001791955.1	Bacteria	Candidatus Woesebacteria	-	-	-	-	Candidatus Woesebacteria bacterium RBG 13 34 9	Candidatus Woesebacteria bacterium RBG 13 34 9	1802477	Scaffold	44.6043	0
GCA 001791965.1	Bacteria	Candidatus Woesebacteria	-	-	-	-	Candidatus Woesebacteria bacterium RBG 13 36 22	Candidatus Woesebacteria bacterium RBG 13 36 22	1802478	Scaffold	63.3094	0.719424
GCA 001791995.1	Bacteria	Candidatus Woesebacteria	-	-	-	-	Candidatus Woesebacteria bacterium RBG 13 46 13	Candidatus Woesebacteria bacterium RBG 13 46 13	1802479	Contig	69.7842	0
GCA 001792005.1	Bacteria	Candidatus Woesebacteria	-	-	-	-	Candidatus Woesebacteria bacterium RBG 16 34 12	Candidatus Woesebacteria bacterium RBG 16 34 12	1802480	Scaffold	57.554	0
GCA 001792035.1	Bacteria	Candidatus Woesebacteria	-	-	-	-	Candidatus Woesebacteria bacterium RBG 16 36 11	Candidatus Woesebacteria bacterium RBG 16 36 11	1802481	Scaffold	0	0
GCA 001792055.1	Bacteria	Candidatus Woesebacteria	-	-	-	-	Candidatus Woesebacteria bacterium RBG 16 39 8b	Candidatus Woesebacteria bacterium RBG 16 39 8b	1802482	Scaffold	40.2878	0.719424
GCA 001792065.1	Bacteria	Candidatus Woesebacteria	-	-	-	-	Candidatus Woesebacteria bacterium RBG 16 40 11	Candidatus Woesebacteria bacterium RBG 16 40 11	1802483	Scaffold	69.7842	1.43885
GCA 001792075.1	Bacteria	Candidatus Woesebacteria	-	-	-	-	Candidatus Woesebacteria bacterium RBG 16 41 13	Candidatus Woesebacteria bacterium RBG 16 41 13	1802484	Scaffold	70.5036	0.719424
GCA 001792115.1	Bacteria	Candidatus Woesebacteria	-	-	-	-	Candidatus Woesebacteria bacterium RBG 16 42 24	Candidatus Woesebacteria bacterium RBG 16 42 24	1802485	Contig	67.6259	0
GCA 001792135.1	Bacteria	Candidatus Woesebacteria	-	-	-	-	Candidatus Woesebacteria bacterium RBG 19FT COMBO 37 29	Candidatus Woesebacteria bacterium RBG 19FT COMBO 37 29	1802486	Scaffold	62.5899	0.719424
GCA 001792155.1	Bacteria	Candidatus Woesebacteria	-	-	-	-	Candidatus Woesebacteria bacterium RBG 19FT COMBO 42 9	Candidatus Woesebacteria bacterium RBG 19FT COMBO 42 9	1802487	Scaffold	60.4317	1.43885
GCA 001792165.1	Bacteria	Candidatus Woesebacteria	-	-	-	-	Candidatus Woesebacteria bacterium RBG 19FT COMBO 47 8	Candidatus Woesebacteria bacterium RBG 19FT COMBO 47 8	1802488	Scaffold	58.2734	0
GCA 001792185.1	Bacteria	Candidatus Woesebacteria	-	-	-	-	Candidatus Woesebacteria bacterium RIFCSPHIGHO2 01 FULL 37 10	Candidatus Woesebacteria bacterium RIFCSPHIGHO2 01 FULL 37 10	1802489	Scaffold	50.3597	0
GCA 001792215.1	Bacteria	Candidatus Woesebacteria	-	-	-	-	Candidatus Woesebacteria bacterium RIFCSPHIGHO2 01 FULL 38 10	Candidatus Woesebacteria bacterium RIFCSPHIGHO2 01 FULL 38 10	1802490	Scaffold	58.2734	0
GCA 001792225.1	Bacteria	Candidatus Woesebacteria	-	-	-	-	Candidatus Woesebacteria bacterium RIFCSPHIGHO2 01 FULL 38 26b	Candidatus Woesebacteria bacterium RIFCSPHIGHO2 01 FULL 38 26b	1802491	Scaffold	59.7122	0
GCA 001792255.1	Bacteria	Candidatus Woesebacteria	-	-	-	-	Candidatus Woesebacteria bacterium RIFCSPHIGHO2 01 FULL 38 9	Candidatus Woesebacteria bacterium RIFCSPHIGHO2 01 FULL 38 9	1802492	Scaffold	44.6043	0
GCA 001792265.1	Bacteria	Candidatus Woesebacteria	-	-	-	-	Candidatus Woesebacteria bacterium RIFCSPHIGHO2 01 FULL 38 9b	Candidatus Woesebacteria bacterium RIFCSPHIGHO2 01 FULL 38 9b	1802493	Scaffold	48.2014	0
GCA 001792295.1	Bacteria	Candidatus Woesebacteria	-	-	-	-	Candidatus Woesebacteria bacterium RIFCSPHIGHO2 01 FULL 39 17	Candidatus Woesebacteria bacterium RIFCSPHIGHO2 01 FULL 39 17	1802494	Scaffold	62.5899	0
GCA 001792305.1	Bacteria	Candidatus Woesebacteria	-	-	-	-	Candidatus Woesebacteria bacterium RIFCSPHIGHO2 01 FULL 39 23	Candidatus Woesebacteria bacterium RIFCSPHIGHO2 01 FULL 39 23	1802495	Scaffold	61.8705	0
GCA 001792335.1	Bacteria	Candidatus Woesebacteria	-	-	-	-	Candidatus Woesebacteria bacterium RIFCSPHIGHO2 01 FULL 39 28	Candidatus Woesebacteria bacterium RIFCSPHIGHO2 01 FULL 39 28	1802496	Scaffold	67.6259	0
GCA 001792345.1	Bacteria	Candidatus Woesebacteria	-	-	-	-	Candidatus Woesebacteria bacterium RIFCSPHIGHO2 01 FULL 39 32	Candidatus Woesebacteria bacterium RIFCSPHIGHO2 01 FULL 39 32	1802497	Scaffold	70.5036	0
GCA 001792385.1	Bacteria	Candidatus Woesebacteria	-	-	-	-	Candidatus Woesebacteria bacterium RIFCSPHIGHO2 01 FULL 39 95	Candidatus Woesebacteria bacterium RIFCSPHIGHO2 01 FULL 39 95	1802498	Scaffold	61.8705	0
GCA 001792375.1	Bacteria	Candidatus Woesebacteria	-	-	-	-	Candidatus Woesebacteria bacterium RIFCSPHIGHO2 01 FULL 40 22	Candidatus Woesebacteria bacterium RIFCSPHIGHO2 01 FULL 40 22	1802499	Scaffold	70.5036	1.43885
GCA 001792425.1	Bacteria	Candidatus Woesebacteria	-	-	-	-	Candidatus Woesebacteria bacterium RIFCSPHIGHO2 01 FULL 41 10	Candidatus Woesebacteria bacterium RIFCSPHIGHO2 01 FULL 41 10	1802500	Scaffold	56.1151	0.719424
GCA 001792415.1	Bacteria	Candidatus Woesebacteria	-	-	-	-	Candidatus Woesebacteria bacterium RIFCSPHIGHO2 01 FULL 42 80	Candidatus Woesebacteria bacterium RIFCSPHIGHO2 01 FULL 42 80	1802501	Scaffold	71.9424	0
GCA 001792465.1	Bacteria	Candidatus Woesebacteria	-	-	-	-	Candidatus Woesebacteria bacterium RIFCSPHIGHO2 01 FULL 44 10	Candidatus Woesebacteria bacterium RIFCSPHIGHO2 01 FULL 44 10	1802502	Scaffold	61.1511	0.719424
GCA 001792455.1	Bacteria	Candidatus Woesebacteria	-	-	-	-	Candidatus Woesebacteria bacterium RIFCSPHIGHO2 01 FULL 44 21	Candidatus Woesebacteria bacterium RIFCSPHIGHO2 01 FULL 44 21	1802503	Scaffold	64.7482	0.719424
GCA 001792495.1	Bacteria	Candidatus Woesebacteria	-	-	-	-	Candidatus Woesebacteria bacterium RIFCSPHIGHO2 02 FULL 38 9	Candidatus Woesebacteria bacterium RIFCSPHIGHO2 02 FULL 38 9	1802504	Scaffold	67.6259	0
GCA 001792515.1	Bacteria	Candidatus Woesebacteria	-	-	-	-	Candidatus Woesebacteria bacterium RIFCSPHIGHO2 02 FULL 39 13	Candidatus Woesebacteria bacterium RIFCSPHIGHO2 02 FULL 39 13	1802505	Scaffold	63.3094	0
GCA 001792535.1	Bacteria	Candidatus Woesebacteria	-	-	-	-	Candidatus Woesebacteria bacterium RIFCSPHIGHO2 02 FULL 42 20	Candidatus Woesebacteria bacterium RIFCSPHIGHO2 02 FULL 42 20	1802506	Scaffold	73.3813	0
GCA 001792545.1	Bacteria	Candidatus Woesebacteria	-	-	-	-	Candidatus Woesebacteria bacterium RIFCSPHIGHO2 12 FULL 38 11	Candidatus Woesebacteria bacterium RIFCSPHIGHO2 12 FULL 38 11	1802507	Scaffold	66.9065	0
GCA 001792575.1	Bacteria	Candidatus Woesebacteria	-	-	-	-	Candidatus Woesebacteria bacterium RIFCSPHIGHO2 12 FULL 38 9	Candidatus Woesebacteria bacterium RIFCSPHIGHO2 12 FULL 38 9	1802508	Scaffold	66.1871	1.43885
GCA 001792585.1	Bacteria	Candidatus Woesebacteria	-	-	-	-	Candidatus Woesebacteria bacterium RIFCSPHIGHO2 12 FULL 40 20	Candidatus Woesebacteria bacterium RIFCSPHIGHO2 12 FULL 40 20	1802509	Scaffold	63.3094	0
GCA 001792935.1	Bacteria	Candidatus Woesebacteria	-	-	-	-	Candidatus Woesebacteria bacterium RIFCSPHIGHO2 12 FULL 41 24	Candidatus Woesebacteria bacterium RIFCSPHIGHO2 12 FULL 41 24	1802510	Scaffold	73.3813	0
GCA 001792925.1	Bacteria	Candidatus Woesebacteria	-	-	-	-	Candidatus Woesebacteria bacterium RIFCSPHIGHO2 12 FULL 42 9	Candidatus Woesebacteria bacterium RIFCSPHIGHO2 12 FULL 42 9	1802511	Scaffold	56.8345	0
GCA 001792945.1	Bacteria	Candidatus Woesebacteria	-	-	-	-	Candidatus Woesebacteria bacterium RIFCSPHIGHO2 12 FULL 44 11	Candidatus Woesebacteria bacterium RIFCSPHIGHO2 12 FULL 44 11	1802512	Scaffold	64.0288	0
GCA 001792915.1	Bacteria	Candidatus Woesebacteria	-	-	-	-	Candidatus Woesebacteria bacterium RIFCSPHIGHO2 12 FULL 46 16	Candidatus Woesebacteria bacterium RIFCSPHIGHO2 12 FULL 46 16	1802513	Scaffold	61.8705	0
GCA 001792995.1	Bacteria	Candidatus Woesebacteria	-	-	-	-	Candidatus Woesebacteria bacterium RIFCSPLOWO2 01 FULL 37 19	Candidatus Woesebacteria bacterium RIFCSPLOWO2 01 FULL 37 19	1802514	Scaffold	61.1511	0
GCA 001793005.1	Bacteria	Candidatus Woesebacteria	-	-	-	-	Candidatus Woesebacteria bacterium RIFCSPLOWO2 01 FULL 38 20	Candidatus Woesebacteria bacterium RIFCSPLOWO2 01 FULL 38 20	1802515	Scaffold	72.6619	0.719424
GCA 001793015.1	Bacteria	Candidatus Woesebacteria	-	-	-	-	Candidatus Woesebacteria bacterium RIFCSPLOWO2 01 FULL 39 10	Candidatus Woesebacteria bacterium RIFCSPLOWO2 01 FULL 39 10	1802516	Scaffold	58.9928	0
GCA 001793025.1	Bacteria	Candidatus Woesebacteria	-	-	-	-	Candidatus Woesebacteria bacterium RIFCSPLOWO2 01 FULL 39 10b	Candidatus Woesebacteria bacterium RIFCSPLOWO2 01 FULL 39 10b	1802517	Scaffold	70.5036	0
GCA 001793075.1	Bacteria	Candidatus Woesebacteria	-	-	-	-	Candidatus Woesebacteria bacterium RIFCSPLOWO2 01 FULL 39 14	Candidatus Woesebacteria bacterium RIFCSPLOWO2 01 FULL 39 14	1802518	Scaffold	67.6259	0
GCA 001793085.1	Bacteria	Candidatus Woesebacteria	-	-	-	-	Candidatus Woesebacteria bacterium RIFCSPLOWO2 01 FULL 39 21	Candidatus Woesebacteria bacterium RIFCSPLOWO2 01 FULL 39 21	1802519	Scaffold	62.5899	0
GCA 001793095.1	Bacteria	Candidatus Woesebacteria	-	-	-	-	Candidatus Woesebacteria bacterium RIFCSPLOWO2 01 FULL 39 23	Candidatus Woesebacteria bacterium RIFCSPLOWO2 01 FULL 39 23	1802520	Scaffold	71.223	1.43885
GCA 001793105.1	Bacteria	Candidatus Woesebacteria	-	-	-	-	Candidatus Woesebacteria bacterium RIFCSPLOWO2 01 FULL 39 25	Candidatus Woesebacteria bacterium RIFCSPLOWO2 01 FULL 39 25	1802521	Scaffold	70.5036	0
GCA 001793155.1	Bacteria	Candidatus Woesebacteria	-	-	-	-	Candidatus Woesebacteria bacterium RIFCSPLOWO2 01 FULL 39 61	Candidatus Woesebacteria bacterium RIFCSPLOWO2 01 FULL 39 61	1802522	Contig	62.5899	0
GCA 001793165.1	Bacteria	Candidatus Woesebacteria	-	-	-	-	Candidatus Woesebacteria bacterium RIFCSPLOWO2 01 FULL 42 67	Candidatus Woesebacteria bacterium RIFCSPLOWO2 01 FULL 42 67	1802523	Scaffold	72.6619	0
GCA 001793175.1	Bacteria	Candidatus Woesebacteria	-	-	-	-	Candidatus Woesebacteria bacterium RIFCSPLOWO2 01 FULL 43 11	Candidatus Woesebacteria bacterium RIFCSPLOWO2 01 FULL 43 11	1802524	Scaffold	62.5899	0
GCA 001793185.1	Bacteria	Candidatus Woesebacteria	-	-	-	-	Candidatus Woesebacteria bacterium RIFCSPLOWO2 01 FULL 44 14	Candidatus Woesebacteria bacterium RIFCSPLOWO2 01 FULL 44 14	1802525	Scaffold	69.7842	1.43885
GCA 001793235.1	Bacteria	Candidatus Woesebacteria	-	-	-	-	Candidatus Woesebacteria bacterium RIFCSPLOWO2 01 FULL 44 24b	Candidatus Woesebacteria bacterium RIFCSPLOWO2 01 FULL 44 24b	1802526	Scaffold	68.3453	0
GCA 001793255.1	Bacteria	Candidatus Woesebacteria	-	-	-	-	Candidatus Woesebacteria bacterium RIFCSPLOWO2 02 FULL 42 10	Candidatus Woesebacteria bacterium RIFCSPLOWO2 02 FULL 42 10	1802527	Scaffold	70.5036	0
GCA 001793265.1	Bacteria	Candidatus Woesebacteria	-	-	-	-	Candidatus Woesebacteria bacterium RIFCSPLOWO2 12 FULL 39 9	Candidatus Woesebacteria bacterium RIFCSPLOWO2 12 FULL 39 9	1802528	Scaffold	68.3453	0
GCA 001793275.1	Bacteria	Candidatus Woesebacteria	-	-	-	-	Candidatus Woesebacteria bacterium RIFCSPLOWO2 12 FULL 42 8	Candidatus Woesebacteria bacterium RIFCSPLOWO2 12 FULL 42 8	1802529	Scaffold	52.518	0
GCA 001793315.1	Bacteria	Candidatus Woesebacteria	-	-	-	-	Candidatus Woesebacteria bacterium RIFOXYA1 FULL 31 71	Candidatus Woesebacteria bacterium RIFOXYA1 FULL 31 71	1802530	Contig	72.6619	0
GCA 001793335.1	Bacteria	Candidatus Woesebacteria	-	-	-	-	Candidatus Woesebacteria bacterium RIFOXYA1 FULL 38 9	Candidatus Woesebacteria bacterium RIFOXYA1 FULL 38 9	1802531	Scaffold	53.9568	0
GCA 001793345.1	Bacteria	Candidatus Woesebacteria	-	-	-	-	Candidatus Woesebacteria bacterium RIFOXYA1 FULL 40 18	Candidatus Woesebacteria bacterium RIFOXYA1 FULL 40 18	1802532	Scaffold	49.6403	0
GCA 001793355.1	Bacteria	Candidatus Woesebacteria	-	-	-	-	Candidatus Woesebacteria bacterium RIFOXYA1 FULL 43 16	Candidatus Woesebacteria bacterium RIFOXYA1 FULL 43 16	1802533	Scaffold	60.4317	0
GCA 001793395.1	Bacteria	Candidatus Woesebacteria	-	-	-	-	Candidatus Woesebacteria bacterium RIFOXYA1 FULL 43 9	Candidatus Woesebacteria bacterium RIFOXYA1 FULL 43 9	1802534	Scaffold	39.5683	0
GCA 001793415.1	Bacteria	Candidatus Woesebacteria	-	-	-	-	Candidatus Woesebacteria bacterium RIFOXYA1 FULL 48 16	Candidatus Woesebacteria bacterium RIFOXYA1 FULL 48 16	1802535	Scaffold	61.8705	0
GCA 001793425.1	Bacteria	Candidatus Woesebacteria	-	-	-	-	Candidatus Woesebacteria bacterium RIFOXYB1 FULL 31 120	Candidatus Woesebacteria bacterium RIFOXYB1 FULL 31 120	1802536	Scaffold	62.5899	0
GCA 001793465.1	Bacteria	Candidatus Woesebacteria	-	-	-	-	Candidatus Woesebacteria bacterium RIFOXYB1 FULL 33 9	Candidatus Woesebacteria bacterium RIFOXYB1 FULL 33 9	1802537	Scaffold	55.3957	0
GCA 001793475.1	Bacteria	Candidatus Woesebacteria	-	-	-	-	Candidatus Woesebacteria bacterium RIFOXYB1 FULL 38 16	Candidatus Woesebacteria bacterium RIFOXYB1 FULL 38 16	1802538	Scaffold	62.5899	0
GCA 001793485.1	Bacteria	Candidatus Woesebacteria	-	-	-	-	Candidatus Woesebacteria bacterium RIFOXYB1 FULL 40 26	Candidatus Woesebacteria bacterium RIFOXYB1 FULL 40 26	1802539	Scaffold	51.0791	0
GCA 001793455.1	Bacteria	Candidatus Woesebacteria	-	-	-	-	Candidatus Woesebacteria bacterium RIFOXYB1 FULL 41 13	Candidatus Woesebacteria bacterium RIFOXYB1 FULL 41 13	1802540	Scaffold	69.7842	0
GCA 001793535.1	Bacteria	Candidatus Woesebacteria	-	-	-	-	Candidatus Woesebacteria bacterium RIFOXYB1 FULL 42 36	Candidatus Woesebacteria bacterium RIFOXYB1 FULL 42 36	1802541	Scaffold	55.3957	0
GCA 001793545.1	Bacteria	Candidatus Woesebacteria	-	-	-	-	Candidatus Woesebacteria bacterium RIFOXYB1 FULL 47 31	Candidatus Woesebacteria bacterium RIFOXYB1 FULL 47 31	1802542	Scaffold	59.7122	0
GCA 001793555.1	Bacteria	Candidatus Woesebacteria	-	-	-	-	Candidatus Woesebacteria bacterium RIFOXYC1 FULL 31 51	Candidatus Woesebacteria bacterium RIFOXYC1 FULL 31 51	1802543	Contig	72.6619	0
GCA 001793575.1	Bacteria	Candidatus Woesebacteria	-	-	-	-	Candidatus Woesebacteria bacterium RIFOXYC1 FULL 41 14	Candidatus Woesebacteria bacterium RIFOXYC1 FULL 41 14	1802544	Scaffold	61.8705	0.719424
GCA 001793615.1	Bacteria	Candidatus Woesebacteria	-	-	-	-	Candidatus Woesebacteria bacterium RIFOXYC1 FULL 43 18	Candidatus Woesebacteria bacterium RIFOXYC1 FULL 43 18	1802545	Scaffold	56.8345	0
GCA 001793625.1	Bacteria	Candidatus Woesebacteria	-	-	-	-	Candidatus Woesebacteria bacterium RIFOXYC1 FULL 46 16	Candidatus Woesebacteria bacterium RIFOXYC1 FULL 46 16	1802546	Scaffold	55.3957	0
GCA 001793635.1	Bacteria	Candidatus Woesebacteria	-	-	-	-	Candidatus Woesebacteria bacterium RIFOXYD1 FULL 31 53	Candidatus Woesebacteria bacterium RIFOXYD1 FULL 31 53	1802547	Contig	72.6619	0
GCA 001793665.1	Bacteria	Candidatus Woesebacteria	-	-	-	-	Candidatus Woesebacteria bacterium RIFOXYD1 FULL 33 11	Candidatus Woesebacteria bacterium RIFOXYD1 FULL 33 11	1802548	Scaffold	62.5899	0
GCA 001793695.1	Bacteria	Candidatus Woesebacteria	-	-	-	-	Candidatus Woesebacteria bacterium RIFOXYD1 FULL 40 21	Candidatus Woesebacteria bacterium RIFOXYD1 FULL 40 21	1802549	Scaffold	56.8345	0
GCA 001793705.1	Bacteria	Candidatus Woesebacteria	-	-	-	-	Candidatus Woesebacteria bacterium RIFOXYD1 FULL 41 28	Candidatus Woesebacteria bacterium RIFOXYD1 FULL 41 28	1802550	Scaffold	71.223	0
GCA 001793715.1	Bacteria	Candidatus Woesebacteria	-	-	-	-	Candidatus Woesebacteria bacterium RIFOXYD1 FULL 43 18	Candidatus Woesebacteria bacterium RIFOXYD1 FULL 43 18	1802551	Scaffold	60.4317	0
GCA 001793755.1	Bacteria	Candidatus Woesebacteria	-	-	-	-	Candidatus Woesebacteria bacterium RIFOXYD1 FULL 46 19	Candidatus Woesebacteria bacterium RIFOXYD1 FULL 46 19	1802552	Scaffold	65.4676	0
GCA 003542615.1	Bacteria	Candidatus Shapirobacteria	-	-	-	-	Candidatus Shapirobacteria bacterium	Candidatus Shapirobacteria bacterium	2053613	Scaffold	70.5036	0
GCA 002779925.1	Bacteria	Candidatus Shapirobacteria	-	-	-	-	Candidatus Shapirobacteria bacterium CG03 land 8 20 14 0 80 35 14	Candidatus Shapirobacteria bacterium CG03 land 8 20 14 0 80 35 14	1974878	Scaffold	59.7122	0
GCA 002780325.1	Bacteria	Candidatus Shapirobacteria	-	-	-	-	Candidatus Shapirobacteria bacterium CG03 land 8 20 14 0 80 39 12	Candidatus Shapirobacteria bacterium CG03 land 8 20 14 0 80 39 12	1974879	Scaffold	56.8345	0.719424
GCA 002780305.1	Bacteria	Candidatus Shapirobacteria	-	-	-	-	Candidatus Shapirobacteria bacterium CG03 land 8 20 14 0 80 40 19	Candidatus Shapirobacteria bacterium CG03 land 8 20 14 0 80 40 19	1974880	Scaffold	77.6978	0
GCA 002780135.1	Bacteria	Candidatus Shapirobacteria	-	-	-	-	Candidatus Shapirobacteria bacterium CG06 land 8 20 14 3 00 40 12	Candidatus Shapirobacteria bacterium CG06 land 8 20 14 3 00 40 12	1974881	Scaffold	67.6259	0
GCA 002779295.1	Bacteria	Candidatus Shapirobacteria	-	-	-	-	Candidatus Shapirobacteria bacterium CG07 land 8 20 14 0 80 39 12	Candidatus Shapirobacteria bacterium CG07 land 8 20 14 0 80 39 12	1974480	Scaffold	53.2374	0
GCA 002779305.1	Bacteria	Candidatus Shapirobacteria	-	-	-	-	Candidatus Shapirobacteria bacterium CG07 land 8 20 14 0 80 39 18	Candidatus Shapirobacteria bacterium CG07 land 8 20 14 0 80 39 18	1974882	Scaffold	51.0791	0
GCA 002778865.1	Bacteria	Candidatus Shapirobacteria	-	-	-	-	Candidatus Shapirobacteria bacterium CG08 land 8 20 14 0 20 39 18	Candidatus Shapirobacteria bacterium CG08 land 8 20 14 0 20 39 18	1974883	Contig	69.7842	0
GCA 002774085.1	Bacteria	Candidatus Shapirobacteria	-	-	-	-	Candidatus Shapirobacteria bacterium CG09 land 8 20 14 0 10 38 17	Candidatus Shapirobacteria bacterium CG09 land 8 20 14 0 10 38 17	1974884	Scaffold	63.3094	0
GCA 002774065.1	Bacteria	Candidatus Shapirobacteria	-	-	-	-	Candidatus Shapirobacteria bacterium CG09 land 8 20 14 0 10 39 12	Candidatus Shapirobacteria bacterium CG09 land 8 20 14 0 10 39 12	1974885	Scaffold	64.0288	0
GCA 002774075.1	Bacteria	Candidatus Shapirobacteria	-	-	-	-	Candidatus Shapirobacteria bacterium CG09 land 8 20 14 0 10 47 13	Candidatus Shapirobacteria bacterium CG09 land 8 20 14 0 10 47 13	1974481	Scaffold	53.9568	0
GCA 002778795.1	Bacteria	Candidatus Shapirobacteria	-	-	-	-	Candidatus Shapirobacteria bacterium CG09 land 8 20 14 0 10 49 15	Candidatus Shapirobacteria bacterium CG09 land 8 20 14 0 10 49 15	1974482	Scaffold	53.2374	0
GCA 002793715.1	Bacteria	Candidatus Shapirobacteria	-	-	-	-	Candidatus Shapirobacteria bacterium CG10 big fil rev 8 21 14 0 10 36 6	Candidatus Shapirobacteria bacterium CG10 big fil rev 8 21 14 0 10 36 6	1974886	Scaffold	52.518	0
GCA 002793675.1	Bacteria	Candidatus Shapirobacteria	-	-	-	-	Candidatus Shapirobacteria bacterium CG10 big fil rev 8 21 14 0 10 38 14	Candidatus Shapirobacteria bacterium CG10 big fil rev 8 21 14 0 10 38 14	1974483	Scaffold	46.7626	4.31655
GCA 002793655.1	Bacteria	Candidatus Shapirobacteria	-	-	-	-	Candidatus Shapirobacteria bacterium CG10 big fil rev 8 21 14 0 10 38 8	Candidatus Shapirobacteria bacterium CG10 big fil rev 8 21 14 0 10 38 8	1974887	Scaffold	64.0288	0.719424
GCA 002793695.1	Bacteria	Candidatus Shapirobacteria	-	-	-	-	Candidatus Shapirobacteria bacterium CG10 big fil rev 8 21 14 0 10 40 9	Candidatus Shapirobacteria bacterium CG10 big fil rev 8 21 14 0 10 40 9	1974888	Scaffold	60.4317	0.719424
GCA 002793635.1	Bacteria	Candidatus Shapirobacteria	-	-	-	-	Candidatus Shapirobacteria bacterium CG10 big fil rev 8 21 14 0 10 48 15	Candidatus Shapirobacteria bacterium CG10 big fil rev 8 21 14 0 10 48 15	1974484	Scaffold	55.3957	0
GCA 002786995.1	Bacteria	Candidatus Shapirobacteria	-	-	-	-	Candidatus Shapirobacteria bacterium CG11 big fil rev 8 21 14 0 20 40 12	Candidatus Shapirobacteria bacterium CG11 big fil rev 8 21 14 0 20 40 12	1974889	Scaffold	73.3813	0
GCA 001873665.1	Bacteria	Candidatus Shapirobacteria	-	-	-	-	Candidatus Shapirobacteria bacterium CG2 30 35 20	Candidatus Shapirobacteria bacterium CG2 30 35 20	1805376	Scaffold	57.554	0
GCA 002792215.1	Bacteria	Candidatus Shapirobacteria	-	-	-	-	Candidatus Shapirobacteria bacterium CG 4 10 14 0 2 um filter 40 12	Candidatus Shapirobacteria bacterium CG 4 10 14 0 2 um filter 40 12	1974871	Scaffold	66.1871	0.719424
GCA 002784465.1	Bacteria	Candidatus Shapirobacteria	-	-	-	-	Candidatus Shapirobacteria bacterium CG 4 10 14 0 8 um filter 39 15	Candidatus Shapirobacteria bacterium CG 4 10 14 0 8 um filter 39 15	1974872	Scaffold	68.3453	0
GCA 002782945.1	Bacteria	Candidatus Shapirobacteria	-	-	-	-	Candidatus Shapirobacteria bacterium CG 4 10 14 3 um filter 35 13	Candidatus Shapirobacteria bacterium CG 4 10 14 3 um filter 35 13	1974873	Scaffold	57.554	0
GCA 002787975.1	Bacteria	Candidatus Shapirobacteria	-	-	-	-	Candidatus Shapirobacteria bacterium CG 4 8 14 3 um filter 35 11	Candidatus Shapirobacteria bacterium CG 4 8 14 3 um filter 35 11	1974874	Scaffold	64.0288	0.719424
GCA 002787995.1	Bacteria	Candidatus Shapirobacteria	-	-	-	-	Candidatus Shapirobacteria bacterium CG 4 8 14 3 um filter 39 11	Candidatus Shapirobacteria bacterium CG 4 8 14 3 um filter 39 11	1974875	Scaffold	69.7842	0
GCA 002788935.1	Bacteria	Candidatus Shapirobacteria	-	-	-	-	Candidatus Shapirobacteria bacterium CG 4 9 14 0 2 um filter 39 11	Candidatus Shapirobacteria bacterium CG 4 9 14 0 2 um filter 39 11	1974478	Scaffold	60.4317	1.43885
GCA 002788915.1	Bacteria	Candidatus Shapirobacteria	-	-	-	-	Candidatus Shapirobacteria bacterium CG 4 9 14 0 2 um filter 40 11	Candidatus Shapirobacteria bacterium CG 4 9 14 0 2 um filter 40 11	1974876	Scaffold	73.3813	1.43885
GCA 002791175.1	Bacteria	Candidatus Shapirobacteria	-	-	-	-	Candidatus Shapirobacteria bacterium CG 4 9 14 3 um filter 36 12	Candidatus Shapirobacteria bacterium CG 4 9 14 3 um filter 36 12	1974877	Scaffold	57.554	0
GCA 002791195.1	Bacteria	Candidatus Shapirobacteria	-	-	-	-	Candidatus Shapirobacteria bacterium CG 4 9 14 3 um filter 39 13	Candidatus Shapirobacteria bacterium CG 4 9 14 3 um filter 39 13	1974479	Scaffold	55.3957	0
GCA 000992285.1	Bacteria	Candidatus Shapirobacteria	-	-	-	-	Candidatus Shapirobacteria bacterium GW2011 GWE1 38 10	Candidatus Shapirobacteria bacterium GW2011 GWE1 38 10	1618488	Scaffold	69.0647	2.15827
GCA 000993215.1	Bacteria	Candidatus Shapirobacteria	-	-	-	-	Candidatus Shapirobacteria bacterium GW2011 GWE1 38 92	Candidatus Shapirobacteria bacterium GW2011 GWE1 38 92	1618489	Scaffold	55.3957	0
GCA 000992725.1	Bacteria	Candidatus Shapirobacteria	-	-	-	-	Candidatus Shapirobacteria bacterium GW2011 GWE2 38 30	Candidatus Shapirobacteria bacterium GW2011 GWE2 38 30	1618490	Scaffold	69.0647	0
GCA 000992605.1	Bacteria	Candidatus Shapirobacteria	-	-	-	-	Candidatus Shapirobacteria bacterium GW2011 GWF1 38 23	Candidatus Shapirobacteria bacterium GW2011 GWF1 38 23	1618491	Scaffold	66.9065	0
GCA 000989305.1	Bacteria	Candidatus Shapirobacteria	-	-	-	-	Candidatus Shapirobacteria bacterium GW2011 GWF2 37 20	Candidatus Shapirobacteria bacterium GW2011 GWF2 37 20	1618492	Scaffold	68.3453	0
GCA 001790895.1	Bacteria	Candidatus Shapirobacteria	-	-	-	-	Candidatus Shapirobacteria bacterium RBG 13 44 7	Candidatus Shapirobacteria bacterium RBG 13 44 7	1802149	Scaffold	40.2878	0.719424
GCA 001790735.1	Bacteria	Candidatus Shapirobacteria	-	-	-	-	Candidatus Shapirobacteria bacterium RIFOXYA1 FULL 39 17	Candidatus Shapirobacteria bacterium RIFOXYA1 FULL 39 17	1802150	Scaffold	61.8705	0
GCA 001790745.1	Bacteria	Candidatus Shapirobacteria	-	-	-	-	Candidatus Shapirobacteria bacterium RIFOXYB1 FULL 38 38	Candidatus Shapirobacteria bacterium RIFOXYB1 FULL 38 38	1802151	Scaffold	52.518	0
GCA 001790765.1	Bacteria	Candidatus Shapirobacteria	-	-	-	-	Candidatus Shapirobacteria bacterium RIFOXYC1 FULL 38 24	Candidatus Shapirobacteria bacterium RIFOXYC1 FULL 38 24	1802152	Scaffold	51.0791	0
GCA 001790905.1	Bacteria	Candidatus Shapirobacteria	-	-	-	-	Candidatus Shapirobacteria bacterium RIFOXYD1 FULL 38 32	Candidatus Shapirobacteria bacterium RIFOXYD1 FULL 38 32	1802153	Scaffold	66.9065	0
GCA 002781095.1	Bacteria	Candidatus Roizmanbacteria	-	-	-	-	Candidatus Roizmanbacteria bacterium CG01 land 8 20 14 3 00 33 9	Candidatus Roizmanbacteria bacterium CG01 land 8 20 14 3 00 33 9	1974843	Scaffold	48.2014	0.719424
GCA 002780795.1	Bacteria	Candidatus Roizmanbacteria	-	-	-	-	Candidatus Roizmanbacteria bacterium CG02 land 8 20 14 3 00 36 15	Candidatus Roizmanbacteria bacterium CG02 land 8 20 14 3 00 36 15	1974844	Scaffold	72.6619	0
GCA 002781225.1	Bacteria	Candidatus Roizmanbacteria	-	-	-	-	Candidatus Roizmanbacteria bacterium CG03 land 8 20 14 0 80 35 26	Candidatus Roizmanbacteria bacterium CG03 land 8 20 14 0 80 35 26	1974845	Scaffold	69.0647	2.15827
GCA 002779965.1	Bacteria	Candidatus Roizmanbacteria	-	-	-	-	Candidatus Roizmanbacteria bacterium CG03 land 8 20 14 0 80 36 21	Candidatus Roizmanbacteria bacterium CG03 land 8 20 14 0 80 36 21	1974846	Scaffold	72.6619	0
GCA 002780365.1	Bacteria	Candidatus Roizmanbacteria	-	-	-	-	Candidatus Roizmanbacteria bacterium CG03 land 8 20 14 0 80 39 12	Candidatus Roizmanbacteria bacterium CG03 land 8 20 14 0 80 39 12	1974847	Scaffold	64.7482	1.43885
GCA 002779665.1	Bacteria	Candidatus Roizmanbacteria	-	-	-	-	Candidatus Roizmanbacteria bacterium CG06 land 8 20 14 3 00 34 14	Candidatus Roizmanbacteria bacterium CG06 land 8 20 14 3 00 34 14	1974848	Scaffold	56.1151	1.43885
GCA 002779985.1	Bacteria	Candidatus Roizmanbacteria	-	-	-	-	Candidatus Roizmanbacteria bacterium CG07 land 8 20 14 0 80 34 15	Candidatus Roizmanbacteria bacterium CG07 land 8 20 14 0 80 34 15	1974849	Scaffold	65.4676	2.8777
GCA 002774185.1	Bacteria	Candidatus Roizmanbacteria	-	-	-	-	Candidatus Roizmanbacteria bacterium CG09 land 8 20 14 0 10 41 9	Candidatus Roizmanbacteria bacterium CG09 land 8 20 14 0 10 41 9	1974850	Scaffold	56.1151	0
GCA 002793785.1	Bacteria	Candidatus Roizmanbacteria	-	-	-	-	Candidatus Roizmanbacteria bacterium CG10 big fil rev 8 21 14 0 10 36 26	Candidatus Roizmanbacteria bacterium CG10 big fil rev 8 21 14 0 10 36 26	1974851	Scaffold	73.3813	0.719424
GCA 002793935.1	Bacteria	Candidatus Roizmanbacteria	-	-	-	-	Candidatus Roizmanbacteria bacterium CG10 big fil rev 8 21 14 0 10 39 12	Candidatus Roizmanbacteria bacterium CG10 big fil rev 8 21 14 0 10 39 12	1974852	Scaffold	60.4317	0
GCA 002793775.1	Bacteria	Candidatus Roizmanbacteria	-	-	-	-	Candidatus Roizmanbacteria bacterium CG10 big fil rev 8 21 14 0 10 39 6	Candidatus Roizmanbacteria bacterium CG10 big fil rev 8 21 14 0 10 39 6	1974853	Scaffold	58.9928	0
GCA 002793745.1	Bacteria	Candidatus Roizmanbacteria	-	-	-	-	Candidatus Roizmanbacteria bacterium CG10 big fil rev 8 21 14 0 10 45 7	Candidatus Roizmanbacteria bacterium CG10 big fil rev 8 21 14 0 10 45 7	1974854	Scaffold	60.4317	0
GCA 002795905.1	Bacteria	Candidatus Roizmanbacteria	-	-	-	-	Candidatus Roizmanbacteria bacterium CG11 big fil rev 8 21 14 0 20 35 14	Candidatus Roizmanbacteria bacterium CG11 big fil rev 8 21 14 0 20 35 14	1974855	Scaffold	66.1871	1.43885
GCA 002796045.1	Bacteria	Candidatus Roizmanbacteria	-	-	-	-	Candidatus Roizmanbacteria bacterium CG11 big fil rev 8 21 14 0 20 36 8	Candidatus Roizmanbacteria bacterium CG11 big fil rev 8 21 14 0 20 36 8	1974856	Scaffold	61.1511	0
GCA 002787005.1	Bacteria	Candidatus Roizmanbacteria	-	-	-	-	Candidatus Roizmanbacteria bacterium CG11 big fil rev 8 21 14 0 20 37 16	Candidatus Roizmanbacteria bacterium CG11 big fil rev 8 21 14 0 20 37 16	1974857	Scaffold	48.2014	0
GCA 002783185.1	Bacteria	Candidatus Roizmanbacteria	-	-	-	-	Candidatus Roizmanbacteria bacterium CG17 big fil post rev 8 21 14 2 50 39 7	Candidatus Roizmanbacteria bacterium CG17 big fil post rev 8 21 14 2 50 39 7	1974858	Scaffold	45.3237	0.719424
GCA 002787715.1	Bacteria	Candidatus Roizmanbacteria	-	-	-	-	Candidatus Roizmanbacteria bacterium CG22 combo CG10-13 8 21 14 all 33 16	Candidatus Roizmanbacteria bacterium CG22 combo CG10-13 8 21 14 all 33 16	1974859	Scaffold	58.2734	2.15827
GCA 002786595.1	Bacteria	Candidatus Roizmanbacteria	-	-	-	-	Candidatus Roizmanbacteria bacterium CG22 combo CG10-13 8 21 14 all 34 12	Candidatus Roizmanbacteria bacterium CG22 combo CG10-13 8 21 14 all 34 12	1974860	Scaffold	56.8345	0
GCA 002786575.1	Bacteria	Candidatus Roizmanbacteria	-	-	-	-	Candidatus Roizmanbacteria bacterium CG22 combo CG10-13 8 21 14 all 35 9	Candidatus Roizmanbacteria bacterium CG22 combo CG10-13 8 21 14 all 35 9	1974861	Scaffold	68.3453	2.15827
GCA 002786635.1	Bacteria	Candidatus Roizmanbacteria	-	-	-	-	Candidatus Roizmanbacteria bacterium CG22 combo CG10-13 8 21 14 all 38 20	Candidatus Roizmanbacteria bacterium CG22 combo CG10-13 8 21 14 all 38 20	1974862	Scaffold	78.4173	0
GCA 002770715.1	Bacteria	Candidatus Roizmanbacteria	-	-	-	-	Candidatus Roizmanbacteria bacterium CG23 combo of CG06-09 8 20 14 all 35 49	Candidatus Roizmanbacteria bacterium CG23 combo of CG06-09 8 20 14 all 35 49	1974863	Scaffold	66.1871	0
GCA 001873595.1	Bacteria	Candidatus Roizmanbacteria	-	-	-	-	Candidatus Roizmanbacteria bacterium CG2 30 33 16	Candidatus Roizmanbacteria bacterium CG2 30 33 16	1805340	Scaffold	61.1511	0.719424
GCA 002792365.1	Bacteria	Candidatus Roizmanbacteria	-	-	-	-	Candidatus Roizmanbacteria bacterium CG 4 10 14 0 2 um filter 33 96	Candidatus Roizmanbacteria bacterium CG 4 10 14 0 2 um filter 33 96	1974821	Scaffold	48.2014	0
GCA 002792355.1	Bacteria	Candidatus Roizmanbacteria	-	-	-	-	Candidatus Roizmanbacteria bacterium CG 4 10 14 0 2 um filter 36 35	Candidatus Roizmanbacteria bacterium CG 4 10 14 0 2 um filter 36 35	1974822	Scaffold	67.6259	2.15827
GCA 002792295.1	Bacteria	Candidatus Roizmanbacteria	-	-	-	-	Candidatus Roizmanbacteria bacterium CG 4 10 14 0 2 um filter 36 9	Candidatus Roizmanbacteria bacterium CG 4 10 14 0 2 um filter 36 9	1974823	Scaffold	69.0647	2.8777
GCA 002792335.1	Bacteria	Candidatus Roizmanbacteria	-	-	-	-	Candidatus Roizmanbacteria bacterium CG 4 10 14 0 2 um filter 39 12	Candidatus Roizmanbacteria bacterium CG 4 10 14 0 2 um filter 39 12	1974824	Scaffold	64.7482	0
GCA 002792315.1	Bacteria	Candidatus Roizmanbacteria	-	-	-	-	Candidatus Roizmanbacteria bacterium CG 4 10 14 0 2 um filter 39 13	Candidatus Roizmanbacteria bacterium CG 4 10 14 0 2 um filter 39 13	1974825	Scaffold	74.1007	2.15827
GCA 002785065.1	Bacteria	Candidatus Roizmanbacteria	-	-	-	-	Candidatus Roizmanbacteria bacterium CG 4 10 14 0 8 um filter 33 9	Candidatus Roizmanbacteria bacterium CG 4 10 14 0 8 um filter 33 9	1974826	Scaffold	62.5899	1.43885
GCA 002785085.1	Bacteria	Candidatus Roizmanbacteria	-	-	-	-	Candidatus Roizmanbacteria bacterium CG 4 10 14 0 8 um filter 35 28	Candidatus Roizmanbacteria bacterium CG 4 10 14 0 8 um filter 35 28	1974827	Scaffold	70.5036	0.719424
GCA 002785015.1	Bacteria	Candidatus Roizmanbacteria	-	-	-	-	Candidatus Roizmanbacteria bacterium CG 4 10 14 0 8 um filter 36 36	Candidatus Roizmanbacteria bacterium CG 4 10 14 0 8 um filter 36 36	1974828	Scaffold	0	0
GCA 002784505.1	Bacteria	Candidatus Roizmanbacteria	-	-	-	-	Candidatus Roizmanbacteria bacterium CG 4 10 14 0 8 um filter 39 9	Candidatus Roizmanbacteria bacterium CG 4 10 14 0 8 um filter 39 9	1974829	Scaffold	65.4676	1.43885
GCA 002782995.1	Bacteria	Candidatus Roizmanbacteria	-	-	-	-	Candidatus Roizmanbacteria bacterium CG 4 10 14 3 um filter 33 21	Candidatus Roizmanbacteria bacterium CG 4 10 14 3 um filter 33 21	1974830	Scaffold	58.2734	0
GCA 002782965.1	Bacteria	Candidatus Roizmanbacteria	-	-	-	-	Candidatus Roizmanbacteria bacterium CG 4 10 14 3 um filter 39 13	Candidatus Roizmanbacteria bacterium CG 4 10 14 3 um filter 39 13	1974831	Scaffold	58.9928	0.719424
GCA 002782145.1	Bacteria	Candidatus Roizmanbacteria	-	-	-	-	Candidatus Roizmanbacteria bacterium CG 4 8 14 3 um filter 34 9	Candidatus Roizmanbacteria bacterium CG 4 8 14 3 um filter 34 9	1974832	Scaffold	52.518	0.719424
GCA 002787905.1	Bacteria	Candidatus Roizmanbacteria	-	-	-	-	Candidatus Roizmanbacteria bacterium CG 4 8 14 3 um filter 35 14	Candidatus Roizmanbacteria bacterium CG 4 8 14 3 um filter 35 14	1974833	Scaffold	65.4676	0
GCA 002787875.1	Bacteria	Candidatus Roizmanbacteria	-	-	-	-	Candidatus Roizmanbacteria bacterium CG 4 8 14 3 um filter 36 10	Candidatus Roizmanbacteria bacterium CG 4 8 14 3 um filter 36 10	1974834	Scaffold	70.5036	0
GCA 002787895.1	Bacteria	Candidatus Roizmanbacteria	-	-	-	-	Candidatus Roizmanbacteria bacterium CG 4 8 14 3 um filter 36 12	Candidatus Roizmanbacteria bacterium CG 4 8 14 3 um filter 36 12	1974835	Scaffold	65.4676	2.15827
GCA 002788805.1	Bacteria	Candidatus Roizmanbacteria	-	-	-	-	Candidatus Roizmanbacteria bacterium CG 4 9 14 0 2 um filter 35 15	Candidatus Roizmanbacteria bacterium CG 4 9 14 0 2 um filter 35 15	1974836	Scaffold	69.7842	0.719424
GCA 002788835.1	Bacteria	Candidatus Roizmanbacteria	-	-	-	-	Candidatus Roizmanbacteria bacterium CG 4 9 14 0 2 um filter 36 12	Candidatus Roizmanbacteria bacterium CG 4 9 14 0 2 um filter 36 12	1974837	Scaffold	64.0288	1.43885
GCA 002788855.1	Bacteria	Candidatus Roizmanbacteria	-	-	-	-	Candidatus Roizmanbacteria bacterium CG 4 9 14 0 2 um filter 38 17	Candidatus Roizmanbacteria bacterium CG 4 9 14 0 2 um filter 38 17	1974838	Contig	79.1367	0
GCA 002788865.1	Bacteria	Candidatus Roizmanbacteria	-	-	-	-	Candidatus Roizmanbacteria bacterium CG 4 9 14 0 2 um filter 39 13	Candidatus Roizmanbacteria bacterium CG 4 9 14 0 2 um filter 39 13	1974839	Scaffold	71.9424	0
GCA 002789465.1	Bacteria	Candidatus Roizmanbacteria	-	-	-	-	Candidatus Roizmanbacteria bacterium CG 4 9 14 0 8 um filter 34 12	Candidatus Roizmanbacteria bacterium CG 4 9 14 0 8 um filter 34 12	1974840	Scaffold	65.4676	1.43885
GCA 002791135.1	Bacteria	Candidatus Roizmanbacteria	-	-	-	-	Candidatus Roizmanbacteria bacterium CG 4 9 14 3 um filter 33 18	Candidatus Roizmanbacteria bacterium CG 4 9 14 3 um filter 33 18	1974841	Scaffold	55.3957	0.719424
GCA 002791115.1	Bacteria	Candidatus Roizmanbacteria	-	-	-	-	Candidatus Roizmanbacteria bacterium CG 4 9 14 3 um filter 36 11	Candidatus Roizmanbacteria bacterium CG 4 9 14 3 um filter 36 11	1974842	Scaffold	71.9424	0
GCA 000996505.1	Bacteria	Candidatus Roizmanbacteria	-	-	-	-	Candidatus Roizmanbacteria bacterium GW2011 GWA1 41 13	Candidatus Roizmanbacteria bacterium GW2011 GWA1 41 13	1618474	Scaffold	71.223	2.15827
GCA 000989445.1	Bacteria	Candidatus Roizmanbacteria	-	-	-	-	Candidatus Roizmanbacteria bacterium GW2011 GWA2 32 13	Candidatus Roizmanbacteria bacterium GW2011 GWA2 32 13	1618475	Scaffold	29.4964	0
GCA 000989935.1	Bacteria	Candidatus Roizmanbacteria	-	-	-	-	Candidatus Roizmanbacteria bacterium GW2011 GWA2 33 33	Candidatus Roizmanbacteria bacterium GW2011 GWA2 33 33	1618476	Scaffold	43.8849	0
GCA 000990245.1	Bacteria	Candidatus Roizmanbacteria	-	-	-	-	Candidatus Roizmanbacteria bacterium GW2011 GWA2 34 18	Candidatus Roizmanbacteria bacterium GW2011 GWA2 34 18	1618477	Scaffold	41.0072	0
GCA 000990565.1	Bacteria	Candidatus Roizmanbacteria	-	-	-	-	Candidatus Roizmanbacteria bacterium GW2011 GWA2 35 19	Candidatus Roizmanbacteria bacterium GW2011 GWA2 35 19	1618478	Scaffold	61.8705	1.43885
GCA 000991055.1	Bacteria	Candidatus Roizmanbacteria	-	-	-	-	Candidatus Roizmanbacteria bacterium GW2011 GWA2 35 8	Candidatus Roizmanbacteria bacterium GW2011 GWA2 35 8	1618479	Scaffold	41.7266	0.719424
GCA 000991535.1	Bacteria	Candidatus Roizmanbacteria	-	-	-	-	Candidatus Roizmanbacteria bacterium GW2011 GWA2 36 23	Candidatus Roizmanbacteria bacterium GW2011 GWA2 36 23	1618480	Scaffold	56.1151	0
GCA 000990445.1	Bacteria	Candidatus Roizmanbacteria	-	-	-	-	Candidatus Roizmanbacteria bacterium GW2011 GWA2 37 7	Candidatus Roizmanbacteria bacterium GW2011 GWA2 37 7	1618481	Scaffold	58.9928	0.719424
GCA 000994655.1	Bacteria	Candidatus Roizmanbacteria	-	-	-	-	Candidatus Roizmanbacteria bacterium GW2011 GWB1 40 7	Candidatus Roizmanbacteria bacterium GW2011 GWB1 40 7	1618482	Scaffold	72.6619	2.15827
GCA 000991135.1	Bacteria	Candidatus Roizmanbacteria	-	-	-	-	Candidatus Roizmanbacteria bacterium GW2011 GWC1 37 12	Candidatus Roizmanbacteria bacterium GW2011 GWC1 37 12	1618483	Contig	71.9424	0.719424
GCA 000990305.1	Bacteria	Candidatus Roizmanbacteria	-	-	-	-	Candidatus Roizmanbacteria bacterium GW2011 GWC2 34 23	Candidatus Roizmanbacteria bacterium GW2011 GWC2 34 23	1618484	Scaffold	62.5899	0.719424
GCA 000990465.1	Bacteria	Candidatus Roizmanbacteria	-	-	-	-	Candidatus Roizmanbacteria bacterium GW2011 GWC2 35 12	Candidatus Roizmanbacteria bacterium GW2011 GWC2 35 12	1618485	Scaffold	55.3957	1.43885
GCA 000990725.1	Bacteria	Candidatus Roizmanbacteria	-	-	-	-	Candidatus Roizmanbacteria bacterium GW2011 GWC2 37 13	Candidatus Roizmanbacteria bacterium GW2011 GWC2 37 13	1618486	Contig	69.7842	0.719424
GCA 000997505.1	Bacteria	Candidatus Roizmanbacteria	-	-	-	-	Candidatus Roizmanbacteria bacterium GW2011 GWC2 41 7	Candidatus Roizmanbacteria bacterium GW2011 GWC2 41 7	1618487	Scaffold	57.554	3.59712
GCA 001789285.1	Bacteria	Candidatus Roizmanbacteria	-	-	-	-	Candidatus Roizmanbacteria bacterium RIFCSPHIGHO2 01 FULL 35 10	Candidatus Roizmanbacteria bacterium RIFCSPHIGHO2 01 FULL 35 10	1802025	Scaffold	71.223	0.719424
GCA 001789305.1	Bacteria	Candidatus Roizmanbacteria	-	-	-	-	Candidatus Roizmanbacteria bacterium RIFCSPHIGHO2 01 FULL 37 16	Candidatus Roizmanbacteria bacterium RIFCSPHIGHO2 01 FULL 37 16	1802026	Scaffold	38.1295	0
GCA 001787885.1	Bacteria	Candidatus Roizmanbacteria	-	-	-	-	Candidatus Roizmanbacteria bacterium RIFCSPHIGHO2 01 FULL 37 16b	Candidatus Roizmanbacteria bacterium RIFCSPHIGHO2 01 FULL 37 16b	1802027	Scaffold	70.5036	0
GCA 001789325.1	Bacteria	Candidatus Roizmanbacteria	-	-	-	-	Candidatus Roizmanbacteria bacterium RIFCSPHIGHO2 01 FULL 38 15	Candidatus Roizmanbacteria bacterium RIFCSPHIGHO2 01 FULL 38 15	1802028	Scaffold	58.2734	0
GCA 001787915.1	Bacteria	Candidatus Roizmanbacteria	-	-	-	-	Candidatus Roizmanbacteria bacterium RIFCSPHIGHO2 01 FULL 38 41	Candidatus Roizmanbacteria bacterium RIFCSPHIGHO2 01 FULL 38 41	1802029	Scaffold	67.6259	0.719424
GCA 001789365.1	Bacteria	Candidatus Roizmanbacteria	-	-	-	-	Candidatus Roizmanbacteria bacterium RIFCSPHIGHO2 01 FULL 39 12b	Candidatus Roizmanbacteria bacterium RIFCSPHIGHO2 01 FULL 39 12b	1802030	Scaffold	71.9424	5.7554
GCA 001787935.1	Bacteria	Candidatus Roizmanbacteria	-	-	-	-	Candidatus Roizmanbacteria bacterium RIFCSPHIGHO2 01 FULL 39 12c	Candidatus Roizmanbacteria bacterium RIFCSPHIGHO2 01 FULL 39 12c	1802031	Scaffold	65.4676	4.31655
GCA 001787945.1	Bacteria	Candidatus Roizmanbacteria	-	-	-	-	Candidatus Roizmanbacteria bacterium RIFCSPHIGHO2 01 FULL 39 24	Candidatus Roizmanbacteria bacterium RIFCSPHIGHO2 01 FULL 39 24	1802032	Scaffold	67.6259	0
GCA 001789355.1	Bacteria	Candidatus Roizmanbacteria	-	-	-	-	Candidatus Roizmanbacteria bacterium RIFCSPHIGHO2 01 FULL 39 8	Candidatus Roizmanbacteria bacterium RIFCSPHIGHO2 01 FULL 39 8	1802033	Scaffold	59.7122	0
GCA 001787965.1	Bacteria	Candidatus Roizmanbacteria	-	-	-	-	Candidatus Roizmanbacteria bacterium RIFCSPHIGHO2 01 FULL 40 98	Candidatus Roizmanbacteria bacterium RIFCSPHIGHO2 01 FULL 40 98	1802034	Scaffold	69.7842	0.719424
GCA 001789395.1	Bacteria	Candidatus Roizmanbacteria	-	-	-	-	Candidatus Roizmanbacteria bacterium RIFCSPHIGHO2 02 FULL 37 13b	Candidatus Roizmanbacteria bacterium RIFCSPHIGHO2 02 FULL 37 13b	1802035	Scaffold	73.3813	1.43885
GCA 001789405.1	Bacteria	Candidatus Roizmanbacteria	-	-	-	-	Candidatus Roizmanbacteria bacterium RIFCSPHIGHO2 02 FULL 37 15	Candidatus Roizmanbacteria bacterium RIFCSPHIGHO2 02 FULL 37 15	1802036	Scaffold	68.3453	0
GCA 001789435.1	Bacteria	Candidatus Roizmanbacteria	-	-	-	-	Candidatus Roizmanbacteria bacterium RIFCSPHIGHO2 02 FULL 37 24	Candidatus Roizmanbacteria bacterium RIFCSPHIGHO2 02 FULL 37 24	1802037	Scaffold	64.7482	1.43885
GCA 001787985.1	Bacteria	Candidatus Roizmanbacteria	-	-	-	-	Candidatus Roizmanbacteria bacterium RIFCSPHIGHO2 02 FULL 37 9b	Candidatus Roizmanbacteria bacterium RIFCSPHIGHO2 02 FULL 37 9b	1802038	Scaffold	64.7482	0.719424
GCA 001788015.1	Bacteria	Candidatus Roizmanbacteria	-	-	-	-	Candidatus Roizmanbacteria bacterium RIFCSPHIGHO2 02 FULL 38 11	Candidatus Roizmanbacteria bacterium RIFCSPHIGHO2 02 FULL 38 11	1802039	Scaffold	71.9424	0.719424
GCA 001788035.1	Bacteria	Candidatus Roizmanbacteria	-	-	-	-	Candidatus Roizmanbacteria bacterium RIFCSPHIGHO2 02 FULL 39 9	Candidatus Roizmanbacteria bacterium RIFCSPHIGHO2 02 FULL 39 9	1802040	Scaffold	56.8345	0.719424
GCA 001789445.1	Bacteria	Candidatus Roizmanbacteria	-	-	-	-	Candidatus Roizmanbacteria bacterium RIFCSPHIGHO2 02 FULL 40 13b	Candidatus Roizmanbacteria bacterium RIFCSPHIGHO2 02 FULL 40 13b	1802041	Scaffold	65.4676	0.719424
GCA 001789475.1	Bacteria	Candidatus Roizmanbacteria	-	-	-	-	Candidatus Roizmanbacteria bacterium RIFCSPHIGHO2 02 FULL 40 53	Candidatus Roizmanbacteria bacterium RIFCSPHIGHO2 02 FULL 40 53	1802024	Scaffold	69.7842	0.719424
GCA 001789485.1	Bacteria	Candidatus Roizmanbacteria	-	-	-	-	Candidatus Roizmanbacteria bacterium RIFCSPHIGHO2 02 FULL 40 9	Candidatus Roizmanbacteria bacterium RIFCSPHIGHO2 02 FULL 40 9	1802042	Scaffold	43.1655	0
GCA 001789515.1	Bacteria	Candidatus Roizmanbacteria	-	-	-	-	Candidatus Roizmanbacteria bacterium RIFCSPHIGHO2 02 FULL 43 11	Candidatus Roizmanbacteria bacterium RIFCSPHIGHO2 02 FULL 43 11	1802043	Scaffold	64.0288	0
GCA 001789535.1	Bacteria	Candidatus Roizmanbacteria	-	-	-	-	Candidatus Roizmanbacteria bacterium RIFCSPHIGHO2 12 41 18	Candidatus Roizmanbacteria bacterium RIFCSPHIGHO2 12 41 18	1802044	Scaffold	71.223	0.719424
GCA 001788045.1	Bacteria	Candidatus Roizmanbacteria	-	-	-	-	Candidatus Roizmanbacteria bacterium RIFCSPHIGHO2 12 FULL 33 9	Candidatus Roizmanbacteria bacterium RIFCSPHIGHO2 12 FULL 33 9	1802045	Scaffold	60.4317	2.15827
GCA 001788055.1	Bacteria	Candidatus Roizmanbacteria	-	-	-	-	Candidatus Roizmanbacteria bacterium RIFCSPHIGHO2 12 FULL 36 11	Candidatus Roizmanbacteria bacterium RIFCSPHIGHO2 12 FULL 36 11	1802046	Scaffold	69.0647	1.43885
GCA 001788095.1	Bacteria	Candidatus Roizmanbacteria	-	-	-	-	Candidatus Roizmanbacteria bacterium RIFCSPHIGHO2 12 FULL 37 23	Candidatus Roizmanbacteria bacterium RIFCSPHIGHO2 12 FULL 37 23	1802047	Scaffold	74.8201	1.43885
GCA 001789545.1	Bacteria	Candidatus Roizmanbacteria	-	-	-	-	Candidatus Roizmanbacteria bacterium RIFCSPHIGHO2 12 FULL 37 9b	Candidatus Roizmanbacteria bacterium RIFCSPHIGHO2 12 FULL 37 9b	1802048	Scaffold	56.1151	0
GCA 001789555.1	Bacteria	Candidatus Roizmanbacteria	-	-	-	-	Candidatus Roizmanbacteria bacterium RIFCSPHIGHO2 12 FULL 38 13	Candidatus Roizmanbacteria bacterium RIFCSPHIGHO2 12 FULL 38 13	1802049	Scaffold	66.9065	0
GCA 001788115.1	Bacteria	Candidatus Roizmanbacteria	-	-	-	-	Candidatus Roizmanbacteria bacterium RIFCSPHIGHO2 12 FULL 39 8	Candidatus Roizmanbacteria bacterium RIFCSPHIGHO2 12 FULL 39 8	1802050	Scaffold	53.2374	0
GCA 001788125.1	Bacteria	Candidatus Roizmanbacteria	-	-	-	-	Candidatus Roizmanbacteria bacterium RIFCSPHIGHO2 12 FULL 40 130	Candidatus Roizmanbacteria bacterium RIFCSPHIGHO2 12 FULL 40 130	1802051	Contig	69.7842	0.719424
GCA 001789595.1	Bacteria	Candidatus Roizmanbacteria	-	-	-	-	Candidatus Roizmanbacteria bacterium RIFCSPHIGHO2 12 FULL 41 11	Candidatus Roizmanbacteria bacterium RIFCSPHIGHO2 12 FULL 41 11	1802052	Scaffold	60.4317	4.31655
GCA 001789615.1	Bacteria	Candidatus Roizmanbacteria	-	-	-	-	Candidatus Roizmanbacteria bacterium RIFCSPHIGHO2 12 FULL 42 10	Candidatus Roizmanbacteria bacterium RIFCSPHIGHO2 12 FULL 42 10	1802053	Scaffold	51.7986	0
GCA 001788135.1	Bacteria	Candidatus Roizmanbacteria	-	-	-	-	Candidatus Roizmanbacteria bacterium RIFCSPHIGHO2 12 FULL 44 10	Candidatus Roizmanbacteria bacterium RIFCSPHIGHO2 12 FULL 44 10	1802054	Scaffold	45.3237	0
GCA 001789635.1	Bacteria	Candidatus Roizmanbacteria	-	-	-	-	Candidatus Roizmanbacteria bacterium RIFCSPLOWO2 01 FULL 35 13	Candidatus Roizmanbacteria bacterium RIFCSPLOWO2 01 FULL 35 13	1802055	Scaffold	68.3453	0.719424
GCA 001789645.1	Bacteria	Candidatus Roizmanbacteria	-	-	-	-	Candidatus Roizmanbacteria bacterium RIFCSPLOWO2 01 FULL 37 12	Candidatus Roizmanbacteria bacterium RIFCSPLOWO2 01 FULL 37 12	1802056	Scaffold	70.5036	1.43885
GCA 001789675.1	Bacteria	Candidatus Roizmanbacteria	-	-	-	-	Candidatus Roizmanbacteria bacterium RIFCSPLOWO2 01 FULL 37 13	Candidatus Roizmanbacteria bacterium RIFCSPLOWO2 01 FULL 37 13	1802057	Scaffold	55.3957	0
GCA 001789695.1	Bacteria	Candidatus Roizmanbacteria	-	-	-	-	Candidatus Roizmanbacteria bacterium RIFCSPLOWO2 01 FULL 37 16	Candidatus Roizmanbacteria bacterium RIFCSPLOWO2 01 FULL 37 16	1802058	Scaffold	70.5036	0
GCA 001789715.1	Bacteria	Candidatus Roizmanbacteria	-	-	-	-	Candidatus Roizmanbacteria bacterium RIFCSPLOWO2 01 FULL 37 57	Candidatus Roizmanbacteria bacterium RIFCSPLOWO2 01 FULL 37 57	1802059	Scaffold	64.0288	1.43885
GCA 001788165.1	Bacteria	Candidatus Roizmanbacteria	-	-	-	-	Candidatus Roizmanbacteria bacterium RIFCSPLOWO2 01 FULL 38 11	Candidatus Roizmanbacteria bacterium RIFCSPLOWO2 01 FULL 38 11	1802060	Scaffold	59.7122	0
GCA 001788195.1	Bacteria	Candidatus Roizmanbacteria	-	-	-	-	Candidatus Roizmanbacteria bacterium RIFCSPLOWO2 01 FULL 38 12	Candidatus Roizmanbacteria bacterium RIFCSPLOWO2 01 FULL 38 12	1802061	Scaffold	64.7482	0.719424
GCA 001789725.1	Bacteria	Candidatus Roizmanbacteria	-	-	-	-	Candidatus Roizmanbacteria bacterium RIFCSPLOWO2 01 FULL 39 19	Candidatus Roizmanbacteria bacterium RIFCSPLOWO2 01 FULL 39 19	1802062	Scaffold	59.7122	1.43885
GCA 001789745.1	Bacteria	Candidatus Roizmanbacteria	-	-	-	-	Candidatus Roizmanbacteria bacterium RIFCSPLOWO2 01 FULL 40 13	Candidatus Roizmanbacteria bacterium RIFCSPLOWO2 01 FULL 40 13	1802063	Scaffold	68.3453	0
GCA 001788215.1	Bacteria	Candidatus Roizmanbacteria	-	-	-	-	Candidatus Roizmanbacteria bacterium RIFCSPLOWO2 01 FULL 40 14	Candidatus Roizmanbacteria bacterium RIFCSPLOWO2 01 FULL 40 14	1802064	Scaffold	61.1511	0
GCA 001789775.1	Bacteria	Candidatus Roizmanbacteria	-	-	-	-	Candidatus Roizmanbacteria bacterium RIFCSPLOWO2 01 FULL 40 32	Candidatus Roizmanbacteria bacterium RIFCSPLOWO2 01 FULL 40 32	1802065	Scaffold	67.6259	0
GCA 001789795.1	Bacteria	Candidatus Roizmanbacteria	-	-	-	-	Candidatus Roizmanbacteria bacterium RIFCSPLOWO2 01 FULL 40 42	Candidatus Roizmanbacteria bacterium RIFCSPLOWO2 01 FULL 40 42	1802066	Contig	69.7842	0.719424
GCA 001789805.1	Bacteria	Candidatus Roizmanbacteria	-	-	-	-	Candidatus Roizmanbacteria bacterium RIFCSPLOWO2 01 FULL 41 22	Candidatus Roizmanbacteria bacterium RIFCSPLOWO2 01 FULL 41 22	1802067	Scaffold	65.4676	0
GCA 001789815.1	Bacteria	Candidatus Roizmanbacteria	-	-	-	-	Candidatus Roizmanbacteria bacterium RIFCSPLOWO2 01 FULL 42 14	Candidatus Roizmanbacteria bacterium RIFCSPLOWO2 01 FULL 42 14	1802068	Scaffold	46.7626	0
GCA 001789855.1	Bacteria	Candidatus Roizmanbacteria	-	-	-	-	Candidatus Roizmanbacteria bacterium RIFCSPLOWO2 01 FULL 44 13	Candidatus Roizmanbacteria bacterium RIFCSPLOWO2 01 FULL 44 13	1802069	Scaffold	58.2734	0
GCA 001789885.1	Bacteria	Candidatus Roizmanbacteria	-	-	-	-	Candidatus Roizmanbacteria bacterium RIFCSPLOWO2 01 FULL 45 11	Candidatus Roizmanbacteria bacterium RIFCSPLOWO2 01 FULL 45 11	1802070	Scaffold	45.3237	1.43885
GCA 001788225.1	Bacteria	Candidatus Roizmanbacteria	-	-	-	-	Candidatus Roizmanbacteria bacterium RIFCSPLOWO2 02 FULL 36 11	Candidatus Roizmanbacteria bacterium RIFCSPLOWO2 02 FULL 36 11	1802071	Scaffold	72.6619	1.43885
GCA 001789875.1	Bacteria	Candidatus Roizmanbacteria	-	-	-	-	Candidatus Roizmanbacteria bacterium RIFCSPLOWO2 02 FULL 37 19	Candidatus Roizmanbacteria bacterium RIFCSPLOWO2 02 FULL 37 19	1802072	Scaffold	72.6619	1.43885
GCA 001789895.1	Bacteria	Candidatus Roizmanbacteria	-	-	-	-	Candidatus Roizmanbacteria bacterium RIFCSPLOWO2 02 FULL 37 9	Candidatus Roizmanbacteria bacterium RIFCSPLOWO2 02 FULL 37 9	1802073	Scaffold	53.9568	0
GCA 001789935.1	Bacteria	Candidatus Roizmanbacteria	-	-	-	-	Candidatus Roizmanbacteria bacterium RIFCSPLOWO2 02 FULL 38 10	Candidatus Roizmanbacteria bacterium RIFCSPLOWO2 02 FULL 38 10	1802074	Scaffold	59.7122	1.43885
GCA 001789955.1	Bacteria	Candidatus Roizmanbacteria	-	-	-	-	Candidatus Roizmanbacteria bacterium RIFCSPLOWO2 02 FULL 39 8	Candidatus Roizmanbacteria bacterium RIFCSPLOWO2 02 FULL 39 8	1802075	Scaffold	53.9568	0
GCA 001789965.1	Bacteria	Candidatus Roizmanbacteria	-	-	-	-	Candidatus Roizmanbacteria bacterium RIFCSPLOWO2 02 FULL 40 13	Candidatus Roizmanbacteria bacterium RIFCSPLOWO2 02 FULL 40 13	1802076	Scaffold	70.5036	0.719424
GCA 001789995.1	Bacteria	Candidatus Roizmanbacteria	-	-	-	-	Candidatus Roizmanbacteria bacterium RIFCSPLOWO2 02 FULL 41 9	Candidatus Roizmanbacteria bacterium RIFCSPLOWO2 02 FULL 41 9	1802077	Scaffold	57.554	0
GCA 001788235.1	Bacteria	Candidatus Roizmanbacteria	-	-	-	-	Candidatus Roizmanbacteria bacterium RIFCSPLOWO2 02 FULL 43 10	Candidatus Roizmanbacteria bacterium RIFCSPLOWO2 02 FULL 43 10	1802078	Scaffold	58.9928	0
GCA 001790005.1	Bacteria	Candidatus Roizmanbacteria	-	-	-	-	Candidatus Roizmanbacteria bacterium RIFCSPLOWO2 12 FULL 37 7b	Candidatus Roizmanbacteria bacterium RIFCSPLOWO2 12 FULL 37 7b	1802079	Scaffold	58.2734	0
GCA 001790035.1	Bacteria	Candidatus Roizmanbacteria	-	-	-	-	Candidatus Roizmanbacteria bacterium RIFCSPLOWO2 12 FULL 40 12	Candidatus Roizmanbacteria bacterium RIFCSPLOWO2 12 FULL 40 12	1802080	Scaffold	71.223	0.719424
GCA 001790045.1	Bacteria	Candidatus Roizmanbacteria	-	-	-	-	Candidatus Roizmanbacteria bacterium RIFOXYA1 FULL 37 12	Candidatus Roizmanbacteria bacterium RIFOXYA1 FULL 37 12	1802081	Contig	75.5396	1.43885
GCA 001790075.1	Bacteria	Candidatus Roizmanbacteria	-	-	-	-	Candidatus Roizmanbacteria bacterium RIFOXYA1 FULL 41 12	Candidatus Roizmanbacteria bacterium RIFOXYA1 FULL 41 12	1802082	Scaffold	67.6259	0
GCA 001790095.1	Bacteria	Candidatus Roizmanbacteria	-	-	-	-	Candidatus Roizmanbacteria bacterium RIFOXYA2 FULL 38 14	Candidatus Roizmanbacteria bacterium RIFOXYA2 FULL 38 14	1802083	Contig	75.5396	1.43885
GCA 001788275.1	Bacteria	Candidatus Roizmanbacteria	-	-	-	-	Candidatus Roizmanbacteria bacterium RIFOXYA2 FULL 41 8	Candidatus Roizmanbacteria bacterium RIFOXYA2 FULL 41 8	1802084	Scaffold	58.9928	0
GCA 001790115.1	Bacteria	Candidatus Roizmanbacteria	-	-	-	-	Candidatus Roizmanbacteria bacterium RIFOXYB1 FULL 40 23	Candidatus Roizmanbacteria bacterium RIFOXYB1 FULL 40 23	1802085	Contig	75.5396	1.43885
GCA 001790125.1	Bacteria	Candidatus Roizmanbacteria	-	-	-	-	Candidatus Roizmanbacteria bacterium RIFOXYB1 FULL 41 27	Candidatus Roizmanbacteria bacterium RIFOXYB1 FULL 41 27	1802086	Scaffold	67.6259	0
GCA 001790155.1	Bacteria	Candidatus Roizmanbacteria	-	-	-	-	Candidatus Roizmanbacteria bacterium RIFOXYB2 FULL 38 10	Candidatus Roizmanbacteria bacterium RIFOXYB2 FULL 38 10	1802087	Scaffold	74.8201	1.43885
GCA 001790165.1	Bacteria	Candidatus Roizmanbacteria	-	-	-	-	Candidatus Roizmanbacteria bacterium RIFOXYB2 FULL 41 10	Candidatus Roizmanbacteria bacterium RIFOXYB2 FULL 41 10	1802088	Scaffold	68.3453	0
GCA 001790195.1	Bacteria	Candidatus Roizmanbacteria	-	-	-	-	Candidatus Roizmanbacteria bacterium RIFOXYC1 FULL 38 14	Candidatus Roizmanbacteria bacterium RIFOXYC1 FULL 38 14	1802089	Contig	75.5396	1.43885
GCA 001788295.1	Bacteria	Candidatus Roizmanbacteria	-	-	-	-	Candidatus Roizmanbacteria bacterium RIFOXYC1 FULL 41 16	Candidatus Roizmanbacteria bacterium RIFOXYC1 FULL 41 16	1802090	Scaffold	64.7482	0
GCA 001788305.1	Bacteria	Candidatus Roizmanbacteria	-	-	-	-	Candidatus Roizmanbacteria bacterium RIFOXYC2 FULL 38 9	Candidatus Roizmanbacteria bacterium RIFOXYC2 FULL 38 9	1802091	Scaffold	70.5036	1.43885
GCA 001788325.1	Bacteria	Candidatus Roizmanbacteria	-	-	-	-	Candidatus Roizmanbacteria bacterium RIFOXYC2 FULL 41 10	Candidatus Roizmanbacteria bacterium RIFOXYC2 FULL 41 10	1802092	Scaffold	56.1151	0
GCA 001788355.1	Bacteria	Candidatus Roizmanbacteria	-	-	-	-	Candidatus Roizmanbacteria bacterium RIFOXYD1 FULL 38 12	Candidatus Roizmanbacteria bacterium RIFOXYD1 FULL 38 12	1802093	Contig	75.5396	1.43885
GCA 001788375.1	Bacteria	Candidatus Roizmanbacteria	-	-	-	-	Candidatus Roizmanbacteria bacterium RIFOXYD1 FULL 41 24	Candidatus Roizmanbacteria bacterium RIFOXYD1 FULL 41 24	1802094	Scaffold	69.0647	0
GCA 003484695.1	Bacteria	Candidatus Pacebacteria	-	-	-	-	Candidatus Pacebacteria bacterium	Candidatus Pacebacteria bacterium	2053589	Scaffold	76.9784	0
GCA 002772855.1	Bacteria	Candidatus Pacebacteria	-	-	-	-	Candidatus Pacebacteria bacterium CG10 big fil rev 8 21 14 0 10 36 11	Candidatus Pacebacteria bacterium CG10 big fil rev 8 21 14 0 10 36 11	1974766	Scaffold	82.7338	0.719424
GCA 002772875.1	Bacteria	Candidatus Pacebacteria	-	-	-	-	Candidatus Pacebacteria bacterium CG10 big fil rev 8 21 14 0 10 40 26	Candidatus Pacebacteria bacterium CG10 big fil rev 8 21 14 0 10 40 26	1974767	Scaffold	74.8201	1.43885
GCA 002772735.1	Bacteria	Candidatus Pacebacteria	-	-	-	-	Candidatus Pacebacteria bacterium CG10 big fil rev 8 21 14 0 10 42 12	Candidatus Pacebacteria bacterium CG10 big fil rev 8 21 14 0 10 42 12	1974768	Scaffold	61.8705	2.8777
GCA 002772705.1	Bacteria	Candidatus Pacebacteria	-	-	-	-	Candidatus Pacebacteria bacterium CG10 big fil rev 8 21 14 0 10 44 11	Candidatus Pacebacteria bacterium CG10 big fil rev 8 21 14 0 10 44 11	1974769	Scaffold	71.9424	1.43885
GCA 002772695.1	Bacteria	Candidatus Pacebacteria	-	-	-	-	Candidatus Pacebacteria bacterium CG10 big fil rev 8 21 14 0 10 44 54	Candidatus Pacebacteria bacterium CG10 big fil rev 8 21 14 0 10 44 54	1974770	Scaffold	74.1007	2.15827
GCA 002772675.1	Bacteria	Candidatus Pacebacteria	-	-	-	-	Candidatus Pacebacteria bacterium CG10 big fil rev 8 21 14 0 10 45 6	Candidatus Pacebacteria bacterium CG10 big fil rev 8 21 14 0 10 45 6	1974771	Scaffold	67.6259	0.719424
GCA 002772645.1	Bacteria	Candidatus Pacebacteria	-	-	-	-	Candidatus Pacebacteria bacterium CG10 big fil rev 8 21 14 0 10 56 10	Candidatus Pacebacteria bacterium CG10 big fil rev 8 21 14 0 10 56 10	1974772	Scaffold	71.223	1.43885
GCA 002796085.1	Bacteria	Candidatus Pacebacteria	-	-	-	-	Candidatus Pacebacteria bacterium CG11 big fil rev 8 21 14 0 20 34 55	Candidatus Pacebacteria bacterium CG11 big fil rev 8 21 14 0 20 34 55	1974773	Scaffold	74.1007	1.43885
GCA 001872335.1	Bacteria	Candidatus Pacebacteria	-	-	-	-	Candidatus Pacebacteria bacterium CG1 02 43 31	Candidatus Pacebacteria bacterium CG1 02 43 31	1805299	Contig	73.3813	1.43885
GCA 001873435.1	Bacteria	Candidatus Pacebacteria	-	-	-	-	Candidatus Pacebacteria bacterium CG2 30 36 39	Candidatus Pacebacteria bacterium CG2 30 36 39	1805300	Contig	82.0144	0.719424
GCA 002792605.1	Bacteria	Candidatus Pacebacteria	-	-	-	-	Candidatus Pacebacteria bacterium CG 4 10 14 0 2 um filter 40 20	Candidatus Pacebacteria bacterium CG 4 10 14 0 2 um filter 40 20	1974758	Scaffold	75.5396	2.8777
GCA 002784625.1	Bacteria	Candidatus Pacebacteria	-	-	-	-	Candidatus Pacebacteria bacterium CG 4 10 14 0 8 um filter 42 14	Candidatus Pacebacteria bacterium CG 4 10 14 0 8 um filter 42 14	1974759	Scaffold	69.0647	1.43885
GCA 002784585.1	Bacteria	Candidatus Pacebacteria	-	-	-	-	Candidatus Pacebacteria bacterium CG 4 10 14 0 8 um filter 43 12	Candidatus Pacebacteria bacterium CG 4 10 14 0 8 um filter 43 12	1974760	Scaffold	76.259	1.43885
GCA 002783105.1	Bacteria	Candidatus Pacebacteria	-	-	-	-	Candidatus Pacebacteria bacterium CG 4 10 14 3 um filter 34 15	Candidatus Pacebacteria bacterium CG 4 10 14 3 um filter 34 15	1974761	Scaffold	78.4173	1.43885
GCA 002788635.1	Bacteria	Candidatus Pacebacteria	-	-	-	-	Candidatus Pacebacteria bacterium CG 4 9 14 0 2 um filter 34 50	Candidatus Pacebacteria bacterium CG 4 9 14 0 2 um filter 34 50	1974762	Scaffold	75.5396	1.43885
GCA 002788655.1	Bacteria	Candidatus Pacebacteria	-	-	-	-	Candidatus Pacebacteria bacterium CG 4 9 14 0 2 um filter 36 8	Candidatus Pacebacteria bacterium CG 4 9 14 0 2 um filter 36 8	1974763	Scaffold	74.8201	1.43885
GCA 002788675.1	Bacteria	Candidatus Pacebacteria	-	-	-	-	Candidatus Pacebacteria bacterium CG 4 9 14 0 2 um filter 40 15	Candidatus Pacebacteria bacterium CG 4 9 14 0 2 um filter 40 15	1974764	Scaffold	75.5396	2.15827
GCA 002790935.1	Bacteria	Candidatus Pacebacteria	-	-	-	-	Candidatus Pacebacteria bacterium CG 4 9 14 3 um filter 40 12	Candidatus Pacebacteria bacterium CG 4 9 14 3 um filter 40 12	1974765	Scaffold	75.5396	2.15827
GCA 001002135.1	Bacteria	Candidatus Pacebacteria	-	-	-	-	Candidatus Pacebacteria bacterium GW2011 GWA1 46 10	Candidatus Pacebacteria bacterium GW2011 GWA1 46 10	1618469	Scaffold	79.8561	0.719424
GCA 001003265.1	Bacteria	Candidatus Pacebacteria	-	-	-	-	Candidatus Pacebacteria bacterium GW2011 GWB1 47 8	Candidatus Pacebacteria bacterium GW2011 GWB1 47 8	1618470	Contig	61.8705	0.719424
GCA 000991725.1	Bacteria	Candidatus Pacebacteria	-	-	-	-	Candidatus Pacebacteria bacterium GW2011 GWF1 36 5	Candidatus Pacebacteria bacterium GW2011 GWF1 36 5	1618471	Scaffold	64.0288	0.719424
GCA 000993185.1	Bacteria	Candidatus Pacebacteria	-	-	-	-	Candidatus Pacebacteria bacterium GW2011 GWF2 38 9	Candidatus Pacebacteria bacterium GW2011 GWF2 38 9	1618472	Scaffold	78.4173	0.719424
GCA 001787315.1	Bacteria	Candidatus Pacebacteria	-	-	-	-	Candidatus Pacebacteria bacterium RIFCSPHIGHO2 01 FULL 46 10	Candidatus Pacebacteria bacterium RIFCSPHIGHO2 01 FULL 46 10	1801884	Scaffold	54.6763	0
GCA 001786475.1	Bacteria	Candidatus Pacebacteria	-	-	-	-	Candidatus Pacebacteria bacterium RIFCSPHIGHO2 01 FULL 46 16	Candidatus Pacebacteria bacterium RIFCSPHIGHO2 01 FULL 46 16	1801885	Scaffold	51.0791	1.43885
GCA 001786485.1	Bacteria	Candidatus Pacebacteria	-	-	-	-	Candidatus Pacebacteria bacterium RIFCSPHIGHO2 02 FULL 46 9	Candidatus Pacebacteria bacterium RIFCSPHIGHO2 02 FULL 46 9	1801886	Scaffold	56.1151	1.43885
GCA 001787385.1	Bacteria	Candidatus Pacebacteria	-	-	-	-	Candidatus Pacebacteria bacterium RIFCSPLOWO2 01 FULL 47 12	Candidatus Pacebacteria bacterium RIFCSPLOWO2 01 FULL 47 12	1801887	Scaffold	58.2734	1.43885
GCA 001787405.1	Bacteria	Candidatus Pacebacteria	-	-	-	-	Candidatus Pacebacteria bacterium RIFOXYA1 FULL 38 18	Candidatus Pacebacteria bacterium RIFOXYA1 FULL 38 18	1801888	Scaffold	78.4173	0.719424
GCA 001788645.1	Bacteria	Candidatus Pacebacteria	-	-	-	-	Candidatus Pacebacteria bacterium RIFOXYB1 FULL 39 46	Candidatus Pacebacteria bacterium RIFOXYB1 FULL 39 46	1801889	Scaffold	78.4173	0
GCA 001788675.1	Bacteria	Candidatus Pacebacteria	-	-	-	-	Candidatus Pacebacteria bacterium RIFOXYB1 FULL 44 10	Candidatus Pacebacteria bacterium RIFOXYB1 FULL 44 10	1801890	Scaffold	65.4676	0
GCA 001787375.1	Bacteria	Candidatus Pacebacteria	-	-	-	-	Candidatus Pacebacteria bacterium RIFOXYC1 FULL 39 21	Candidatus Pacebacteria bacterium RIFOXYC1 FULL 39 21	1801891	Scaffold	74.8201	0.719424
GCA 001787395.1	Bacteria	Candidatus Pacebacteria	-	-	-	-	Candidatus Pacebacteria bacterium RIFOXYD1 FULL 39 27	Candidatus Pacebacteria bacterium RIFOXYD1 FULL 39 27	1801892	Scaffold	76.9784	0.719424
GCA 003488235.1	Bacteria	Candidatus Levybacteria	-	-	-	-	Candidatus Levybacteria bacterium	Candidatus Levybacteria bacterium	2052151	Scaffold	76.259	2.15827
GCA 002773215.1	Bacteria	Candidatus Levybacteria	-	-	-	-	Candidatus Levybacteria bacterium CG10 big fil rev 8 21 14 0 10 35 13	Candidatus Levybacteria bacterium CG10 big fil rev 8 21 14 0 10 35 13	1974630	Scaffold	69.7842	0.719424
GCA 002773275.1	Bacteria	Candidatus Levybacteria	-	-	-	-	Candidatus Levybacteria bacterium CG10 big fil rev 8 21 14 0 10 36 30	Candidatus Levybacteria bacterium CG10 big fil rev 8 21 14 0 10 36 30	1974631	Scaffold	72.6619	0
GCA 002778485.1	Bacteria	Candidatus Levybacteria	-	-	-	-	Candidatus Levybacteria bacterium CG10 big fil rev 8 21 14 0 10 36 7	Candidatus Levybacteria bacterium CG10 big fil rev 8 21 14 0 10 36 7	1974632	Scaffold	53.9568	2.8777
GCA 002786605.1	Bacteria	Candidatus Levybacteria	-	-	-	-	Candidatus Levybacteria bacterium CG22 combo CG10-13 8 21 14 all 35 11	Candidatus Levybacteria bacterium CG22 combo CG10-13 8 21 14 all 35 11	1974633	Scaffold	71.223	0
GCA 001873215.1	Bacteria	Candidatus Levybacteria	-	-	-	-	Candidatus Levybacteria bacterium CG2 30 37 29	Candidatus Levybacteria bacterium CG2 30 37 29	1805237	Scaffold	78.4173	0
GCA 002793095.1	Bacteria	Candidatus Levybacteria	-	-	-	-	Candidatus Levybacteria bacterium CG 4 10 14 0 2 um filter 35 8	Candidatus Levybacteria bacterium CG 4 10 14 0 2 um filter 35 8	1974624	Scaffold	61.1511	0
GCA 002793055.1	Bacteria	Candidatus Levybacteria	-	-	-	-	Candidatus Levybacteria bacterium CG 4 10 14 0 2 um filter 36 16	Candidatus Levybacteria bacterium CG 4 10 14 0 2 um filter 36 16	1974625	Scaffold	78.4173	0
GCA 002784865.1	Bacteria	Candidatus Levybacteria	-	-	-	-	Candidatus Levybacteria bacterium CG 4 10 14 0 8 um filter 35 23	Candidatus Levybacteria bacterium CG 4 10 14 0 8 um filter 35 23	1974626	Scaffold	79.8561	0
GCA 002788395.1	Bacteria	Candidatus Levybacteria	-	-	-	-	Candidatus Levybacteria bacterium CG 4 9 14 0 2 um filter 35 21	Candidatus Levybacteria bacterium CG 4 9 14 0 2 um filter 35 21	1974627	Scaffold	77.6978	0
GCA 002790515.1	Bacteria	Candidatus Levybacteria	-	-	-	-	Candidatus Levybacteria bacterium CG 4 9 14 3 um filter 35 16	Candidatus Levybacteria bacterium CG 4 9 14 3 um filter 35 16	1974628	Scaffold	72.6619	0
GCA 002790535.1	Bacteria	Candidatus Levybacteria	-	-	-	-	Candidatus Levybacteria bacterium CG 4 9 14 3 um filter 36 7	Candidatus Levybacteria bacterium CG 4 9 14 3 um filter 36 7	1974629	Scaffold	66.9065	0
GCA 000990055.1	Bacteria	Candidatus Levybacteria	-	-	-	-	Candidatus Levybacteria bacterium GW2011 GWA1 37 16	Candidatus Levybacteria bacterium GW2011 GWA1 37 16	1618452	Scaffold	63.3094	0
GCA 000993335.1	Bacteria	Candidatus Levybacteria	-	-	-	-	Candidatus Levybacteria bacterium GW2011 GWA1 39 11	Candidatus Levybacteria bacterium GW2011 GWA1 39 11	1618453	Scaffold	72.6619	0.719424
GCA 000995025.1	Bacteria	Candidatus Levybacteria	-	-	-	-	Candidatus Levybacteria bacterium GW2011 GWA1 39 32	Candidatus Levybacteria bacterium GW2011 GWA1 39 32	1618454	Scaffold	61.8705	12.9496
GCA 000995075.1	Bacteria	Candidatus Levybacteria	-	-	-	-	Candidatus Levybacteria bacterium GW2011 GWA1 39 34	Candidatus Levybacteria bacterium GW2011 GWA1 39 34	1618455	Contig	34.5324	2.15827
GCA 000991365.1	Bacteria	Candidatus Levybacteria	-	-	-	-	Candidatus Levybacteria bacterium GW2011 GWA2 36 13	Candidatus Levybacteria bacterium GW2011 GWA2 36 13	1618456	Scaffold	43.1655	1.43885
GCA 000989745.1	Bacteria	Candidatus Levybacteria	-	-	-	-	Candidatus Levybacteria bacterium GW2011 GWA2 37 36	Candidatus Levybacteria bacterium GW2011 GWA2 37 36	1618457	Scaffold	51.7986	0.719424
GCA 000996065.1	Bacteria	Candidatus Levybacteria	-	-	-	-	Candidatus Levybacteria bacterium GW2011 GWA2 40 16	Candidatus Levybacteria bacterium GW2011 GWA2 40 16	1618458	Scaffold	0	0
GCA 000994125.1	Bacteria	Candidatus Levybacteria	-	-	-	-	Candidatus Levybacteria bacterium GW2011 GWA2 40 8	Candidatus Levybacteria bacterium GW2011 GWA2 40 8	1618459	Scaffold	73.3813	4.31655
GCA 000996635.1	Bacteria	Candidatus Levybacteria	-	-	-	-	Candidatus Levybacteria bacterium GW2011 GWA2 41 15	Candidatus Levybacteria bacterium GW2011 GWA2 41 15	1618460	Scaffold	73.3813	8.63309
GCA 000990905.1	Bacteria	Candidatus Levybacteria	-	-	-	-	Candidatus Levybacteria bacterium GW2011 GWB1 35 5	Candidatus Levybacteria bacterium GW2011 GWB1 35 5	1618461	Scaffold	42.446	0.719424
GCA 000991465.1	Bacteria	Candidatus Levybacteria	-	-	-	-	Candidatus Levybacteria bacterium GW2011 GWB1 36 18	Candidatus Levybacteria bacterium GW2011 GWB1 36 18	1618462	Contig	34.5324	0
GCA 000992095.1	Bacteria	Candidatus Levybacteria	-	-	-	-	Candidatus Levybacteria bacterium GW2011 GWB1 37 8	Candidatus Levybacteria bacterium GW2011 GWB1 37 8	1618463	Scaffold	70.5036	0.719424
GCA 000995305.1	Bacteria	Candidatus Levybacteria	-	-	-	-	Candidatus Levybacteria bacterium GW2011 GWB1 39 7	Candidatus Levybacteria bacterium GW2011 GWB1 39 7	1618464	Scaffold	59.7122	1.43885
GCA 000996805.1	Bacteria	Candidatus Levybacteria	-	-	-	-	Candidatus Levybacteria bacterium GW2011 GWB1 41 21	Candidatus Levybacteria bacterium GW2011 GWB1 41 21	1618465	Contig	61.1511	0
GCA 000996225.1	Bacteria	Candidatus Levybacteria	-	-	-	-	Candidatus Levybacteria bacterium GW2011 GWC1 40 19	Candidatus Levybacteria bacterium GW2011 GWC1 40 19	1618466	Contig	69.7842	0.719424
GCA 000989785.1	Bacteria	Candidatus Levybacteria	-	-	-	-	Candidatus Levybacteria bacterium GW2011 GWC2 37 7	Candidatus Levybacteria bacterium GW2011 GWC2 37 7	1618467	Scaffold	61.8705	1.43885
GCA 000994635.1	Bacteria	Candidatus Levybacteria	-	-	-	-	Candidatus Levybacteria bacterium GW2011 GWC2 40 7	Candidatus Levybacteria bacterium GW2011 GWC2 40 7	1618468	Scaffold	61.1511	6.47482
GCA 001783735.1	Bacteria	Candidatus Levybacteria	-	-	-	-	Candidatus Levybacteria bacterium RBG 13 35 9	Candidatus Levybacteria bacterium RBG 13 35 9	1798583	Scaffold	37.4101	0
GCA 001781995.1	Bacteria	Candidatus Levybacteria	-	-	-	-	Candidatus Levybacteria bacterium RBG 16 35 11	Candidatus Levybacteria bacterium RBG 16 35 11	1798584	Scaffold	56.8345	0
GCA 001783725.1	Bacteria	Candidatus Levybacteria	-	-	-	-	Candidatus Levybacteria bacterium RBG 16 35 6	Candidatus Levybacteria bacterium RBG 16 35 6	1798585	Scaffold	47.482	5.03597
GCA 001782015.1	Bacteria	Candidatus Levybacteria	-	-	-	-	Candidatus Levybacteria bacterium RIFCSPHIGHO2 01 FULL 36 15	Candidatus Levybacteria bacterium RIFCSPHIGHO2 01 FULL 36 15	1798586	Scaffold	75.5396	1.43885
GCA 001782045.1	Bacteria	Candidatus Levybacteria	-	-	-	-	Candidatus Levybacteria bacterium RIFCSPHIGHO2 01 FULL 36 15b	Candidatus Levybacteria bacterium RIFCSPHIGHO2 01 FULL 36 15b	1798587	Scaffold	75.5396	0.719424
GCA 001782035.1	Bacteria	Candidatus Levybacteria	-	-	-	-	Candidatus Levybacteria bacterium RIFCSPHIGHO2 01 FULL 37 17	Candidatus Levybacteria bacterium RIFCSPHIGHO2 01 FULL 37 17	1798588	Scaffold	77.6978	0
GCA 001782085.1	Bacteria	Candidatus Levybacteria	-	-	-	-	Candidatus Levybacteria bacterium RIFCSPHIGHO2 01 FULL 37 33	Candidatus Levybacteria bacterium RIFCSPHIGHO2 01 FULL 37 33	1798589	Scaffold	67.6259	0
GCA 001783775.1	Bacteria	Candidatus Levybacteria	-	-	-	-	Candidatus Levybacteria bacterium RIFCSPHIGHO2 01 FULL 38 12	Candidatus Levybacteria bacterium RIFCSPHIGHO2 01 FULL 38 12	1798590	Scaffold	67.6259	0
GCA 001782075.1	Bacteria	Candidatus Levybacteria	-	-	-	-	Candidatus Levybacteria bacterium RIFCSPHIGHO2 01 FULL 38 26	Candidatus Levybacteria bacterium RIFCSPHIGHO2 01 FULL 38 26	1798591	Scaffold	71.223	0
GCA 001782115.1	Bacteria	Candidatus Levybacteria	-	-	-	-	Candidatus Levybacteria bacterium RIFCSPHIGHO2 01 FULL 38 96	Candidatus Levybacteria bacterium RIFCSPHIGHO2 01 FULL 38 96	1798592	Scaffold	53.9568	0
GCA 001783795.1	Bacteria	Candidatus Levybacteria	-	-	-	-	Candidatus Levybacteria bacterium RIFCSPHIGHO2 01 FULL 40 10	Candidatus Levybacteria bacterium RIFCSPHIGHO2 01 FULL 40 10	1798593	Scaffold	58.9928	1.43885
GCA 001782125.1	Bacteria	Candidatus Levybacteria	-	-	-	-	Candidatus Levybacteria bacterium RIFCSPHIGHO2 01 FULL 40 15b	Candidatus Levybacteria bacterium RIFCSPHIGHO2 01 FULL 40 15b	1798594	Scaffold	53.2374	0
GCA 001783805.1	Bacteria	Candidatus Levybacteria	-	-	-	-	Candidatus Levybacteria bacterium RIFCSPHIGHO2 01 FULL 40 16	Candidatus Levybacteria bacterium RIFCSPHIGHO2 01 FULL 40 16	1798595	Scaffold	74.8201	0
GCA 001783815.1	Bacteria	Candidatus Levybacteria	-	-	-	-	Candidatus Levybacteria bacterium RIFCSPHIGHO2 01 FULL 40 58	Candidatus Levybacteria bacterium RIFCSPHIGHO2 01 FULL 40 58	1798596	Scaffold	75.5396	0
GCA 001783845.1	Bacteria	Candidatus Levybacteria	-	-	-	-	Candidatus Levybacteria bacterium RIFCSPHIGHO2 01 FULL 40 83	Candidatus Levybacteria bacterium RIFCSPHIGHO2 01 FULL 40 83	1798597	Scaffold	61.1511	0
GCA 001782165.1	Bacteria	Candidatus Levybacteria	-	-	-	-	Candidatus Levybacteria bacterium RIFCSPHIGHO2 01 FULL 41 15	Candidatus Levybacteria bacterium RIFCSPHIGHO2 01 FULL 41 15	1798598	Scaffold	74.1007	0
GCA 001783875.1	Bacteria	Candidatus Levybacteria	-	-	-	-	Candidatus Levybacteria bacterium RIFCSPHIGHO2 01 FULL 42 15	Candidatus Levybacteria bacterium RIFCSPHIGHO2 01 FULL 42 15	1798599	Scaffold	53.9568	0.719424
GCA 001783885.1	Bacteria	Candidatus Levybacteria	-	-	-	-	Candidatus Levybacteria bacterium RIFCSPHIGHO2 02 FULL 37 10	Candidatus Levybacteria bacterium RIFCSPHIGHO2 02 FULL 37 10	1798600	Scaffold	52.518	2.15827
GCA 001782155.1	Bacteria	Candidatus Levybacteria	-	-	-	-	Candidatus Levybacteria bacterium RIFCSPHIGHO2 02 FULL 37 11	Candidatus Levybacteria bacterium RIFCSPHIGHO2 02 FULL 37 11	1798601	Scaffold	53.2374	0
GCA 001782195.1	Bacteria	Candidatus Levybacteria	-	-	-	-	Candidatus Levybacteria bacterium RIFCSPHIGHO2 02 FULL 37 13	Candidatus Levybacteria bacterium RIFCSPHIGHO2 02 FULL 37 13	1798602	Scaffold	66.1871	0
GCA 001782205.1	Bacteria	Candidatus Levybacteria	-	-	-	-	Candidatus Levybacteria bacterium RIFCSPHIGHO2 02 FULL 37 18	Candidatus Levybacteria bacterium RIFCSPHIGHO2 02 FULL 37 18	1798603	Scaffold	52.518	0
GCA 001782255.1	Bacteria	Candidatus Levybacteria	-	-	-	-	Candidatus Levybacteria bacterium RIFCSPHIGHO2 02 FULL 39 36	Candidatus Levybacteria bacterium RIFCSPHIGHO2 02 FULL 39 36	1798604	Scaffold	66.1871	0
GCA 001782235.1	Bacteria	Candidatus Levybacteria	-	-	-	-	Candidatus Levybacteria bacterium RIFCSPHIGHO2 02 FULL 40 18	Candidatus Levybacteria bacterium RIFCSPHIGHO2 02 FULL 40 18	1798605	Scaffold	75.5396	0
GCA 001782265.1	Bacteria	Candidatus Levybacteria	-	-	-	-	Candidatus Levybacteria bacterium RIFCSPHIGHO2 02 FULL 40 29	Candidatus Levybacteria bacterium RIFCSPHIGHO2 02 FULL 40 29	1798606	Scaffold	76.9784	0
GCA 001783905.1	Bacteria	Candidatus Levybacteria	-	-	-	-	Candidatus Levybacteria bacterium RIFCSPHIGHO2 02 FULL 42 12	Candidatus Levybacteria bacterium RIFCSPHIGHO2 02 FULL 42 12	1798607	Scaffold	61.8705	0.719424
GCA 001782295.1	Bacteria	Candidatus Levybacteria	-	-	-	-	Candidatus Levybacteria bacterium RIFCSPHIGHO2 12 FULL 37 12	Candidatus Levybacteria bacterium RIFCSPHIGHO2 12 FULL 37 12	1798608	Scaffold	48.2014	0
GCA 001782315.1	Bacteria	Candidatus Levybacteria	-	-	-	-	Candidatus Levybacteria bacterium RIFCSPHIGHO2 12 FULL 37 9	Candidatus Levybacteria bacterium RIFCSPHIGHO2 12 FULL 37 9	1798609	Scaffold	51.7986	0
GCA 001782355.1	Bacteria	Candidatus Levybacteria	-	-	-	-	Candidatus Levybacteria bacterium RIFCSPHIGHO2 12 FULL 38 12	Candidatus Levybacteria bacterium RIFCSPHIGHO2 12 FULL 38 12	1798610	Scaffold	66.1871	2.15827
GCA 001783935.1	Bacteria	Candidatus Levybacteria	-	-	-	-	Candidatus Levybacteria bacterium RIFCSPHIGHO2 12 FULL 39 39	Candidatus Levybacteria bacterium RIFCSPHIGHO2 12 FULL 39 39	1798643	Scaffold	59.7122	0
GCA 001782335.1	Bacteria	Candidatus Levybacteria	-	-	-	-	Candidatus Levybacteria bacterium RIFCSPHIGHO2 12 FULL 39 9	Candidatus Levybacteria bacterium RIFCSPHIGHO2 12 FULL 39 9	1798611	Scaffold	65.4676	0
GCA 001782345.1	Bacteria	Candidatus Levybacteria	-	-	-	-	Candidatus Levybacteria bacterium RIFCSPHIGHO2 12 FULL 40 31	Candidatus Levybacteria bacterium RIFCSPHIGHO2 12 FULL 40 31	1798612	Contig	75.5396	0
GCA 001782395.1	Bacteria	Candidatus Levybacteria	-	-	-	-	Candidatus Levybacteria bacterium RIFCSPHIGHO2 12 FULL 40 44	Candidatus Levybacteria bacterium RIFCSPHIGHO2 12 FULL 40 44	1798613	Scaffold	73.3813	0
GCA 001783955.1	Bacteria	Candidatus Levybacteria	-	-	-	-	Candidatus Levybacteria bacterium RIFCSPLOWO2 01 FULL 36 10	Candidatus Levybacteria bacterium RIFCSPLOWO2 01 FULL 36 10	1817734	Scaffold	61.1511	1.43885
GCA 001782415.1	Bacteria	Candidatus Levybacteria	-	-	-	-	Candidatus Levybacteria bacterium RIFCSPLOWO2 01 FULL 36 13	Candidatus Levybacteria bacterium RIFCSPLOWO2 01 FULL 36 13	1798614	Scaffold	74.8201	4.31655
GCA 001783975.1	Bacteria	Candidatus Levybacteria	-	-	-	-	Candidatus Levybacteria bacterium RIFCSPLOWO2 01 FULL 36 54	Candidatus Levybacteria bacterium RIFCSPLOWO2 01 FULL 36 54	1798615	Scaffold	51.7986	0
GCA 001782445.1	Bacteria	Candidatus Levybacteria	-	-	-	-	Candidatus Levybacteria bacterium RIFCSPLOWO2 01 FULL 37 20	Candidatus Levybacteria bacterium RIFCSPLOWO2 01 FULL 37 20	1798616	Scaffold	61.8705	0.719424
GCA 001783995.1	Bacteria	Candidatus Levybacteria	-	-	-	-	Candidatus Levybacteria bacterium RIFCSPLOWO2 01 FULL 37 26	Candidatus Levybacteria bacterium RIFCSPLOWO2 01 FULL 37 26	1798617	Scaffold	62.5899	0
GCA 001782435.1	Bacteria	Candidatus Levybacteria	-	-	-	-	Candidatus Levybacteria bacterium RIFCSPLOWO2 01 FULL 38 120	Candidatus Levybacteria bacterium RIFCSPLOWO2 01 FULL 38 120	1798618	Scaffold	52.518	0
GCA 001783985.1	Bacteria	Candidatus Levybacteria	-	-	-	-	Candidatus Levybacteria bacterium RIFCSPLOWO2 01 FULL 38 13	Candidatus Levybacteria bacterium RIFCSPLOWO2 01 FULL 38 13	1798619	Scaffold	69.0647	0
GCA 001782475.1	Bacteria	Candidatus Levybacteria	-	-	-	-	Candidatus Levybacteria bacterium RIFCSPLOWO2 01 FULL 38 21	Candidatus Levybacteria bacterium RIFCSPLOWO2 01 FULL 38 21	1798620	Scaffold	70.5036	0
GCA 001782495.1	Bacteria	Candidatus Levybacteria	-	-	-	-	Candidatus Levybacteria bacterium RIFCSPLOWO2 01 FULL 38 23	Candidatus Levybacteria bacterium RIFCSPLOWO2 01 FULL 38 23	1798621	Scaffold	77.6978	0
GCA 001782515.1	Bacteria	Candidatus Levybacteria	-	-	-	-	Candidatus Levybacteria bacterium RIFCSPLOWO2 01 FULL 39 10	Candidatus Levybacteria bacterium RIFCSPLOWO2 01 FULL 39 10	1798622	Scaffold	66.9065	0.719424
GCA 001782525.1	Bacteria	Candidatus Levybacteria	-	-	-	-	Candidatus Levybacteria bacterium RIFCSPLOWO2 01 FULL 39 24	Candidatus Levybacteria bacterium RIFCSPLOWO2 01 FULL 39 24	1798623	Scaffold	74.8201	0
GCA 001784035.1	Bacteria	Candidatus Levybacteria	-	-	-	-	Candidatus Levybacteria bacterium RIFCSPLOWO2 01 FULL 40 64	Candidatus Levybacteria bacterium RIFCSPLOWO2 01 FULL 40 64	1798624	Scaffold	75.5396	0
GCA 001784045.1	Bacteria	Candidatus Levybacteria	-	-	-	-	Candidatus Levybacteria bacterium RIFCSPLOWO2 01 FULL 40 96	Candidatus Levybacteria bacterium RIFCSPLOWO2 01 FULL 40 96	1798625	Scaffold	68.3453	0
GCA 001784055.1	Bacteria	Candidatus Levybacteria	-	-	-	-	Candidatus Levybacteria bacterium RIFCSPLOWO2 01 FULL 42 15	Candidatus Levybacteria bacterium RIFCSPLOWO2 01 FULL 42 15	1798626	Scaffold	64.7482	0.719424
GCA 001784095.1	Bacteria	Candidatus Levybacteria	-	-	-	-	Candidatus Levybacteria bacterium RIFCSPLOWO2 02 FULL 36 8b	Candidatus Levybacteria bacterium RIFCSPLOWO2 02 FULL 36 8b	1798627	Scaffold	56.8345	2.8777
GCA 001782555.1	Bacteria	Candidatus Levybacteria	-	-	-	-	Candidatus Levybacteria bacterium RIFCSPLOWO2 02 FULL 37 10	Candidatus Levybacteria bacterium RIFCSPLOWO2 02 FULL 37 10	1798628	Scaffold	53.2374	0
GCA 001782565.1	Bacteria	Candidatus Levybacteria	-	-	-	-	Candidatus Levybacteria bacterium RIFCSPLOWO2 02 FULL 37 11	Candidatus Levybacteria bacterium RIFCSPLOWO2 02 FULL 37 11	1798629	Scaffold	53.2374	0
GCA 001784115.1	Bacteria	Candidatus Levybacteria	-	-	-	-	Candidatus Levybacteria bacterium RIFCSPLOWO2 02 FULL 37 18	Candidatus Levybacteria bacterium RIFCSPLOWO2 02 FULL 37 18	1798630	Scaffold	66.9065	0.719424
GCA 001782605.1	Bacteria	Candidatus Levybacteria	-	-	-	-	Candidatus Levybacteria bacterium RIFCSPLOWO2 02 FULL 39 26	Candidatus Levybacteria bacterium RIFCSPLOWO2 02 FULL 39 26	1798631	Scaffold	66.1871	0
GCA 001782595.1	Bacteria	Candidatus Levybacteria	-	-	-	-	Candidatus Levybacteria bacterium RIFCSPLOWO2 02 FULL 40 18	Candidatus Levybacteria bacterium RIFCSPLOWO2 02 FULL 40 18	1798632	Scaffold	76.9784	0
GCA 001782635.1	Bacteria	Candidatus Levybacteria	-	-	-	-	Candidatus Levybacteria bacterium RIFCSPLOWO2 02 FULL 41 11	Candidatus Levybacteria bacterium RIFCSPLOWO2 02 FULL 41 11	1798633	Scaffold	70.5036	0
GCA 001782645.1	Bacteria	Candidatus Levybacteria	-	-	-	-	Candidatus Levybacteria bacterium RIFCSPLOWO2 12 FULL 37 14	Candidatus Levybacteria bacterium RIFCSPLOWO2 12 FULL 37 14	1798634	Scaffold	65.4676	0
GCA 001782685.1	Bacteria	Candidatus Levybacteria	-	-	-	-	Candidatus Levybacteria bacterium RIFCSPLOWO2 12 FULL 37 7	Candidatus Levybacteria bacterium RIFCSPLOWO2 12 FULL 37 7	1798635	Scaffold	60.4317	0.719424
GCA 001782675.1	Bacteria	Candidatus Levybacteria	-	-	-	-	Candidatus Levybacteria bacterium RIFCSPLOWO2 12 FULL 39 17	Candidatus Levybacteria bacterium RIFCSPLOWO2 12 FULL 39 17	1798636	Scaffold	73.3813	0
GCA 001782715.1	Bacteria	Candidatus Levybacteria	-	-	-	-	Candidatus Levybacteria bacterium RIFCSPLOWO2 12 FULL 40 10	Candidatus Levybacteria bacterium RIFCSPLOWO2 12 FULL 40 10	1798637	Scaffold	75.5396	0
GCA 001784155.1	Bacteria	Candidatus Levybacteria	-	-	-	-	Candidatus Levybacteria bacterium RIFCSPLOWO2 12 FULL 41 12	Candidatus Levybacteria bacterium RIFCSPLOWO2 12 FULL 41 12	1798638	Scaffold	75.5396	0
GCA 001782725.1	Bacteria	Candidatus Levybacteria	-	-	-	-	Candidatus Levybacteria bacterium RIFOXYA1 FULL 41 10	Candidatus Levybacteria bacterium RIFOXYA1 FULL 41 10	1798639	Scaffold	73.3813	0
GCA 001784125.1	Bacteria	Candidatus Levybacteria	-	-	-	-	Candidatus Levybacteria bacterium RIFOXYB1 FULL 40 17	Candidatus Levybacteria bacterium RIFOXYB1 FULL 40 17	1798640	Scaffold	76.259	0
GCA 001782735.1	Bacteria	Candidatus Levybacteria	-	-	-	-	Candidatus Levybacteria bacterium RIFOXYC1 FULL 40 10	Candidatus Levybacteria bacterium RIFOXYC1 FULL 40 10	1798641	Scaffold	76.259	0
GCA 001782755.1	Bacteria	Candidatus Levybacteria	-	-	-	-	Candidatus Levybacteria bacterium RIFOXYD1 FULL 40 21	Candidatus Levybacteria bacterium RIFOXYD1 FULL 40 21	1798642	Scaffold	76.9784	0
GCA 002796225.1	Bacteria	Candidatus Gottesmanbacteria	-	-	-	-	Candidatus Gottesmanbacteria bacterium CG11 big fil rev 8 21 14 0 20 37 11	Candidatus Gottesmanbacteria bacterium CG11 big fil rev 8 21 14 0 20 37 11	1974575	Scaffold	71.9424	2.15827
GCA 001871285.1	Bacteria	Candidatus Gottesmanbacteria	-	-	-	-	Candidatus Gottesmanbacteria bacterium CG1 02 37 22	Candidatus Gottesmanbacteria bacterium CG1 02 37 22	1805209	Scaffold	62.5899	0
GCA 002772175.1	Bacteria	Candidatus Gottesmanbacteria	-	-	-	-	Candidatus Gottesmanbacteria bacterium CG23 combo of CG06-09 8 20 14 all 37 19	Candidatus Gottesmanbacteria bacterium CG23 combo of CG06-09 8 20 14 all 37 19	1974576	Scaffold	72.6619	0
GCA 002785215.1	Bacteria	Candidatus Gottesmanbacteria	-	-	-	-	Candidatus Gottesmanbacteria bacterium CG 4 10 14 0 8 um filter 37 24	Candidatus Gottesmanbacteria bacterium CG 4 10 14 0 8 um filter 37 24	1974574	Scaffold	67.6259	0
GCA 000990205.1	Bacteria	Candidatus Gottesmanbacteria	-	-	-	-	Candidatus Gottesmanbacteria bacterium GW2011 GWA1 34 13	Candidatus Gottesmanbacteria bacterium GW2011 GWA1 34 13	1618434	Scaffold	42.446	0
GCA 000998605.1	Bacteria	Candidatus Gottesmanbacteria	-	-	-	-	Candidatus Gottesmanbacteria bacterium GW2011 GWA1 42 26	Candidatus Gottesmanbacteria bacterium GW2011 GWA1 42 26	1618435	Scaffold	76.259	0.719424
GCA 000995105.1	Bacteria	Candidatus Gottesmanbacteria	-	-	-	-	Candidatus Gottesmanbacteria bacterium GW2011 GWA1 43 11	Candidatus Gottesmanbacteria bacterium GW2011 GWA1 43 11	1618436	Scaffold	72.6619	2.15827
GCA 000999165.1	Bacteria	Candidatus Gottesmanbacteria	-	-	-	-	Candidatus Gottesmanbacteria bacterium GW2011 GWA1 44 24b	Candidatus Gottesmanbacteria bacterium GW2011 GWA1 44 24b	1618437	Scaffold	67.6259	0
GCA 001000895.1	Bacteria	Candidatus Gottesmanbacteria	-	-	-	-	Candidatus Gottesmanbacteria bacterium GW2011 GWA1 47 8	Candidatus Gottesmanbacteria bacterium GW2011 GWA1 47 8	1618438	Scaffold	43.1655	7.91367
GCA 001003565.1	Bacteria	Candidatus Gottesmanbacteria	-	-	-	-	Candidatus Gottesmanbacteria bacterium GW2011 GWA1 48 13	Candidatus Gottesmanbacteria bacterium GW2011 GWA1 48 13	1618439	Scaffold	58.2734	10.7914
GCA 000996425.1	Bacteria	Candidatus Gottesmanbacteria	-	-	-	-	Candidatus Gottesmanbacteria bacterium GW2011 GWA2 41 12	Candidatus Gottesmanbacteria bacterium GW2011 GWA2 41 12	1618440	Contig	39.5683	0
GCA 000998235.1	Bacteria	Candidatus Gottesmanbacteria	-	-	-	-	Candidatus Gottesmanbacteria bacterium GW2011 GWA2 42 16	Candidatus Gottesmanbacteria bacterium GW2011 GWA2 42 16	1618441	Scaffold	70.5036	1.43885
GCA 000998355.1	Bacteria	Candidatus Gottesmanbacteria	-	-	-	-	Candidatus Gottesmanbacteria bacterium GW2011 GWA2 42 18	Candidatus Gottesmanbacteria bacterium GW2011 GWA2 42 18	1618442	Scaffold	69.7842	1.43885
GCA 000999095.1	Bacteria	Candidatus Gottesmanbacteria	-	-	-	-	Candidatus Gottesmanbacteria bacterium GW2011 GWA2 43 14	Candidatus Gottesmanbacteria bacterium GW2011 GWA2 43 14	1618443	Scaffold	76.259	0.719424
GCA 001000775.1	Bacteria	Candidatus Gottesmanbacteria	-	-	-	-	Candidatus Gottesmanbacteria bacterium GW2011 GWA2 44 17	Candidatus Gottesmanbacteria bacterium GW2011 GWA2 44 17	1618444	Scaffold	58.2734	2.15827
GCA 001003345.1	Bacteria	Candidatus Gottesmanbacteria	-	-	-	-	Candidatus Gottesmanbacteria bacterium GW2011 GWA2 47 9	Candidatus Gottesmanbacteria bacterium GW2011 GWA2 47 9	1618445	Scaffold	64.7482	1.43885
GCA 000998825.1	Bacteria	Candidatus Gottesmanbacteria	-	-	-	-	Candidatus Gottesmanbacteria bacterium GW2011 GWB1 43 11	Candidatus Gottesmanbacteria bacterium GW2011 GWB1 43 11	1618446	Contig	76.9784	1.43885
GCA 001000435.1	Bacteria	Candidatus Gottesmanbacteria	-	-	-	-	Candidatus Gottesmanbacteria bacterium GW2011 GWB1 44 11c	Candidatus Gottesmanbacteria bacterium GW2011 GWB1 44 11c	1618447	Scaffold	68.3453	2.15827
GCA 001003965.1	Bacteria	Candidatus Gottesmanbacteria	-	-	-	-	Candidatus Gottesmanbacteria bacterium GW2011 GWB1 49 7	Candidatus Gottesmanbacteria bacterium GW2011 GWB1 49 7	1618448	Scaffold	33.0935	0
GCA 000995415.1	Bacteria	Candidatus Gottesmanbacteria	-	-	-	-	Candidatus Gottesmanbacteria bacterium GW2011 GWC1 43 10	Candidatus Gottesmanbacteria bacterium GW2011 GWC1 43 10	1618449	Scaffold	74.1007	0.719424
GCA 000995465.1	Bacteria	Candidatus Gottesmanbacteria	-	-	-	-	Candidatus Gottesmanbacteria bacterium GW2011 GWC2 39 8	Candidatus Gottesmanbacteria bacterium GW2011 GWC2 39 8	1618450	Scaffold	66.9065	15.1079
GCA 000993925.1	Bacteria	Candidatus Gottesmanbacteria	-	-	-	-	Candidatus Gottesmanbacteria bacterium GW2011 GWC2 42 8	Candidatus Gottesmanbacteria bacterium GW2011 GWC2 42 8	1618451	Scaffold	54.6763	1.43885
GCA 001779015.1	Bacteria	Candidatus Gottesmanbacteria	-	-	-	-	Candidatus Gottesmanbacteria bacterium RBG 13 37 7	Candidatus Gottesmanbacteria bacterium RBG 13 37 7	1798369	Scaffold	43.1655	0.719424
GCA 001779035.1	Bacteria	Candidatus Gottesmanbacteria	-	-	-	-	Candidatus Gottesmanbacteria bacterium RBG 13 45 10	Candidatus Gottesmanbacteria bacterium RBG 13 45 10	1798370	Scaffold	53.9568	0
GCA 001779055.1	Bacteria	Candidatus Gottesmanbacteria	-	-	-	-	Candidatus Gottesmanbacteria bacterium RBG 16 37 8	Candidatus Gottesmanbacteria bacterium RBG 16 37 8	1798371	Scaffold	62.5899	0.719424
GCA 001780855.1	Bacteria	Candidatus Gottesmanbacteria	-	-	-	-	Candidatus Gottesmanbacteria bacterium RBG 16 38 7b	Candidatus Gottesmanbacteria bacterium RBG 16 38 7b	1798372	Scaffold	55.3957	0
GCA 001779065.1	Bacteria	Candidatus Gottesmanbacteria	-	-	-	-	Candidatus Gottesmanbacteria bacterium RBG 16 43 7	Candidatus Gottesmanbacteria bacterium RBG 16 43 7	1798373	Scaffold	38.1295	0
GCA 001779095.1	Bacteria	Candidatus Gottesmanbacteria	-	-	-	-	Candidatus Gottesmanbacteria bacterium RBG 16 52 11	Candidatus Gottesmanbacteria bacterium RBG 16 52 11	1798374	Scaffold	69.0647	0
GCA 001780865.1	Bacteria	Candidatus Gottesmanbacteria	-	-	-	-	Candidatus Gottesmanbacteria bacterium RIFCSPHIGHO2 01 FULL 39 10	Candidatus Gottesmanbacteria bacterium RIFCSPHIGHO2 01 FULL 39 10	1798375	Scaffold	73.3813	1.43885
GCA 001779115.1	Bacteria	Candidatus Gottesmanbacteria	-	-	-	-	Candidatus Gottesmanbacteria bacterium RIFCSPHIGHO2 01 FULL 40 15	Candidatus Gottesmanbacteria bacterium RIFCSPHIGHO2 01 FULL 40 15	1798376	Scaffold	77.6978	0.719424
GCA 001779145.1	Bacteria	Candidatus Gottesmanbacteria	-	-	-	-	Candidatus Gottesmanbacteria bacterium RIFCSPHIGHO2 01 FULL 42 12	Candidatus Gottesmanbacteria bacterium RIFCSPHIGHO2 01 FULL 42 12	1798377	Scaffold	64.7482	2.8777
GCA 001779135.1	Bacteria	Candidatus Gottesmanbacteria	-	-	-	-	Candidatus Gottesmanbacteria bacterium RIFCSPHIGHO2 01 FULL 42 27	Candidatus Gottesmanbacteria bacterium RIFCSPHIGHO2 01 FULL 42 27	1798378	Scaffold	67.6259	0.719424
GCA 001779175.1	Bacteria	Candidatus Gottesmanbacteria	-	-	-	-	Candidatus Gottesmanbacteria bacterium RIFCSPHIGHO2 01 FULL 43 15	Candidatus Gottesmanbacteria bacterium RIFCSPHIGHO2 01 FULL 43 15	1798379	Scaffold	73.3813	1.43885
GCA 001780895.1	Bacteria	Candidatus Gottesmanbacteria	-	-	-	-	Candidatus Gottesmanbacteria bacterium RIFCSPHIGHO2 01 FULL 46 14	Candidatus Gottesmanbacteria bacterium RIFCSPHIGHO2 01 FULL 46 14	1798380	Scaffold	64.7482	0
GCA 001780905.1	Bacteria	Candidatus Gottesmanbacteria	-	-	-	-	Candidatus Gottesmanbacteria bacterium RIFCSPHIGHO2 01 FULL 47 48	Candidatus Gottesmanbacteria bacterium RIFCSPHIGHO2 01 FULL 47 48	1798381	Contig	53.2374	0
GCA 001779195.1	Bacteria	Candidatus Gottesmanbacteria	-	-	-	-	Candidatus Gottesmanbacteria bacterium RIFCSPHIGHO2 02 FULL 39 11	Candidatus Gottesmanbacteria bacterium RIFCSPHIGHO2 02 FULL 39 11	1798382	Scaffold	74.1007	0
GCA 001779205.1	Bacteria	Candidatus Gottesmanbacteria	-	-	-	-	Candidatus Gottesmanbacteria bacterium RIFCSPHIGHO2 02 FULL 39 14	Candidatus Gottesmanbacteria bacterium RIFCSPHIGHO2 02 FULL 39 14	1798383	Scaffold	70.5036	0.719424
GCA 001779235.1	Bacteria	Candidatus Gottesmanbacteria	-	-	-	-	Candidatus Gottesmanbacteria bacterium RIFCSPHIGHO2 02 FULL 40 13	Candidatus Gottesmanbacteria bacterium RIFCSPHIGHO2 02 FULL 40 13	1798384	Scaffold	69.7842	0.719424
GCA 001779255.1	Bacteria	Candidatus Gottesmanbacteria	-	-	-	-	Candidatus Gottesmanbacteria bacterium RIFCSPHIGHO2 02 FULL 40 24	Candidatus Gottesmanbacteria bacterium RIFCSPHIGHO2 02 FULL 40 24	1798385	Scaffold	76.9784	0.719424
GCA 001779275.1	Bacteria	Candidatus Gottesmanbacteria	-	-	-	-	Candidatus Gottesmanbacteria bacterium RIFCSPHIGHO2 12 FULL 40 13	Candidatus Gottesmanbacteria bacterium RIFCSPHIGHO2 12 FULL 40 13	1798386	Scaffold	75.5396	0.719424
GCA 001780935.1	Bacteria	Candidatus Gottesmanbacteria	-	-	-	-	Candidatus Gottesmanbacteria bacterium RIFCSPHIGHO2 12 FULL 43 26	Candidatus Gottesmanbacteria bacterium RIFCSPHIGHO2 12 FULL 43 26	1798387	Scaffold	72.6619	0.719424
GCA 001780955.1	Bacteria	Candidatus Gottesmanbacteria	-	-	-	-	Candidatus Gottesmanbacteria bacterium RIFCSPLOWO2 01 FULL 39 12b	Candidatus Gottesmanbacteria bacterium RIFCSPLOWO2 01 FULL 39 12b	1798388	Scaffold	62.5899	0
GCA 001779265.1	Bacteria	Candidatus Gottesmanbacteria	-	-	-	-	Candidatus Gottesmanbacteria bacterium RIFCSPLOWO2 01 FULL 40 10	Candidatus Gottesmanbacteria bacterium RIFCSPLOWO2 01 FULL 40 10	1798389	Scaffold	67.6259	0.719424
GCA 001780975.1	Bacteria	Candidatus Gottesmanbacteria	-	-	-	-	Candidatus Gottesmanbacteria bacterium RIFCSPLOWO2 01 FULL 42 10	Candidatus Gottesmanbacteria bacterium RIFCSPLOWO2 01 FULL 42 10	1798390	Scaffold	52.518	0
GCA 001779315.1	Bacteria	Candidatus Gottesmanbacteria	-	-	-	-	Candidatus Gottesmanbacteria bacterium RIFCSPLOWO2 01 FULL 42 22	Candidatus Gottesmanbacteria bacterium RIFCSPLOWO2 01 FULL 42 22	1798391	Scaffold	75.5396	0.719424
GCA 001780985.1	Bacteria	Candidatus Gottesmanbacteria	-	-	-	-	Candidatus Gottesmanbacteria bacterium RIFCSPLOWO2 01 FULL 43 11b	Candidatus Gottesmanbacteria bacterium RIFCSPLOWO2 01 FULL 43 11b	1798392	Scaffold	75.5396	0
GCA 001779345.1	Bacteria	Candidatus Gottesmanbacteria	-	-	-	-	Candidatus Gottesmanbacteria bacterium RIFCSPLOWO2 01 FULL 46 21	Candidatus Gottesmanbacteria bacterium RIFCSPLOWO2 01 FULL 46 21	1798393	Scaffold	59.7122	0
GCA 001779335.1	Bacteria	Candidatus Gottesmanbacteria	-	-	-	-	Candidatus Gottesmanbacteria bacterium RIFCSPLOWO2 01 FULL 46 9	Candidatus Gottesmanbacteria bacterium RIFCSPLOWO2 01 FULL 46 9	1798394	Scaffold	58.2734	0.719424
GCA 001779375.1	Bacteria	Candidatus Gottesmanbacteria	-	-	-	-	Candidatus Gottesmanbacteria bacterium RIFCSPLOWO2 01 FULL 48 11	Candidatus Gottesmanbacteria bacterium RIFCSPLOWO2 01 FULL 48 11	1798395	Scaffold	64.7482	2.8777
GCA 001781025.1	Bacteria	Candidatus Gottesmanbacteria	-	-	-	-	Candidatus Gottesmanbacteria bacterium RIFCSPLOWO2 01 FULL 49 10	Candidatus Gottesmanbacteria bacterium RIFCSPLOWO2 01 FULL 49 10	1798396	Scaffold	63.3094	0
GCA 001781015.1	Bacteria	Candidatus Gottesmanbacteria	-	-	-	-	Candidatus Gottesmanbacteria bacterium RIFCSPLOWO2 02 FULL 38 8	Candidatus Gottesmanbacteria bacterium RIFCSPLOWO2 02 FULL 38 8	1798397	Scaffold	48.2014	0.719424
GCA 001779385.1	Bacteria	Candidatus Gottesmanbacteria	-	-	-	-	Candidatus Gottesmanbacteria bacterium RIFCSPLOWO2 02 FULL 40 10	Candidatus Gottesmanbacteria bacterium RIFCSPLOWO2 02 FULL 40 10	1798398	Scaffold	75.5396	0
GCA 001779415.1	Bacteria	Candidatus Gottesmanbacteria	-	-	-	-	Candidatus Gottesmanbacteria bacterium RIFCSPLOWO2 02 FULL 42 29	Candidatus Gottesmanbacteria bacterium RIFCSPLOWO2 02 FULL 42 29	1798399	Scaffold	73.3813	0.719424
GCA 001779425.1	Bacteria	Candidatus Gottesmanbacteria	-	-	-	-	Candidatus Gottesmanbacteria bacterium RIFCSPLOWO2 12 FULL 42 10	Candidatus Gottesmanbacteria bacterium RIFCSPLOWO2 12 FULL 42 10	1798400	Scaffold	66.9065	0
GCA 001779455.1	Bacteria	Candidatus Gottesmanbacteria	-	-	-	-	Candidatus Gottesmanbacteria bacterium RIFOXYB1 FULL 47 11	Candidatus Gottesmanbacteria bacterium RIFOXYB1 FULL 47 11	1798401	Scaffold	61.1511	0
GCA 003516415.1	Bacteria	Candidatus Daviesbacteria	-	-	-	-	Candidatus Daviesbacteria bacterium	Candidatus Daviesbacteria bacterium	2053542	Scaffold	75.5396	0
GCA 000991895.1	Bacteria	Candidatus Daviesbacteria	-	-	-	-	Candidatus Daviesbacteria bacterium GW2011 GWA1 36 8	Candidatus Daviesbacteria bacterium GW2011 GWA1 36 8	1618417	Scaffold	66.1871	2.15827
GCA 000992925.1	Bacteria	Candidatus Daviesbacteria	-	-	-	-	Candidatus Daviesbacteria bacterium GW2011 GWA1 38 7	Candidatus Daviesbacteria bacterium GW2011 GWA1 38 7	1618418	Scaffold	56.8345	1.43885
GCA 000997385.1	Bacteria	Candidatus Daviesbacteria	-	-	-	-	Candidatus Daviesbacteria bacterium GW2011 GWA1 41 61	Candidatus Daviesbacteria bacterium GW2011 GWA1 41 61	1618419	Contig	71.223	0
GCA 000995645.1	Bacteria	Candidatus Daviesbacteria	-	-	-	-	Candidatus Daviesbacteria bacterium GW2011 GWA1 42 6	Candidatus Daviesbacteria bacterium GW2011 GWA1 42 6	1618420	Scaffold	28.0576	0
GCA 000992535.1	Bacteria	Candidatus Daviesbacteria	-	-	-	-	Candidatus Daviesbacteria bacterium GW2011 GWA2 38 17	Candidatus Daviesbacteria bacterium GW2011 GWA2 38 17	1618421	Scaffold	62.5899	0
GCA 000992645.1	Bacteria	Candidatus Daviesbacteria	-	-	-	-	Candidatus Daviesbacteria bacterium GW2011 GWA2 38 24	Candidatus Daviesbacteria bacterium GW2011 GWA2 38 24	1618422	Scaffold	74.1007	6.47482
GCA 000995045.1	Bacteria	Candidatus Daviesbacteria	-	-	-	-	Candidatus Daviesbacteria bacterium GW2011 GWA2 39 33	Candidatus Daviesbacteria bacterium GW2011 GWA2 39 33	1618423	Scaffold	76.9784	1.43885
GCA 000994545.1	Bacteria	Candidatus Daviesbacteria	-	-	-	-	Candidatus Daviesbacteria bacterium GW2011 GWA2 40 9	Candidatus Daviesbacteria bacterium GW2011 GWA2 40 9	1618424	Scaffold	70.5036	0
GCA 000997105.1	Bacteria	Candidatus Daviesbacteria	-	-	-	-	Candidatus Daviesbacteria bacterium GW2011 GWA2 42 7	Candidatus Daviesbacteria bacterium GW2011 GWA2 42 7	1618425	Scaffold	55.3957	0
GCA 000991695.1	Bacteria	Candidatus Daviesbacteria	-	-	-	-	Candidatus Daviesbacteria bacterium GW2011 GWB1 36 5	Candidatus Daviesbacteria bacterium GW2011 GWB1 36 5	1618426	Scaffold	71.9424	2.15827
GCA 000995285.1	Bacteria	Candidatus Daviesbacteria	-	-	-	-	Candidatus Daviesbacteria bacterium GW2011 GWB1 39 5	Candidatus Daviesbacteria bacterium GW2011 GWB1 39 5	1618427	Scaffold	64.0288	0
GCA 000996555.1	Bacteria	Candidatus Daviesbacteria	-	-	-	-	Candidatus Daviesbacteria bacterium GW2011 GWB1 41 15	Candidatus Daviesbacteria bacterium GW2011 GWB1 41 15	1618428	Contig	71.223	1.43885
GCA 000997225.1	Bacteria	Candidatus Daviesbacteria	-	-	-	-	Candidatus Daviesbacteria bacterium GW2011 GWB1 41 5	Candidatus Daviesbacteria bacterium GW2011 GWB1 41 5	1618429	Scaffold	48.9209	4.31655
GCA 000994095.1	Bacteria	Candidatus Daviesbacteria	-	-	-	-	Candidatus Daviesbacteria bacterium GW2011 GWC1 40 9	Candidatus Daviesbacteria bacterium GW2011 GWC1 40 9	1618430	Scaffold	67.6259	0
GCA 000995905.1	Bacteria	Candidatus Daviesbacteria	-	-	-	-	Candidatus Daviesbacteria bacterium GW2011 GWC2 40 12	Candidatus Daviesbacteria bacterium GW2011 GWC2 40 12	1618431	Scaffold	76.259	0
GCA 000992885.1	Bacteria	Candidatus Daviesbacteria	-	-	-	-	Candidatus Daviesbacteria bacterium GW2011 GWF2 38 6	Candidatus Daviesbacteria bacterium GW2011 GWF2 38 6	1618432	Scaffold	56.8345	0
GCA 000993005.1	Bacteria	Candidatus Daviesbacteria	-	-	-	-	Candidatus Daviesbacteria bacterium GW2011 GWF2 38 7	Candidatus Daviesbacteria bacterium GW2011 GWF2 38 7	1618433	Scaffold	56.8345	2.8777
GCA 001775285.1	Bacteria	Candidatus Daviesbacteria	-	-	-	-	Candidatus Daviesbacteria bacterium GWA1 38 6	Candidatus Daviesbacteria bacterium GWA1 38 6	1797757	Scaffold	48.9209	3.59712
GCA 001775325.1	Bacteria	Candidatus Daviesbacteria	-	-	-	-	Candidatus Daviesbacteria bacterium RIFCSPHIGHO2 01 FULL 36 37	Candidatus Daviesbacteria bacterium RIFCSPHIGHO2 01 FULL 36 37	1797758	Scaffold	60.4317	0
GCA 001775315.1	Bacteria	Candidatus Daviesbacteria	-	-	-	-	Candidatus Daviesbacteria bacterium RIFCSPHIGHO2 01 FULL 37 27	Candidatus Daviesbacteria bacterium RIFCSPHIGHO2 01 FULL 37 27	1797759	Scaffold	61.1511	0
GCA 001776585.1	Bacteria	Candidatus Daviesbacteria	-	-	-	-	Candidatus Daviesbacteria bacterium RIFCSPHIGHO2 01 FULL 38 8	Candidatus Daviesbacteria bacterium RIFCSPHIGHO2 01 FULL 38 8	1797760	Scaffold	50.3597	0
GCA 001776605.1	Bacteria	Candidatus Daviesbacteria	-	-	-	-	Candidatus Daviesbacteria bacterium RIFCSPHIGHO2 01 FULL 38 8b	Candidatus Daviesbacteria bacterium RIFCSPHIGHO2 01 FULL 38 8b	1797761	Scaffold	41.0072	0
GCA 001776635.1	Bacteria	Candidatus Daviesbacteria	-	-	-	-	Candidatus Daviesbacteria bacterium RIFCSPHIGHO2 01 FULL 40 11	Candidatus Daviesbacteria bacterium RIFCSPHIGHO2 01 FULL 40 11	1797762	Scaffold	75.5396	0
GCA 001776655.1	Bacteria	Candidatus Daviesbacteria	-	-	-	-	Candidatus Daviesbacteria bacterium RIFCSPHIGHO2 01 FULL 40 24	Candidatus Daviesbacteria bacterium RIFCSPHIGHO2 01 FULL 40 24	1797763	Scaffold	76.259	0.719424
GCA 001776945.1	Bacteria	Candidatus Daviesbacteria	-	-	-	-	Candidatus Daviesbacteria bacterium RIFCSPHIGHO2 01 FULL 41 23	Candidatus Daviesbacteria bacterium RIFCSPHIGHO2 01 FULL 41 23	1797764	Scaffold	57.554	0
GCA 001776975.1	Bacteria	Candidatus Daviesbacteria	-	-	-	-	Candidatus Daviesbacteria bacterium RIFCSPHIGHO2 01 FULL 41 45	Candidatus Daviesbacteria bacterium RIFCSPHIGHO2 01 FULL 41 45	1797765	Scaffold	66.1871	0
GCA 001776675.1	Bacteria	Candidatus Daviesbacteria	-	-	-	-	Candidatus Daviesbacteria bacterium RIFCSPHIGHO2 01 FULL 43 17	Candidatus Daviesbacteria bacterium RIFCSPHIGHO2 01 FULL 43 17	1797766	Scaffold	65.4676	0
GCA 001776985.1	Bacteria	Candidatus Daviesbacteria	-	-	-	-	Candidatus Daviesbacteria bacterium RIFCSPHIGHO2 01 FULL 44 29	Candidatus Daviesbacteria bacterium RIFCSPHIGHO2 01 FULL 44 29	1797767	Scaffold	74.8201	0
GCA 001777015.1	Bacteria	Candidatus Daviesbacteria	-	-	-	-	Candidatus Daviesbacteria bacterium RIFCSPHIGHO2 02 FULL 36 13	Candidatus Daviesbacteria bacterium RIFCSPHIGHO2 02 FULL 36 13	1797768	Scaffold	73.3813	0.719424
GCA 001777025.1	Bacteria	Candidatus Daviesbacteria	-	-	-	-	Candidatus Daviesbacteria bacterium RIFCSPHIGHO2 02 FULL 37 9	Candidatus Daviesbacteria bacterium RIFCSPHIGHO2 02 FULL 37 9	1797769	Scaffold	54.6763	0
GCA 001777055.1	Bacteria	Candidatus Daviesbacteria	-	-	-	-	Candidatus Daviesbacteria bacterium RIFCSPHIGHO2 02 FULL 39 12	Candidatus Daviesbacteria bacterium RIFCSPHIGHO2 02 FULL 39 12	1797770	Scaffold	79.8561	1.43885
GCA 001777065.1	Bacteria	Candidatus Daviesbacteria	-	-	-	-	Candidatus Daviesbacteria bacterium RIFCSPHIGHO2 02 FULL 39 41	Candidatus Daviesbacteria bacterium RIFCSPHIGHO2 02 FULL 39 41	1797771	Scaffold	69.7842	0
GCA 001776685.1	Bacteria	Candidatus Daviesbacteria	-	-	-	-	Candidatus Daviesbacteria bacterium RIFCSPHIGHO2 02 FULL 39 8	Candidatus Daviesbacteria bacterium RIFCSPHIGHO2 02 FULL 39 8	1797772	Scaffold	61.1511	0
GCA 001776705.1	Bacteria	Candidatus Daviesbacteria	-	-	-	-	Candidatus Daviesbacteria bacterium RIFCSPHIGHO2 02 FULL 40 16	Candidatus Daviesbacteria bacterium RIFCSPHIGHO2 02 FULL 40 16	1797773	Scaffold	76.259	0
GCA 001776735.1	Bacteria	Candidatus Daviesbacteria	-	-	-	-	Candidatus Daviesbacteria bacterium RIFCSPHIGHO2 02 FULL 41 10	Candidatus Daviesbacteria bacterium RIFCSPHIGHO2 02 FULL 41 10	1797774	Scaffold	49.6403	0
GCA 001776755.1	Bacteria	Candidatus Daviesbacteria	-	-	-	-	Candidatus Daviesbacteria bacterium RIFCSPHIGHO2 02 FULL 41 14	Candidatus Daviesbacteria bacterium RIFCSPHIGHO2 02 FULL 41 14	1797775	Scaffold	61.8705	2.15827
GCA 001776775.1	Bacteria	Candidatus Daviesbacteria	-	-	-	-	Candidatus Daviesbacteria bacterium RIFCSPHIGHO2 02 FULL 43 12	Candidatus Daviesbacteria bacterium RIFCSPHIGHO2 02 FULL 43 12	1797776	Scaffold	72.6619	0
GCA 001777095.1	Bacteria	Candidatus Daviesbacteria	-	-	-	-	Candidatus Daviesbacteria bacterium RIFCSPHIGHO2 12 FULL 37 11	Candidatus Daviesbacteria bacterium RIFCSPHIGHO2 12 FULL 37 11	1797777	Scaffold	69.7842	0
GCA 001776785.1	Bacteria	Candidatus Daviesbacteria	-	-	-	-	Candidatus Daviesbacteria bacterium RIFCSPHIGHO2 12 FULL 37 16	Candidatus Daviesbacteria bacterium RIFCSPHIGHO2 12 FULL 37 16	1797778	Scaffold	74.8201	0
GCA 001776815.1	Bacteria	Candidatus Daviesbacteria	-	-	-	-	Candidatus Daviesbacteria bacterium RIFCSPHIGHO2 12 FULL 38 25	Candidatus Daviesbacteria bacterium RIFCSPHIGHO2 12 FULL 38 25	1797779	Scaffold	71.223	0
GCA 001776835.1	Bacteria	Candidatus Daviesbacteria	-	-	-	-	Candidatus Daviesbacteria bacterium RIFCSPHIGHO2 12 FULL 43 11	Candidatus Daviesbacteria bacterium RIFCSPHIGHO2 12 FULL 43 11	1797780	Scaffold	62.5899	0.719424
GCA 001777105.1	Bacteria	Candidatus Daviesbacteria	-	-	-	-	Candidatus Daviesbacteria bacterium RIFCSPHIGHO2 12 FULL 47 45	Candidatus Daviesbacteria bacterium RIFCSPHIGHO2 12 FULL 47 45	1797781	Scaffold	69.0647	0
GCA 001776855.1	Bacteria	Candidatus Daviesbacteria	-	-	-	-	Candidatus Daviesbacteria bacterium RIFCSPLOWO2 01 FULL 36 8	Candidatus Daviesbacteria bacterium RIFCSPLOWO2 01 FULL 36 8	1797782	Scaffold	53.2374	0
GCA 001776865.1	Bacteria	Candidatus Daviesbacteria	-	-	-	-	Candidatus Daviesbacteria bacterium RIFCSPLOWO2 01 FULL 37 10	Candidatus Daviesbacteria bacterium RIFCSPLOWO2 01 FULL 37 10	1797783	Scaffold	67.6259	0
GCA 001776895.1	Bacteria	Candidatus Daviesbacteria	-	-	-	-	Candidatus Daviesbacteria bacterium RIFCSPLOWO2 01 FULL 38 10	Candidatus Daviesbacteria bacterium RIFCSPLOWO2 01 FULL 38 10	1797784	Scaffold	61.8705	0
GCA 001776905.1	Bacteria	Candidatus Daviesbacteria	-	-	-	-	Candidatus Daviesbacteria bacterium RIFCSPLOWO2 01 FULL 39 12	Candidatus Daviesbacteria bacterium RIFCSPLOWO2 01 FULL 39 12	1797785	Scaffold	72.6619	0
GCA 001776935.1	Bacteria	Candidatus Daviesbacteria	-	-	-	-	Candidatus Daviesbacteria bacterium RIFCSPLOWO2 01 FULL 39 23	Candidatus Daviesbacteria bacterium RIFCSPLOWO2 01 FULL 39 23	1797786	Scaffold	76.259	0.719424
GCA 001777345.1	Bacteria	Candidatus Daviesbacteria	-	-	-	-	Candidatus Daviesbacteria bacterium RIFCSPLOWO2 01 FULL 40 24	Candidatus Daviesbacteria bacterium RIFCSPLOWO2 01 FULL 40 24	1797787	Scaffold	61.1511	0
GCA 001777335.1	Bacteria	Candidatus Daviesbacteria	-	-	-	-	Candidatus Daviesbacteria bacterium RIFCSPLOWO2 01 FULL 40 27	Candidatus Daviesbacteria bacterium RIFCSPLOWO2 01 FULL 40 27	1797788	Scaffold	61.8705	0
GCA 001777375.1	Bacteria	Candidatus Daviesbacteria	-	-	-	-	Candidatus Daviesbacteria bacterium RIFCSPLOWO2 01 FULL 41 32	Candidatus Daviesbacteria bacterium RIFCSPLOWO2 01 FULL 41 32	1797789	Scaffold	59.7122	0
GCA 001777395.1	Bacteria	Candidatus Daviesbacteria	-	-	-	-	Candidatus Daviesbacteria bacterium RIFCSPLOWO2 01 FULL 43 15	Candidatus Daviesbacteria bacterium RIFCSPLOWO2 01 FULL 43 15	1797790	Scaffold	70.5036	0
GCA 001777465.1	Bacteria	Candidatus Daviesbacteria	-	-	-	-	Candidatus Daviesbacteria bacterium RIFCSPLOWO2 01 FULL 43 38	Candidatus Daviesbacteria bacterium RIFCSPLOWO2 01 FULL 43 38	1797791	Contig	69.0647	0
GCA 001779745.1	Bacteria	Candidatus Daviesbacteria	-	-	-	-	Candidatus Daviesbacteria bacterium RIFCSPLOWO2 02 FULL 36 7	Candidatus Daviesbacteria bacterium RIFCSPLOWO2 02 FULL 36 7	1797792	Scaffold	48.9209	0
GCA 001777415.1	Bacteria	Candidatus Daviesbacteria	-	-	-	-	Candidatus Daviesbacteria bacterium RIFCSPLOWO2 02 FULL 36 8	Candidatus Daviesbacteria bacterium RIFCSPLOWO2 02 FULL 36 8	1797793	Scaffold	41.7266	0
GCA 001779735.1	Bacteria	Candidatus Daviesbacteria	-	-	-	-	Candidatus Daviesbacteria bacterium RIFCSPLOWO2 02 FULL 38 15	Candidatus Daviesbacteria bacterium RIFCSPLOWO2 02 FULL 38 15	1797794	Scaffold	74.8201	0.719424
GCA 001777435.1	Bacteria	Candidatus Daviesbacteria	-	-	-	-	Candidatus Daviesbacteria bacterium RIFCSPLOWO2 02 FULL 38 18	Candidatus Daviesbacteria bacterium RIFCSPLOWO2 02 FULL 38 18	1797795	Scaffold	73.3813	0
GCA 001779775.1	Bacteria	Candidatus Daviesbacteria	-	-	-	-	Candidatus Daviesbacteria bacterium RIFCSPLOWO2 02 FULL 39 13	Candidatus Daviesbacteria bacterium RIFCSPLOWO2 02 FULL 39 13	1797796	Scaffold	76.259	0.719424
GCA 001779755.1	Bacteria	Candidatus Daviesbacteria	-	-	-	-	Candidatus Daviesbacteria bacterium RIFCSPLOWO2 02 FULL 40 8	Candidatus Daviesbacteria bacterium RIFCSPLOWO2 02 FULL 40 8	1797797	Scaffold	59.7122	0.719424
GCA 001777455.1	Bacteria	Candidatus Daviesbacteria	-	-	-	-	Candidatus Daviesbacteria bacterium RIFCSPLOWO2 02 FULL 41 8	Candidatus Daviesbacteria bacterium RIFCSPLOWO2 02 FULL 41 8	1797798	Scaffold	61.8705	0
GCA 001779815.1	Bacteria	Candidatus Daviesbacteria	-	-	-	-	Candidatus Daviesbacteria bacterium RIFCSPLOWO2 02 FULL 43 11	Candidatus Daviesbacteria bacterium RIFCSPLOWO2 02 FULL 43 11	1797799	Scaffold	62.5899	0
GCA 001779835.1	Bacteria	Candidatus Daviesbacteria	-	-	-	-	Candidatus Daviesbacteria bacterium RIFCSPLOWO2 12 FULL 38 10	Candidatus Daviesbacteria bacterium RIFCSPLOWO2 12 FULL 38 10	1797800	Scaffold	70.5036	0
GCA 001777495.1	Bacteria	Candidatus Daviesbacteria	-	-	-	-	Candidatus Daviesbacteria bacterium RIFOXYD1 FULL 41 10	Candidatus Daviesbacteria bacterium RIFOXYD1 FULL 41 10	1797801	Scaffold	61.1511	1.43885
GCA 000995995.1	Bacteria	Candidatus Curtissbacteria	-	-	-	-	Candidatus Curtissbacteria bacterium GW2011 GWA1 40 16	Candidatus Curtissbacteria bacterium GW2011 GWA1 40 16	1618405	Scaffold	43.1655	3.59712
GCA 000996145.1	Bacteria	Candidatus Curtissbacteria	-	-	-	-	Candidatus Curtissbacteria bacterium GW2011 GWA1 40 24	Candidatus Curtissbacteria bacterium GW2011 GWA1 40 24	1618406	Scaffold	43.8849	0
GCA 000994745.1	Bacteria	Candidatus Curtissbacteria	-	-	-	-	Candidatus Curtissbacteria bacterium GW2011 GWA1 40 47	Candidatus Curtissbacteria bacterium GW2011 GWA1 40 47	1618407	Scaffold	68.3453	0
GCA 000993855.1	Bacteria	Candidatus Curtissbacteria	-	-	-	-	Candidatus Curtissbacteria bacterium GW2011 GWA1 40 9	Candidatus Curtissbacteria bacterium GW2011 GWA1 40 9	1618408	Scaffold	46.7626	0.719424
GCA 000996345.2	Bacteria	Candidatus Curtissbacteria	-	-	-	-	Candidatus Curtissbacteria bacterium GW2011 GWA1 41 11	Candidatus Curtissbacteria bacterium GW2011 GWA1 41 11	1618409	Scaffold	56.1151	10.7914
GCA 000994225.1	Bacteria	Candidatus Curtissbacteria	-	-	-	-	Candidatus Curtissbacteria bacterium GW2011 GWA2 40 31	Candidatus Curtissbacteria bacterium GW2011 GWA2 40 31	1618410	Scaffold	68.3453	0
GCA 000996905.1	Bacteria	Candidatus Curtissbacteria	-	-	-	-	Candidatus Curtissbacteria bacterium GW2011 GWA2 41 24	Candidatus Curtissbacteria bacterium GW2011 GWA2 41 24	1618411	Scaffold	73.3813	0
GCA 000994045.1	Bacteria	Candidatus Curtissbacteria	-	-	-	-	Candidatus Curtissbacteria bacterium GW2011 GWB1 40 28	Candidatus Curtissbacteria bacterium GW2011 GWB1 40 28	1618412	Contig	71.223	0.719424
GCA 000999815.1	Bacteria	Candidatus Curtissbacteria	-	-	-	-	Candidatus Curtissbacteria bacterium GW2011 GWC1 44 33	Candidatus Curtissbacteria bacterium GW2011 GWC1 44 33	1618413	Scaffold	35.9712	0
GCA 000993165.1	Bacteria	Candidatus Curtissbacteria	-	-	-	-	Candidatus Curtissbacteria bacterium GW2011 GWC2 38 9	Candidatus Curtissbacteria bacterium GW2011 GWC2 38 9	1618414	Scaffold	35.2518	0.719424
GCA 000996865.1	Bacteria	Candidatus Curtissbacteria	-	-	-	-	Candidatus Curtissbacteria bacterium GW2011 GWC2 41 21	Candidatus Curtissbacteria bacterium GW2011 GWC2 41 21	1618415	Scaffold	76.259	0
GCA 000994385.1	Bacteria	Candidatus Curtissbacteria	-	-	-	-	Candidatus Curtissbacteria bacterium GW2011 GWD1 40 8	Candidatus Curtissbacteria bacterium GW2011 GWD1 40 8	1618416	Contig	53.9568	0
GCA 001776315.1	Bacteria	Candidatus Curtissbacteria	-	-	-	-	Candidatus Curtissbacteria bacterium RBG 13 35 7	Candidatus Curtissbacteria bacterium RBG 13 35 7	1797705	Scaffold	45.3237	0.719424
GCA 001774705.1	Bacteria	Candidatus Curtissbacteria	-	-	-	-	Candidatus Curtissbacteria bacterium RBG 13 40 7	Candidatus Curtissbacteria bacterium RBG 13 40 7	1797706	Scaffold	48.9209	0.719424
GCA 001774735.1	Bacteria	Candidatus Curtissbacteria	-	-	-	-	Candidatus Curtissbacteria bacterium RBG 16 39 7	Candidatus Curtissbacteria bacterium RBG 16 39 7	1797707	Scaffold	38.1295	0
GCA 001774755.1	Bacteria	Candidatus Curtissbacteria	-	-	-	-	Candidatus Curtissbacteria bacterium RIFCSPHIGHO2 01 FULL 34 40	Candidatus Curtissbacteria bacterium RIFCSPHIGHO2 01 FULL 34 40	1797708	Scaffold	69.0647	0
GCA 001774765.1	Bacteria	Candidatus Curtissbacteria	-	-	-	-	Candidatus Curtissbacteria bacterium RIFCSPHIGHO2 01 FULL 39 57	Candidatus Curtissbacteria bacterium RIFCSPHIGHO2 01 FULL 39 57	1797709	Scaffold	54.6763	0
GCA 001774785.1	Bacteria	Candidatus Curtissbacteria	-	-	-	-	Candidatus Curtissbacteria bacterium RIFCSPHIGHO2 01 FULL 40 12	Candidatus Curtissbacteria bacterium RIFCSPHIGHO2 01 FULL 40 12	1797710	Scaffold	64.0288	0
GCA 001776335.1	Bacteria	Candidatus Curtissbacteria	-	-	-	-	Candidatus Curtissbacteria bacterium RIFCSPHIGHO2 01 FULL 41 11	Candidatus Curtissbacteria bacterium RIFCSPHIGHO2 01 FULL 41 11	1797711	Scaffold	74.1007	0
GCA 001774815.1	Bacteria	Candidatus Curtissbacteria	-	-	-	-	Candidatus Curtissbacteria bacterium RIFCSPHIGHO2 01 FULL 41 13	Candidatus Curtissbacteria bacterium RIFCSPHIGHO2 01 FULL 41 13	1797745	Scaffold	62.5899	0.719424
GCA 001774835.1	Bacteria	Candidatus Curtissbacteria	-	-	-	-	Candidatus Curtissbacteria bacterium RIFCSPHIGHO2 01 FULL 41 44	Candidatus Curtissbacteria bacterium RIFCSPHIGHO2 01 FULL 41 44	1797712	Scaffold	76.259	0
GCA 001776345.1	Bacteria	Candidatus Curtissbacteria	-	-	-	-	Candidatus Curtissbacteria bacterium RIFCSPHIGHO2 02 39 8	Candidatus Curtissbacteria bacterium RIFCSPHIGHO2 02 39 8	1797713	Scaffold	46.7626	0
GCA 001776375.1	Bacteria	Candidatus Curtissbacteria	-	-	-	-	Candidatus Curtissbacteria bacterium RIFCSPHIGHO2 02 FULL 40 16b	Candidatus Curtissbacteria bacterium RIFCSPHIGHO2 02 FULL 40 16b	1797714	Scaffold	74.1007	1.43885
GCA 001774845.1	Bacteria	Candidatus Curtissbacteria	-	-	-	-	Candidatus Curtissbacteria bacterium RIFCSPHIGHO2 02 FULL 40 17	Candidatus Curtissbacteria bacterium RIFCSPHIGHO2 02 FULL 40 17	1797715	Scaffold	54.6763	0.719424
GCA 001774865.1	Bacteria	Candidatus Curtissbacteria	-	-	-	-	Candidatus Curtissbacteria bacterium RIFCSPHIGHO2 02 FULL 42 15	Candidatus Curtissbacteria bacterium RIFCSPHIGHO2 02 FULL 42 15	1797716	Scaffold	51.7986	0
GCA 001776395.1	Bacteria	Candidatus Curtissbacteria	-	-	-	-	Candidatus Curtissbacteria bacterium RIFCSPHIGHO2 02 FULL 42 58	Candidatus Curtissbacteria bacterium RIFCSPHIGHO2 02 FULL 42 58	1797717	Scaffold	76.9784	0
GCA 001774895.1	Bacteria	Candidatus Curtissbacteria	-	-	-	-	Candidatus Curtissbacteria bacterium RIFCSPHIGHO2 12 41 11	Candidatus Curtissbacteria bacterium RIFCSPHIGHO2 12 41 11	1797718	Scaffold	67.6259	5.03597
GCA 001774915.1	Bacteria	Candidatus Curtissbacteria	-	-	-	-	Candidatus Curtissbacteria bacterium RIFCSPHIGHO2 12 FULL 38 37	Candidatus Curtissbacteria bacterium RIFCSPHIGHO2 12 FULL 38 37	1797719	Scaffold	56.1151	0
GCA 001776415.1	Bacteria	Candidatus Curtissbacteria	-	-	-	-	Candidatus Curtissbacteria bacterium RIFCSPHIGHO2 12 FULL 38 9b	Candidatus Curtissbacteria bacterium RIFCSPHIGHO2 12 FULL 38 9b	1797720	Scaffold	46.7626	0
GCA 001774935.1	Bacteria	Candidatus Curtissbacteria	-	-	-	-	Candidatus Curtissbacteria bacterium RIFCSPHIGHO2 12 FULL 41 13	Candidatus Curtissbacteria bacterium RIFCSPHIGHO2 12 FULL 41 13	1797721	Scaffold	73.3813	0
GCA 001774945.1	Bacteria	Candidatus Curtissbacteria	-	-	-	-	Candidatus Curtissbacteria bacterium RIFCSPHIGHO2 12 FULL 41 17	Candidatus Curtissbacteria bacterium RIFCSPHIGHO2 12 FULL 41 17	1797722	Scaffold	71.9424	0
GCA 001774975.1	Bacteria	Candidatus Curtissbacteria	-	-	-	-	Candidatus Curtissbacteria bacterium RIFCSPHIGHO2 12 FULL 42 33	Candidatus Curtissbacteria bacterium RIFCSPHIGHO2 12 FULL 42 33	1797723	Scaffold	76.9784	0
GCA 001776425.1	Bacteria	Candidatus Curtissbacteria	-	-	-	-	Candidatus Curtissbacteria bacterium RIFCSPLOWO2 01 FULL 37 9	Candidatus Curtissbacteria bacterium RIFCSPLOWO2 01 FULL 37 9	1797724	Scaffold	53.2374	0
GCA 001774995.1	Bacteria	Candidatus Curtissbacteria	-	-	-	-	Candidatus Curtissbacteria bacterium RIFCSPLOWO2 01 FULL 38 11b	Candidatus Curtissbacteria bacterium RIFCSPLOWO2 01 FULL 38 11b	1797725	Scaffold	56.8345	0
GCA 001776455.1	Bacteria	Candidatus Curtissbacteria	-	-	-	-	Candidatus Curtissbacteria bacterium RIFCSPLOWO2 01 FULL 39 62	Candidatus Curtissbacteria bacterium RIFCSPLOWO2 01 FULL 39 62	1797726	Scaffold	56.1151	0
GCA 001776475.1	Bacteria	Candidatus Curtissbacteria	-	-	-	-	Candidatus Curtissbacteria bacterium RIFCSPLOWO2 01 FULL 41 18	Candidatus Curtissbacteria bacterium RIFCSPLOWO2 01 FULL 41 18	1797727	Scaffold	64.0288	0
GCA 001775005.1	Bacteria	Candidatus Curtissbacteria	-	-	-	-	Candidatus Curtissbacteria bacterium RIFCSPLOWO2 01 FULL 41 28	Candidatus Curtissbacteria bacterium RIFCSPLOWO2 01 FULL 41 28	1797728	Scaffold	69.0647	0
GCA 001775025.1	Bacteria	Candidatus Curtissbacteria	-	-	-	-	Candidatus Curtissbacteria bacterium RIFCSPLOWO2 01 FULL 42 26	Candidatus Curtissbacteria bacterium RIFCSPLOWO2 01 FULL 42 26	1797729	Scaffold	68.3453	2.15827
GCA 001776495.1	Bacteria	Candidatus Curtissbacteria	-	-	-	-	Candidatus Curtissbacteria bacterium RIFCSPLOWO2 01 FULL 42 50	Candidatus Curtissbacteria bacterium RIFCSPLOWO2 01 FULL 42 50	1797730	Scaffold	76.259	0
GCA 001775055.1	Bacteria	Candidatus Curtissbacteria	-	-	-	-	Candidatus Curtissbacteria bacterium RIFCSPLOWO2 02 41 11	Candidatus Curtissbacteria bacterium RIFCSPLOWO2 02 41 11	1797731	Scaffold	78.4173	0
GCA 001776505.1	Bacteria	Candidatus Curtissbacteria	-	-	-	-	Candidatus Curtissbacteria bacterium RIFCSPLOWO2 02 FULL 40 11	Candidatus Curtissbacteria bacterium RIFCSPLOWO2 02 FULL 40 11	1797732	Scaffold	71.9424	1.43885
GCA 001776535.1	Bacteria	Candidatus Curtissbacteria	-	-	-	-	Candidatus Curtissbacteria bacterium RIFCSPLOWO2 02 FULL 40 13b	Candidatus Curtissbacteria bacterium RIFCSPLOWO2 02 FULL 40 13b	1797733	Scaffold	67.6259	0
GCA 001775075.1	Bacteria	Candidatus Curtissbacteria	-	-	-	-	Candidatus Curtissbacteria bacterium RIFCSPLOWO2 02 FULL 42 37	Candidatus Curtissbacteria bacterium RIFCSPLOWO2 02 FULL 42 37	1797734	Scaffold	75.5396	0
GCA 001775085.1	Bacteria	Candidatus Curtissbacteria	-	-	-	-	Candidatus Curtissbacteria bacterium RIFCSPLOWO2 12 FULL 38 9	Candidatus Curtissbacteria bacterium RIFCSPLOWO2 12 FULL 38 9	1797735	Scaffold	74.1007	1.43885
GCA 001776545.1	Bacteria	Candidatus Curtissbacteria	-	-	-	-	Candidatus Curtissbacteria bacterium RIFCSPLOWO2 12 FULL 41 16	Candidatus Curtissbacteria bacterium RIFCSPLOWO2 12 FULL 41 16	1797736	Scaffold	77.6978	0
GCA 001775095.1	Bacteria	Candidatus Curtissbacteria	-	-	-	-	Candidatus Curtissbacteria bacterium RIFOXYA1 FULL 41 14	Candidatus Curtissbacteria bacterium RIFOXYA1 FULL 41 14	1797737	Scaffold	79.8561	0
GCA 001775155.1	Bacteria	Candidatus Curtissbacteria	-	-	-	-	Candidatus Curtissbacteria bacterium RIFOXYB12 FULL 40 6	Candidatus Curtissbacteria bacterium RIFOXYB12 FULL 40 6	1797739	Scaffold	53.2374	2.8777
GCA 001775135.1	Bacteria	Candidatus Curtissbacteria	-	-	-	-	Candidatus Curtissbacteria bacterium RIFOXYB1 FULL 41 59	Candidatus Curtissbacteria bacterium RIFOXYB1 FULL 41 59	1797738	Scaffold	73.3813	0
GCA 001775165.1	Bacteria	Candidatus Curtissbacteria	-	-	-	-	Candidatus Curtissbacteria bacterium RIFOXYB2 FULL 41 10	Candidatus Curtissbacteria bacterium RIFOXYB2 FULL 41 10	1797740	Scaffold	79.1367	0
GCA 001775215.1	Bacteria	Candidatus Curtissbacteria	-	-	-	-	Candidatus Curtissbacteria bacterium RIFOXYC12 FULL 41 11	Candidatus Curtissbacteria bacterium RIFOXYC12 FULL 41 11	1797742	Scaffold	66.9065	0
GCA 001775175.1	Bacteria	Candidatus Curtissbacteria	-	-	-	-	Candidatus Curtissbacteria bacterium RIFOXYC1 FULL 41 36	Candidatus Curtissbacteria bacterium RIFOXYC1 FULL 41 36	1797741	Scaffold	74.8201	0
GCA 001775235.1	Bacteria	Candidatus Curtissbacteria	-	-	-	-	Candidatus Curtissbacteria bacterium RIFOXYC2 FULL 41 11	Candidatus Curtissbacteria bacterium RIFOXYC2 FULL 41 11	1797743	Scaffold	74.1007	0
GCA 001776575.1	Bacteria	Candidatus Curtissbacteria	-	-	-	-	Candidatus Curtissbacteria bacterium RIFOXYD1 FULL 41 36	Candidatus Curtissbacteria bacterium RIFOXYD1 FULL 41 36	1797744	Scaffold	74.8201	0
GCA 003539025.1	Bacteria	Candidatus Collierbacteria	-	-	-	-	Candidatus Collierbacteria bacterium	Candidatus Collierbacteria bacterium	2053540	Contig	70.5036	0
GCA 002774155.1	Bacteria	Candidatus Collierbacteria	-	-	-	-	Candidatus Collierbacteria bacterium CG09 land 8 20 14 0 10 46 12	Candidatus Collierbacteria bacterium CG09 land 8 20 14 0 10 46 12	1974533	Scaffold	61.8705	0
GCA 002773775.1	Bacteria	Candidatus Collierbacteria	-	-	-	-	Candidatus Collierbacteria bacterium CG10 big fil rev 8 21 14 0 10 43 36	Candidatus Collierbacteria bacterium CG10 big fil rev 8 21 14 0 10 43 36	1974534	Scaffold	62.5899	0
GCA 002773765.1	Bacteria	Candidatus Collierbacteria	-	-	-	-	Candidatus Collierbacteria bacterium CG10 big fil rev 8 21 14 0 10 44 9	Candidatus Collierbacteria bacterium CG10 big fil rev 8 21 14 0 10 44 9	1974535	Scaffold	48.9209	1.43885
GCA 002781625.1	Bacteria	Candidatus Collierbacteria	-	-	-	-	Candidatus Collierbacteria bacterium CG17 big fil post rev 8 21 14 2 50 45 7	Candidatus Collierbacteria bacterium CG17 big fil post rev 8 21 14 2 50 45 7	1974536	Scaffold	48.2014	0
GCA 001872005.1	Bacteria	Candidatus Collierbacteria	-	-	-	-	Candidatus Collierbacteria bacterium CG1 02 44 10	Candidatus Collierbacteria bacterium CG1 02 44 10	1805087	Scaffold	58.9928	0
GCA 002770845.1	Bacteria	Candidatus Collierbacteria	-	-	-	-	Candidatus Collierbacteria bacterium CG22 combo CG10-13 8 21 14 all 43 12	Candidatus Collierbacteria bacterium CG22 combo CG10-13 8 21 14 all 43 12	1974537	Scaffold	70.5036	0.719424
GCA 002791645.1	Bacteria	Candidatus Collierbacteria	-	-	-	-	Candidatus Collierbacteria bacterium CG 4 10 14 0 8 um filter 43 86	Candidatus Collierbacteria bacterium CG 4 10 14 0 8 um filter 43 86	1974531	Scaffold	70.5036	0
GCA 002789895.1	Bacteria	Candidatus Collierbacteria	-	-	-	-	Candidatus Collierbacteria bacterium CG 4 9 14 3 um filter 43 16	Candidatus Collierbacteria bacterium CG 4 9 14 3 um filter 43 16	1974532	Scaffold	68.3453	0
GCA 000997565.1	Bacteria	Candidatus Collierbacteria	-	-	-	-	Candidatus Collierbacteria bacterium GW2011 GWA1 42 60	Candidatus Collierbacteria bacterium GW2011 GWA1 42 60	1618375	Scaffold	60.4317	0
GCA 001000475.1	Bacteria	Candidatus Collierbacteria	-	-	-	-	Candidatus Collierbacteria bacterium GW2011 GWA1 44 12	Candidatus Collierbacteria bacterium GW2011 GWA1 44 12	1618376	Scaffold	60.4317	1.43885
GCA 001001365.1	Bacteria	Candidatus Collierbacteria	-	-	-	-	Candidatus Collierbacteria bacterium GW2011 GWA1 45 15	Candidatus Collierbacteria bacterium GW2011 GWA1 45 15	1618377	Contig	70.5036	0
GCA 000998275.1	Bacteria	Candidatus Collierbacteria	-	-	-	-	Candidatus Collierbacteria bacterium GW2011 GWA2 42 17	Candidatus Collierbacteria bacterium GW2011 GWA2 42 17	1618378	Scaffold	66.1871	0
GCA 001000665.1	Bacteria	Candidatus Collierbacteria	-	-	-	-	Candidatus Collierbacteria bacterium GW2011 GWA2 44 13	Candidatus Collierbacteria bacterium GW2011 GWA2 44 13	1618379	Scaffold	71.9424	0
GCA 000997125.1	Bacteria	Candidatus Collierbacteria	-	-	-	-	Candidatus Collierbacteria bacterium GW2011 GWA2 44 99	Candidatus Collierbacteria bacterium GW2011 GWA2 44 99	1618380	Scaffold	50.3597	0.719424
GCA 001002605.1	Bacteria	Candidatus Collierbacteria	-	-	-	-	Candidatus Collierbacteria bacterium GW2011 GWA2 46 26	Candidatus Collierbacteria bacterium GW2011 GWA2 46 26	1618381	Scaffold	69.7842	0
GCA 001000885.1	Bacteria	Candidatus Collierbacteria	-	-	-	-	Candidatus Collierbacteria bacterium GW2011 GWB1 44 197	Candidatus Collierbacteria bacterium GW2011 GWB1 44 197	1618382	Contig	46.0432	0
GCA 001000135.1	Bacteria	Candidatus Collierbacteria	-	-	-	-	Candidatus Collierbacteria bacterium GW2011 GWB1 44 35	Candidatus Collierbacteria bacterium GW2011 GWB1 44 35	1618383	Scaffold	25.8993	0
GCA 000998025.1	Bacteria	Candidatus Collierbacteria	-	-	-	-	Candidatus Collierbacteria bacterium GW2011 GWB1 44 6	Candidatus Collierbacteria bacterium GW2011 GWB1 44 6	1618384	Scaffold	60.4317	1.43885
GCA 001001635.1	Bacteria	Candidatus Collierbacteria	-	-	-	-	Candidatus Collierbacteria bacterium GW2011 GWB1 45 35	Candidatus Collierbacteria bacterium GW2011 GWB1 45 35	1618385	Contig	63.3094	0
GCA 000997955.1	Bacteria	Candidatus Collierbacteria	-	-	-	-	Candidatus Collierbacteria bacterium GW2011 GWB2 42 12	Candidatus Collierbacteria bacterium GW2011 GWB2 42 12	1618386	Scaffold	62.5899	0
GCA 001000965.1	Bacteria	Candidatus Collierbacteria	-	-	-	-	Candidatus Collierbacteria bacterium GW2011 GWB2 44 22	Candidatus Collierbacteria bacterium GW2011 GWB2 44 22	1618387	Scaffold	70.5036	0
GCA 001001485.1	Bacteria	Candidatus Collierbacteria	-	-	-	-	Candidatus Collierbacteria bacterium GW2011 GWB2 45 17	Candidatus Collierbacteria bacterium GW2011 GWB2 45 17	1618388	Scaffold	71.9424	0
GCA 001001725.1	Bacteria	Candidatus Collierbacteria	-	-	-	-	Candidatus Collierbacteria bacterium GW2011 GWC1 45 47	Candidatus Collierbacteria bacterium GW2011 GWC1 45 47	1618389	Scaffold	34.5324	0
GCA 000998965.1	Bacteria	Candidatus Collierbacteria	-	-	-	-	Candidatus Collierbacteria bacterium GW2011 GWC2 43 12	Candidatus Collierbacteria bacterium GW2011 GWC2 43 12	1618390	Scaffold	42.446	0
GCA 001000625.1	Bacteria	Candidatus Collierbacteria	-	-	-	-	Candidatus Collierbacteria bacterium GW2011 GWC2 44 13	Candidatus Collierbacteria bacterium GW2011 GWC2 44 13	1618391	Contig	64.0288	0
GCA 001000865.1	Bacteria	Candidatus Collierbacteria	-	-	-	-	Candidatus Collierbacteria bacterium GW2011 GWC2 44 18	Candidatus Collierbacteria bacterium GW2011 GWC2 44 18	1618392	Scaffold	67.6259	0
GCA 001000245.1	Bacteria	Candidatus Collierbacteria	-	-	-	-	Candidatus Collierbacteria bacterium GW2011 GWC2 44 30	Candidatus Collierbacteria bacterium GW2011 GWC2 44 30	1618393	Scaffold	69.0647	0.719424
GCA 001001475.1	Bacteria	Candidatus Collierbacteria	-	-	-	-	Candidatus Collierbacteria bacterium GW2011 GWC2 45 15	Candidatus Collierbacteria bacterium GW2011 GWC2 45 15	1618394	Scaffold	46.7626	0
GCA 001001715.1	Bacteria	Candidatus Collierbacteria	-	-	-	-	Candidatus Collierbacteria bacterium GW2011 GWC2 45 40	Candidatus Collierbacteria bacterium GW2011 GWC2 45 40	1618395	Contig	64.7482	3.59712
GCA 000998715.1	Bacteria	Candidatus Collierbacteria	-	-	-	-	Candidatus Collierbacteria bacterium GW2011 GWD1 44 27	Candidatus Collierbacteria bacterium GW2011 GWD1 44 27	1618396	Scaffold	71.223	0
GCA 000994325.1	Bacteria	Candidatus Collierbacteria	-	-	-	-	Candidatus Collierbacteria bacterium GW2011 GWD2 42 50	Candidatus Collierbacteria bacterium GW2011 GWD2 42 50	1618397	Scaffold	57.554	0
GCA 001001125.1	Bacteria	Candidatus Collierbacteria	-	-	-	-	Candidatus Collierbacteria bacterium GW2011 GWD2 45 10	Candidatus Collierbacteria bacterium GW2011 GWD2 45 10	1618398	Scaffold	70.5036	0
GCA 001002445.1	Bacteria	Candidatus Collierbacteria	-	-	-	-	Candidatus Collierbacteria bacterium GW2011 GWE1 46 18	Candidatus Collierbacteria bacterium GW2011 GWE1 46 18	1618399	Scaffold	54.6763	0
GCA 000996665.1	Bacteria	Candidatus Collierbacteria	-	-	-	-	Candidatus Collierbacteria bacterium GW2011 GWE2 42 48	Candidatus Collierbacteria bacterium GW2011 GWE2 42 48	1618400	Scaffold	59.7122	0
GCA 000997315.1	Bacteria	Candidatus Collierbacteria	-	-	-	-	Candidatus Collierbacteria bacterium GW2011 GWF1 42 50	Candidatus Collierbacteria bacterium GW2011 GWF1 42 50	1618401	Scaffold	41.0072	0
GCA 001000565.1	Bacteria	Candidatus Collierbacteria	-	-	-	-	Candidatus Collierbacteria bacterium GW2011 GWF1 44 12	Candidatus Collierbacteria bacterium GW2011 GWF1 44 12	1618402	Scaffold	56.8345	0
GCA 000995475.1	Bacteria	Candidatus Collierbacteria	-	-	-	-	Candidatus Collierbacteria bacterium GW2011 GWF2 42 51	Candidatus Collierbacteria bacterium GW2011 GWF2 42 51	1618403	Scaffold	58.9928	0
GCA 001000745.1	Bacteria	Candidatus Collierbacteria	-	-	-	-	Candidatus Collierbacteria bacterium GW2011 GWF2 44 15	Candidatus Collierbacteria bacterium GW2011 GWF2 44 15	1618404	Scaffold	61.1511	0
GCA 001774535.1	Bacteria	Candidatus Collierbacteria	-	-	-	-	Candidatus Collierbacteria bacterium RIFCSPHIGHO2 01 FULL 50 25	Candidatus Collierbacteria bacterium RIFCSPHIGHO2 01 FULL 50 25	1817722	Scaffold	64.0288	0
GCA 001776225.1	Bacteria	Candidatus Collierbacteria	-	-	-	-	Candidatus Collierbacteria bacterium RIFCSPHIGHO2 02 FULL 49 10	Candidatus Collierbacteria bacterium RIFCSPHIGHO2 02 FULL 49 10	1817723	Scaffold	48.9209	1.43885
GCA 001774555.1	Bacteria	Candidatus Collierbacteria	-	-	-	-	Candidatus Collierbacteria bacterium RIFCSPLOWO2 01 FULL 50 23	Candidatus Collierbacteria bacterium RIFCSPLOWO2 01 FULL 50 23	1817724	Scaffold	65.4676	0
GCA 001774575.1	Bacteria	Candidatus Collierbacteria	-	-	-	-	Candidatus Collierbacteria bacterium RIFOXYA1 FULL 46 24	Candidatus Collierbacteria bacterium RIFOXYA1 FULL 46 24	1817725	Scaffold	64.0288	0
GCA 001774585.1	Bacteria	Candidatus Collierbacteria	-	-	-	-	Candidatus Collierbacteria bacterium RIFOXYA2 FULL 46 10	Candidatus Collierbacteria bacterium RIFOXYA2 FULL 46 10	1817726	Scaffold	66.1871	0
GCA 001776255.1	Bacteria	Candidatus Collierbacteria	-	-	-	-	Candidatus Collierbacteria bacterium RIFOXYA2 FULL 46 20	Candidatus Collierbacteria bacterium RIFOXYA2 FULL 46 20	1817727	Contig	74.8201	0
GCA 001774615.1	Bacteria	Candidatus Collierbacteria	-	-	-	-	Candidatus Collierbacteria bacterium RIFOXYB1 FULL 49 13	Candidatus Collierbacteria bacterium RIFOXYB1 FULL 49 13	1817728	Scaffold	56.8345	0
GCA 001774635.1	Bacteria	Candidatus Collierbacteria	-	-	-	-	Candidatus Collierbacteria bacterium RIFOXYB2 FULL 46 14	Candidatus Collierbacteria bacterium RIFOXYB2 FULL 46 14	1817729	Contig	74.8201	0
GCA 001774675.1	Bacteria	Candidatus Collierbacteria	-	-	-	-	Candidatus Collierbacteria bacterium RIFOXYC2 FULL 43 15	Candidatus Collierbacteria bacterium RIFOXYC2 FULL 43 15	1817730	Contig	74.8201	0
GCA 001776275.1	Bacteria	Candidatus Collierbacteria	-	-	-	-	Candidatus Collierbacteria bacterium RIFOXYD1 FULL 40 9	Candidatus Collierbacteria bacterium RIFOXYD1 FULL 40 9	1817731	Scaffold	53.9568	0
GCA 001776285.1	Bacteria	Candidatus Collierbacteria	-	-	-	-	Candidatus Collierbacteria bacterium RIFOXYD1 FULL 46 26	Candidatus Collierbacteria bacterium RIFOXYD1 FULL 46 26	1817732	Scaffold	68.3453	0
GCA 001774685.1	Bacteria	Candidatus Collierbacteria	-	-	-	-	Candidatus Collierbacteria bacterium RIFOXYD2 FULL 45 13	Candidatus Collierbacteria bacterium RIFOXYD2 FULL 45 13	1817733	Contig	74.8201	0
GCA 003484145.1	Bacteria	Candidatus Beckwithbacteria	-	-	-	-	Candidatus Beckwithbacteria bacterium	Candidatus Beckwithbacteria bacterium	2053519	Scaffold	81.295	2.15827
GCA 002773945.1	Bacteria	Candidatus Beckwithbacteria	-	-	-	-	Candidatus Beckwithbacteria bacterium CG10 big fil rev 8 21 14 0 10 34 10	Candidatus Beckwithbacteria bacterium CG10 big fil rev 8 21 14 0 10 34 10	1974495	Scaffold	79.8561	0.719424
GCA 001872035.1	Bacteria	Candidatus Beckwithbacteria	-	-	-	-	Candidatus Beckwithbacteria bacterium CG1 02 47 37	Candidatus Beckwithbacteria bacterium CG1 02 47 37	1805034	Scaffold	71.9424	2.15827
GCA 002771645.1	Bacteria	Candidatus Beckwithbacteria	-	-	-	-	Candidatus Beckwithbacteria bacterium CG22 combo CG10-13 8 21 14 all 01 47 9	Candidatus Beckwithbacteria bacterium CG22 combo CG10-13 8 21 14 all 01 47 9	1974496	Scaffold	70.5036	2.15827
GCA 002771325.1	Bacteria	Candidatus Beckwithbacteria	-	-	-	-	Candidatus Beckwithbacteria bacterium CG23 combo of CG06-09 8 20 14 all 34 8	Candidatus Beckwithbacteria bacterium CG23 combo of CG06-09 8 20 14 all 34 8	1974497	Scaffold	48.9209	0.719424
GCA 002772455.1	Bacteria	Candidatus Beckwithbacteria	-	-	-	-	Candidatus Beckwithbacteria bacterium CG23 combo of CG06-09 8 20 14 all 47 9	Candidatus Beckwithbacteria bacterium CG23 combo of CG06-09 8 20 14 all 47 9	1974498	Scaffold	75.5396	4.31655
GCA 001871835.1	Bacteria	Candidatus Beckwithbacteria	-	-	-	-	Candidatus Beckwithbacteria bacterium CG2 30 44 31	Candidatus Beckwithbacteria bacterium CG2 30 44 31	1805035	Scaffold	56.1151	0
GCA 002793455.1	Bacteria	Candidatus Beckwithbacteria	-	-	-	-	Candidatus Beckwithbacteria bacterium CG 4 10 14 0 2 um filter 47 25	Candidatus Beckwithbacteria bacterium CG 4 10 14 0 2 um filter 47 25	1974493	Scaffold	73.3813	2.15827
GCA 002788175.1	Bacteria	Candidatus Beckwithbacteria	-	-	-	-	Candidatus Beckwithbacteria bacterium CG 4 9 14 0 2 um filter 47 11	Candidatus Beckwithbacteria bacterium CG 4 9 14 0 2 um filter 47 11	1974494	Scaffold	71.223	2.15827
GCA 001002615.1	Bacteria	Candidatus Beckwithbacteria	-	-	-	-	Candidatus Beckwithbacteria bacterium GW2011 GWA1 46 30	Candidatus Beckwithbacteria bacterium GW2011 GWA1 46 30	1618368	Scaffold	80.5755	2.15827
GCA 000995585.1	Bacteria	Candidatus Beckwithbacteria	-	-	-	-	Candidatus Beckwithbacteria bacterium GW2011 GWA2 43 10	Candidatus Beckwithbacteria bacterium GW2011 GWA2 43 10	1618369	Scaffold	57.554	1.43885
GCA 001001885.1	Bacteria	Candidatus Beckwithbacteria	-	-	-	-	Candidatus Beckwithbacteria bacterium GW2011 GWA2 47 25	Candidatus Beckwithbacteria bacterium GW2011 GWA2 47 25	1618370	Scaffold	80.5755	9.35252
GCA 001001955.1	Bacteria	Candidatus Beckwithbacteria	-	-	-	-	Candidatus Beckwithbacteria bacterium GW2011 GWB1 47 15	Candidatus Beckwithbacteria bacterium GW2011 GWB1 47 15	1618371	Contig	80.5755	2.15827
GCA 001029675.1	Bacteria	Candidatus Beckwithbacteria	-	-	-	-	Candidatus Beckwithbacteria bacterium GW2011 GWC1 49 16	Candidatus Beckwithbacteria bacterium GW2011 GWC1 49 16	1618372	Complete Genome	80.5755	2.15827
GCA 001003335.1	Bacteria	Candidatus Beckwithbacteria	-	-	-	-	Candidatus Beckwithbacteria bacterium GW2011 GWC2 47 9	Candidatus Beckwithbacteria bacterium GW2011 GWC2 47 9	1618373	Scaffold	42.446	1.43885
GCA 001003755.1	Bacteria	Candidatus Beckwithbacteria	-	-	-	-	Candidatus Beckwithbacteria bacterium GW2011 GWC2 49 11	Candidatus Beckwithbacteria bacterium GW2011 GWC2 49 11	1618374	Scaffold	76.9784	2.8777
GCA 001776035.1	Bacteria	Candidatus Beckwithbacteria	-	-	-	-	Candidatus Beckwithbacteria bacterium RBG 13 35 6	Candidatus Beckwithbacteria bacterium RBG 13 35 6	1797456	Scaffold	32.3741	0
GCA 001776045.1	Bacteria	Candidatus Beckwithbacteria	-	-	-	-	Candidatus Beckwithbacteria bacterium RBG 13 42 9	Candidatus Beckwithbacteria bacterium RBG 13 42 9	1797457	Scaffold	64.0288	0
GCA 001774275.1	Bacteria	Candidatus Beckwithbacteria	-	-	-	-	Candidatus Beckwithbacteria bacterium RIFCSPHIGHO2 01 FULL 49 39	Candidatus Beckwithbacteria bacterium RIFCSPHIGHO2 01 FULL 49 39	1797458	Scaffold	79.1367	2.15827
GCA 001776075.1	Bacteria	Candidatus Beckwithbacteria	-	-	-	-	Candidatus Beckwithbacteria bacterium RIFCSPHIGHO2 02 FULL 49 13	Candidatus Beckwithbacteria bacterium RIFCSPHIGHO2 02 FULL 49 13	1797459	Scaffold	76.9784	2.15827
GCA 001776095.1	Bacteria	Candidatus Beckwithbacteria	-	-	-	-	Candidatus Beckwithbacteria bacterium RIFCSPHIGHO2 12 FULL 47 17	Candidatus Beckwithbacteria bacterium RIFCSPHIGHO2 12 FULL 47 17	1797460	Scaffold	56.1151	0
GCA 001774295.1	Bacteria	Candidatus Beckwithbacteria	-	-	-	-	Candidatus Beckwithbacteria bacterium RIFCSPHIGHO2 12 FULL 49 13	Candidatus Beckwithbacteria bacterium RIFCSPHIGHO2 12 FULL 49 13	1797461	Scaffold	72.6619	2.15827
GCA 001774315.1	Bacteria	Candidatus Beckwithbacteria	-	-	-	-	Candidatus Beckwithbacteria bacterium RIFCSPLOWO2 01 FULL 49 47	Candidatus Beckwithbacteria bacterium RIFCSPLOWO2 01 FULL 49 47	1797462	Contig	79.1367	2.15827
GCA 001776115.1	Bacteria	Candidatus Beckwithbacteria	-	-	-	-	Candidatus Beckwithbacteria bacterium RIFCSPLOWO2 02 FULL 47 23	Candidatus Beckwithbacteria bacterium RIFCSPLOWO2 02 FULL 47 23	1797463	Scaffold	66.1871	2.8777
GCA 001774335.1	Bacteria	Candidatus Beckwithbacteria	-	-	-	-	Candidatus Beckwithbacteria bacterium RIFCSPLOWO2 02 FULL 49 12	Candidatus Beckwithbacteria bacterium RIFCSPLOWO2 02 FULL 49 12	1797464	Scaffold	78.4173	3.59712
GCA 001774345.1	Bacteria	Candidatus Beckwithbacteria	-	-	-	-	Candidatus Beckwithbacteria bacterium RIFOXYD1 FULL 50 11	Candidatus Beckwithbacteria bacterium RIFOXYD1 FULL 50 11	1797465	Scaffold	72.6619	0
GCA 003488165.1	Bacteria	Candidatus Amesbacteria	-	-	-	-	Candidatus Amesbacteria bacterium	Candidatus Amesbacteria bacterium	1932011	Scaffold	71.223	0
GCA 000998545.1	Bacteria	Candidatus Amesbacteria	-	-	-	-	Candidatus Amesbacteria bacterium GW2011 GWA1 44 24	Candidatus Amesbacteria bacterium GW2011 GWA1 44 24	1618351	Scaffold	67.6259	4.31655
GCA 001002655.1	Bacteria	Candidatus Amesbacteria	-	-	-	-	Candidatus Amesbacteria bacterium GW2011 GWA1 46 35	Candidatus Amesbacteria bacterium GW2011 GWA1 46 35	1618352	Scaffold	54.6763	1.43885
GCA 001001005.1	Bacteria	Candidatus Amesbacteria	-	-	-	-	Candidatus Amesbacteria bacterium GW2011 GWA1 47 16	Candidatus Amesbacteria bacterium GW2011 GWA1 47 16	1618353	Scaffold	57.554	0
GCA 001002405.1	Bacteria	Candidatus Amesbacteria	-	-	-	-	Candidatus Amesbacteria bacterium GW2011 GWA1 47 20	Candidatus Amesbacteria bacterium GW2011 GWA1 47 20	1618354	Scaffold	58.9928	0
GCA 001003675.1	Bacteria	Candidatus Amesbacteria	-	-	-	-	Candidatus Amesbacteria bacterium GW2011 GWA1 48 9	Candidatus Amesbacteria bacterium GW2011 GWA1 48 9	1618355	Scaffold	64.0288	0
GCA 000997915.1	Bacteria	Candidatus Amesbacteria	-	-	-	-	Candidatus Amesbacteria bacterium GW2011 GWA2 42 12	Candidatus Amesbacteria bacterium GW2011 GWA2 42 12	1618356	Scaffold	63.3094	5.7554
GCA 001003155.1	Bacteria	Candidatus Amesbacteria	-	-	-	-	Candidatus Amesbacteria bacterium GW2011 GWA2 47 11	Candidatus Amesbacteria bacterium GW2011 GWA2 47 11	1618357	Scaffold	65.4676	0.719424
GCA 001001455.1	Bacteria	Candidatus Amesbacteria	-	-	-	-	Candidatus Amesbacteria bacterium GW2011 GWA2 47 11b	Candidatus Amesbacteria bacterium GW2011 GWA2 47 11b	1618358	Scaffold	58.2734	1.43885
GCA 001000075.1	Bacteria	Candidatus Amesbacteria	-	-	-	-	Candidatus Amesbacteria bacterium GW2011 GWA2 47 70	Candidatus Amesbacteria bacterium GW2011 GWA2 47 70	1618359	Scaffold	50.3597	0
GCA 001002325.1	Bacteria	Candidatus Amesbacteria	-	-	-	-	Candidatus Amesbacteria bacterium GW2011 GWB1 47 19	Candidatus Amesbacteria bacterium GW2011 GWB1 47 19	1618360	Contig	67.6259	0
GCA 000999805.1	Bacteria	Candidatus Amesbacteria	-	-	-	-	Candidatus Amesbacteria bacterium GW2011 GWB1 47 26	Candidatus Amesbacteria bacterium GW2011 GWB1 47 26	1618361	Contig	58.2734	0.719424
GCA 001003585.1	Bacteria	Candidatus Amesbacteria	-	-	-	-	Candidatus Amesbacteria bacterium GW2011 GWB1 48 13	Candidatus Amesbacteria bacterium GW2011 GWB1 48 13	1618362	Contig	63.3094	0
GCA 001002525.1	Bacteria	Candidatus Amesbacteria	-	-	-	-	Candidatus Amesbacteria bacterium GW2011 GWC1 46 24	Candidatus Amesbacteria bacterium GW2011 GWC1 46 24	1618363	Scaffold	66.1871	0.719424
GCA 001001375.1	Bacteria	Candidatus Amesbacteria	-	-	-	-	Candidatus Amesbacteria bacterium GW2011 GWC1 47 15	Candidatus Amesbacteria bacterium GW2011 GWC1 47 15	1618364	Scaffold	64.7482	0
GCA 001003465.1	Bacteria	Candidatus Amesbacteria	-	-	-	-	Candidatus Amesbacteria bacterium GW2011 GWC1 48 10	Candidatus Amesbacteria bacterium GW2011 GWC1 48 10	1618365	Scaffold	56.8345	0
GCA 001001555.1	Bacteria	Candidatus Amesbacteria	-	-	-	-	Candidatus Amesbacteria bacterium GW2011 GWC2 45 19	Candidatus Amesbacteria bacterium GW2011 GWC2 45 19	1618366	Scaffold	58.2734	0.719424
GCA 001003245.1	Bacteria	Candidatus Amesbacteria	-	-	-	-	Candidatus Amesbacteria bacterium GW2011 GWC2 47 8	Candidatus Amesbacteria bacterium GW2011 GWC2 47 8	1618367	Scaffold	48.9209	1.43885
GCA 001773585.1	Bacteria	Candidatus Amesbacteria	-	-	-	-	Candidatus Amesbacteria bacterium RBG 16 48 31	Candidatus Amesbacteria bacterium RBG 16 48 31	1797249	Scaffold	57.554	0
GCA 001775555.1	Bacteria	Candidatus Amesbacteria	-	-	-	-	Candidatus Amesbacteria bacterium RBG 19FT COMBO 48 16	Candidatus Amesbacteria bacterium RBG 19FT COMBO 48 16	1797250	Scaffold	66.1871	0
GCA 001775565.1	Bacteria	Candidatus Amesbacteria	-	-	-	-	Candidatus Amesbacteria bacterium RIFCSPHIGHO2 01 FULL 47 34	Candidatus Amesbacteria bacterium RIFCSPHIGHO2 01 FULL 47 34	1797251	Scaffold	62.5899	0
GCA 001773615.1	Bacteria	Candidatus Amesbacteria	-	-	-	-	Candidatus Amesbacteria bacterium RIFCSPHIGHO2 01 FULL 48 32	Candidatus Amesbacteria bacterium RIFCSPHIGHO2 01 FULL 48 32	1797252	Scaffold	66.9065	1.43885
GCA 001775605.1	Bacteria	Candidatus Amesbacteria	-	-	-	-	Candidatus Amesbacteria bacterium RIFCSPHIGHO2 01 FULL 48 32b	Candidatus Amesbacteria bacterium RIFCSPHIGHO2 01 FULL 48 32b	1797253	Scaffold	66.1871	0
GCA 001773625.1	Bacteria	Candidatus Amesbacteria	-	-	-	-	Candidatus Amesbacteria bacterium RIFCSPHIGHO2 01 FULL 48 75	Candidatus Amesbacteria bacterium RIFCSPHIGHO2 01 FULL 48 75	1797254	Scaffold	53.9568	0
GCA 001775595.1	Bacteria	Candidatus Amesbacteria	-	-	-	-	Candidatus Amesbacteria bacterium RIFCSPHIGHO2 02 FULL 47 9	Candidatus Amesbacteria bacterium RIFCSPHIGHO2 02 FULL 47 9	1797255	Scaffold	46.7626	0
GCA 001775635.1	Bacteria	Candidatus Amesbacteria	-	-	-	-	Candidatus Amesbacteria bacterium RIFCSPHIGHO2 02 FULL 48 21	Candidatus Amesbacteria bacterium RIFCSPHIGHO2 02 FULL 48 21	1797256	Scaffold	62.5899	0
GCA 001773645.1	Bacteria	Candidatus Amesbacteria	-	-	-	-	Candidatus Amesbacteria bacterium RIFCSPHIGHO2 12 FULL 48 14	Candidatus Amesbacteria bacterium RIFCSPHIGHO2 12 FULL 48 14	1797257	Scaffold	63.3094	0
GCA 001773655.1	Bacteria	Candidatus Amesbacteria	-	-	-	-	Candidatus Amesbacteria bacterium RIFCSPLOWO2 01 FULL 47 33	Candidatus Amesbacteria bacterium RIFCSPLOWO2 01 FULL 47 33	1797258	Scaffold	61.8705	0
GCA 001773695.1	Bacteria	Candidatus Amesbacteria	-	-	-	-	Candidatus Amesbacteria bacterium RIFCSPLOWO2 01 FULL 48 25	Candidatus Amesbacteria bacterium RIFCSPLOWO2 01 FULL 48 25	1797259	Scaffold	66.1871	1.43885
GCA 001773715.1	Bacteria	Candidatus Amesbacteria	-	-	-	-	Candidatus Amesbacteria bacterium RIFCSPLOWO2 01 FULL 48 50	Candidatus Amesbacteria bacterium RIFCSPLOWO2 01 FULL 48 50	1797260	Scaffold	60.4317	0
GCA 001773725.1	Bacteria	Candidatus Amesbacteria	-	-	-	-	Candidatus Amesbacteria bacterium RIFCSPLOWO2 01 FULL 49 25	Candidatus Amesbacteria bacterium RIFCSPLOWO2 01 FULL 49 25	1797261	Scaffold	65.4676	0
GCA 001773735.1	Bacteria	Candidatus Amesbacteria	-	-	-	-	Candidatus Amesbacteria bacterium RIFCSPLOWO2 02 FULL 48 11	Candidatus Amesbacteria bacterium RIFCSPLOWO2 02 FULL 48 11	1797262	Scaffold	56.8345	0
GCA 001773775.1	Bacteria	Candidatus Amesbacteria	-	-	-	-	Candidatus Amesbacteria bacterium RIFOXYB1 FULL 44 23	Candidatus Amesbacteria bacterium RIFOXYB1 FULL 44 23	1797263	Scaffold	0	0
GCA 001775645.1	Bacteria	Candidatus Amesbacteria	-	-	-	-	Candidatus Amesbacteria bacterium RIFOXYB1 FULL 47 12	Candidatus Amesbacteria bacterium RIFOXYB1 FULL 47 12	1797264	Scaffold	61.8705	0
GCA 001773795.1	Bacteria	Candidatus Amesbacteria	-	-	-	-	Candidatus Amesbacteria bacterium RIFOXYB1 FULL 47 13	Candidatus Amesbacteria bacterium RIFOXYB1 FULL 47 13	1797265	Scaffold	65.4676	0
GCA 001775675.1	Bacteria	Candidatus Amesbacteria	-	-	-	-	Candidatus Amesbacteria bacterium RIFOXYB1 FULL 47 9	Candidatus Amesbacteria bacterium RIFOXYB1 FULL 47 9	1797266	Scaffold	46.0432	0
GCA 001773815.1	Bacteria	Candidatus Amesbacteria	-	-	-	-	Candidatus Amesbacteria bacterium RIFOXYD1 FULL 47 9	Candidatus Amesbacteria bacterium RIFOXYD1 FULL 47 9	1797267	Scaffold	42.446	0
GCA 003599715.1	Bacteria	Candidatus Microgenomates	-	-	-	-	Candidatus Microgenomates bacterium	Candidatus Microgenomates bacterium	2093373	Contig	76.259	8.63309
GCA 001509055.1	Bacteria	Candidatus Microgenomates	-	-	-	-	Microgenomates bacterium 39 6	Microgenomates bacterium 39 6	1641391	Contig	49.6403	5.03597
GCA 001508535.1	Bacteria	Candidatus Microgenomates	-	-	-	-	Microgenomates bacterium 39 7	Microgenomates bacterium 39 7	1641390	Contig	61.8705	5.7554
GCA 001303005.1	Bacteria	Candidatus Microgenomates	-	-	-	-	Microgenomates bacterium DG 75	Microgenomates bacterium DG 75	1703769	Contig	45.3237	0.719424
GCA 001567515.1	Bacteria	Candidatus Microgenomates	-	-	-	-	Microgenomates bacterium OLB22	Microgenomates bacterium OLB22	1617428	Contig	58.9928	0.719424
GCA 001567245.1	Bacteria	Candidatus Microgenomates	-	-	-	-	Microgenomates bacterium OLB23	Microgenomates bacterium OLB23	1617429	Contig	56.1151	1.43885
GCA 002050095.1	Bacteria	Candidatus Microgenomates	-	-	-	-	Microgenomates bacterium UTCPR1	Microgenomates bacterium UTCPR1	1961107	Contig	65.4676	0.719424
GCA 003638805.1	Bacteria	Candidatus Gracilibacteria	-	-	-	-	Candidatus Gracilibacteria bacterium	Candidatus Gracilibacteria bacterium	2044595	Contig	85.6115	72.6619
GCA 002771035.1	Bacteria	Candidatus Gracilibacteria	-	-	-	-	Candidatus Gracilibacteria bacterium CG12 big fil rev 8 21 14 0 65 38 15	Candidatus Gracilibacteria bacterium CG12 big fil rev 8 21 14 0 65 38 15	1974579	Scaffold	80.5755	0
GCA 002783265.1	Bacteria	Candidatus Gracilibacteria	-	-	-	-	Candidatus Gracilibacteria bacterium CG17 big fil post rev 8 21 14 2 50 48 13	Candidatus Gracilibacteria bacterium CG17 big fil post rev 8 21 14 2 50 48 13	1974580	Scaffold	81.295	0
GCA 002786835.1	Bacteria	Candidatus Gracilibacteria	-	-	-	-	Candidatus Gracilibacteria bacterium CG18 big fil WC 8 21 14 2 50 38 16	Candidatus Gracilibacteria bacterium CG18 big fil WC 8 21 14 2 50 38 16	1974581	Scaffold	76.9784	0
GCA 001871945.1	Bacteria	Candidatus Gracilibacteria	-	-	-	-	Candidatus Gracilibacteria bacterium CG1 02 38 174	Candidatus Gracilibacteria bacterium CG1 02 38 174	1805210	Contig	77.6978	0
GCA 001873165.1	Bacteria	Candidatus Gracilibacteria	-	-	-	-	Candidatus Gracilibacteria bacterium CG2 30 37 12	Candidatus Gracilibacteria bacterium CG2 30 37 12	1805211	Scaffold	74.8201	0
GCA 002785345.1	Bacteria	Candidatus Gracilibacteria	-	-	-	-	Candidatus Gracilibacteria bacterium CG 4 10 14 0 8 um filter 38 28	Candidatus Gracilibacteria bacterium CG 4 10 14 0 8 um filter 38 28	1974577	Scaffold	77.6978	0.719424
GCA 002788335.1	Bacteria	Candidatus Gracilibacteria	-	-	-	-	Candidatus Gracilibacteria bacterium CG 4 9 14 0 2 um filter 38 7	Candidatus Gracilibacteria bacterium CG 4 9 14 0 2 um filter 38 7	1974578	Scaffold	53.2374	0
GCA 003260325.1	Bacteria	Candidatus Gracilibacteria	-	-	-	-	Candidatus Gracilibacteria bacterium GN02-872	Candidatus Gracilibacteria bacterium GN02-872	1912928	Contig	79.1367	0
GCA 003260345.1	Bacteria	Candidatus Gracilibacteria	-	-	-	-	Candidatus Gracilibacteria bacterium GN02-873	Candidatus Gracilibacteria bacterium GN02-873	1914866	Contig	76.9784	0
GCF 002761215.1	Bacteria	Candidatus Gracilibacteria	-	-	-	-	Candidatus Gracilibacteria bacterium HOT-871	Candidatus Gracilibacteria bacterium HOT-871	1540872	Complete Genome	84.1727	0
GCA 003497585.1	Bacteria	Candidatus Zambryskibacteria	-	-	-	-	Candidatus Zambryskibacteria bacterium	Candidatus Zambryskibacteria bacterium	2053652	Scaffold	75.5396	0
GCA 002771075.1	Bacteria	Candidatus Zambryskibacteria	-	-	-	-	Candidatus Zambryskibacteria bacterium CG10 big fil rev 8 21 14 0 10 34 34	Candidatus Zambryskibacteria bacterium CG10 big fil rev 8 21 14 0 10 34 34	1975114	Scaffold	52.518	0
GCA 002787695.1	Bacteria	Candidatus Zambryskibacteria	-	-	-	-	Candidatus Zambryskibacteria bacterium CG10 big fil rev 8 21 14 0 10 42 12	Candidatus Zambryskibacteria bacterium CG10 big fil rev 8 21 14 0 10 42 12	1975115	Scaffold	67.6259	0
GCA 002787835.1	Bacteria	Candidatus Zambryskibacteria	-	-	-	-	Candidatus Zambryskibacteria bacterium CG11 big fil rev 8 21 14 0 20 40 24	Candidatus Zambryskibacteria bacterium CG11 big fil rev 8 21 14 0 20 40 24	1975116	Scaffold	61.1511	0
GCA 002787855.1	Bacteria	Candidatus Zambryskibacteria	-	-	-	-	Candidatus Zambryskibacteria bacterium CG11 big fil rev 8 21 14 0 20 42 18	Candidatus Zambryskibacteria bacterium CG11 big fil rev 8 21 14 0 20 42 18	1975117	Scaffold	66.9065	0
GCA 002772475.1	Bacteria	Candidatus Zambryskibacteria	-	-	-	-	Candidatus Zambryskibacteria bacterium CG22 combo CG10-13 8 21 14 all 42 17	Candidatus Zambryskibacteria bacterium CG22 combo CG10-13 8 21 14 all 42 17	1975118	Scaffold	74.8201	0
GCA 002791475.1	Bacteria	Candidatus Zambryskibacteria	-	-	-	-	Candidatus Zambryskibacteria bacterium CG 4 9 14 3 um filter 40 16	Candidatus Zambryskibacteria bacterium CG 4 9 14 3 um filter 40 16	1975111	Scaffold	61.8705	0
GCA 002791515.1	Bacteria	Candidatus Zambryskibacteria	-	-	-	-	Candidatus Zambryskibacteria bacterium CG 4 9 14 3 um filter 42 15	Candidatus Zambryskibacteria bacterium CG 4 9 14 3 um filter 42 15	1975112	Scaffold	67.6259	0
GCA 002791455.1	Bacteria	Candidatus Zambryskibacteria	-	-	-	-	Candidatus Zambryskibacteria bacterium CG 4 9 14 3 um filter 42 9	Candidatus Zambryskibacteria bacterium CG 4 9 14 3 um filter 42 9	1975113	Scaffold	66.9065	0
GCA 001823625.1	Bacteria	Candidatus Zambryskibacteria	-	-	-	-	Candidatus Zambryskibacteria bacterium GWB1 40 5	Candidatus Zambryskibacteria bacterium GWB1 40 5	1802731	Scaffold	53.9568	0
GCA 001823655.1	Bacteria	Candidatus Zambryskibacteria	-	-	-	-	Candidatus Zambryskibacteria bacterium RIFCSPHIGHO2 01 FULL 35 32	Candidatus Zambryskibacteria bacterium RIFCSPHIGHO2 01 FULL 35 32	1802732	Scaffold	64.0288	0
GCA 001823665.1	Bacteria	Candidatus Zambryskibacteria	-	-	-	-	Candidatus Zambryskibacteria bacterium RIFCSPHIGHO2 01 FULL 39 63	Candidatus Zambryskibacteria bacterium RIFCSPHIGHO2 01 FULL 39 63	1802733	Scaffold	74.8201	0.719424
GCA 001823695.1	Bacteria	Candidatus Zambryskibacteria	-	-	-	-	Candidatus Zambryskibacteria bacterium RIFCSPHIGHO2 01 FULL 43 25	Candidatus Zambryskibacteria bacterium RIFCSPHIGHO2 01 FULL 43 25	1802734	Scaffold	74.8201	0
GCA 001825135.1	Bacteria	Candidatus Zambryskibacteria	-	-	-	-	Candidatus Zambryskibacteria bacterium RIFCSPHIGHO2 01 FULL 43 27	Candidatus Zambryskibacteria bacterium RIFCSPHIGHO2 01 FULL 43 27	1802735	Scaffold	69.7842	0
GCA 001823715.1	Bacteria	Candidatus Zambryskibacteria	-	-	-	-	Candidatus Zambryskibacteria bacterium RIFCSPHIGHO2 01 FULL 43 60	Candidatus Zambryskibacteria bacterium RIFCSPHIGHO2 01 FULL 43 60	1802736	Scaffold	69.7842	1.43885
GCA 001825145.1	Bacteria	Candidatus Zambryskibacteria	-	-	-	-	Candidatus Zambryskibacteria bacterium RIFCSPHIGHO2 01 FULL 44 22b	Candidatus Zambryskibacteria bacterium RIFCSPHIGHO2 01 FULL 44 22b	1802737	Scaffold	57.554	0
GCA 001825155.1	Bacteria	Candidatus Zambryskibacteria	-	-	-	-	Candidatus Zambryskibacteria bacterium RIFCSPHIGHO2 01 FULL 46 25	Candidatus Zambryskibacteria bacterium RIFCSPHIGHO2 01 FULL 46 25	1802738	Scaffold	70.5036	0
GCA 001825195.1	Bacteria	Candidatus Zambryskibacteria	-	-	-	-	Candidatus Zambryskibacteria bacterium RIFCSPHIGHO2 01 FULL 46 30	Candidatus Zambryskibacteria bacterium RIFCSPHIGHO2 01 FULL 46 30	1802739	Scaffold	51.7986	0
GCA 001823735.1	Bacteria	Candidatus Zambryskibacteria	-	-	-	-	Candidatus Zambryskibacteria bacterium RIFCSPHIGHO2 01 FULL 49 18	Candidatus Zambryskibacteria bacterium RIFCSPHIGHO2 01 FULL 49 18	1802740	Scaffold	68.3453	5.7554
GCA 001825215.1	Bacteria	Candidatus Zambryskibacteria	-	-	-	-	Candidatus Zambryskibacteria bacterium RIFCSPHIGHO2 01 FULL 52 18	Candidatus Zambryskibacteria bacterium RIFCSPHIGHO2 01 FULL 52 18	1802741	Scaffold	74.1007	0
GCA 001825235.1	Bacteria	Candidatus Zambryskibacteria	-	-	-	-	Candidatus Zambryskibacteria bacterium RIFCSPHIGHO2 02 38 10.5	Candidatus Zambryskibacteria bacterium RIFCSPHIGHO2 02 38 10.5	1802742	Scaffold	72.6619	0.719424
GCA 001825245.1	Bacteria	Candidatus Zambryskibacteria	-	-	-	-	Candidatus Zambryskibacteria bacterium RIFCSPHIGHO2 02 39 10	Candidatus Zambryskibacteria bacterium RIFCSPHIGHO2 02 39 10	1802743	Scaffold	69.7842	0.719424
GCA 001825255.1	Bacteria	Candidatus Zambryskibacteria	-	-	-	-	Candidatus Zambryskibacteria bacterium RIFCSPHIGHO2 02 FULL 38 22	Candidatus Zambryskibacteria bacterium RIFCSPHIGHO2 02 FULL 38 22	1802744	Scaffold	58.2734	0
GCA 001823745.1	Bacteria	Candidatus Zambryskibacteria	-	-	-	-	Candidatus Zambryskibacteria bacterium RIFCSPHIGHO2 02 FULL 39 16	Candidatus Zambryskibacteria bacterium RIFCSPHIGHO2 02 FULL 39 16	1802745	Scaffold	60.4317	0
GCA 001825295.1	Bacteria	Candidatus Zambryskibacteria	-	-	-	-	Candidatus Zambryskibacteria bacterium RIFCSPHIGHO2 02 FULL 39 19	Candidatus Zambryskibacteria bacterium RIFCSPHIGHO2 02 FULL 39 19	1802746	Scaffold	74.8201	0
GCA 001823775.1	Bacteria	Candidatus Zambryskibacteria	-	-	-	-	Candidatus Zambryskibacteria bacterium RIFCSPHIGHO2 02 FULL 39 82	Candidatus Zambryskibacteria bacterium RIFCSPHIGHO2 02 FULL 39 82	1802747	Scaffold	64.7482	9.35252
[truncated: 31,959 more rows]
