# Supplementary material for: Fusion/fission protein family identification in Archaea
Source: mSystems. 2024 May 3;9(6):e00948-23. doi: 10.1128/msystems.00948-23 (PMC11237513; doi:10.1128/msystems.00948-23)
Supplement: Table S4 — E. coli fusions in archaea. [file msystems.00948-23-s0005.xlsx]

## Sheet: E. coli fusions in archaea
Table S4. E. coli fusions in archaea (sheet 1): Curated set of fusions in E. coli (Henry C, et all 2016) and its presence in Archaea.Protein families present in the dataset, but not identified in screening have either limited distribution of split or composite states and filtered by coverage/identity thresholds. Due to lack of syntenic split components, protein families can be classified as fissi…
Archaea fusions (sheet 2): Experimentally validated archaeal fused proteins.
	Classification	Gene	UniProtID	Function	GenPro	SEED	IMG	Uncertain fusion	Class of function	Class of protein	PFAMs	Archaeal presence comments	If composite classified as	KEGG/TCDB annotation matches	All domains present in Archaea genome dataset	Domain(s) identified in fusion/fission events	Experimentally validated in Archaea
Not in archaeal dataset		b0149	P02919	Multimodular transpeptidase-transglycosylase (EC 2.4.1.129) (EC 3.4.-.-)	1	0	0	no	Metabolism	Enzymes	PF14812-PF14814-PF00912-PF00905	Found neither through blast nor in the dataset by protein domain architecture	-	-	No	No	No
		b0808	P75783	Potassium efflux system KefA protein / Small-conductance mechanosensitive channel	0	1	0	yes: no two nonoverlapping CDDs	Poorly classified	Transporters	PF21088-PF00924-PF21082	All annotations of E. coli protein point to single domain architecture. Does not have full coverage blast hits to archaea	-	-	No	Yes	No
		b2988	P0AES0	Glutathionylspermidine synthase (EC 6.3.1.8) / Glutathionylspermidine amidohydrolase (EC 3.5.1.78)	1	1	1	maybe: no two nonoverlapping CDDs	Metabolism	Enzymes	PF05257-PF03738	Found neither through blast nor in the dataset by protein domain architecture	-	-	No	No	No
		b0192	P40710	Copper homeostasis protein CutF precursor / Lipoprotein NlpE involeved in surface adhesion	0	1	0	yes: no two nonoverlapping CDDs	Human Diseases	Not annotated	PF04170-PF17185	Found neither through blast nor in the dataset by protein domain architecture	-	-	No	No	No
		b0465	P77338	Potassium efflux system KefA protein / Small-conductance mechanosensitive channel	1	1	0	no	Poorly classified	Transporters	PF12795-PF12794-PF21088-PF00924-PF21082	Found neither through blast nor in the dataset by protein domain architecture	-	-	No	Yes	No
		b0924	P22523	Chromosome partition protein MukB	1	0	0	no	Poorly classified	Chromosome and associated proteins	PF04310-PF16330-PF13558	Found neither through blast nor in the dataset by protein domain architecture	-	-	No	Yes	No
		b1014	P09546	Transcriptional repressor of PutA and PutP / Proline dehydrogenase (EC 1.5.99.8) (Proline oxidase) / Delta-1-pyrroline-5-carboxylate dehydrogenase (EC 1.2.1.88)	1	1	1	no	Metabolism	Enzymes	PF21775-PF18327-PF14850-PF01619-PF00171	Found neither through blast nor in the dataset by protein domain architecture	-	-	No	Yes	No
		b1084	P21513	Ribonuclease E (EC 3.1.26.12)	1	0	1	no	Genetic Information Processing	Enzymes	PF00575-PF10150-PF20833-PF12111	Found neither through blast nor in the dataset by protein domain architecture	-	-	No	Yes	No
		b3746	P31473	Putative regulator protein	1	0	0	no	Poorly classified	Not annotated	PF20030-PF17868-PF20265-PF12592	Found neither through blast nor in the dataset by protein domain architecture	-	-	No	Yes	No
		b4159	P39285	Potassium efflux system KefA protein / Small-conductance mechanosensitive channel	0	1	0	no	Poorly classified	Transporters	PF12795-PF12794-PF21088-PF00924-PF21082	Found neither through blast nor in the dataset by protein domain architecture	-	-	No	Yes	No
		b3168	P0A705	Translation initiation factor 2	1	0	1	no	Poorly classified	Translation factors	PF04760-PF08364-PF00009-PF11987-PF03144	Full coverage blast hits in two assemblies from May 2020 and 2022, not in the dataset	-	-	No	Yes	No
		b2557	P15254	Phosphoribosylformylglycinamidine synthase, synthetase subunit (EC 6.3.5.3) / Phosphoribosylformylglycinamidine synthase, glutamine amidotransferase subunit (EC 6.3.5.3)	0	1	0	no	Metabolism	Enzymes	PF18076-PF18072-PF02769-PF13507	Full coverage blast hits in two assemblies from May 2020 and 2022, not in the dataset	-	-	No	Yes	No
		b0993	P39453	Sensor protein torS (EC 2.7.3.-)	1	0	0	no	Environmental Information Processing	Enzymes	PF21689-PF00672-PF00512-PF02518-PF00072-PF01627	Histidine kinase are abundant in Archaea but not with the same C-terminal extension of the bacterial TorS	-	-	No	Yes	No
		b3210	P0AEC3	Aerobic respiration control sensor protein arcB (EC 2.7.3.-)	1	0	0	no	Environmental Information Processing	Enzymes	PF18415-PF00989-PF00512-PF02518-PF00072-PF01627	Histidine kinase are abundant in Archaea but not with the same domain architecture as ArcB	-	-	No	Yes	No
		b3551	P20099	Biotin sulfoxide reductase (EC 1.-.-.-) / Free methionine-(S)-sulfoxide reductase	0	1	0	no	Metabolism	Transporters	PF18364-PF00384-PF01568	Homologous MoCo proteins are identified in the dataset but not biotin scavenger with its short N-terminus domain (PF18364)	-	-	No	Yes	No
		b1496	P31826	Hypothetical ABC transporter ATP-binding protein yddA	1	0	1	no	Environmental Information Processing	Transporters	PF06472-PF00005	In general fusions between transmembrane and ATP binding subunits are common but not for this type of the transporter	-	-	No	Yes	No
		b2881	Q46814	Possible hypoxanthine oxidase XdhD (EC 1.-.-.-)	1	0	0	no	Metabolism	Not annotated	PF01799-PF01315-PF02738-PF20256	One full blast hit for suppressed sequence of Euryarchaeota from 2020	-	-	No	Yes	No
		b2786	P0AEC5	BarA sensory histidine kinase (= VarS = GacS)	1	0	0	no	Environmental Information Processing	Enzymes	PF09984-PF00672-PF00512-PF02518-PF00072-PF01627	There are similar histidine kinases in two component systems but not this domain combination	-	-	No	Yes	No
		b1816	P0AEC0	Putative inner membrane protein	1	0	1	no	Not annotated	Not annotated	PF03741-PF03471	Found neither through blast nor in the dataset by protein domain architecture	-	-	Yes	No	No
		b0886	P23886	Transport ATP-binding protein CydC	1	0	0	maybe: two nonoverlapping CDD cover only small fraction of total gene*	Environmental Information Processing	Transporters	PF00664-PF00005	Another set of Glutathione transporters, fusion between membrane and ATP-binding subunit. Identities are 30% and below. In KEGG there are few Cyd protein for archaea, but TCDB blast classifies them as hemolysin transporter fusion at 45% identity!!! also in dataset those occur but do not find matching split component at the level of the identities. so it is actual NO rather than yes.	-	-	Yes	Yes	No
		b1629	P77611	Electron transport complex protein RnfC/RnfC + Disordered region extension	1	0	0	no	Poorly classified	Enzymes	PF13375-PF01512-PF10531-PF12838	Archaea have rnfC but it is not fused to disordered C-terminus region without domain like E. coli protein, part of the RsX (rnf-like) complex .	-	-	Yes	Yes	No
		b1198	P37349	Phosphoenolpyruvate-dihydroxyacetone phosphotransferase (EC 2.7.1.121), subunit DhaM; DHA-specific IIA component / DHA-specific phosphocarrier protein HPr / DHA-specific EI component	1	0	0	no	Metabolism	Enzymes	PF03610-PF00381-PF05524-PF00391	Archaeal proteins do not have N-terminal IIa domain	-	-	Yes	Yes	No
		b3053	P30870	Glutamate-ammonia-ligase adenylyltransferase (EC 2.7.7.42)	1	0	0	no	Poorly classified	Enzymes	PF03710-PF08335	Blast hits in two assemblies from May 2020 and 2021, not in the dataset	-	-	Yes	No	No
		b3056	P06961	tRNA nucleotidyltransferase (EC 2.7.7.27)	1	0	0	no	Poorly classified	Enzymes	PF01743-PF12627-PF01966	Blast hits in two assemblies from May 2020 and 2022, not in the dataset	-	-	Yes	Yes	No
		b1387	P77455	Phenylacetic acid degradation protein PaaN, ring-opening aldehyde dehydrogenase (EC 1.2.1.3)	1	0	1	no	Metabolism	Enzymes	PF00171-PF01575	By uniprot blast found as one Euryarchaeota sequence from anomalous metagenome assembly ( not included in the dataset ), in general not reported for archaea	-	-	Yes	Yes	No
		b1378	P52647	Pyruvate-flavodoxin oxidoreductase (EC 1.2.7.-)	1	0	1	no	Metabolism	Enzymes	PF01855-PF17147-PF01558-PF10371-PF12838	By uniprot blast found as one Thermoplasmatota sequence (>1000aa, MAG is from 2021), but in general not reported in archaea in a long form, however there are archaea that have both N and C terminus domains with short domains missing in between so the evolution of the family is complex	-	-	Yes	Yes	No
		b4136	P36655	Cytochrome c-type biogenesis protein DsbD, protein-disulfide reductase (EC 1.8.1.8)	1	0	1	no	Poorly classified	Enzymes	PF11412-PF02683-PF13098	Found by blast in one Nitrosopumilaceae genome of 2022, now suppressed	-	-	Yes	Yes	No
		b0153	P06972	Ferric hydroxamate ABC transporter (TC 3.A.1.14.3), permease component FhuB	1	0	1	no	Environmental Information Processing	Transporters	PF01032-PF01032	Found neither through blast nor in the dataset by protein domain architecture	-	-	Yes	Yes	No
		b0679	P09323	PTS system, N-acetylglucosamine-specific IIA component (EC 2.7.1.69) / PTS system, N-acetylglucosamine-specific IIB component (EC 2.7.1.69) / PTS system, N-acetylglucosamine-specific IIC component (EC 2.7.1.69)	1	0	1	no	Metabolism	Enzymes	PF02378-PF00367-PF00358	Found neither through blast nor in the dataset by protein domain architecture	-	-	Yes	Yes	No
		b0731	P54745	PTS system HrsA EIIA component / PTS system HrsA EIIB component / PTS system HrsA permease IIC component	1	0	1	no	Environmental Information Processing	Enzymes	PF00359-PF02302-PF02378	Found neither through blast nor in the dataset by protein domain architecture	-	-	Yes	Yes	No
		b0879	P75831	Macrolide export ATP-binding/permease protein MacB (EC 3.6.3.-), not the first domain	1	0	1	no	Environmental Information Processing	Transporters	PF00005-PF12704-PF02687	Found neither through blast nor in the dataset by protein domain architecture	-	-	Yes	Yes	No
		b1101	P69786	PTS system, glucose-specific IIB component (EC 2.7.1.69) / PTS system, glucose-specific IIC component (EC 2.7.1.69)	1	0	1	no	Metabolism	Enzymes	PF02378-PF00367	Found neither through blast nor in the dataset by protein domain architecture	-	-	Yes	Yes	No
		b1241	P0A9Q7	Acetaldehyde dehydrogenase (EC 1.2.1.10) / Alcohol dehydrogenase (EC 1.1.1.1)	1	1	1	no	Metabolism	Enzymes	PF00171-PF00465	Found neither through blast nor in the dataset by protein domain architecture	-	-	Yes	Yes	No
		b1621	P19642	PTS system, maltose and glucose-specific IIC component (EC 2.7.1.69) / PTS system, maltose and glucose-specific IIB component (EC 2.7.1.69)	1	0	1	no	Metabolism	Enzymes	PF02378-PF00367	Found neither through blast nor in the dataset by protein domain architecture	-	-	Yes	Yes	No
		b1817	P69797	PTS system, mannose-specific IIA component (EC 2.7.1.69) / PTS system, mannose-specific IIB component (EC 2.7.1.69)	1	0	1	no	Metabolism	Enzymes	PF03610-PF03830	Found neither through blast nor in the dataset by protein domain architecture	-	-	Yes	Yes	No
		b2022	P06987	Histidinol-phosphatase (EC 3.1.3.15) / Imidazoleglycerol-phosphate dehydratase (EC 4.2.1.19)	1	1	1	no	Metabolism	Enzymes	PF13242-PF00475	Found neither through blast nor in the dataset by protein domain architecture	-	-	Yes	Yes	No
		b2063	P76389	Putative capsular polysaccharide transport protein YegH	1	0	0	no	Not annotated	Not annotated	PF03741-PF00571-PF03471	Found neither through blast nor in the dataset by protein domain architecture	-	-	Yes	Yes	No
		b2169	P69811	Fructose-specific phosphocarrier protein HPr (EC 2.7.1.69) / PTS system, fructose-specific IIA component (EC 2.7.1.69)	1	0	1	no	Environmental Information Processing	Enzymes	PF00359-PF00381	Found neither through blast nor in the dataset by protein domain architecture	-	-	Yes	Yes	No
		b2218	P0DMC5	Two-component sensor protein RcsC (EC 2.7.3.-)	1	0	0	no	Environmental Information Processing	Enzymes	PF00512-PF02518-PF09456-PF00072	Found neither through blast nor in the dataset by protein domain architecture	-	-	Yes	Yes	No
		b2255	P77398	UDP-4-amino-4-deoxy-L-arabinose formyltransferase (EC 2.1.2.13) / UDP-glucuronic acid oxidase (UDP-4-keto-hexauronic acid decarboxylating) (EC 1.1.1.305)	1	1	1	no	Metabolism	Enzymes	PF00551-PF02911-PF01370	Found neither through blast nor in the dataset by protein domain architecture	-	-	Yes	Yes	No
		b2324	P77182	tRNA (5-methylaminomethyl-2-thiouridylate)-methyltransferase (EC 2.1.1.61) / FAD-dependent cmnm(5)s(2)U34 oxidoreductase	1	1	1	no	Poorly classified	Enzymes	PF05430-PF01266	Found neither through blast nor in the dataset by protein domain architecture	-	-	Yes	Yes	No
		b2383	P77439	Phosphoenolpyruvate-protein phosphotransferase of PTS system (EC 2.7.3.9)	1	0	1	no	Poorly classified	Enzymes	PF00381-PF05524-PF00391-PF02896-PF00359	Found neither through blast nor in the dataset by protein domain architecture	-	-	Yes	Yes	No
		b2552	P24232	Flavohemoprotein (Hemoglobin-like protein) (Flavohemoglobin) (Nitric oxide dioxygenase) (EC 1.14.12.17)	1	1	1	no	Poorly classified	Enzymes	PF00042-PF00970-PF00175	Found neither through blast nor in the dataset by protein domain architecture	-	-	Yes	Yes	No
		b2818	P0A6C5	N-acetylglutamate synthase (EC 2.3.1.1)	1	0	1	no	Metabolism	Enzymes	PF00696-PF00583	Found neither through blast nor in the dataset by protein domain architecture	-	-	Yes	Yes	No
		b2829	P37177	FIG001592: Phosphocarrier protein kinase/phosphorylase, nitrogen regulation associated	1	0	1	no	Environmental Information Processing	Enzymes	PF01590-PF05524-PF00391-PF02896	Found neither through blast nor in the dataset by protein domain architecture	-	-	Yes	Yes	No
		b2836	P31119	2-acylglycerophosphoethanolamine acyltransferase (EC 2.3.1.40) / Acyl-[acyl-carrier-protein] synthetase (EC 6.2.1.20)	1	1	1	no	Metabolism	Enzymes	PF01553-PF00501	Found neither through blast nor in the dataset by protein domain architecture	-	-	Yes	Yes	No
		b2887	Q46820	Pyridine nucleotide-disulphide oxidoreductase family protein	1	0	1	no	Not annotated	Not annotated	PF13247-PF14691-PF07992	Found neither through blast nor in the dataset by protein domain architecture	-	-	Yes	Yes	No
		b3072	P50466	Aerotaxis sensor receptor protein	1	0	1	no	Environmental Information Processing	Bacterial motility proteins	PF08447-PF00672-PF00015	Found neither through blast nor in the dataset by protein domain architecture	-	-	Yes	Yes	No
		b3418	P06993	Transcriptional activator of maltose regulon, MalT	1	0	0	yes: no two nonoverlapping CDDs	Poorly classified	Transcription factors	PF17874-PF00196	Found neither through blast nor in the dataset by protein domain architecture	-	-	Yes	Yes	No
		b3486	P37624	Putative ABC-type multidrug transport system	1	0	1	no	Poorly classified	Not annotated	PF00005-PF12698	Found neither through blast nor in the dataset by protein domain architecture	-	-	Yes	Yes	No
		b3722	P08722	PTS system, beta-glucoside-specific IIB component (EC 2.7.1.69) / PTS system, beta-glucoside-specific IIC component (EC 2.7.1.69) / PTS system, beta-glucoside-specific IIA component (EC 2.7.1.69)	1	0	1	no	Environmental Information Processing	Transporters	PF00367-PF02378-PF00358	Found neither through blast nor in the dataset by protein domain architecture	-	-	Yes	Yes	No
		b3947	P32670	Phosphoenolpyruvate-protein phosphotransferase of PTS system (EC 2.7.3.9)	1	0	1	no	Poorly classified	Enzymes	PF00381-PF05524-PF00391-PF02896-PF00359	Found neither through blast nor in the dataset by protein domain architecture	-	-	Yes	Yes	No
		b0948	P75864	23S rRNA (guanine-N-2-) -methyltransferase rlmL EC 2.1.1.-)	0	1	0	no	Poorly classified	Enzymes	PF02926-PF01170-PF10672	Found neither through blast nor in the dataset by protein domain architecture	-	-	Yes	Yes	No
		b4390	P27278	NadR transcriptional regulator / Nicotinamide-nucleotide adenylyltransferase, NadR family (EC 2.7.7.1) / Ribosylnicotinamide kinase (EC 2.7.1.22)	0	1	0	no	Metabolism	Enzymes	PF01381-PF13521	Found neither through blast nor in the dataset by protein domain architecture	-	-	Yes	Yes	No
		b3599	P00550	PTS system, mannitol-specific IIC component (EC 2.7.1.69) / PTS system, mannitol-specific IIB component (EC 2.7.1.69) / PTS system, mannitol-specific IIA component (EC 2.7.1.69)	1	0	1	no	Metabolism	Enzymes	PF02378-PF02302-PF00359	Found neither through blast nor in the dataset by protein domain architecture (only fusions between B and C components of PTS, no A component)	-	-	Yes	Yes	No
		b1439	P77730	GntR family transcriptional regulator YjiR @ Transcriptional regulator, GntR family domain	1	0	1	no	Not annotated	Not annotated	PF00392-PF00155	Found neither through blast nor in the dataset by protein domain architecture, GntR domains are predominantly bacterial feature	-	-	Yes	Yes	No
		b3114	P42632	2-ketobutyrate formate-lyase (EC 2.3.1.-) / Pyruvate formate-lyase (EC 2.3.1.54)	0	1	0	yes: no two nonoverlapping CDDs	Metabolism	Enzymes	PF02901-PF01228	Full coverage blast hits in two MAGs. The similar protein architecture represents a part of split protein set	-	-	Yes	Yes	No
		b0760	P31060	Putative molybdenum transport ATP-binding protein modF	1	0	1	no	Environmental Information Processing	Transporters	PF00005-PF00005	Fusion of the ATP-binding subunits is abundant and identified in the dataset but mapped to other transporters and not this one, due to higher identities.	-	-	Yes	Yes	No
		b4391	P0A9W3	ABC transporter ATP-binding protein yjjK	1	0	1	no	Poorly classified	Transfer RNA biogenesis	PF00005-PF12848	Fusion of the ATP-binding subunits is abundant and identified in the dataset, this one is also registered with the domain extension. Whether it is of the same function as E. coli protein is not clear. Not in database, Not in annotations. Not in ARCHAEA but 3MAGs	-	-	Yes	Yes	No
		b3352	P63389	Glutathione-regulated potassium-efflux system ATP-binding protein	1	0	1	no	Poorly classified	Translation factors	PF00005-PF12848	Fusion of the ATP-binding subunits is abundant and identified in the dataset, this one is also registered with the domain extension. Whether it is the YheS is not clear. KEGG annotation present but without star. Rather YES than No	-	-	Yes	Yes	No
		b4087	P32721	D-allose ABC transporter, ATPase component	1	0	1	no	Environmental Information Processing	Enzymes	PF00005-PF00005	Fusion of the ATP-binding subunits is abundant and identified in the dataset, whether identified proteins transport D-allose or other sugar is not clear.. ~ 37% identity. NOT IN KEGG NOT IN ANOTATIONS > NOT IN archaea	-	-	Yes	Yes	No
		b3567	P37388	D-xylose transport ATP-binding protein XylG	1	0	1	no	Environmental Information Processing	Transporters	PF00005-PF00005	Fusion of the ATP-binding subunits is abundant and identified in the dataset, whether identified proteins transport xylose or other sugar is not clear. Not in KEGG, not annotated. Identities are ~38%.Rather not than yes	-	-	Yes	Yes	No
		b1900	P0AAF3	L-arabinose transport ATP-binding protein AraG (TC 3.A.1.2.2)	1	0	1	no	Environmental Information Processing	Enzymes	PF00005-PF00005	Fusion of the ATP-binding subunits is abundant and identified in the dataset, whether they are the AraG or transport other sugars is not clear. No KEGG annotations, not in database. Identities of sugar transporters 37% which does not mean anything. Not in genome database, NOT in ARCHAEA	-	-	Yes	Yes	No
		b2149	P0AAG8	Galactose/methyl galactoside ABC transport system, ATP-binding protein MglA (EC 3.6.3.17)	1	0	1	no	Environmental Information Processing	Enzymes	PF00005-PF00005	Fusion of the ATP-binding subunits is abundant and identified in the dataset, whether they are the mglA or general sugar transporters is not clear. No KEGG annotations, not in database. Identities of sugar transporters 37% which does not mean anything. Not in genome database, NOT in ARCHAEA	-	-	Yes	Yes	No
		b1513	P77257	Autoinducer 2 (AI-2) ABC transport system, fused AI2 transporter subunits and ATP-binding component	1	0	0	no	Environmental Information Processing	Transporters	PF00005-PF00005	Fusion of the ATP-binding subunits is abundant and identified in the dataset, whether they are the ones functioning with autoinducer or general sugar ones is not known, as archaeal transporters remain unclassified. As there is no KEGG anotation by hmm or in the database for archaea would be rather NOT identified, NOT in archaea. Identities of sugar transporters are at ~36%	-	-	Yes	Yes	No
		b2180	P33916	Putative ABC transporter ATP-binding protein	1	0	0	no	Environmental Information Processing	Transporters	PF00005-PF08352	Fusion of the ATP-binding subunits is abundant and identified in the dataset, whether they are YejF is not clear. No KEGG annotations, not in database. Identities of peptide/ncikel transporters 37‚Äî40% which does not mean anything. Not in genome database, NOT in ARCHAEA	-	-	Yes	Yes	No
		b2547	P77509	Predicted sugar ABC transport system, ATP-binding protein YphE	1	0	1	no	Environmental Information Processing	Transporters	PF00005-PF00005	Fusion of the ATP-binding subunits is abundant and identified in the dataset, whether they are YphE is not clear. Not in KEGG for archaea ~36% identities. RATHER NOT IDENTIFIED NOT IN ARCHAEA	-	-	Yes	Yes	No
		b3899	P32154	PTS system, fructose-specific IIB component (EC 2.7.1.69) / PTS system, fructose-specific IIC component (EC 2.7.1.69)	1	0	1	no	Poorly classified	Transporters	PF02302-PF02378	Fusion of the domains found in the representatives of Thermococcales of the dataset however assigned with different KO!!! RAther no	-	-	Yes	Yes	No
		b2211	P33941	Putative ATP-binding component of a transport system	1	0	0	yes: no two nonoverlapping CDDs	Environmental Information Processing	Transporters	PF00664-PF00005	Fusion of the membrane and ATP binding subunits of the ABC-transporters is abundant whether it is YogI is not clear, also pfam definition of membrane domain in E. coli protein is weak. No KEGG annotations, not in database. Identities of 25% and lower which does not mean anything. Not in genome database, NOT in ARCHAEA	-	-	Yes	Yes	No
		b1755	P76224	ABC transporter, permease protein YnjC	1	0	0	no	Poorly classified	Transporters	PF00528-PF00528	Fusions of BPD transporter inner membrane components are common and recorded in the dataset. Additionally N-terminus domain(same as C-terminus) not defined in E. Coli enzyme by PFAM. If it is the same function as for E. coli is not clear. No KEGG annotations, not in database, borderline identities of the 25% and Lower!. So not identified, Not in genome database, NOT IN ARCHAEA!!!!!	-	-	Yes	Yes	No
		b0695	P21865	Osmosensitive K+ channel histidine kinase KdpD (EC 2.7.3.-)	1	0	1	no	Environmental Information Processing	Enzymes	PF02702-PF13493-PF13492-PF00512-PF02518	Fusions of the proteins within two-component system but without Kdp domain	-	-	Yes	Yes	No
		b4340	P39389	GntR family transcriptional regulator YjiR @ Transcriptional regulator, GntR family domain	1	0	1	no	Not annotated	Not annotated	PF00392-PF00155	GntR domains are predominantly bacterial, found neither through blast nor in the dataset by protein domain architecture	-	-	Yes	Yes	No
		b2519	P76577	Penicillin-insensitive transglycosylase (EC 2.4.2.-) & transpeptidase PBP-1C	1	0	0	no	Metabolism	Enzymes	PF00912-PF00905-PF06832	Has few homologs without C-terminus domain but with transpeptidase and transglycosylase domains among archaea Candidatus phyla	-	-	Yes	No	No
		b2468	P37127	Pyridine nucleotide-disulphide oxidoreductase family protein	1	0	1	no	Not annotated	Not annotated	PF13247-PF14691-PF07992	High homology to archaeal glutamate synthase, but there is a missing domain present in E. coli	-	-	Yes	Yes	No
		b0054	P31554	Outer membrane protein Imp, required for envelope biogenesis / Organic solvent tolerance protein precursor	0	1	0	yes: no two nonoverlapping CDDs	Poorly classified	Transporters	PF03968-PF04453	LPS biosynthesis and transport in gram negative bacteria, not usual for archaea thus. Despite that, has several full coverage blast hits in few archaeal metagenomic assemblies	-	-	Yes	No	No
		b0794	P0A9U1	ABC transporter multidrug efflux pump, fused ATP-binding domains	1	0	1	no	Poorly classified	Transporters	PF00005-PF00005	Not present in our genomic dataset	-	-	Yes	Yes	No
		b0820	P0A9U3	Putative ATPase component of ABC transporter with duplicated ATPase domain	1	0	1	no	Not annotated	Not annotated	PF00005-PF12848	Not present in our genomic dataset	-	-	Yes	Yes	No
		b3368	P0AEA8	Siroheme synthase / Precorrin-2 oxidase (EC 1.3.1.76) / Sirohydrochlorin ferrochelatase (EC 4.99.1.4) / Uroporphyrinogen-III methyltransferase (EC 2.1.1.107)	1	1	1	no	Metabolism	Enzymes	PF13241-PF14824-PF10414-PF00590	One blast hit to already suppressed sequence from Nitrosopumilaceae 2022 assembly	-	-	Yes	Yes	No
		b2194	P0ABM9	Cytochrome c heme lyase subunit CcmL / Cytochrome c heme lyase subunit CcmH	0	1	0	no	Poorly classified	Not annotated	PF03918	Pfam unlike Interpro does not cover C-terminal region of the protein. Does not have full coverage blast hits to archaea	-	-	Yes	No	No
		b0025	P0AG40	Riboflavin kinase (EC 2.7.1.26) / FMN adenylyltransferase (EC 2.7.7.2)	0	1	0	no	Metabolism	Enzymes	PF06574-PF01687	RibF and its split components are characteristic of bacterial and plant pathway, not identified so far in archaea. However, there are few blast hits in metagenomic assemblies from past few years	-	-	Yes	No	No
		b0887	P29018	Transport ATP-binding protein CydD	1	0	0	maybe: two nonoverlapping CDD cover only small fraction of total gene*	Environmental Information Processing	Transporters	PF00664-PF00005	See CydC, Point is that it CydCD complex, and CydD is not aligning at all in archaea	-	-	Yes	Yes	No
		b2370	P30855	Hybrid sensory histidine kinase in two-component regulatory system with EvgA	1	0	0	no	Environmental Information Processing	Enzymes	PF00497-PF00512-PF02518-PF00072-PF01627	Similar combinations of domains are found as histidine kinase have a lot fusion variations as a part of two-component system	-	-	Yes	Yes	No
		b3846	P21177	Enoyl-CoA hydratase (EC 4.2.1.17) / Delta(3)-cis-delta(2)-trans-enoyl-CoA isomerase (EC 5.3.3.8) / 3-hydroxyacyl-CoA dehydrogenase (EC 1.1.1.35) / 3-hydroxybutyryl-CoA epimerase (EC 5.1.2.3)	1	1	1	no	Metabolism	Enzymes	PF00378-PF02737-PF00725	The domains participate in the fusion but are presented in the different order, thus being a different protein. Few blast hits from metagenomic assemblies deposited mid 2020 and later	-	-	Yes	Yes	No
		b0949	P43672	ABC transporter ATP-binding protein uup	1	0	0	no	Poorly classified	Transporters	PF00005-PF12848-PF16326	There is an archaeal arhitecture with two PF00005(P-loop) domains for some Thermoplasmatales species, including M. intestinalis, but C terminus is absent and identity is only 30%	-	-	Yes	Yes	No
Present in archaeal dataset (not in fusion/fission families. single assembly, no split sets, no coverage from split sets)		b1888	P07363	Signal transduction histidine kinase CheA (EC 2.7.3.-)	1	0	0	no	Environmental Information Processing	Enzymes	PF01627-PF09078-PF02895-PF02518-PF01584	Identified in the dataset but as intermediate domains, possible insertions, vary not all versions. Two-component system is highly variable.	-	-	No	Yes	shorter version with one domain less validated
		b3396	P02918	Multimodular transpeptidase-transglycosylase (EC 2.4.1.129) (EC 3.4.-.-)	1	0	0	maybe: one nonoverlapping CDD alignments are all too short	Metabolism	Enzymes	PF00912-PF17092-PF00905	one assembly Loki b32(in the dataset but did not find the match in splits)	-	-	Yes	No	No
		b3863	P00582	DNA polymerase I (EC 2.7.7.7)	1	0	1	no	Genetic Information Processing	Enzymes	PF02739-PF01367-PF01612-PF00476	Few full length blast hits were identified. Also identified for those few cases in domain combinations but filtered during homology searches during to the weak alignment between split pairs and composite protein	-	-	Yes	Yes	No
		b2220	Q06065	two component system regulatory proteins (AtoC, NtrC)	1	0	1	no	Environmental Information Processing	Two-component system	PF00072-PF00158-PF02954	Found by blast and by domain but filtered out during homology search, lack of alignment with the shorter split component. Again there are no Archaea in KEGG for this protein, big family of regulators within ~30-35% identities	-	-	Yes	Yes	No
		b3464	P10121	Signal recognition particle receptor protein FtsY (=alpha subunit) (TC 3.A.5.1.1)	1	0	0	no	Genetic Information Processing	Secretion system	PF02881-PF00448	Found by blast and by domain combinations filtered out during homology searches, only few split pairs by domain, weak alignments	-	-	Yes	Yes	No
		b3765	P22787	MG(2+) CHELATASE FAMILY PROTEIN / ComM-related protein	0	1	0	yes: no two nonoverlapping CDDs	Poorly classified	Not annotated	PF13541-PF01078-PF13335	Full coverage blast hits to a dozen of MAGs. Does not have strong alignments to proteins that could be potential split components.	-	-	Yes	Yes	No
		b0657	P23930	Apolipoprotein N-acyltransferase (EC 2.3.1.-) / Copper homeostasis protein CutE	0	1	0	yes: no two nonoverlapping CDDs	Poorly classified	Enzymes	PF20154-PF00795	Full coverage blast hits to a dozen of metagenomes. Does not have strong alignments to proteins that could be potential split components	-	-	No	Yes	No
		b2972	Q46836	Leader peptidase (Prepilin peptidase) (EC 3.4.23.43) / N-methyltransferase (EC 2.1.1.-)	0	1	0	yes: no two nonoverlapping CDDs	Poorly classified	Enzymes	PF06750-PF01478	Full coverage blast hits to a dozen of metagenomes. The domain combination was found, but does not have strong alignments to proteins that could be potential split components (only one syntenic pair)	-	-	Yes	Yes	No
		b3973	P06709	Biotin operon repressor / Biotin--protein ligase (EC 6.3.4.9)(EC 6.3.4.10)(EC 6.3.4.11)(EC 6.3.4.15)	0	1	0	yes: one nonoverlapping CDD alignments are all too short	Metabolism	Enzymes	PF08279-PF03099-PF02237	Identified by blast and by domain combinations. However, domain in the N-terminus (HTH) that maps to the first spot component is short, belongs to the broad range of proteins with diverged functions and does not pass local alignment cutoffs	-	-	Yes	Yes	Yes
		b3730	P0ACC7	N-acetylglucosamine-1-phosphate uridyltransferase (EC 2.7.7.23) / Glucosamine-1-phosphate N-acetyltransferase (EC 2.3.1.157)	1	1	1	no	Metabolism	Enzymes	PF12804-PF00132	Protein is predominantly already in the fused form, including experimentally validated cases, though is identified by blast but not by the pipeline. There is underlying domain combination on the clan level which later gets filtered out during the homology mappings	-	-	Yes	Yes	Yes
Present in fusion/fission families as split component only		b0529	P24186	Methylenetetrahydrofolate dehydrogenase (NADP+) (EC 1.5.1.5) / Methenyltetrahydrofolate cyclohydrolase (EC 3.5.4.9)	0	1	0	yes: no two nonoverlapping CDDs	Metabolism	Enzymes	PF00763-PF02882	Bifunctional two-domain enzyme that does not have any indications of split homologs either in prokaryotes or eukaryotes. If fusion was there we lost any indications of it. Protein is common for archaea and is part of split set for singleton fusion protein in unclassified Euryarchaeota assembly	-	-	Yes	Yes	Yes
		b3335	P25960	Leader peptidase HopD	0	1	0	yes: no two nonoverlapping CDDs	Environmental Information Processing	Enzymes	PF01478	By pfam represents a single C-terminus domain. Only few archaeal proteins have N-terminus coverage in blast. Domain itself is part of other fusion/fission events	-	-	Yes	Yes	No
Present in fusion/fission families as composite component or both split and composite		b0002	P00561	Aspartokinase (EC 2.7.2.4) / Homoserine dehydrogenase (EC 1.1.1.3)	1	1	1	no	Metabolism	Enzymes	PF00696-PF13840-PF03447-PF00742	Full coverage blast hits in two MAGs. But otherwise no alignment to N-terminus . Identified as singleton in Heimdallarchaea	Singleton	Yes	Yes	Yes	No
		b2213	P06134	ADA regulatory protein / Methylated-DNA--protein-cysteine methyltransferase (EC 2.1.1.63)	1	1	1	no	Poorly classified	Enzymes	PF02805-PF12833-PF02870-PF01035	Bathyarchaeota and Nitrososphaera having it with one set of split components, as for now classified as fission	Fission	Yes	Yes	Yes	No
		b2600	P07023	Chorismate mutase I (EC 5.4.99.5) / Cyclohexadienyl dehydrogenase (EC 1.3.1.12)(EC 1.3.1.43)	1	1	1	no	Metabolism	Enzymes	PF01817-PF02153-PF20463	Bifunctional enzyme identified but lacks strong definition of C-terminus dimerisation domain	Probable fusion	Yes	No	Yes	No
		b4035	P68187	Maltose/maltodextrin transport ATP-binding protein MalK (EC 3.6.3.19)	1	0	0	maybe: only nonoverlapping CDD are not single-gene	Environmental Information Processing	Transporters	PF00005-PF08402	Found by blast and identified in the dataset of the particularly high similarity in Haloferax(~59%). However, KEGG annotates them with different ABC-transporter KO, which in general points to.uncertainties in the transporter classification. For some reason different KO high similarity	Fission	No	Yes	Yes	Yes
		b2167	P20966	PTS system, fructose-specific IIB component (EC 2.7.1.69) / PTS system, fructose-specific IIC component (EC 2.7.1.69)	1	0	1	no	Metabolism	Enzymes	PF02302-PF02378	Found in 3 assemblies of Thermococcus in the dataset, not reported for archaea in general	Fusion	Yes	Yes	Yes	No
		b1263	P00904	Anthranilate synthase, amidotransferase component (EC 4.1.3.27) / Anthranilate phosphoribosyltransferase (EC 2.4.2.18)	1	1	1	no	Metabolism	Enzymes	PF00117-PF02885-PF00591	Found in one Methanocella assembly but in general not reported as an archaeal feature who have trpG and trpD separately	Fusion and Fission (trpD has fission and shares same cluster!)	Yes	Yes	Yes	No
		b3409	P33650	Ferrous iron transport protein B	1	0	0	maybe: no two nonoverlapping CDDs	Poorly classified	Transporters	PF02421-PF17910-PF07670-PF07664	Found in the dataset including experimentally validated protein from Methanocaldococcus, classified as fission	Fission	Yes	Yes	Yes	Yes
		b3639	P0ABQ0	Phosphopantothenoylcysteine decarboxylase (EC 4.1.1.36) / Phosphopantothenoylcysteine synthetase (EC 6.3.2.5)	1	1	1	no	Metabolism	Enzymes	PF02441-PF04127	Found in the dataset including experimentally validated protein from Methanocaldococcus, classified as fission, and correctly!!!!	Fission	Yes	Yes	Yes	Yes
		b2026	P06989	Phosphoribosyl-AMP cyclohydrolase (EC 3.5.4.19) / Phosphoribosyl-ATP pyrophosphatase (EC 3.6.1.31)	1	1	1	no	Metabolism	Enzymes	PF01502-PF01503	Found in the dataset including experimentally validated protein from Pyrococcus	Fusion	Yes	Yes	Yes	No
		b4006	P15639	IMP cyclohydrolase (EC 3.5.4.10) / Phosphoribosylaminoimidazolecarboxamide formyltransferase (EC 2.1.2.3)	1	1	1	no	Metabolism	Enzymes	PF02142-PF01808	Found in the dataset. Classified as fission. Has a single set of split components from metagenome. All functional purH have shown to have two domains and it is not discussed as a fusion rather as bifunctional protein. There are analogous proteins with different domains performing separate reactions. Halobacteria have also different N-terminus but this can be a result of the reduction as Halobacte…	Fission	Yes	Yes	Yes	No
		b1262	P00909	Indole-3-glycerol phosphate synthase (EC 4.1.1.48) / Phosphoribosylanthranilate isomerase (EC 5.3.1.24)	1	1	1	no	Metabolism	Enzymes	PF00218-PF00697	Found in two metagenomic assemblies but in general not reported as an archaeal feature who have trpC and trpF separately	Fusion	Yes	Yes	Yes	No
		b0914	P60752	Lipid A export ATP-binding/permease protein MsbA	1	0	1	no	Environmental Information Processing	Enzymes	PF00664-PF00005	Fusion between membrane and ATP-binding subunit. At least has functional annotations of msbA.	Fission	Yes	Yes	Yes	No
		b3749	P04983	Ribose ABC transport system, ATP-binding protein RbsA (TC 3.A.1.2.1)	1	0	1	no	Environmental Information Processing	Enzymes	PF00005-PF00005	Fusion of the ATP-binding subunits is abundant and identified in the dataset, whether identified proteins transport ribose or other sugar is not clear. At least there are some matching KEGG anotations. Can be yes	Probable fusion	Yes	Yes	Yes	No
		b0829	P75796	Dipeptide transport ATP-binding protein DppD in protein degradation cluster	1	0	0	no	Environmental Information Processing	Transporters	PF00005-PF08352	Glutathione transporters belong to the larger class of peptide/nickel transporters that were identified in the dataset. Althought identified composite proteins showed Identities of ~36%, they were classified as members of the large class of peptide/nickel transporters and not as glutathione transporters.	Probable fusion	No	Yes	Yes	No
		b3052	P76658	ADP-heptose synthase (EC 2.7.-.-) / D-glycero-beta-D-manno-heptose 7-phosphate kinase	1	1	1	no	Metabolism	Enzymes	PF00294-PF01467	Identified in the dataset	Fusion	Yes	Yes	Yes	No
		b0067	P31549	Thiamin ABC transporter, transmembrane component	1	0	1	no	Environmental Information Processing	Transporters	PF00528-PF00528	Identified in the dataset	Fusion and Fission	Yes	Yes	Yes	No
		b1883	P07330	Chemotaxis response regulator protein-glutamate methylesterase CheB (EC 3.1.1.61)	1	0	1	maybe: no two nonoverlapping CDDs	Environmental Information Processing	Enzymes	PF00072-PF01339	Identified in the dataset and experimentally Halobacterium salinarum	Fission	Yes	Yes	Yes	Yes
		b4167	P31806	NAD(P)HX epimerase / NAD(P)HX dehydratase	0	1	0	no	Poorly classified	Enzymes	PF03853-PF01256	Identified in the dataset as fission	Fission	Yes	Yes	Yes	No
		b3942	P13029	Catalase (EC 1.11.1.6) / Peroxidase (EC 1.11.1.7)	0	1	0	no	Metabolism	Enzymes	PF00141-PF00141	Identified in the dataset as fission	Fission	Yes	Yes	Yes	Yes
		b2049	P24174	Mannose-1-phosphate guanylyltransferase (GDP) (EC 2.7.7.22) / Mannose-6-phosphate isomerase (EC 5.3.1.8)	0	1	0	no	Metabolism	Enzymes	PF00483-PF01050	Identified in the dataset as fission, lack of split components (two metagenomes)	Fission	Yes	Yes	Yes	No
		b2875	Q46808	Xanthine and CO dehydrogenases maturation factor, XdhC/CoxF family / Selenium-dependent molybdenum hydroxylase system protein YqeB	0	1	0	no	Poorly classified	Not annotated	PF02625-PF13478	Identified in the dataset as fission, single split pair in Candidatus Marsarchaeota characterised protein in general, no characterised representative of proteins that have split set.	Fission	Yes	Yes	Yes	No
		b2286	P33599	NADH-ubiquinone oxidoreductase chain C (EC 1.6.5.3) / NADH-ubiquinone oxidoreductase chain D (EC 1.6.5.3)	0	1	1	no	Metabolism	Enzymes	PF00329-PF00346	Identified in the dataset as fusion	Fusion	Yes	Yes	Yes	Yes
		b2797	P30744	L-serine dehydratase, beta subunit (EC 4.3.1.17) / L-serine dehydratase, alpha subunit (EC 4.3.1.17)	0	1	0	yes: one nonoverlapping CDD alignments are all too short	Metabolism	Enzymes	PF03315-PF03313	Identified in the dataset as fusion, second copy of serine dehydratase from E. coli	Fusion	Yes	Yes	Yes	No
		b4471	P42630	L-serine dehydratase, beta subunit (EC 4.3.1.17) / L-serine dehydratase, alpha subunit (EC 4.3.1.17)	0	1	0	no	Metabolism	Enzymes	PF03315-PF03313	Identified in the dataset as fusion, third copy of serine dehydratase from E. coli	Fusion	Yes	Yes	Yes	No
		b1814	P16095	L-serine dehydratase, beta subunit (EC 4.3.1.17) / L-serine dehydratase, alpha subunit (EC 4.3.1.17)	0	1	0	yes: one nonoverlapping CDD alignments are all too short	Metabolism	Enzymes	PF03315-PF03313	Identified in the dataset as fusion.	Fusion	Yes	Yes	Yes	No
		b2507	P04079	GMP synthase [glutamine-hydrolyzing], amidotransferase subunit (EC 6.3.5.2) / GMP synthase [glutamine-hydrolyzing], ATP pyrophosphatase subunit (EC 6.3.5.2)	0	1	0	no	Metabolism	Enzymes	PF00117-PF02540-PF00958	Identified in the dataset as fusion&fission family	Fusion and Fission	Yes	Yes	Yes	Yes
		b3940	P00562	Aspartokinase (EC 2.7.2.4) / Homoserine dehydrogenase (EC 1.1.1.3)	1	1	1	no	Metabolism	Enzymes	PF00696-PF03447-PF00742	Identified in the dataset for the Heimdall assembly. Different KO	Singleton	No	Yes	Yes	No
		b2599	P0A9J8	Chorismate mutase I (EC 5.4.99.5) / Prephenate dehydratase (EC 4.2.1.51)	1	1	1	no	Metabolism	Enzymes	PF01817-PF00800	Identified in the dataset longer 3 domians 4 domains instead of 2. 3 is fission 4 is fusion	Fission	Yes	Yes	Yes	No
		b0414	P25539	Diaminohydroxyphosphoribosylaminopyrimidine deaminase (EC 3.5.4.26) / 5-amino-6-(5-phosphoribosylamino)uracil reductase (EC 1.1.1.193),	1	1	1	no	Metabolism	Enzymes	PF00383-PF01872	Identified in the dataset, in Paleococcus, unclassified Euryarchaeota and Candidatus Poseidoniales	Probable fission	Yes	Yes	Yes	No
		b0448	P77265	ATP-binding component of a transport system	1	0	1	yes: nonoverlapping CDDs are the same domain	Environmental Information Processing	Transporters	PF00664-PF00005	Identified in the dataset, with the same KEGG functional assignment	Fission	Yes	Yes	Yes	No
		b0449	P0AAG5	Multidrug resistance-like ATP-binding protein mdlB	1	0	0	yes: one nonoverlapping CDD alignments are all too short	Environmental Information Processing	Transporters	PF00664-PF00005	Identified in the dataset, with the same KEGG functional assignment	Fission	Yes	Yes	Yes	No
		b2463	P76558	NADP-dependent malic enzyme (EC 1.1.1.40)	1	0	1	no	Metabolism	Enzymes	PF00390-PF03949-PF01515	Is identified in the dataset but is not experimentally validated in archaea	Fission	Yes	Yes	Yes	No
		b2584	P76594	Protein acetyltransferase	1	0	0	no	Poorly classified	Not annotated	PF13380-PF13607-PF13549-PF00583	Same domains as within archaeal Acetyl coenzyme A synthetase but different pathways/functions	Fusion and Fission	Yes	Yes	Yes	No
		b2341	P77399	Enoyl-CoA hydratase (EC 4.2.1.17) / 3-hydroxyacyl-CoA dehydrogenase (EC 1.1.1.35) / 3-hydroxybutyryl-CoA epimerase (EC 5.1.2.3)	1	1	1	no	Metabolism	Enzymes	PF00378-PF02737-PF00725	Same fusion domains different functions/pathways	Fusion and Fission	No	Yes	Yes	No

## Sheet: archaea fusions
Table S4. E. coli fusions in archaea (sheet 1): Curated set of fusions in E. coli (Henry C, et all 2016) and its presence in Archaea.Protein families present in the dataset, but not identified in screening have either limited distribution of split or composite states and filtered by coverage/identity thresholds. Due to lack of syntenic split components, protein families can be classified as fissi…
Archaea fusions (sheet 2): Experimentally validated archaeal fused proteins.
Uniprot	Protein	Species	Present	Cluster	NCBI seqid identified	Identity	Reference	Comments
O30012	Chorismate mutase/Prephenate dehydrogenase	Archaeoglobus fulgidus	Yes	693	WP_086975430.1 (suppressed)	1	https://doi.org/10.1007/s00792-008-0209-z
Q58327	Bifunctional NADP phosphatase/NAD kinase	Methanocaldococcus jannaschii	Yes	434	WP_064496665.1	1	https://doi.org/10.1074/jbc.M506426200
Q58323	Coenzyme A biosynthesis bifunctional protein CoaBC	Methanocaldococcus jannaschii	Yes	43	WP_064496663.1	100	https://doi.org/10.1074/jbc.M510056200
Q57688	Bifunctional thiamine biosynthesis protein ThiDN	Methanocaldococcus jannaschii	Yes	102	WP_064496432.1	1	https://doi.org/10.1016/j.bbapap.2014.02.017
A4YDS4	enoyl-CoA hydratase	Metallosphaera sedula	Yes	65	WP_048806948.1	0.9985	https://doi.org/10.1128/aem.04146-13
A0A0E3NEE1	Dihydromethanophenazine:CoB--CoM heterodisulfide reductase subunit D	Methanosarcina thermophila	Yes	133	WP_048167969.1	1	https://doi.org/10.1021/bi9726483
Q8U1L4	family 1 encapsulin nanocompartment shell protein	Pyrococcus furious	Yes	455	WP_014835352.1	100	https://doi-org.uaccess.univie.ac.at/10.1093/jb/mvi111
G4RK44	Bifunctional trehalose-6-phosphate synthase/phosphatase	Thermoproteus tenax	Yes	427	WP_014127194.1	1	https://doi.org/10.1371%2Fjournal.pone.0061354
P39481	Quinol oxidase subunit 1/3	Sulfolobus acidocaldarius	Yes	251	WP_011279051.1	1	https://doi.org/10.1111/j.1432-1033.1994.tb20006.x
P11513	DNA-directed RNA polymerase subunit Rpo2	Sulfolobus acidocaldarius	Yes	111	WP_011277575.1	1	doi: 10.1093/nar/17.12.4517
Q5JDA9	Bifunctional IPC transferase and DIPP synthase	Thermococcus kodakarensis	Yes	340	WP_011251229.1	1	https://doi.org/10.1128%2FJB.184.3.636-644.2002
Q975F9	Bifunctional sugar-1-phosphate nucleotidylyltransferase/acetyltransferase	Sulfolobus tokodaii	Yes	114	WP_010978425.1	1	https://doi.org/10.1128%2FJB.01683-09
Q97UI4	Beta-xylosidase	Saccharolobus solfataricus	Yes	181	WP_010924101.1	1	https://doi.org/10.1007/s00792-006-0020-7
Q57878	tRNA-guanine(15) transglycosylase	Thermoplasma acidophilum	Yes	145_1	WP_010901893.1	1	https://doi.org/10.1093%2Fnar%2Fgkv1522
Q9HJN6	tRNA (cytidine(56)-2‚Äô-O)-methyltransferase (Trm56)	Thermoplasma acidophilum	Yes	540	WP_010901340.1	1	https://doi.org/10.3390%2Fijms16010091
O59601	3-hexulose-6-phosphate synthase / 6-phospho-3-hexuloisomerase	Pyrococcus horikoshii	Yes	220	WP_010886004.1	1	doi: 10.1128/JB.187.11.3636-3642.2005
O28341	Acetate--CoA ligase [ADP-forming] II	Archaeoglobus fulgidus	Yes	20	WP_010879431.1	1	https://doi.org/10.1128%2FJB.184.3.636-644.2002
Q58530	Probable bifunctional tRNA threonylcarbamoyladenosine biosynthesis protein	Methanocaldococcus jannaschii	Yes	175	WP_010870641.1	1	https://doi.org/10.1038%2Femboj.2008.157
Q58280	Coenzyme F420-dependent sulfite reductase	Methanocaldococcus jannaschii	Yes	424	WP_010870385.1	1	doi: 10.1074/jbc.M503492200doi: 10.1074/jbc.M503492200
D4GVF7	NADH-quinone oxidoreductase subunit C/D	Haloferax volcanii	Yes	148	WP_004043963.1	1	doi: 10.1038/nature08659
D4GW05	Probable bifunctional folylpolyglutamate synthase/dihydropteroate synthase	Haloferax volcanii	Yes	182_1	WP_004043850.1	1	doi: 10.1111/j.1365-2958.2004.04339.x
D4H031	Probable cell surface fusion protein HVO_0405	Haloferax volcanii	No		-	-	https://doi.org/10.1128/JB.00802-16	Is not annotated on any genome. Possibly due to genome reassemblies was removed from genomes
P24574	Gas vesicle protein C1	Halobacterium salinarum	No		-	-	https://doi.org/10.1128%2Fjb.175.3.684-692.1993	Limited within Halobacteria in its full length. Bacterial domain repeats fall to 14% identity and have different pfam
Q58842	bifunctional enzyme Fae/Hps	Methanocaldococcus jannaschii	No		-	-	doi: 10.1128/JB.187.21.7382-7389.2005	Identified in domain combinations. But filtered out through identity/coverage check because no split component of Hps is found alone. Other hits from the same clan of Hps are other proteins
