# Supplementary material for: Fusion/fission protein family identification in Archaea
Source: mSystems. 2024 May 3;9(6):e00948-23. doi: 10.1128/msystems.00948-23 (PMC11237513; doi:10.1128/msystems.00948-23)
Supplement: Table S6 — Counts of fusion/fission families per taxonomic lineage. [file msystems.00948-23-s0007.xlsx]

## Sheet: families_by_number_of_genomes_4
Table S6. Counts of fusion/fission families per taxonomic lineage. That includes total counts, average counts of fusion/fission families per genome, average counts of genomes per fusion/fission family.
taxonomic rank	clade	number of fusion families (composite)	average number of fusion families per genome (composite)	average percentage of assemblies per fusion family (composite)	number of probable fusion families (composite)	average number of probable fusion families per genome (composite)	average percentage of assemblies per probable fusion family (composite)	number of fission families (split)	average number of fission families per genome (split)	average percentage of assemblies per fission family (split)	number of probable fission families (split)	average number of probable fission families per genome (split)	average percentage of assemblies per probable fission family (split)	number of fusion and fission families (composite)	average number of fusion and fission families per genome (composite)	average percentage of assemblies per fusion and fission family (composite)	total number of fusion/fission families in composite state	average number of fusion/fission families per genome in composite state	total number of fusion/fission families in split state	average number of fusion/fission families per genome in split state	number of assemblies	average genome size	Column1	Column2	Column3	Column4	Column5	Column6	Column7	Column8	Column9	Column10	Column11	Column12	Column13	Column14	Column15	Column16	Column17	Column18	Column19	Column20	Column21	Column22	Column23	Column24	Column25	Column26	Column27
Archaea	Archaea	69	3.304	4.789	51	4	7.843	99	3.87	3.909	48	2.5	5.208	50	17.761	35.522	562	109.022	412	41.435	46	1762
Candidatus Hydrothermarchaeota	TACK	5	3	60	6	3.5	58.333	6	3.5	58.333	10	6.5	65	32	25.5	79.688	188	134.5	117	73	2	2043
Candidatus Odinarchaeota	ASGARD	2	2	100	1	1	100	2	2	100	3	3	100	21	21	100	125	125	51	51	1	1584
Candidatus Heimdallarchaeota	ASGARD	21	6.333	30.159	14	4.833	34.524	14	2.833	20.238	6	1.667	27.778	31	17.5	56.452	228	109.5	117	43.167	6	3561
Candidatus Thorarchaeota	ASGARD	14	3.222	23.016	19	7.111	37.427	25	3.556	14.222	10	2.556	25.556	31	21.278	68.638	248	125.778	141	50.778	18	3022
Candidatus Lokiarchaeota	ASGARD	24	6.1	25.417	14	5	35.714	13	2.7	20.769	10	3.1	31	30	21.2	70.667	245	124.4	134	41.7	10	3693
Candidatus Huberarchaea	DPANN	1	0	0	1	1	100	5	2	40	3	1.25	41.667	2	1.25	62.5	31	27.25	9	3.375	8	440
Candidatus Diapherotrites	DPANN	8	2.25	28.125	3	1	33.333	1	0.25	25	2	0.75	37.5	19	11	57.895	127	66.25	37	17	4	986
Candidatus Altiarchaeales	DPANN	17	3.375	19.853	10	2.125	21.25	27	2.938	10.88	23	3.312	14.402	31	14.625	47.177	229	93.375	153	23.562	16	1373
Candidatus Aenigmarchaeota	DPANN	1	0.875	87.5	2	1	50	2	1	50	1	0.875	87.5	14	7.5	53.571	84	54.25	21	14.375	8	1003
Candidatus Woesearchaeota	DPANN	19	2.222	11.696	10	1	10	15	1.611	10.741	5	0.889	17.778	27	9.889	36.626	201	69.222	88	13.389	18	1214
Candidatus Pacearchaeota	DPANN	3	0.5	16.667	2	0.667	33.333	5	1.667	33.333	3	0.5	16.667	10	5.167	51.667	85	45.167	24	7	6	691
Candidatus Micrarchaeota	DPANN	8	1.292	16.146	8	1	12.5	17	1.042	6.127	6	0.375	6.25	31	10.125	32.661	204	63.5	104	14.083	24	980
Candidatus Parvarchaeota	DPANN	1	0.25	25	1	0	0	7	1.75	25	1	0.25	25	6	2	33.333	43	14.5	15	3.75	4	267
Nanoarchaeota	DPANN	4	0.8	20	4	1	25	3	0.8	26.667	2	0.4	20	18	7.2	40	129	42.2	23	6.2	5	678
Candidatus Nezhaarchaeota	TACK	2	1.5	75	4	3.5	87.5	1	1	100	3	2.5	83.333	21	21	100	124	119.5	53	47.5	2	1402
Candidatus Verstraetearchaeota	TACK	5	2.6	52	11	6	54.545	4	1.6	40	6	4.2	70	23	18.2	79.13	168	112.2	83	49.4	5	1252
Candidatus Methanomethyliales	TACK	4	2.2	55	9	7.8	86.667	14	3.2	22.857	12	5.2	43.333	24	20.4	85	169	124.6	117	65	5	1592
Candidatus Geothermarchaeota	TACK	4	4	100	6	6	100	1	0	0	1	1	100	20	20	100	122	122	50	50	1	1719
Candidatus Marsarchaeota	TACK	7	3.833	54.762	12	7	58.333	15	4.333	28.889	9	4	44.444	22	20.167	91.667	172	137.167	89	53.333	6	2452
Candidatus Bathyarchaeota	TACK	36	2.231	6.197	30	3.769	12.564	59	1.846	3.129	29	3.308	11.406	42	18.385	43.773	384	115.212	297	48	52	1716
Candidatus Geoarchaeota	TACK	2	2	100	2	2	100	13	13	100	7	7	100	15	15	100	94	94	54	54	1	1648
Candidatus Korarchaeota	TACK	8	3.111	38.889	13	5.556	42.735	19	3.778	19.883	6	1.889	31.481	29	19.778	68.199	196	114.889	121	47.444	9	1949
Thaumarchaeota	TACK	24	3.98	16.583	24	3.7	15.417	48	1.32	2.75	33	1.62	4.909	41	21.08	51.415	353	120.52	259	41.32	50	1751
Candidatus Nitrosocaldales	TACK	2	2	100	5	5	100	1	1	100	2	1.5	75	24	24	100	127	126	48	46	2	1621
Nitrososphaerales	TACK	13	6.444	49.573	14	5.444	38.889	15	1.667	11.111	11	1.556	14.141	32	23.556	73.611	227	146.778	97	40.667	9	3065
Nitrosopumilales	TACK	10	4	40	10	3.111	31.111	45	1.333	2.963	15	1.028	6.852	30	21.25	70.833	229	123.778	159	40.417	36	1744
Cenarchaeales	TACK	4	4	100	2	2	100	1	1	100	2	2	100	21	21	100	121	121	43	43	1	2017
Crenarchaeota	TACK	29	3.24	11.172	23	4.52	19.652	25	1.24	4.96	20	2.92	14.6	41	18.4	44.878	370	117.88	204	43.2	25	1807
Thermoprotei	TACK	15	2.353	15.686	18	4.235	23.529	18	2.059	11.438	11	1.941	17.647	32	17	53.125	251	105.706	151	39	17	2006
Fervidicoccales	TACK	4	3	75	4	3.5	87.5	5	2.5	50	4	2	50	19	15	78.947	139	107.5	56	36	2	1502
Acidilobales	TACK	6	3.75	62.5	6	2.875	47.917	33	6.25	18.939	10	2.375	23.75	21	17.375	82.738	168	119.125	102	45.875	8	1616
Thermoproteales	TACK	19	4.086	21.504	18	3.714	20.635	110	4.886	4.442	32	3.057	9.554	34	21.4	62.941	298	130.171	290	46.543	35	2083
Desulfurococcales	TACK	17	1.433	8.431	15	3.867	25.778	16	0.767	4.792	13	2.333	17.949	30	18.533	61.778	263	108.3	152	41	30	1579
Sulfolobales	TACK	12	2.969	24.738	18	5.134	28.521	43	0.575	1.337	26	0.614	2.362	30	23.055	76.85	247	153.449	167	46.858	127	2333
Candidatus Poseidoniia	Euryarchaeota	31	9.474	30.56	17	2.474	14.551	36	2.684	7.456	20	2.263	11.316	43	15.632	36.353	304	99.947	138	24.053	19	1372
Thermoplasmatota	Euryarchaeota	41	5.348	13.043	36	4.174	11.594	17	0.957	5.627	17	1.304	7.673	61	16.609	27.227	509	109.261	246	37.348	23	1653
Methanomassiliicoccales	Euryarchaeota	36	8.19	22.751	24	6.762	28.175	26	2.238	8.608	19	3.476	18.296	41	22.667	55.285	311	132.19	196	53.762	21	1725
Thermoplasmatales	Euryarchaeota	29	4.429	15.271	28	6.071	21.684	46	2.286	4.969	21	1.536	7.313	39	16.786	43.04	345	124.393	238	41.25	28	1689
Euryarchaeota	Euryarchaeota	72	7.682	10.67	46	2.906	6.317	66	1.565	2.371	36	2.035	5.654	46	17.212	37.417	485	109.306	329	30.729	85	1585
Candidatus Methanoliparales	Euryarchaeota	10	4.5	45	13	9.25	71.154	11	4	36.364	5	2	40	31	22.25	71.774	197	132.5	92	52.5	4	1631
Methanonatronarchaeia	Euryarchaeota	4	4	100	5	5	100	1	1	100	1	1	100	19	19	100	128	128	49	49	1	1342
Methanonatronarchaeales	Euryarchaeota	4	2	50	9	6.5	72.222	4	2	50	3	1.5	50	21	19	90.476	159	133.5	89	64	2	1822
Theionarchaea	Euryarchaeota	8	8	100	9	9	100	4	4	100	3	3	100	23	23	100	137	137	58	58	1	4270
Hadesarchaea	Euryarchaeota	8	1.375	17.188	20	4.625	23.125	11	1.375	12.5	9	1.625	18.056	31	18.625	60.081	218	100.375	132	42.875	8	1274
Methanopyrales	Euryarchaeota	4	4	100	3	2.333	77.778	1	0.333	33.333	2	1.333	66.667	23	21	91.304	126	116.667	47	40.333	3	1607
Archaeoglobi	Euryarchaeota	28	7	25	30	10.722	35.741	27	2.833	10.494	20	2.722	13.611	64	26.833	41.927	442	157.944	241	61.278	18	2144
Thermococci	Euryarchaeota	31	2.783	8.978	34	6.2	18.235	27	1.3	4.815	21	2.267	10.794	54	19.133	35.432	496	144.317	263	49.517	60	1997
Candidatus Methanofastidiosa	Euryarchaeota	8	6	75	10	5.75	57.5	5	2.625	52.5	4	2.5	62.5	27	20.5	75.926	173	129.125	75	45.25	8	1800
Nanohaloarchaea	Euryarchaeota	1	0.2	20	1	0.4	40	31	7.4	23.871	7	1.6	22.857	11	7.8	70.909	92	58.6	59	19.4	5	1222
Halobacteria	Euryarchaeota	9	3.333	37.037	12	8.667	72.222	9	3.333	37.037	5	2	40	30	23.667	78.889	211	149	86	50.333	3	2965
Natrialbales	Euryarchaeota	35	5.693	16.267	30	12	40	25	1.427	5.707	18	2.12	11.778	40	28.08	70.2	397	200.213	178	62.067	75	3852
Halobacteriales	Euryarchaeota	45	4.303	9.563	48	11.342	23.629	70	1.735	2.479	44	2.471	5.616	43	26.31	61.185	465	185.619	304	60.355	155	3303
Haloferacales	Euryarchaeota	31	4.542	14.651	47	10.899	23.19	65	1.654	2.544	34	2.14	6.293	41	27.408	66.848	427	189.726	281	61.844	179	3393
Methanomicrobia	Euryarchaeota	5	5	100	9	9	100	4	4	100	4	4	100	25	25	100	171	171	77	77	1	3120
Methanophagales	Euryarchaeota	16	7.8	48.75	16	8	50	19	5.2	27.368	6	1.8	30	34	24.8	72.941	213	129.8	112	41	5	1948
Methanocellales	Euryarchaeota	4	1.75	43.75	16	9	56.25	3	0.75	25	4	2	50	35	28	80	222	170.5	116	76.75	4	2911
Methanomicrobiales	Euryarchaeota	49	6.218	12.69	37	8.8	23.784	52	2.618	5.035	28	2.309	8.247	43	26.273	61.099	403	162.945	269	66.818	55	2366
Methanosarcinales	Euryarchaeota	76	5.328	7.01	57	11.634	20.411	110	1.935	1.76	70	4.812	6.874	47	27.339	58.167	559	191.22	487	80.93	186	2809
Methanococcales	Euryarchaeota	6	2.92	48.667	12	4.76	39.667	9	0.44	4.889	10	2.16	21.6	33	22.44	68	227	135.64	111	36.4	25	1662
Methanobacteriales	Euryarchaeota	37	5.981	16.165	24	6.286	26.19	50	1.743	3.486	34	2.057	6.05	36	22.095	61.376	337	146.714	246	49.933	105	1892
[truncated: 5,000 more columns]
